# Supplementary material for: Common angiotensin receptor blockers may directly modulate the immune system via VDR, PPAR and CCR2b
Source: Theor Biol Med Model. 2006 Jan 10;3:1. doi: 10.1186/1742-4682-3-1 (PMC1360063; doi:10.1186/1742-4682-3-1)
Supplement: Additional File 1 — 'ARB-immune-models.tar.gz' – Models of receptors and significant ligands. This is a Tar-Gzip archive which can by unpacked by using 'tar-xvzf', Winzipv8+ or 'Mac Stuffit'. There are five directories within it, containing a total of 35 files, 1.54 Meg when unpacked, 360 K when compressed: • 'AT2R1' contains the receptor model described in this paper, plus the docked conformation of each ARB, corresponding to the Ki values in Table 1. • 'CCR2b' contains the receptor model we derived from 1KP1, together with TAK779 and each of the ARBs in their docked conformation. • 'PPAR' contains the receptor model we derived from PDB:1FM9 together with the GI262570 ligand from PDB:1FM9 and each of the ARBs which have low Ki values when docked with the receptor. • 'VDR_from_1DB1" contains the VDR model we derived from PDB:1DB1 along with the docked conformations of the ARBs, 1,25-D (from PDB:1DB1) and TX522 (from PDB:1TXI). • 'VDR_from_1TXI' contains the VDR model we derived from PDB:1TXI along with the docked conformation of TX522, 1,25-D and Telmisartan. [file 1742-4682-3-1-S1.gz]

Archive with 41 entries (36 files):
- ./PDB_models/AGTR1a
- ./PDB_models/AGTR1a/AGTR1a_Theoretical_Model.pdb
- ./PDB_models/AGTR1a/Candesartan_2E-9.pdb
- ./PDB_models/AGTR1a/Irbesartan_166E-12.pdb
- ./PDB_models/AGTR1a/Losartan_508E-12.pdb
- ./PDB_models/AGTR1a/Olmesartan_102E-12.pdb
- ./PDB_models/AGTR1a/Telmisartan_102E-12.pdb
- ./PDB_models/AGTR1a/Valsartan_304E-12.pdb
- ./PDB_models/CCR2b
- ./PDB_models/CCR2b/Candesartan_39E-9.pdb
- ./PDB_models/CCR2b/CCR2b_from_1KP1.pdb
- ./PDB_models/CCR2b/Irbesartan_9E-9.pdb
- ./PDB_models/CCR2b/Losartan_25E-9.pdb
- ./PDB_models/CCR2b/Olmesartan_9E-9.pdb
- ./PDB_models/CCR2b/TAK-779_1E-8.pdb
- ./PDB_models/CCR2b/Telmisartan_25E-9.pdb
- ./PDB_models/CCR2b/Valsartan_22E-9.pdb
- ./PDB_models/PPAR
- ./PDB_models/PPAR/GI262570_40E-12.pdb
- ./PDB_models/PPAR/Irbesartan_6E-9.pdb
- ./PDB_models/PPAR/Losartan_3E-9.pdb
- ./PDB_models/PPAR/Olmesartan_12E-9.pdb
- ./PDB_models/PPAR/PPAR_from_1FM9.pdb
- ./PDB_models/PPAR/Telmisartan_289E-12.pdb
- ./PDB_models/VDR_from_1DB1
- ./PDB_models/VDR_from_1DB1/125D_29E-12.pdb
- ./PDB_models/VDR_from_1DB1/Candesartan_35E-9.pdb
- ./PDB_models/VDR_from_1DB1/Irbesartan_10E-9.pdb
- ./PDB_models/VDR_from_1DB1/Losartan_77E-9.pdb
- ./PDB_models/VDR_from_1DB1/Olmesartan_12E-9.pdb
- ./PDB_models/VDR_from_1DB1/Olmesartan_27E-9.pdb
- ./PDB_models/VDR_from_1DB1/Sample_Complex.pdb
- ./PDB_models/VDR_from_1DB1/Telmisartan_38E-12.pdb
- ./PDB_models/VDR_from_1DB1/TX522_75E-12.pdb
- ./PDB_models/VDR_from_1DB1/Valsartan_14E-9.pdb
- ./PDB_models/VDR_from_1DB1/VDR_from_1DB1.pdb
- ./PDB_models/VDR_from_1TXI
- ./PDB_models/VDR_from_1TXI/125D_59E-12.pdb
- ./PDB_models/VDR_from_1TXI/Telmisartan_39E-12.pdb
- ./PDB_models/VDR_from_1TXI/TX522_117E-12.pdb
- ./PDB_models/VDR_from_1TXI/VDR_from_1TXI.pdb
