# Supplementary material for: Common angiotensin receptor blockers may directly modulate the immune system via VDR, PPAR and CCR2b
Source: Theor Biol Med Model. 2006 Jan 10;3:1. doi: 10.1186/1742-4682-3-1 (PMC1360063; doi:10.1186/1742-4682-3-1)
Supplement: Additional File 1 — 'ARB-immune-models.tar.gz' – Models of receptors and significant ligands. This is a Tar-Gzip archive which can by unpacked by using 'tar-xvzf', Winzipv8+ or 'Mac Stuffit'. There are five directories within it, containing a total of 35 files, 1.54 Meg when unpacked, 360 K when compressed: • 'AT2R1' contains the receptor model described in this paper, plus the docked conformation of each ARB, corresponding to the Ki values in Table 1. • 'CCR2b' contains the receptor model we derived from 1KP1, together with TAK779 and each of the ARBs in their docked conformation. • 'PPAR' contains the receptor model we derived from PDB:1FM9 together with the GI262570 ligand from PDB:1FM9 and each of the ARBs which have low Ki values when docked with the receptor. • 'VDR_from_1DB1" contains the VDR model we derived from PDB:1DB1 along with the docked conformations of the ARBs, 1,25-D (from PDB:1DB1) and TX522 (from PDB:1TXI). • 'VDR_from_1TXI' contains the VDR model we derived from PDB:1TXI along with the docked conformation of TX522, 1,25-D and Telmisartan. [file 1742-4682-3-1-S1.gz › ./PDB_models/AGTR1a/AGTR1a_Theoretical_Model.pdb]

HEADER    AGTR1a_Theoretical_Model                23-Nov-05
REMARK      
TITLE     Angiotensin II Type 1 GPCR receptor - Theoretical Model
REMARK    
AUTHOR    T.G.Marshall, R.Lee, F.E.Marshall   
REMARK       contact: Trevor.M@TrevorMarshall.com
REMARK         
CAVEAT     1KP1 - see original PDB record for rule violations
CAVEAT     Theoretical model, no valid crystal data
CAVEAT     Theoretical model, no experimental validation
REMARK        
REMARK    Produced with 'MODELLER' by homology with PDB:1KPX,PDB:1KP1 and PDB:1L9H
EXPDTA    MODEL, MODELLER Version  8v1 2005/11/12  14:33:24.956
REMARK        
REMARK     Ligand binding pocket binds strongly to Olmesartan,Telmisartan,Irbesartan
REMARK   1   Valsartan,Candesartan,Losartan with 4E-11 < Ki < 9E-8
REMARK  
REMARK
ATOM      1  N   MET     1      43.833  -6.894 -30.999  1.00114.85       1SG   2
ATOM      2  CA  MET     1      45.219  -7.068 -31.494  1.00114.85       1SG   3
ATOM      3  CB  MET     1      45.641  -5.864 -32.353  1.00114.85       1SG   4
ATOM      4  CG  MET     1      45.034  -5.896 -33.758  1.00114.85       1SG   5
ATOM      5  SD  MET     1      43.226  -5.729 -33.823  0.00114.85       1SG   6
ATOM      6  CE  MET     1      43.110  -6.134 -35.590  0.00114.85       1SG   7
ATOM      7  C   MET     1      46.157  -7.226 -30.349  1.00114.85       1SG   8
ATOM      8  O   MET     1      46.544  -6.260 -29.696  1.00114.85       1SG   9
ATOM      9  N   ILE     2      46.606  -8.470 -30.125  1.00112.85       1SG  10
ATOM     10  CA  ILE     2      47.356  -8.774 -28.950  1.00112.85       1SG  11
ATOM     11  CB  ILE     2      47.775 -10.225 -28.934  1.00112.85       1SG  12
ATOM     12  CG2 ILE     2      46.503 -11.085 -28.852  1.00112.85       1SG  13
ATOM     13  CG1 ILE     2      48.650 -10.568 -30.156  1.00112.85       1SG  14
ATOM     14  CD1 ILE     2      49.361 -11.916 -30.058  0.00112.85       1SG  15
ATOM     15  C   ILE     2      48.588  -7.921 -28.842  1.00112.85       1SG  16
ATOM     16  O   ILE     2      48.762  -7.243 -27.830  1.00112.85       1SG  17
ATOM     17  N   LEU     3      49.448  -7.891 -29.881  1.00102.68       1SG  18
ATOM     18  CA  LEU     3      50.699  -7.191 -29.784  1.00102.68       1SG  19
ATOM     19  CB  LEU     3      51.633  -7.455 -30.983  1.00102.68       1SG  20
ATOM     20  CG  LEU     3      52.090  -8.920 -31.138  1.00102.68       1SG  21
ATOM     21  CD1 LEU     3      53.121  -9.058 -32.270  1.00102.68       1SG  22
ATOM     22  CD2 LEU     3      52.588  -9.510 -29.808  1.00102.68       1SG  23
ATOM     23  C   LEU     3      50.495  -5.712 -29.707  1.00102.68       1SG  24
ATOM     24  O   LEU     3      51.006  -5.053 -28.803  1.00102.68       1SG  25
ATOM     25  N   ASN     4      49.706  -5.154 -30.644  1.00 64.55       1SG  26
ATOM     26  CA  ASN     4      49.533  -3.732 -30.697  1.00 64.55       1SG  27
ATOM     27  CB  ASN     4      48.787  -3.232 -31.950  1.00 64.55       1SG  28
ATOM     28  CG  ASN     4      49.785  -3.223 -33.105  1.00 64.55       1SG  29
ATOM     29  OD1 ASN     4      49.514  -3.705 -34.204  1.00 64.55       1SG  30
ATOM     30  ND2 ASN     4      50.989  -2.645 -32.846  1.00 64.55       1SG  31
ATOM     31  C   ASN     4      48.809  -3.269 -29.477  1.00 64.55       1SG  32
ATOM     32  O   ASN     4      49.093  -2.193 -28.957  1.00 64.55       1SG  33
ATOM     33  N   SER     5      47.857  -4.070 -28.971  1.00 51.05       1SG  34
ATOM     34  CA  SER     5      47.112  -3.632 -27.827  1.00 51.05       1SG  35
ATOM     35  CB  SER     5      46.064  -4.656 -27.350  1.00 51.05       1SG  36
ATOM     36  OG  SER     5      45.000  -4.751 -28.287  1.00 51.05       1SG  37
ATOM     37  C   SER     5      48.060  -3.392 -26.693  1.00 51.05       1SG  38
ATOM     38  O   SER     5      47.836  -2.501 -25.876  1.00 51.05       1SG  39
ATOM     39  N   SER     6      49.126  -4.210 -26.594  1.00117.03       1SG  40
ATOM     40  CA  SER     6      50.125  -4.089 -25.566  1.00117.03       1SG  41
ATOM     41  CB  SER     6      50.921  -5.392 -25.358  1.00117.03       1SG  42
ATOM     42  OG  SER     6      51.889  -5.229 -24.331  1.00117.03       1SG  43
ATOM     43  C   SER     6      51.112  -3.017 -25.939  1.00117.03       1SG  44
ATOM     44  O   SER     6      52.112  -2.832 -25.249  1.00117.03       1SG  45
ATOM     45  N   THR     7      50.898  -2.304 -27.059  1.00131.47       1SG  46
ATOM     46  CA  THR     7      51.870  -1.333 -27.476  1.00131.47       1SG  47
ATOM     47  CB  THR     7      52.437  -1.605 -28.843  1.00131.47       1SG  48
ATOM     48  OG1 THR     7      51.424  -1.527 -29.835  1.00131.47       1SG  49
ATOM     49  CG2 THR     7      53.055  -3.013 -28.832  1.00131.47       1SG  50
ATOM     50  C   THR     7      51.241   0.024 -27.495  1.00131.47       1SG  51
ATOM     51  O   THR     7      50.038   0.179 -27.296  1.00131.47       1SG  52
ATOM     52  N   GLU     8      52.079   1.051 -27.742  1.00119.71       1SG  53
ATOM     53  CA  GLU     8      51.692   2.428 -27.656  1.00119.71       1SG  54
ATOM     54  CB  GLU     8      52.880   3.317 -27.255  1.00119.71       1SG  55
ATOM     55  CG  GLU     8      54.015   3.235 -28.282  1.00119.71       1SG  56
ATOM     56  CD  GLU     8      55.244   3.958 -27.747  1.00119.71       1SG  57
ATOM     57  OE1 GLU     8      55.190   4.481 -26.602  1.00119.71       1SG  58
ATOM     58  OE2 GLU     8      56.263   3.989 -28.487  1.00119.71       1SG  59
ATOM     59  C   GLU     8      51.211   2.964 -28.960  1.00119.71       1SG  60
ATOM     60  O   GLU     8      51.872   2.858 -29.993  1.00119.71       1SG  61
ATOM     61  N   ASP     9      50.018   3.582 -28.918  1.00 89.06       1SG  62
ATOM     62  CA  ASP     9      49.522   4.297 -30.048  1.00 89.06       1SG  63
ATOM     63  CB  ASP     9      48.004   4.544 -30.017  1.00 89.06       1SG  64
ATOM     64  CG  ASP     9      47.255   3.224 -30.084  1.00 89.06       1SG  65
ATOM     65  OD1 ASP     9      47.713   2.298 -30.806  1.00 89.06       1SG  66
ATOM     66  OD2 ASP     9      46.197   3.134 -29.407  1.00 89.06       1SG  67
ATOM     67  C   ASP     9      50.125   5.641 -29.854  1.00 89.06       1SG  68
ATOM     68  O   ASP     9      49.465   6.564 -29.377  1.00 89.06       1SG  69
ATOM     69  N   GLY    10      51.421   5.771 -30.181  1.00 47.87       1SG  70
ATOM     70  CA  GLY    10      52.030   7.047 -30.000  1.00 47.87       1SG  71
ATOM     71  C   GLY    10      51.302   7.969 -30.904  1.00 47.87       1SG  72
ATOM     72  O   GLY    10      51.480   7.946 -32.121  1.00 47.87       1SG  73
ATOM     73  N   ILE    11      50.486   8.853 -30.316  1.00147.90       1SG  74
ATOM     74  CA  ILE    11      49.782   9.777 -31.137  1.00147.90       1SG  75
ATOM     75  CB  ILE    11      48.320   9.943 -30.819  1.00147.90       1SG  76
ATOM     76  CG2 ILE    11      48.181  10.618 -29.454  1.00147.90       1SG  77
ATOM     77  CG1 ILE    11      47.613  10.699 -31.956  1.00147.90       1SG  78
ATOM     78  CD1 ILE    11      47.565   9.917 -33.268  1.00147.90       1SG  79
ATOM     79  C   ILE    11      50.504  11.042 -30.895  1.00147.90       1SG  80
ATOM     80  O   ILE    11      51.357  11.094 -30.010  1.00147.90       1SG  81
ATOM     81  N   LYS    12      50.238  12.068 -31.714  1.00100.11       1SG  82
ATOM     82  CA  LYS    12      51.001  13.266 -31.588  1.00100.11       1SG  83
ATOM     83  CB  LYS    12      50.523  14.341 -32.583  1.00100.11       1SG  84
ATOM     84  CG  LYS    12      51.568  15.403 -32.926  1.00100.11       1SG  85
ATOM     85  CD  LYS    12      51.244  16.172 -34.210  1.00100.11       1SG  86
ATOM     86  CE  LYS    12      52.313  17.196 -34.593  1.00100.11       1SG  87
ATOM     87  NZ  LYS    12      53.599  16.510 -34.853  1.00100.11       1SG  88
ATOM     88  C   LYS    12      50.831  13.758 -30.183  1.00100.11       1SG  89
ATOM     89  O   LYS    12      51.808  14.132 -29.537  1.00100.11       1SG  90
ATOM     90  N   ARG    13      49.579  13.781 -29.685  1.00181.92       1SG  91
ATOM     91  CA  ARG    13      49.298  14.231 -28.347  1.00181.92       1SG  92
ATOM     92  CB  ARG    13      47.800  14.507 -28.151  1.00181.92       1SG  93
ATOM     93  CG  ARG    13      47.208  15.403 -29.240  1.00181.92       1SG  94
ATOM     94  CD  ARG    13      47.923  16.743 -29.410  1.00181.92       1SG  95
ATOM     95  NE  ARG    13      47.601  17.597 -28.233  1.00181.92       1SG  96
ATOM     96  CZ  ARG    13      48.272  18.774 -28.068  1.00181.92       1SG  97
ATOM     97  NH1 ARG    13      49.237  19.130 -28.965  1.00181.92       1SG  98
ATOM     98  NH2 ARG    13      47.984  19.590 -27.012  1.00181.92       1SG  99
ATOM     99  C   ARG    13      49.688  13.279 -27.237  1.00181.92       1SG 100
ATOM    100  O   ARG    13      50.534  13.600 -26.405  1.00181.92       1SG 101
ATOM    101  N   ILE    14      49.141  12.040 -27.231  1.00180.80       1SG 102
ATOM    102  CA  ILE    14      49.271  11.245 -26.033  1.00180.80       1SG 103
ATOM    103  CB  ILE    14      47.974  11.190 -25.264  1.00180.80       1SG 104
ATOM    104  CG2 ILE    14      47.003  10.314 -26.073  1.00180.80       1SG 105
ATOM    105  CG1 ILE    14      48.156  10.727 -23.804  1.00180.80       1SG 106
ATOM    106  CD1 ILE    14      48.328   9.223 -23.597  1.00180.80       1SG 107
ATOM    107  C   ILE    14      49.730   9.852 -26.308  1.00180.80       1SG 108
ATOM    108  O   ILE    14      49.417   9.257 -27.339  1.00180.80       1SG 109
ATOM    109  N   GLN    15      50.513   9.301 -25.356  1.00215.93       1SG 110
ATOM    110  CA  GLN    15      50.981   7.959 -25.487  1.00215.93       1SG 111
ATOM    111  CB  GLN    15      52.266   7.668 -24.691  1.00215.93       1SG 112
ATOM    112  CG  GLN    15      53.443   8.520 -25.161  1.00215.93       1SG 113
ATOM    113  CD  GLN    15      53.416   8.492 -26.681  1.00215.93       1SG 114
ATOM    114  OE1 GLN    15      53.638   7.460 -27.312  1.00215.93       1SG 115
ATOM    115  NE2 GLN    15      53.104   9.666 -27.292  1.00215.93       1SG 116
ATOM    116  C   GLN    15      49.909   7.044 -24.986  1.00215.93       1SG 117
ATOM    117  O   GLN    15      50.065   6.381 -23.961  1.00215.93       1SG 118
ATOM    118  N   ASP    16      48.785   6.981 -25.725  1.00132.65       1SG 119
ATOM    119  CA  ASP    16      47.706   6.097 -25.395  1.00132.65       1SG 120
ATOM    120  CB  ASP    16      46.413   6.428 -26.173  1.00132.65       1SG 121
ATOM    121  CG  ASP    16      45.271   5.514 -25.736  1.00132.65       1SG 122
ATOM    122  OD1 ASP    16      45.482   4.276 -25.644  1.00132.65       1SG 123
ATOM    123  OD2 ASP    16      44.161   6.053 -25.478  1.00132.65       1SG 124
ATOM    124  C   ASP    16      48.176   4.742 -25.797  1.00132.65       1SG 125
ATOM    125  O   ASP    16      48.759   4.596 -26.869  1.00132.65       1SG 126
ATOM    126  N   ASP    17      47.951   3.709 -24.959  1.00138.03       1SG 127
ATOM    127  CA  ASP    17      48.457   2.427 -25.360  1.00138.03       1SG 128
ATOM    128  CB  ASP    17      49.697   2.046 -24.539  1.00138.03       1SG 129
ATOM    129  CG  ASP    17      50.601   3.270 -24.477  1.00138.03       1SG 130
ATOM    130  OD1 ASP    17      50.807   3.916 -25.536  1.00138.03       1SG 131
ATOM    131  OD2 ASP    17      51.085   3.589 -23.357  1.00138.03       1SG 132
ATOM    132  C   ASP    17      47.433   1.423 -24.968  1.00138.03       1SG 133
ATOM    133  O   ASP    17      47.743   0.433 -24.310  1.00138.03       1SG 134
ATOM    134  N   CYS    18      46.169   1.588 -25.342  1.00174.93       1SG 135
ATOM    135  CA  CYS    18      45.402   0.589 -24.701  1.00174.93       1SG 136
ATOM    136  CB  CYS    18      44.874   1.157 -23.336  1.00174.93       1SG 137
ATOM    137  SG  CYS    18      46.056   1.130 -21.853  1.00174.93       1SG 138
ATOM    138  C   CYS    18      44.570  -0.169 -25.735  1.00174.93       1SG 139
ATOM    139  O   CYS    18      44.881  -0.035 -26.919  1.00174.93       1SG 140
ATOM    140  N   PRO    19      43.599  -1.003 -25.416  1.00141.96       1SG 141
ATOM    141  CA  PRO    19      42.972  -1.881 -26.396  1.00141.96       1SG 142
ATOM    142  CD  PRO    19      42.717  -0.732 -24.299  1.00141.96       1SG 143
ATOM    143  CB  PRO    19      41.796  -2.521 -25.663  1.00141.96       1SG 144
ATOM    144  CG  PRO    19      41.396  -1.439 -24.643  1.00141.96       1SG 145
ATOM    145  C   PRO    19      42.522  -1.217 -27.668  1.00141.96       1SG 146
ATOM    146  O   PRO    19      41.540  -0.477 -27.642  1.00141.96       1SG 147
ATOM    147  N   LYS    20      43.205  -1.513 -28.796  1.00 98.35       1SG 148
ATOM    148  CA  LYS    20      42.918  -0.953 -30.092  1.00 98.35       1SG 149
ATOM    149  CB  LYS    20      44.060  -1.214 -31.091  1.00 98.35       1SG 150
ATOM    150  CG  LYS    20      45.367  -0.502 -30.724  1.00 98.35       1SG 151
ATOM    151  CD  LYS    20      46.563  -0.964 -31.559  1.00 98.35       1SG 152
ATOM    152  CE  LYS    20      46.241  -1.042 -33.053  1.00 98.35       1SG 153
ATOM    153  NZ  LYS    20      47.440  -1.445 -33.821  1.00 98.35       1SG 154
ATOM    154  C   LYS    20      41.646  -1.493 -30.688  1.00 98.35       1SG 155
ATOM    155  O   LYS    20      40.759  -0.732 -31.070  1.00 98.35       1SG 156
ATOM    156  N   ALA    21      41.515  -2.835 -30.741  1.00 47.44       1SG 157
ATOM    157  CA  ALA    21      40.414  -3.527 -31.362  1.00 47.44       1SG 158
ATOM    158  CB  ALA    21      40.577  -5.056 -31.328  1.00 47.44       1SG 159
ATOM    159  C   ALA    21      39.167  -3.177 -30.625  1.00 47.44       1SG 160
ATOM    160  O   ALA    21      38.078  -3.107 -31.194  1.00 47.44       1SG 161
ATOM    161  N   GLY    22      39.334  -2.954 -29.315  1.00 66.21       1SG 162
ATOM    162  CA  GLY    22      38.321  -2.620 -28.361  1.00 66.21       1SG 163
ATOM    163  C   GLY    22      37.695  -1.321 -28.750  1.00 66.21       1SG 164
ATOM    164  O   GLY    22      36.643  -0.965 -28.225  1.00 66.21       1SG 165
ATOM    165  N   ARG    23      38.351  -0.541 -29.630  1.00135.98       1SG 166
ATOM    166  CA  ARG    23      37.829   0.746 -29.993  1.00135.98       1SG 167
ATOM    167  CB  ARG    23      36.366   0.735 -30.484  1.00135.98       1SG 168
ATOM    168  CG  ARG    23      36.149   0.089 -31.856  1.00135.98       1SG 169
ATOM    169  CD  ARG    23      34.791   0.431 -32.479  1.00135.98       1SG 170
ATOM    170  NE  ARG    23      33.726  -0.116 -31.590  1.00135.98       1SG 171
ATOM    171  CZ  ARG    23      32.478   0.441 -31.591  1.00135.98       1SG 172
ATOM    172  NH1 ARG    23      32.212   1.515 -32.391  1.00135.98       1SG 173
ATOM    173  NH2 ARG    23      31.497  -0.070 -30.792  1.00135.98       1SG 174
ATOM    174  C   ARG    23      37.902   1.632 -28.798  1.00135.98       1SG 175
ATOM    175  O   ARG    23      36.927   2.265 -28.396  1.00135.98       1SG 176
ATOM    176  N   HIS    24      39.101   1.673 -28.197  1.00 85.15       1SG 177
ATOM    177  CA  HIS    24      39.383   2.517 -27.079  1.00 85.15       1SG 178
ATOM    178  ND1 HIS    24      37.991   0.964 -24.487  1.00 85.15       1SG 179
ATOM    179  CG  HIS    24      38.950   0.711 -25.443  1.00 85.15       1SG 180
ATOM    180  CB  HIS    24      39.968   1.716 -25.906  1.00 85.15       1SG 181
ATOM    181  NE2 HIS    24      37.642  -1.114 -25.198  1.00 85.15       1SG 182
ATOM    182  CD2 HIS    24      38.721  -0.563 -25.866  1.00 85.15       1SG 183
ATOM    183  CE1 HIS    24      37.236  -0.159 -24.381  1.00 85.15       1SG 184
ATOM    184  C   HIS    24      40.352   3.530 -27.604  1.00 85.15       1SG 185
ATOM    185  O   HIS    24      40.404   3.739 -28.814  1.00 85.15       1SG 186
ATOM    186  N   ASN    25      41.176   4.153 -26.738  1.00 98.88       1SG 187
ATOM    187  CA  ASN    25      42.088   5.158 -27.223  1.00 98.88       1SG 188
ATOM    188  CB  ASN    25      43.121   4.587 -28.209  1.00 98.88       1SG 189
ATOM    189  CG  ASN    25      44.079   5.703 -28.592  1.00 98.88       1SG 190
ATOM    190  OD1 ASN    25      44.108   6.753 -27.953  1.00 98.88       1SG 191
ATOM    191  ND2 ASN    25      44.876   5.481 -29.672  1.00 98.88       1SG 192
ATOM    192  C   ASN    25      41.371   6.288 -27.905  1.00 98.88       1SG 193
ATOM    193  O   ASN    25      41.183   6.292 -29.121  1.00 98.88       1SG 194
ATOM    194  N   TYR    26      40.923   7.272 -27.094  1.00 71.36       1SG 195
ATOM    195  CA  TYR    26      40.272   8.456 -27.581  1.00 71.36       1SG 196
ATOM    196  CB  TYR    26      39.043   8.886 -26.761  1.00 71.36       1SG 197
ATOM    197  CG  TYR    26      37.931   7.941 -27.057  1.00 71.36       1SG 198
ATOM    198  CD1 TYR    26      37.804   6.746 -26.387  1.00 71.36       1SG 199
ATOM    199  CD2 TYR    26      37.008   8.267 -28.023  1.00 71.36       1SG 200
ATOM    200  CE1 TYR    26      36.766   5.892 -26.680  1.00 71.36       1SG 201
ATOM    201  CE2 TYR    26      35.970   7.419 -28.321  1.00 71.36       1SG 202
ATOM    202  CZ  TYR    26      35.847   6.228 -27.647  1.00 71.36       1SG 203
ATOM    203  OH  TYR    26      34.781   5.356 -27.951  1.00 71.36       1SG 204
ATOM    204  C   TYR    26      41.263   9.580 -27.514  1.00 71.36       1SG 205
ATOM    205  O   TYR    26      42.126   9.626 -26.639  1.00 71.36       1SG 206
ATOM    206  N   ILE    27      41.154  10.516 -28.477  1.00155.47       1SG 207
ATOM    207  CA  ILE    27      42.061  11.616 -28.644  1.00155.47       1SG 208
ATOM    208  CB  ILE    27      41.653  12.553 -29.737  1.00155.47       1SG 209
ATOM    209  CG2 ILE    27      42.742  13.630 -29.868  1.00155.47       1SG 210
ATOM    210  CG1 ILE    27      41.461  11.754 -31.034  1.00155.47       1SG 211
ATOM    211  CD1 ILE    27      42.715  10.988 -31.450  1.00155.47       1SG 212
ATOM    212  C   ILE    27      42.181  12.388 -27.370  1.00155.47       1SG 213
ATOM    213  O   ILE    27      41.233  12.493 -26.593  1.00155.47       1SG 214
ATOM    214  N   PHE    28      43.387  12.954 -27.142  1.00236.79       1SG 215
ATOM    215  CA  PHE    28      43.708  13.678 -25.946  1.00236.79       1SG 216
ATOM    216  CB  PHE    28      42.740  14.835 -25.652  1.00236.79       1SG 217
ATOM    217  CG  PHE    28      43.045  15.898 -26.644  1.00236.79       1SG 218
ATOM    218  CD1 PHE    28      42.538  15.833 -27.919  1.00236.79       1SG 219
ATOM    219  CD2 PHE    28      43.842  16.962 -26.291  1.00236.79       1SG 220
ATOM    220  CE1 PHE    28      42.826  16.817 -28.834  1.00236.79       1SG 221
ATOM    221  CE2 PHE    28      44.133  17.949 -27.201  1.00236.79       1SG 222
ATOM    222  CZ  PHE    28      43.624  17.876 -28.475  1.00236.79       1SG 223
ATOM    223  C   PHE    28      43.673  12.738 -24.788  1.00236.79       1SG 224
ATOM    224  O   PHE    28      43.503  13.153 -23.643  1.00236.79       1SG 225
ATOM    225  N   VAL    29      43.903  11.446 -25.081  1.00202.46       1SG 226
ATOM    226  CA  VAL    29      43.966  10.385 -24.120  1.00202.46       1SG 227
ATOM    227  CB  VAL    29      45.278  10.275 -23.409  1.00202.46       1SG 228
ATOM    228  CG1 VAL    29      45.565  11.607 -22.705  1.00202.46       1SG 229
ATOM    229  CG2 VAL    29      45.231   9.058 -22.467  1.00202.46       1SG 230
ATOM    230  C   VAL    29      42.861  10.408 -23.113  1.00202.46       1SG 231
ATOM    231  O   VAL    29      43.016  10.892 -21.993  1.00202.46       1SG 232
ATOM    232  N   MET    30      41.680   9.899 -23.509  1.00216.37       1SG 233
ATOM    233  CA  MET    30      40.642   9.734 -22.539  1.00216.37       1SG 234
ATOM    234  CB  MET    30      39.364   9.112 -23.116  1.00216.37       1SG 235
ATOM    235  CG  MET    30      38.323   8.793 -22.046  1.00216.37       1SG 236
ATOM    236  SD  MET    30      36.848   7.945 -22.680  1.00216.37       1SG 237
ATOM    237  CE  MET    30      37.743   6.440 -23.167  1.00216.37       1SG 238
ATOM    238  C   MET    30      41.189   8.744 -21.559  1.00216.37       1SG 239
ATOM    239  O   MET    30      41.912   7.827 -21.939  1.00216.37       1SG 240
ATOM    240  N   ILE    31      40.812   8.864 -20.272  1.00160.12       1SG 241
ATOM    241  CA  ILE    31      41.394   8.021 -19.271  1.00160.12       1SG 242
ATOM    242  CB  ILE    31      41.499   8.644 -17.905  1.00160.12       1SG 243
ATOM    243  CG2 ILE    31      42.296   9.951 -18.036  1.00160.12       1SG 244
ATOM    244  CG1 ILE    31      40.106   8.849 -17.290  1.00160.12       1SG 245
ATOM    245  CD1 ILE    31      40.147   9.035 -15.774  1.00160.12       1SG 246
ATOM    246  C   ILE    31      40.486   6.843 -19.099  1.00160.12       1SG 247
ATOM    247  O   ILE    31      39.449   6.717 -19.747  1.00160.12       1SG 248
ATOM    248  N   PRO    32      40.906   5.966 -18.231  1.00190.65       1SG 249
ATOM    249  CA  PRO    32      40.172   4.762 -17.953  1.00190.65       1SG 250
ATOM    250  CD  PRO    32      42.340   5.744 -18.091  1.00190.65       1SG 251
ATOM    251  CB  PRO    32      41.117   3.867 -17.154  1.00190.65       1SG 252
ATOM    252  CG  PRO    32      42.507   4.274 -17.672  1.00190.65       1SG 253
ATOM    253  C   PRO    32      38.847   4.999 -17.314  1.00190.65       1SG 254
ATOM    254  O   PRO    32      38.318   4.081 -16.686  1.00190.65       1SG 255
ATOM    255  N   THR    33      38.314   6.231 -17.400  1.00207.39       1SG 256
ATOM    256  CA  THR    33      37.000   6.415 -16.873  1.00207.39       1SG 257
ATOM    257  CB  THR    33      36.684   7.863 -16.606  1.00207.39       1SG 258
ATOM    258  OG1 THR    33      35.419   7.984 -15.974  1.00207.39       1SG 259
ATOM    259  CG2 THR    33      36.735   8.670 -17.917  1.00207.39       1SG 260
ATOM    260  C   THR    33      36.026   5.831 -17.862  1.00207.39       1SG 261
ATOM    261  O   THR    33      35.129   6.503 -18.371  1.00207.39       1SG 262
ATOM    262  N   LEU    34      36.193   4.518 -18.140  1.00128.44       1SG 263
ATOM    263  CA  LEU    34      35.306   3.753 -18.962  1.00128.44       1SG 264
ATOM    264  CB  LEU    34      36.025   2.771 -19.894  1.00128.44       1SG 265
ATOM    265  CG  LEU    34      36.878   3.474 -20.956  1.00128.44       1SG 266
ATOM    266  CD1 LEU    34      37.577   2.455 -21.867  1.00128.44       1SG 267
ATOM    267  CD2 LEU    34      36.044   4.505 -21.730  1.00128.44       1SG 268
ATOM    268  C   LEU    34      34.551   2.920 -17.986  1.00128.44       1SG 269
ATOM    269  O   LEU    34      34.876   1.756 -17.751  1.00128.44       1SG 270
ATOM    270  N   TYR    35      33.539   3.539 -17.352  1.00219.20       1SG 271
ATOM    271  CA  TYR    35      32.722   2.918 -16.352  1.00219.20       1SG 272
ATOM    272  CB  TYR    35      32.100   1.592 -16.821  1.00219.20       1SG 273
ATOM    273  CG  TYR    35      31.140   1.891 -17.917  1.00219.20       1SG 274
ATOM    274  CD1 TYR    35      29.883   2.359 -17.618  1.00219.20       1SG 275
ATOM    275  CD2 TYR    35      31.486   1.694 -19.235  1.00219.20       1SG 276
ATOM    276  CE1 TYR    35      28.981   2.637 -18.616  1.00219.20       1SG 277
ATOM    277  CE2 TYR    35      30.587   1.970 -20.238  1.00219.20       1SG 278
ATOM    278  CZ  TYR    35      29.333   2.441 -19.928  1.00219.20       1SG 279
ATOM    279  OH  TYR    35      28.406   2.726 -20.953  1.00219.20       1SG 280
ATOM    280  C   TYR    35      33.566   2.611 -15.148  1.00219.20       1SG 281
ATOM    281  O   TYR    35      33.047   2.148 -14.133  1.00219.20       1SG 282
ATOM    282  N   SER    36      34.874   2.942 -15.203  1.00120.53       1SG 283
ATOM    283  CA  SER    36      35.802   2.621 -14.159  1.00120.53       1SG 284
ATOM    284  CB  SER    36      37.243   2.355 -14.624  1.00120.53       1SG 285
ATOM    285  OG  SER    36      37.306   1.111 -15.306  1.00120.53       1SG 286
ATOM    286  C   SER    36      35.824   3.705 -13.166  1.00120.53       1SG 287
ATOM    287  O   SER    36      35.011   4.621 -13.316  1.00120.53       1SG 288
ATOM    288  N   ILE    37      36.848   3.614 -12.250  1.00256.30       1SG 289
ATOM    289  CA  ILE    37      36.920   4.209 -10.929  1.00256.30       1SG 290
ATOM    290  CB  ILE    37      38.099   5.022 -10.534  1.00256.30       1SG 291
ATOM    291  CG2 ILE    37      37.771   5.452  -9.094  1.00256.30       1SG 292
ATOM    292  CG1 ILE    37      39.385   4.203 -10.573  1.00256.30       1SG 293
ATOM    293  CD1 ILE    37      39.366   3.006  -9.625  1.00256.30       1SG 294
ATOM    294  C   ILE    37      35.786   5.095 -10.835  1.00256.30       1SG 295
ATOM    295  O   ILE    37      35.960   6.303 -10.976  1.00256.30       1SG 296
ATOM    296  N   ILE    38      34.663   4.457 -10.434  1.00283.06       1SG 297
ATOM    297  CA  ILE    38      33.319   4.882 -10.690  1.00283.06       1SG 298
ATOM    298  CB  ILE    38      32.292   3.920 -10.158  1.00283.06       1SG 299
ATOM    299  CG2 ILE    38      32.470   3.764  -8.636  1.00283.06       1SG 300
ATOM    300  CG1 ILE    38      30.889   4.353 -10.608  1.00283.06       1SG 301
ATOM    301  CD1 ILE    38      29.821   3.284 -10.390  1.00283.06       1SG 302
ATOM    302  C   ILE    38      33.041   6.239 -10.161  1.00283.06       1SG 303
ATOM    303  O   ILE    38      32.424   6.454  -9.120  1.00283.06       1SG 304
ATOM    304  N   PHE    39      33.568   7.199 -10.927  1.00295.94       1SG 305
ATOM    305  CA  PHE    39      33.499   8.610 -10.790  1.00295.94       1SG 306
ATOM    306  CB  PHE    39      32.058   9.158 -10.706  1.00295.94       1SG 307
ATOM    307  CG  PHE    39      31.344   8.897 -11.994  1.00295.94       1SG 308
ATOM    308  CD1 PHE    39      31.463   9.765 -13.056  1.00295.94       1SG 309
ATOM    309  CD2 PHE    39      30.556   7.778 -12.144  1.00295.94       1SG 310
ATOM    310  CE1 PHE    39      30.805   9.527 -14.241  1.00295.94       1SG 311
ATOM    311  CE2 PHE    39      29.895   7.534 -13.326  1.00295.94       1SG 312
ATOM    312  CZ  PHE    39      30.017   8.410 -14.378  1.00295.94       1SG 313
ATOM    313  C   PHE    39      34.220   9.020  -9.533  1.00295.94       1SG 314
ATOM    314  O   PHE    39      34.578  10.183  -9.383  1.00295.94       1SG 315
ATOM    315  N   VAL    40      34.534   8.061  -8.637  1.00130.64       1SG 316
ATOM    316  CA  VAL    40      35.114   8.331  -7.348  1.00130.64       1SG 317
ATOM    317  CB  VAL    40      35.007   7.170  -6.397  1.00130.64       1SG 318
ATOM    318  CG1 VAL    40      35.822   5.992  -6.950  1.00130.64       1SG 319
ATOM    319  CG2 VAL    40      35.455   7.637  -5.001  1.00130.64       1SG 320
ATOM    320  C   VAL    40      36.551   8.730  -7.450  1.00130.64       1SG 321
ATOM    321  O   VAL    40      37.027   9.548  -6.665  1.00130.64       1SG 322
ATOM    322  N   VAL    41      37.300   8.161  -8.411  1.00107.42       1SG 323
ATOM    323  CA  VAL    41      38.707   8.449  -8.433  1.00107.42       1SG 324
ATOM    324  CB  VAL    41      39.475   7.780  -9.545  1.00107.42       1SG 325
ATOM    325  CG1 VAL    41      38.891   8.191 -10.908  1.00107.42       1SG 326
ATOM    326  CG2 VAL    41      40.965   8.119  -9.377  1.00107.42       1SG 327
ATOM    327  C   VAL    41      38.921   9.907  -8.616  1.00107.42       1SG 328
ATOM    328  O   VAL    41      39.757  10.505  -7.940  1.00107.42       1SG 329
ATOM    329  N   GLY    42      38.148  10.527  -9.518  1.00 41.67       1SG 330
ATOM    330  CA  GLY    42      38.403  11.898  -9.826  1.00 41.67       1SG 331
ATOM    331  C   GLY    42      38.237  12.739  -8.600  1.00 41.67       1SG 332
ATOM    332  O   GLY    42      38.986  13.693  -8.397  1.00 41.67       1SG 333
ATOM    333  N   ILE    43      37.206  12.443  -7.788  1.00116.84       1SG 334
ATOM    334  CA  ILE    43      36.928  13.180  -6.589  1.00116.84       1SG 335
ATOM    335  CB  ILE    43      35.563  12.910  -6.010  1.00116.84       1SG 336
ATOM    336  CG2 ILE    43      34.518  13.308  -7.066  1.00116.84       1SG 337
ATOM    337  CG1 ILE    43      35.428  11.456  -5.539  1.00116.84       1SG 338
ATOM    338  CD1 ILE    43      34.153  11.186  -4.743  1.00116.84       1SG 339
ATOM    339  C   ILE    43      37.956  12.906  -5.533  1.00116.84       1SG 340
ATOM    340  O   ILE    43      38.296  13.794  -4.756  1.00116.84       1SG 341
ATOM    341  N   PHE    44      38.437  11.650  -5.449  1.00146.32       1SG 342
ATOM    342  CA  PHE    44      39.321  11.187  -4.412  1.00146.32       1SG 343
ATOM    343  CB  PHE    44      39.467   9.658  -4.457  1.00146.32       1SG 344
ATOM    344  CG  PHE    44      40.047   9.215  -3.162  1.00146.32       1SG 345
ATOM    345  CD1 PHE    44      39.260   9.190  -2.034  1.00146.32       1SG 346
ATOM    346  CD2 PHE    44      41.369   8.850  -3.068  1.00146.32       1SG 347
ATOM    347  CE1 PHE    44      39.777   8.786  -0.826  1.00146.32       1SG 348
ATOM    348  CE2 PHE    44      41.891   8.443  -1.863  1.00146.32       1SG 349
ATOM    349  CZ  PHE    44      41.095   8.409  -0.742  1.00146.32       1SG 350
ATOM    350  C   PHE    44      40.684  11.830  -4.455  1.00146.32       1SG 351
ATOM    351  O   PHE    44      41.224  12.190  -3.410  1.00146.32       1SG 352
ATOM    352  N   GLY    45      41.278  12.003  -5.654  1.00 40.30       1SG 353
ATOM    353  CA  GLY    45      42.612  12.530  -5.795  1.00 40.30       1SG 354
ATOM    354  C   GLY    45      42.704  13.917  -5.225  1.00 40.30       1SG 355
ATOM    355  O   GLY    45      43.722  14.283  -4.639  1.00 40.30       1SG 356
ATOM    356  N   ASN    46      41.647  14.730  -5.398  1.00 92.27       1SG 357
ATOM    357  CA  ASN    46      41.644  16.091  -4.939  1.00 92.27       1SG 358
ATOM    358  CB  ASN    46      40.271  16.773  -5.079  1.00 92.27       1SG 359
ATOM    359  CG  ASN    46      39.837  16.821  -6.534  1.00 92.27       1SG 360
ATOM    360  OD1 ASN    46      39.062  15.978  -6.984  1.00 92.27       1SG 361
ATOM    361  ND2 ASN    46      40.320  17.847  -7.284  1.00 92.27       1SG 362
ATOM    362  C   ASN    46      41.880  16.076  -3.463  1.00 92.27       1SG 363
ATOM    363  O   ASN    46      42.653  16.875  -2.939  1.00 92.27       1SG 364
ATOM    364  N   SER    47      41.208  15.160  -2.747  1.00 78.37       1SG 365
ATOM    365  CA  SER    47      41.329  15.124  -1.322  1.00 78.37       1SG 366
ATOM    366  CB  SER    47      40.491  14.004  -0.683  1.00 78.37       1SG 367
ATOM    367  OG  SER    47      39.115  14.212  -0.961  1.00 78.37       1SG 368
ATOM    368  C   SER    47      42.750  14.847  -0.973  1.00 78.37       1SG 369
ATOM    369  O   SER    47      43.318  15.517  -0.112  1.00 78.37       1SG 370
ATOM    370  N   LEU    48      43.380  13.870  -1.652  1.00 58.95       1SG 371
ATOM    371  CA  LEU    48      44.716  13.539  -1.267  1.00 58.95       1SG 372
ATOM    372  CB  LEU    48      45.353  12.403  -2.085  1.00 58.95       1SG 373
ATOM    373  CG  LEU    48      46.835  12.186  -1.713  1.00 58.95       1SG 374
ATOM    374  CD1 LEU    48      46.992  11.767  -0.243  1.00 58.95       1SG 375
ATOM    375  CD2 LEU    48      47.535  11.232  -2.693  1.00 58.95       1SG 376
ATOM    376  C   LEU    48      45.593  14.732  -1.442  1.00 58.95       1SG 377
ATOM    377  O   LEU    48      46.347  15.082  -0.537  1.00 58.95       1SG 378
ATOM    378  N   VAL    49      45.499  15.415  -2.598  1.00103.92       1SG 379
ATOM    379  CA  VAL    49      46.363  16.538  -2.814  1.00103.92       1SG 380
ATOM    380  CB  VAL    49      46.232  17.187  -4.168  1.00103.92       1SG 381
ATOM    381  CG1 VAL    49      46.623  16.157  -5.241  1.00103.92       1SG 382
ATOM    382  CG2 VAL    49      44.828  17.788  -4.328  1.00103.92       1SG 383
ATOM    383  C   VAL    49      46.081  17.574  -1.773  1.00103.92       1SG 384
ATOM    384  O   VAL    49      47.004  18.180  -1.234  1.00103.92       1SG 385
ATOM    385  N   VAL    50      44.792  17.791  -1.448  1.00 39.26       1SG 386
ATOM    386  CA  VAL    50      44.415  18.801  -0.496  1.00 39.26       1SG 387
ATOM    387  CB  VAL    50      42.927  18.860  -0.270  1.00 39.26       1SG 388
ATOM    388  CG1 VAL    50      42.637  19.843   0.878  1.00 39.26       1SG 389
ATOM    389  CG2 VAL    50      42.233  19.235  -1.591  1.00 39.26       1SG 390
ATOM    390  C   VAL    50      45.043  18.504   0.835  1.00 39.26       1SG 391
ATOM    391  O   VAL    50      45.616  19.387   1.471  1.00 39.26       1SG 392
ATOM    392  N   ILE    51      44.968  17.245   1.297  1.00 83.64       1SG 393
ATOM    393  CA  ILE    51      45.489  16.937   2.598  1.00 83.64       1SG 394
ATOM    394  CB  ILE    51      45.252  15.507   2.991  1.00 83.64       1SG 395
ATOM    395  CG2 ILE    51      46.022  15.237   4.294  1.00 83.64       1SG 396
ATOM    396  CG1 ILE    51      43.744  15.219   3.100  1.00 83.64       1SG 397
ATOM    397  CD1 ILE    51      43.036  16.054   4.167  1.00 83.64       1SG 398
ATOM    398  C   ILE    51      46.970  17.165   2.615  1.00 83.64       1SG 399
ATOM    399  O   ILE    51      47.494  17.802   3.528  1.00 83.64       1SG 400
ATOM    400  N   VAL    52      47.686  16.671   1.589  1.00 98.86       1SG 401
ATOM    401  CA  VAL    52      49.113  16.799   1.602  1.00 98.86       1SG 402
ATOM    402  CB  VAL    52      49.788  16.117   0.441  1.00 98.86       1SG 403
ATOM    403  CG1 VAL    52      49.498  14.609   0.533  1.00 98.86       1SG 404
ATOM    404  CG2 VAL    52      49.335  16.767  -0.877  1.00 98.86       1SG 405
ATOM    405  C   VAL    52      49.487  18.246   1.581  1.00 98.86       1SG 406
ATOM    406  O   VAL    52      50.398  18.662   2.294  1.00 98.86       1SG 407
ATOM    407  N   ILE    53      48.796  19.067   0.767  1.00 96.14       1SG 408
ATOM    408  CA  ILE    53      49.179  20.449   0.718  1.00 96.14       1SG 409
ATOM    409  CB  ILE    53      48.449  21.269  -0.316  1.00 96.14       1SG 410
ATOM    410  CG2 ILE    53      46.949  21.265   0.000  1.00 96.14       1SG 411
ATOM    411  CG1 ILE    53      49.054  22.683  -0.382  1.00 96.14       1SG 412
ATOM    412  CD1 ILE    53      48.515  23.544  -1.525  1.00 96.14       1SG 413
ATOM    413  C   ILE    53      48.958  21.100   2.050  1.00 96.14       1SG 414
ATOM    414  O   ILE    53      49.823  21.822   2.541  1.00 96.14       1SG 415
ATOM    415  N   TYR    54      47.806  20.846   2.696  1.00146.25       1SG 416
ATOM    416  CA  TYR    54      47.520  21.570   3.901  1.00146.25       1SG 417
ATOM    417  CB  TYR    54      46.166  21.156   4.505  1.00146.25       1SG 418
ATOM    418  CG  TYR    54      45.904  22.011   5.694  1.00146.25       1SG 419
ATOM    419  CD1 TYR    54      45.241  23.207   5.544  1.00146.25       1SG 420
ATOM    420  CD2 TYR    54      46.320  21.626   6.948  1.00146.25       1SG 421
ATOM    421  CE1 TYR    54      44.990  24.013   6.628  1.00146.25       1SG 422
ATOM    422  CE2 TYR    54      46.072  22.428   8.037  1.00146.25       1SG 423
ATOM    423  CZ  TYR    54      45.407  23.621   7.877  1.00146.25       1SG 424
ATOM    424  OH  TYR    54      45.152  24.444   8.993  1.00146.25       1SG 425
ATOM    425  C   TYR    54      48.567  21.279   4.932  1.00146.25       1SG 426
ATOM    426  O   TYR    54      49.202  22.193   5.458  1.00146.25       1SG 427
ATOM    427  N   PHE    55      48.802  19.985   5.222  1.00 39.72       1SG 428
ATOM    428  CA  PHE    55      49.739  19.616   6.243  1.00 39.72       1SG 429
ATOM    429  CB  PHE    55      49.738  18.109   6.555  1.00 39.72       1SG 430
ATOM    430  CG  PHE    55      48.423  17.780   7.172  1.00 39.72       1SG 431
ATOM    431  CD1 PHE    55      47.338  17.487   6.381  1.00 39.72       1SG 432
ATOM    432  CD2 PHE    55      48.270  17.764   8.539  1.00 39.72       1SG 433
ATOM    433  CE1 PHE    55      46.119  17.184   6.941  1.00 39.72       1SG 434
ATOM    434  CE2 PHE    55      47.053  17.462   9.105  1.00 39.72       1SG 435
ATOM    435  CZ  PHE    55      45.974  17.171   8.307  1.00 39.72       1SG 436
ATOM    436  C   PHE    55      51.125  19.971   5.820  1.00 39.72       1SG 437
ATOM    437  O   PHE    55      51.896  20.537   6.593  1.00 39.72       1SG 438
ATOM    438  N   TYR    56      51.476  19.654   4.563  1.00163.57       1SG 439
ATOM    439  CA  TYR    56      52.827  19.847   4.139  1.00163.57       1SG 440
ATOM    440  CB  TYR    56      53.118  19.321   2.723  1.00163.57       1SG 441
ATOM    441  CG  TYR    56      54.420  19.959   2.423  1.00163.57       1SG 442
ATOM    442  CD1 TYR    56      55.555  19.521   3.059  1.00163.57       1SG 443
ATOM    443  CD2 TYR    56      54.492  20.994   1.519  1.00163.57       1SG 444
ATOM    444  CE1 TYR    56      56.757  20.128   2.801  1.00163.57       1SG 445
ATOM    445  CE2 TYR    56      55.688  21.605   1.256  1.00163.57       1SG 446
ATOM    446  CZ  TYR    56      56.811  21.168   1.908  1.00163.57       1SG 447
ATOM    447  OH  TYR    56      58.036  21.794   1.652  1.00163.57       1SG 448
ATOM    448  C   TYR    56      53.222  21.288   4.160  1.00163.57       1SG 449
ATOM    449  O   TYR    56      54.285  21.630   4.677  1.00163.57       1SG 450
ATOM    450  N   MET    57      52.375  22.182   3.622  1.00 74.08       1SG 451
ATOM    451  CA  MET    57      52.801  23.546   3.492  1.00 74.08       1SG 452
ATOM    452  CB  MET    57      51.745  24.445   2.829  1.00 74.08       1SG 453
ATOM    453  CG  MET    57      52.229  25.875   2.572  1.00 74.08       1SG 454
ATOM    454  SD  MET    57      50.989  26.950   1.787  1.00 74.08       1SG 455
ATOM    455  CE  MET    57      52.029  28.438   1.706  1.00 74.08       1SG 456
ATOM    456  C   MET    57      53.105  24.139   4.829  1.00 74.08       1SG 457
ATOM    457  O   MET    57      54.179  24.708   5.022  1.00 74.08       1SG 458
ATOM    458  N   LYS    58      52.195  23.993   5.810  1.00127.37       1SG 459
ATOM    459  CA  LYS    58      52.458  24.638   7.062  1.00127.37       1SG 460
ATOM    460  CB  LYS    58      51.360  24.437   8.117  1.00127.37       1SG 461
ATOM    461  CG  LYS    58      51.775  24.980   9.486  1.00127.37       1SG 462
ATOM    462  CD  LYS    58      50.613  25.147  10.462  1.00127.37       1SG 463
ATOM    463  CE  LYS    58      49.639  26.246  10.037  1.00127.37       1SG 464
ATOM    464  NZ  LYS    58      50.353  27.537   9.921  1.00127.37       1SG 465
ATOM    465  C   LYS    58      53.694  24.065   7.647  1.00127.37       1SG 466
ATOM    466  O   LYS    58      54.590  24.793   8.072  1.00127.37       1SG 467
ATOM    467  N   LEU    59      53.790  22.728   7.644  1.00108.73       1SG 468
ATOM    468  CA  LEU    59      54.897  22.108   8.295  1.00108.73       1SG 469
ATOM    469  CB  LEU    59      54.753  20.590   8.454  1.00108.73       1SG 470
ATOM    470  CG  LEU    59      53.765  20.245   9.585  1.00108.73       1SG 471
ATOM    471  CD1 LEU    59      54.303  20.756  10.932  1.00108.73       1SG 472
ATOM    472  CD2 LEU    59      52.342  20.748   9.291  1.00108.73       1SG 473
ATOM    473  C   LEU    59      56.190  22.463   7.641  1.00108.73       1SG 474
ATOM    474  O   LEU    59      57.200  22.593   8.330  1.00108.73       1SG 475
ATOM    475  N   LYS    60      56.236  22.588   6.303  1.00165.03       1SG 476
ATOM    476  CA  LYS    60      57.508  22.940   5.739  1.00165.03       1SG 477
ATOM    477  CB  LYS    60      57.587  22.892   4.217  1.00165.03       1SG 478
ATOM    478  CG  LYS    60      59.018  23.223   3.793  1.00165.03       1SG 479
ATOM    479  CD  LYS    60      59.983  22.113   4.206  1.00165.03       1SG 480
ATOM    480  CE  LYS    60      59.494  20.720   3.799  1.00165.03       1SG 481
ATOM    481  NZ  LYS    60      60.197  19.685   4.588  1.00165.03       1SG 482
ATOM    482  C   LYS    60      57.899  24.346   6.073  1.00165.03       1SG 483
ATOM    483  O   LYS    60      59.016  24.600   6.522  1.00165.03       1SG 484
ATOM    484  N   THR    61      56.967  25.300   5.887  1.00100.65       1SG 485
ATOM    485  CA  THR    61      57.298  26.694   5.991  1.00100.65       1SG 486
ATOM    486  CB  THR    61      56.155  27.603   5.640  1.00100.65       1SG 487
ATOM    487  OG1 THR    61      56.619  28.937   5.490  1.00100.65       1SG 488
ATOM    488  CG2 THR    61      55.091  27.527   6.747  1.00100.65       1SG 489
ATOM    489  C   THR    61      57.763  27.013   7.372  1.00100.65       1SG 490
ATOM    490  O   THR    61      58.684  27.807   7.557  1.00100.65       1SG 491
ATOM    491  N   VAL    62      57.142  26.391   8.384  1.00 33.06       1SG 492
ATOM    492  CA  VAL    62      57.500  26.682   9.737  1.00 33.06       1SG 493
ATOM    493  CB  VAL    62      56.677  25.895  10.713  1.00 33.06       1SG 494
ATOM    494  CG1 VAL    62      57.150  26.213  12.136  1.00 33.06       1SG 495
ATOM    495  CG2 VAL    62      55.197  26.233  10.472  1.00 33.06       1SG 496
ATOM    496  C   VAL    62      58.949  26.346   9.945  1.00 33.06       1SG 497
ATOM    497  O   VAL    62      59.677  27.095  10.594  1.00 33.06       1SG 498
ATOM    498  N   ALA    63      59.416  25.213   9.388  1.00 31.52       1SG 499
ATOM    499  CA  ALA    63      60.781  24.801   9.575  1.00 31.52       1SG 500
ATOM    500  CB  ALA    63      61.086  23.449   8.907  1.00 31.52       1SG 501
ATOM    501  C   ALA    63      61.691  25.828   8.979  1.00 31.52       1SG 502
ATOM    502  O   ALA    63      62.702  26.196   9.576  1.00 31.52       1SG 503
ATOM    503  N   SER    64      61.334  26.344   7.790  1.00 66.92       1SG 504
ATOM    504  CA  SER    64      62.169  27.303   7.133  1.00 66.92       1SG 505
ATOM    505  CB  SER    64      61.528  27.856   5.850  1.00 66.92       1SG 506
ATOM    506  OG  SER    64      62.340  28.886   5.307  1.00 66.92       1SG 507
ATOM    507  C   SER    64      62.366  28.459   8.057  1.00 66.92       1SG 508
ATOM    508  O   SER    64      63.490  28.917   8.260  1.00 66.92       1SG 509
ATOM    509  N   VAL    65      61.276  28.948   8.673  1.00 32.07       1SG 510
ATOM    510  CA  VAL    65      61.406  30.097   9.518  1.00 32.07       1SG 511
ATOM    511  CB  VAL    65      60.101  30.609  10.046  1.00 32.07       1SG 512
ATOM    512  CG1 VAL    65      60.402  31.778  11.000  1.00 32.07       1SG 513
ATOM    513  CG2 VAL    65      59.217  31.007   8.851  1.00 32.07       1SG 514
ATOM    514  C   VAL    65      62.295  29.781  10.684  1.00 32.07       1SG 515
ATOM    515  O   VAL    65      63.132  30.601  11.057  1.00 32.07       1SG 516
ATOM    516  N   PHE    66      62.163  28.582  11.287  1.00146.18       1SG 517
ATOM    517  CA  PHE    66      62.973  28.291  12.442  1.00146.18       1SG 518
ATOM    518  CB  PHE    66      62.807  26.860  12.996  1.00146.18       1SG 519
ATOM    519  CG  PHE    66      61.585  26.736  13.839  1.00146.18       1SG 520
ATOM    520  CD1 PHE    66      61.618  27.123  15.159  1.00146.18       1SG 521
ATOM    521  CD2 PHE    66      60.422  26.211  13.329  1.00146.18       1SG 522
ATOM    522  CE1 PHE    66      60.507  27.008  15.960  1.00146.18       1SG 523
ATOM    523  CE2 PHE    66      59.309  26.094  14.128  1.00146.18       1SG 524
ATOM    524  CZ  PHE    66      59.345  26.492  15.441  1.00146.18       1SG 525
ATOM    525  C   PHE    66      64.421  28.386  12.084  1.00146.18       1SG 526
ATOM    526  O   PHE    66      65.182  29.074  12.763  1.00146.18       1SG 527
ATOM    527  N   LEU    67      64.842  27.696  11.006  1.00 59.25       1SG 528
ATOM    528  CA  LEU    67      66.237  27.671  10.668  1.00 59.25       1SG 529
ATOM    529  CB  LEU    67      66.608  26.658   9.574  1.00 59.25       1SG 530
ATOM    530  CG  LEU    67      66.526  25.199  10.056  1.00 59.25       1SG 531
ATOM    531  CD1 LEU    67      66.984  24.227   8.958  1.00 59.25       1SG 532
ATOM    532  CD2 LEU    67      67.292  25.004  11.376  1.00 59.25       1SG 533
ATOM    533  C   LEU    67      66.720  29.022  10.254  1.00 59.25       1SG 534
ATOM    534  O   LEU    67      67.800  29.444  10.667  1.00 59.25       1SG 535
ATOM    535  N   LEU    68      65.935  29.754   9.445  1.00 48.09       1SG 536
ATOM    536  CA  LEU    68      66.408  31.030   8.993  1.00 48.09       1SG 537
ATOM    537  CB  LEU    68      65.391  31.789   8.114  1.00 48.09       1SG 538
ATOM    538  CG  LEU    68      64.910  31.045   6.852  1.00 48.09       1SG 539
ATOM    539  CD1 LEU    68      64.061  31.968   5.957  1.00 48.09       1SG 540
ATOM    540  CD2 LEU    68      66.070  30.369   6.107  1.00 48.09       1SG 541
ATOM    541  C   LEU    68      66.597  31.884  10.206  1.00 48.09       1SG 542
ATOM    542  O   LEU    68      67.585  32.607  10.325  1.00 48.09       1SG 543
ATOM    543  N   ASN    69      65.623  31.813  11.134  1.00 75.74       1SG 544
ATOM    544  CA  ASN    69      65.605  32.638  12.305  1.00 75.74       1SG 545
ATOM    545  CB  ASN    69      64.306  32.453  13.111  1.00 75.74       1SG 546
ATOM    546  CG  ASN    69      64.086  33.666  14.005  1.00 75.74       1SG 547
ATOM    547  OD1 ASN    69      62.995  34.233  14.021  1.00 75.74       1SG 548
ATOM    548  ND2 ASN    69      65.131  34.080  14.765  1.00 75.74       1SG 549
ATOM    549  C   ASN    69      66.762  32.325  13.206  1.00 75.74       1SG 550
ATOM    550  O   ASN    69      67.529  33.217  13.555  1.00 75.74       1SG 551
ATOM    551  N   LEU    70      66.960  31.056  13.609  1.00160.10       1SG 552
ATOM    552  CA  LEU    70      68.062  30.854  14.506  1.00160.10       1SG 553
ATOM    553  CB  LEU    70      67.760  29.929  15.694  1.00160.10       1SG 554
ATOM    554  CG  LEU    70      69.003  29.655  16.564  1.00160.10       1SG 555
ATOM    555  CD1 LEU    70      69.574  30.947  17.168  1.00160.10       1SG 556
ATOM    556  CD2 LEU    70      68.709  28.588  17.629  1.00160.10       1SG 557
ATOM    557  C   LEU    70      69.203  30.251  13.765  1.00160.10       1SG 558
ATOM    558  O   LEU    70      69.255  29.038  13.561  1.00160.10       1SG 559
ATOM    559  N   ALA    71      70.177  31.085  13.355  1.00 99.19       1SG 560
ATOM    560  CA  ALA    71      71.277  30.484  12.664  1.00 99.19       1SG 561
ATOM    561  CB  ALA    71      71.591  31.164  11.320  1.00 99.19       1SG 562
ATOM    562  C   ALA    71      72.512  30.597  13.498  1.00 99.19       1SG 563
ATOM    563  O   ALA    71      73.263  31.561  13.365  1.00 99.19       1SG 564
ATOM    564  N   LEU    72      72.684  29.713  14.501  1.00151.88       1SG 565
ATOM    565  CA  LEU    72      73.968  29.589  15.132  1.00151.88       1SG 566
ATOM    566  CB  LEU    72      73.820  29.238  16.625  1.00151.88       1SG 567
ATOM    567  CG  LEU    72      75.093  29.378  17.488  1.00151.88       1SG 568
ATOM    568  CD1 LEU    72      74.796  28.997  18.947  1.00151.88       1SG 569
ATOM    569  CD2 LEU    72      76.292  28.606  16.917  1.00151.88       1SG 570
ATOM    570  C   LEU    72      74.719  28.501  14.430  1.00151.88       1SG 571
ATOM    571  O   LEU    72      75.871  28.640  14.021  1.00151.88       1SG 572
ATOM    572  N   ALA    73      74.013  27.363  14.267  1.00 54.82       1SG 573
ATOM    573  CA  ALA    73      74.580  26.173  13.714  1.00 54.82       1SG 574
ATOM    574  CB  ALA    73      73.869  24.888  14.167  1.00 54.82       1SG 575
ATOM    575  C   ALA    73      74.482  26.236  12.234  1.00 54.82       1SG 576
ATOM    576  O   ALA    73      73.521  26.767  11.680  1.00 54.82       1SG 577
ATOM    577  N   ASP    74      75.506  25.682  11.564  1.00 81.19       1SG 578
ATOM    578  CA  ASP    74      75.536  25.616  10.137  1.00 81.19       1SG 579
ATOM    579  CB  ASP    74      76.647  26.480   9.518  1.00 81.19       1SG 580
ATOM    580  CG  ASP    74      76.273  27.939   9.743  1.00 81.19       1SG 581
ATOM    581  OD1 ASP    74      75.071  28.271   9.568  1.00 81.19       1SG 582
ATOM    582  OD2 ASP    74      77.177  28.746  10.084  1.00 81.19       1SG 583
ATOM    583  C   ASP    74      75.831  24.188   9.807  1.00 81.19       1SG 584
ATOM    584  O   ASP    74      76.075  23.391  10.711  1.00 81.19       1SG 585
ATOM    585  N   LEU    75      75.911  23.866   8.496  1.00215.49       1SG 586
ATOM    586  CA  LEU    75      76.141  22.534   7.993  1.00215.49       1SG 587
ATOM    587  CB  LEU    75      77.575  22.040   8.251  1.00215.49       1SG 588
ATOM    588  CG  LEU    75      77.886  20.668   7.628  1.00215.49       1SG 589
ATOM    589  CD1 LEU    75      77.900  20.749   6.092  1.00215.49       1SG 590
ATOM    590  CD2 LEU    75      79.177  20.072   8.211  1.00215.49       1SG 591
ATOM    591  C   LEU    75      75.191  21.506   8.551  1.00215.49       1SG 592
ATOM    592  O   LEU    75      75.128  21.255   9.752  1.00215.49       1SG 593
ATOM    593  N   CYS    76      74.335  20.977   7.646  1.00101.69       1SG 594
ATOM    594  CA  CYS    76      73.350  19.950   7.875  1.00101.69       1SG 595
ATOM    595  CB  CYS    76      73.430  19.195   9.217  1.00101.69       1SG 596
ATOM    596  SG  CYS    76      74.941  18.201   9.382  1.00101.69       1SG 597
ATOM    597  C   CYS    76      72.054  20.668   7.854  1.00101.69       1SG 598
ATOM    598  O   CYS    76      71.153  20.347   7.080  1.00101.69       1SG 599
ATOM    599  N   PHE    77      71.965  21.702   8.707  1.00100.51       1SG 600
ATOM    600  CA  PHE    77      70.793  22.516   8.785  1.00100.51       1SG 601
ATOM    601  CB  PHE    77      70.939  23.682   9.775  1.00100.51       1SG 602
ATOM    602  CG  PHE    77      71.001  23.110  11.147  1.00100.51       1SG 603
ATOM    603  CD1 PHE    77      72.168  22.557  11.624  1.00100.51       1SG 604
ATOM    604  CD2 PHE    77      69.894  23.137  11.963  1.00100.51       1SG 605
ATOM    605  CE1 PHE    77      72.227  22.031  12.893  1.00100.51       1SG 606
ATOM    606  CE2 PHE    77      69.949  22.612  13.233  1.00100.51       1SG 607
ATOM    607  CZ  PHE    77      71.116  22.058  13.701  1.00100.51       1SG 608
ATOM    608  C   PHE    77      70.622  23.113   7.431  1.00100.51       1SG 609
ATOM    609  O   PHE    77      69.513  23.241   6.916  1.00100.51       1SG 610
ATOM    610  N   LEU    78      71.748  23.511   6.823  1.00 87.07       1SG 611
ATOM    611  CA  LEU    78      71.697  24.105   5.527  1.00 87.07       1SG 612
ATOM    612  CB  LEU    78      73.072  24.585   5.039  1.00 87.07       1SG 613
ATOM    613  CG  LEU    78      73.618  25.782   5.841  1.00 87.07       1SG 614
ATOM    614  CD1 LEU    78      72.789  27.049   5.576  1.00 87.07       1SG 615
ATOM    615  CD2 LEU    78      73.731  25.457   7.340  1.00 87.07       1SG 616
ATOM    616  C   LEU    78      71.177  23.099   4.554  1.00 87.07       1SG 617
ATOM    617  O   LEU    78      70.377  23.439   3.700  1.00 87.07       1SG 618
ATOM    618  N   LEU    79      71.587  21.825   4.629  1.00133.95       1SG 619
ATOM    619  CA  LEU    79      71.102  20.870   3.665  1.00133.95       1SG 620
ATOM    620  CB  LEU    79      71.679  19.469   3.936  1.00133.95       1SG 621
ATOM    621  CG  LEU    79      71.175  18.361   2.994  1.00133.95       1SG 622
ATOM    622  CD1 LEU    79      71.666  18.577   1.555  1.00133.95       1SG 623
ATOM    623  CD2 LEU    79      71.528  16.969   3.544  1.00133.95       1SG 624
ATOM    624  C   LEU    79      69.619  20.751   3.812  1.00133.95       1SG 625
ATOM    625  O   LEU    79      68.874  20.760   2.831  1.00133.95       1SG 626
ATOM    626  N   THR    80      69.158  20.659   5.071  1.00115.54       1SG 627
ATOM    627  CA  THR    80      67.765  20.467   5.338  1.00115.54       1SG 628
ATOM    628  CB  THR    80      67.448  20.275   6.797  1.00115.54       1SG 629
ATOM    629  OG1 THR    80      67.795  21.428   7.550  1.00115.54       1SG 630
ATOM    630  CG2 THR    80      68.225  19.047   7.301  1.00115.54       1SG 631
ATOM    631  C   THR    80      66.992  21.648   4.836  1.00115.54       1SG 632
ATOM    632  O   THR    80      65.901  21.489   4.295  1.00115.54       1SG 633
ATOM    633  N   LEU    81      67.526  22.874   4.984  1.00119.01       1SG 634
ATOM    634  CA  LEU    81      66.754  24.016   4.579  1.00119.01       1SG 635
ATOM    635  CB  LEU    81      67.473  25.336   4.940  1.00119.01       1SG 636
ATOM    636  CG  LEU    81      66.672  26.643   4.759  1.00119.01       1SG 637
ATOM    637  CD1 LEU    81      67.529  27.852   5.164  1.00119.01       1SG 638
ATOM    638  CD2 LEU    81      66.107  26.805   3.339  1.00119.01       1SG 639
ATOM    639  C   LEU    81      66.472  23.897   3.099  1.00119.01       1SG 640
ATOM    640  O   LEU    81      65.319  24.037   2.696  1.00119.01       1SG 641
ATOM    641  N   PRO    82      67.450  23.643   2.263  1.00129.78       1SG 642
ATOM    642  CA  PRO    82      67.107  23.369   0.903  1.00129.78       1SG 643
ATOM    643  CD  PRO    82      68.456  24.681   2.164  1.00129.78       1SG 644
ATOM    644  CB  PRO    82      68.426  23.346   0.136  1.00129.78       1SG 645
ATOM    645  CG  PRO    82      69.364  24.201   1.016  1.00129.78       1SG 646
ATOM    646  C   PRO    82      66.177  22.221   0.659  1.00129.78       1SG 647
ATOM    647  O   PRO    82      65.464  22.266  -0.341  1.00129.78       1SG 648
ATOM    648  N   LEU    83      66.147  21.189   1.519  1.00141.83       1SG 649
ATOM    649  CA  LEU    83      65.196  20.137   1.295  1.00141.83       1SG 650
ATOM    650  CB  LEU    83      65.289  19.037   2.377  1.00141.83       1SG 651
ATOM    651  CG  LEU    83      64.420  19.292   3.629  1.00141.83       1SG 652
ATOM    652  CD1 LEU    83      62.976  18.799   3.434  1.00141.83       1SG 653
ATOM    653  CD2 LEU    83      65.105  18.856   4.931  1.00141.83       1SG 654
ATOM    654  C   LEU    83      63.855  20.797   1.407  1.00141.83       1SG 655
ATOM    655  O   LEU    83      62.934  20.522   0.640  1.00141.83       1SG 656
ATOM    656  N   TRP    84      63.736  21.713   2.386  1.00 78.78       1SG 657
ATOM    657  CA  TRP    84      62.530  22.430   2.664  1.00 78.78       1SG 658
ATOM    658  CB  TRP    84      62.672  23.293   3.927  1.00 78.78       1SG 659
ATOM    659  CG  TRP    84      62.846  22.450   5.168  1.00 78.78       1SG 660
ATOM    660  CD2 TRP    84      63.316  22.937   6.434  1.00 78.78       1SG 661
ATOM    661  CD1 TRP    84      62.623  21.114   5.326  1.00 78.78       1SG 662
ATOM    662  NE1 TRP    84      62.922  20.737   6.613  1.00 78.78       1SG 663
ATOM    663  CE2 TRP    84      63.351  21.849   7.306  1.00 78.78       1SG 664
ATOM    664  CE3 TRP    84      63.689  24.186   6.838  1.00 78.78       1SG 665
ATOM    665  CZ2 TRP    84      63.760  21.994   8.601  1.00 78.78       1SG 666
ATOM    666  CZ3 TRP    84      64.104  24.327   8.144  1.00 78.78       1SG 667
ATOM    667  CH2 TRP    84      64.138  23.254   9.010  1.00 78.78       1SG 668
ATOM    668  C   TRP    84      62.222  23.316   1.499  1.00 78.78       1SG 669
ATOM    669  O   TRP    84      61.080  23.383   1.050  1.00 78.78       1SG 670
ATOM    670  N   ALA    85      63.246  23.997   0.951  1.00 36.55       1SG 671
ATOM    671  CA  ALA    85      63.005  24.942  -0.102  1.00 36.55       1SG 672
ATOM    672  CB  ALA    85      64.294  25.611  -0.611  1.00 36.55       1SG 673
ATOM    673  C   ALA    85      62.388  24.256  -1.279  1.00 36.55       1SG 674
ATOM    674  O   ALA    85      61.401  24.735  -1.833  1.00 36.55       1SG 675
ATOM    675  N   VAL    86      62.932  23.096  -1.682  1.00 35.38       1SG 676
ATOM    676  CA  VAL    86      62.418  22.455  -2.856  1.00 35.38       1SG 677
ATOM    677  CB  VAL    86      63.156  21.196  -3.197  1.00 35.38       1SG 678
ATOM    678  CG1 VAL    86      62.442  20.500  -4.368  1.00 35.38       1SG 679
ATOM    679  CG2 VAL    86      64.616  21.571  -3.498  1.00 35.38       1SG 680
ATOM    680  C   VAL    86      60.991  22.096  -2.626  1.00 35.38       1SG 681
ATOM    681  O   VAL    86      60.135  22.315  -3.482  1.00 35.38       1SG 682
ATOM    682  N   TYR    87      60.694  21.523  -1.450  1.00 78.72       1SG 683
ATOM    683  CA  TYR    87      59.353  21.108  -1.198  1.00 78.72       1SG 684
ATOM    684  CB  TYR    87      59.240  20.042  -0.100  1.00 78.72       1SG 685
ATOM    685  CG  TYR    87      59.867  18.822  -0.690  1.00 78.72       1SG 686
ATOM    686  CD1 TYR    87      59.147  18.005  -1.531  1.00 78.72       1SG 687
ATOM    687  CD2 TYR    87      61.183  18.515  -0.439  1.00 78.72       1SG 688
ATOM    688  CE1 TYR    87      59.716  16.881  -2.083  1.00 78.72       1SG 689
ATOM    689  CE2 TYR    87      61.760  17.394  -0.988  1.00 78.72       1SG 690
ATOM    690  CZ  TYR    87      61.026  16.572  -1.808  1.00 78.72       1SG 691
ATOM    691  OH  TYR    87      61.623  15.423  -2.367  1.00 78.72       1SG 692
ATOM    692  C   TYR    87      58.436  22.286  -1.040  1.00 78.72       1SG 693
ATOM    693  O   TYR    87      57.276  22.222  -1.441  1.00 78.72       1SG 694
ATOM    694  N   THR    88      58.909  23.397  -0.437  1.00104.49       1SG 695
ATOM    695  CA  THR    88      58.032  24.528  -0.285  1.00104.49       1SG 696
ATOM    696  CB  THR    88      58.636  25.681   0.474  1.00104.49       1SG 697
ATOM    697  OG1 THR    88      57.629  26.633   0.785  1.00104.49       1SG 698
ATOM    698  CG2 THR    88      59.734  26.346  -0.369  1.00104.49       1SG 699
ATOM    699  C   THR    88      57.634  24.986  -1.653  1.00104.49       1SG 700
ATOM    700  O   THR    88      56.483  25.352  -1.887  1.00104.49       1SG 701
ATOM    701  N   ALA    89      58.587  24.979  -2.603  1.00 27.74       1SG 702
ATOM    702  CA  ALA    89      58.277  25.354  -3.952  1.00 27.74       1SG 703
ATOM    703  CB  ALA    89      59.503  25.323  -4.877  1.00 27.74       1SG 704
ATOM    704  C   ALA    89      57.286  24.360  -4.463  1.00 27.74       1SG 705
ATOM    705  O   ALA    89      56.333  24.717  -5.155  1.00 27.74       1SG 706
ATOM    706  N   MET    90      57.478  23.074  -4.105  1.00 97.46       1SG 707
ATOM    707  CA  MET    90      56.593  22.051  -4.573  1.00 97.46       1SG 708
ATOM    708  CB  MET    90      56.931  20.637  -4.055  1.00 97.46       1SG 709
ATOM    709  CG  MET    90      55.844  19.598  -4.368  1.00 97.46       1SG 710
ATOM    710  SD  MET    90      56.226  17.887  -3.872  1.00 97.46       1SG 711
ATOM    711  CE  MET    90      56.535  17.251  -5.547  1.00 97.46       1SG 712
ATOM    712  C   MET    90      55.222  22.373  -4.105  1.00 97.46       1SG 713
ATOM    713  O   MET    90      54.290  22.245  -4.883  1.00 97.46       1SG 714
ATOM    714  N   GLU    91      55.045  22.788  -2.838  1.00121.50       1SG 715
ATOM    715  CA  GLU    91      53.731  23.092  -2.341  1.00121.50       1SG 716
ATOM    716  CB  GLU    91      53.726  23.315  -0.818  1.00121.50       1SG 717
ATOM    717  CG  GLU    91      52.343  23.161  -0.183  1.00121.50       1SG 718
ATOM    718  CD  GLU    91      52.043  21.670  -0.068  1.00121.50       1SG 719
ATOM    719  OE1 GLU    91      52.056  20.974  -1.119  1.00121.50       1SG 720
ATOM    720  OE2 GLU    91      51.796  21.204   1.075  1.00121.50       1SG 721
ATOM    721  C   GLU    91      53.194  24.337  -3.000  1.00121.50       1SG 722
ATOM    722  O   GLU    91      52.009  24.450  -3.308  1.00121.50       1SG 723
ATOM    723  N   TYR    92      54.033  25.360  -3.205  1.00161.76       1SG 724
ATOM    724  CA  TYR    92      53.430  26.533  -3.761  1.00161.76       1SG 725
ATOM    725  CB  TYR    92      54.385  27.740  -3.720  1.00161.76       1SG 726
ATOM    726  CG  TYR    92      53.651  28.936  -4.216  1.00161.76       1SG 727
ATOM    727  CD1 TYR    92      52.753  29.582  -3.397  1.00161.76       1SG 728
ATOM    728  CD2 TYR    92      53.867  29.420  -5.485  1.00161.76       1SG 729
ATOM    729  CE1 TYR    92      52.071  30.690  -3.838  1.00161.76       1SG 730
ATOM    730  CE2 TYR    92      53.188  30.529  -5.933  1.00161.76       1SG 731
ATOM    731  CZ  TYR    92      52.290  31.164  -5.109  1.00161.76       1SG 732
ATOM    732  OH  TYR    92      51.594  32.301  -5.569  1.00161.76       1SG 733
ATOM    733  C   TYR    92      53.009  26.313  -5.187  1.00161.76       1SG 734
ATOM    734  O   TYR    92      51.836  26.475  -5.518  1.00161.76       1SG 735
ATOM    735  N   ARG    93      53.961  25.941  -6.072  1.00 84.25       1SG 736
ATOM    736  CA  ARG    93      53.672  25.814  -7.479  1.00 84.25       1SG 737
ATOM    737  CB  ARG    93      54.943  25.811  -8.348  1.00 84.25       1SG 738
ATOM    738  CG  ARG    93      55.798  27.068  -8.177  1.00 84.25       1SG 739
ATOM    739  CD  ARG    93      56.523  27.504  -9.453  1.00 84.25       1SG 740
ATOM    740  NE  ARG    93      57.639  26.561  -9.752  1.00 84.25       1SG 741
ATOM    741  CZ  ARG    93      58.917  26.892  -9.401  1.00 84.25       1SG 742
ATOM    742  NH1 ARG    93      59.150  27.983  -8.615  1.00 84.25       1SG 743
ATOM    743  NH2 ARG    93      59.968  26.157  -9.869  1.00 84.25       1SG 744
ATOM    744  C   ARG    93      52.897  24.583  -7.871  1.00 84.25       1SG 745
ATOM    745  O   ARG    93      51.860  24.671  -8.526  1.00 84.25       1SG 746
ATOM    746  N   TRP    94      53.408  23.404  -7.461  1.00202.87       1SG 747
ATOM    747  CA  TRP    94      52.992  22.086  -7.887  1.00202.87       1SG 748
ATOM    748  CB  TRP    94      53.951  21.024  -7.308  1.00202.87       1SG 749
ATOM    749  CG  TRP    94      53.400  19.625  -7.123  1.00202.87       1SG 750
ATOM    750  CD2 TRP    94      53.536  18.524  -8.034  1.00202.87       1SG 751
ATOM    751  CD1 TRP    94      52.730  19.141  -6.036  1.00202.87       1SG 752
ATOM    752  NE1 TRP    94      52.433  17.813  -6.213  1.00202.87       1SG 753
ATOM    753  CE2 TRP    94      52.924  17.418  -7.436  1.00202.87       1SG 754
ATOM    754  CE3 TRP    94      54.128  18.436  -9.260  1.00202.87       1SG 755
ATOM    755  CZ2 TRP    94      52.893  16.205  -8.059  1.00202.87       1SG 756
ATOM    756  CZ3 TRP    94      54.089  17.211  -9.886  1.00202.87       1SG 757
ATOM    757  CH2 TRP    94      53.482  16.123  -9.299  1.00202.87       1SG 758
ATOM    758  C   TRP    94      51.604  21.632  -7.538  1.00202.87       1SG 759
ATOM    759  O   TRP    94      50.797  21.372  -8.429  1.00202.87       1SG 760
ATOM    760  N   PRO    95      51.306  21.521  -6.275  1.00178.64       1SG 761
ATOM    761  CA  PRO    95      50.117  20.860  -5.845  1.00178.64       1SG 762
ATOM    762  CD  PRO    95      51.576  22.570  -5.340  1.00178.64       1SG 763
ATOM    763  CB  PRO    95      50.124  20.915  -4.326  1.00178.64       1SG 764
ATOM    764  CG  PRO    95      51.306  21.841  -4.009  1.00178.64       1SG 765
ATOM    765  C   PRO    95      48.888  21.524  -6.349  1.00178.64       1SG 766
ATOM    766  O   PRO    95      47.898  20.832  -6.566  1.00178.64       1SG 767
ATOM    767  N   PHE    96      48.912  22.854  -6.523  1.00141.76       1SG 768
ATOM    768  CA  PHE    96      47.725  23.546  -6.920  1.00141.76       1SG 769
ATOM    769  CB  PHE    96      47.976  25.056  -7.091  1.00141.76       1SG 770
ATOM    770  CG  PHE    96      46.663  25.758  -7.088  1.00141.76       1SG 771
ATOM    771  CD1 PHE    96      45.943  25.927  -8.248  1.00141.76       1SG 772
ATOM    772  CD2 PHE    96      46.150  26.245  -5.907  1.00141.76       1SG 773
ATOM    773  CE1 PHE    96      44.732  26.579  -8.224  1.00141.76       1SG 774
ATOM    774  CE2 PHE    96      44.941  26.898  -5.878  1.00141.76       1SG 775
ATOM    775  CZ  PHE    96      44.228  27.066  -7.041  1.00141.76       1SG 776
ATOM    776  C   PHE    96      47.333  22.983  -8.249  1.00141.76       1SG 777
ATOM    777  O   PHE    96      46.166  22.676  -8.487  1.00141.76       1SG 778
ATOM    778  N   GLY    97      48.322  22.812  -9.147  1.00 92.54       1SG 779
ATOM    779  CA  GLY    97      48.052  22.315 -10.464  1.00 92.54       1SG 780
ATOM    780  C   GLY    97      47.498  20.927 -10.373  1.00 92.54       1SG 781
ATOM    781  O   GLY    97      46.524  20.597 -11.048  1.00 92.54       1SG 782
ATOM    782  N   ASN    98      48.103  20.075  -9.525  1.00 64.49       1SG 783
ATOM    783  CA  ASN    98      47.664  18.715  -9.391  1.00 64.49       1SG 784
ATOM    784  CB  ASN    98      48.524  17.905  -8.409  1.00 64.49       1SG 785
ATOM    785  CG  ASN    98      49.833  17.565  -9.101  1.00 64.49       1SG 786
ATOM    786  OD1 ASN    98      49.966  16.490  -9.683  1.00 64.49       1SG 787
ATOM    787  ND2 ASN    98      50.816  18.504  -9.058  1.00 64.49       1SG 788
ATOM    788  C   ASN    98      46.261  18.685  -8.865  1.00 64.49       1SG 789
ATOM    789  O   ASN    98      45.418  17.959  -9.389  1.00 64.49       1SG 790
ATOM    790  N   TYR    99      45.963  19.513  -7.844  1.00105.77       1SG 791
ATOM    791  CA  TYR    99      44.679  19.492  -7.198  1.00105.77       1SG 792
ATOM    792  CB  TYR    99      44.568  20.573  -6.103  1.00105.77       1SG 793
ATOM    793  CG  TYR    99      43.145  20.698  -5.668  1.00105.77       1SG 794
ATOM    794  CD1 TYR    99      42.606  19.856  -4.722  1.00105.77       1SG 795
ATOM    795  CD2 TYR    99      42.346  21.680  -6.210  1.00105.77       1SG 796
ATOM    796  CE1 TYR    99      41.293  19.996  -4.335  1.00105.77       1SG 797
ATOM    797  CE2 TYR    99      41.032  21.824  -5.828  1.00105.77       1SG 798
ATOM    798  CZ  TYR    99      40.503  20.977  -4.885  1.00105.77       1SG 799
ATOM    799  OH  TYR    99      39.158  21.111  -4.481  1.00105.77       1SG 800
ATOM    800  C   TYR    99      43.607  19.763  -8.208  1.00105.77       1SG 801
ATOM    801  O   TYR    99      42.596  19.064  -8.240  1.00105.77       1SG 802
ATOM    802  N   LEU   100      43.796  20.797  -9.050  1.00156.88       1SG 803
ATOM    803  CA  LEU   100      42.822  21.158 -10.044  1.00156.88       1SG 804
ATOM    804  CB  LEU   100      43.192  22.487 -10.740  1.00156.88       1SG 805
ATOM    805  CG  LEU   100      42.225  22.993 -11.837  1.00156.88       1SG 806
ATOM    806  CD1 LEU   100      42.317  22.166 -13.129  1.00156.88       1SG 807
ATOM    807  CD2 LEU   100      40.785  23.108 -11.312  1.00156.88       1SG 808
ATOM    808  C   LEU   100      42.719  20.086 -11.090  1.00156.88       1SG 809
ATOM    809  O   LEU   100      41.627  19.641 -11.440  1.00156.88       1SG 810
ATOM    810  N   CYS   101      43.877  19.613 -11.581  1.00 79.18       1SG 811
ATOM    811  CA  CYS   101      43.956  18.679 -12.667  1.00 79.18       1SG 812
ATOM    812  CB  CYS   101      45.409  18.357 -13.057  1.00 79.18       1SG 813
ATOM    813  SG  CYS   101      45.517  17.134 -14.396  1.00 79.18       1SG 814
ATOM    814  C   CYS   101      43.322  17.386 -12.290  1.00 79.18       1SG 815
ATOM    815  O   CYS   101      42.735  16.713 -13.137  1.00 79.18       1SG 816
ATOM    816  N   LYS   102      43.410  17.010 -11.004  1.00153.13       1SG 817
ATOM    817  CA  LYS   102      42.958  15.713 -10.597  1.00153.13       1SG 818
ATOM    818  CB  LYS   102      43.118  15.458  -9.092  1.00153.13       1SG 819
ATOM    819  CG  LYS   102      42.851  13.999  -8.722  1.00153.13       1SG 820
ATOM    820  CD  LYS   102      43.849  13.016  -9.341  1.00153.13       1SG 821
ATOM    821  CE  LYS   102      45.280  13.166  -8.821  1.00153.13       1SG 822
ATOM    822  NZ  LYS   102      45.987  14.232  -9.566  1.00153.13       1SG 823
ATOM    823  C   LYS   102      41.528  15.532 -10.965  1.00153.13       1SG 824
ATOM    824  O   LYS   102      41.146  14.463 -11.439  1.00153.13       1SG 825
ATOM    825  N   ILE   103      40.681  16.553 -10.759  1.00205.41       1SG 826
ATOM    826  CA  ILE   103      39.337  16.328 -11.177  1.00205.41       1SG 827
ATOM    827  CB  ILE   103      38.324  16.740 -10.138  1.00205.41       1SG 828
ATOM    828  CG2 ILE   103      38.541  18.213  -9.748  1.00205.41       1SG 829
ATOM    829  CG1 ILE   103      36.906  16.362 -10.592  1.00205.41       1SG 830
ATOM    830  CD1 ILE   103      36.682  14.851 -10.642  1.00205.41       1SG 831
ATOM    831  C   ILE   103      39.149  17.062 -12.455  1.00205.41       1SG 832
ATOM    832  O   ILE   103      38.762  18.230 -12.468  1.00205.41       1SG 833
ATOM    833  N   ALA   104      39.471  16.347 -13.557  1.00317.58       1SG 834
ATOM    834  CA  ALA   104      39.360  16.785 -14.911  1.00317.58       1SG 835
ATOM    835  CB  ALA   104      39.086  18.282 -15.157  1.00317.58       1SG 836
ATOM    836  C   ALA   104      40.643  16.504 -15.606  1.00317.58       1SG 837
ATOM    837  O   ALA   104      41.319  15.499 -15.381  1.00317.58       1SG 838
ATOM    838  N   SER   105      40.967  17.416 -16.534  1.00125.22       1SG 839
ATOM    839  CA  SER   105      42.152  17.342 -17.323  1.00125.22       1SG 840
ATOM    840  CB  SER   105      41.862  17.348 -18.833  1.00125.22       1SG 841
ATOM    841  OG  SER   105      43.074  17.297 -19.569  1.00125.22       1SG 842
ATOM    842  C   SER   105      42.961  18.564 -17.045  1.00125.22       1SG 843
ATOM    843  O   SER   105      42.485  19.514 -16.425  1.00125.22       1SG 844
ATOM    844  N   ALA   106      44.242  18.549 -17.468  1.00 54.34       1SG 845
ATOM    845  CA  ALA   106      45.043  19.723 -17.280  1.00 54.34       1SG 846
ATOM    846  CB  ALA   106      46.524  19.525 -17.646  1.00 54.34       1SG 847
ATOM    847  C   ALA   106      44.479  20.765 -18.194  1.00 54.34       1SG 848
ATOM    848  O   ALA   106      44.489  20.602 -19.414  1.00 54.34       1SG 849
ATOM    849  N   SER   107      44.023  21.896 -17.617  1.00 65.66       1SG 850
ATOM    850  CA  SER   107      43.352  22.909 -18.382  1.00 65.66       1SG 851
ATOM    851  CB  SER   107      42.981  24.142 -17.533  1.00 65.66       1SG 852
ATOM    852  OG  SER   107      44.135  24.715 -16.933  1.00 65.66       1SG 853
ATOM    853  C   SER   107      44.232  23.334 -19.508  1.00 65.66       1SG 854
ATOM    854  O   SER   107      43.955  23.023 -20.666  1.00 65.66       1SG 855
ATOM    855  N   VAL   108      45.332  24.046 -19.207  1.00158.03       1SG 856
ATOM    856  CA  VAL   108      46.220  24.339 -20.285  1.00158.03       1SG 857
ATOM    857  CB  VAL   108      46.968  25.628 -20.151  1.00158.03       1SG 858
ATOM    858  CG1 VAL   108      47.964  25.735 -21.321  1.00158.03       1SG 859
ATOM    859  CG2 VAL   108      45.940  26.769 -20.107  1.00158.03       1SG 860
ATOM    860  C   VAL   108      47.194  23.231 -20.206  1.00158.03       1SG 861
ATOM    861  O   VAL   108      48.142  23.272 -19.426  1.00158.03       1SG 862
ATOM    862  N   SER   109      46.991  22.221 -21.060  1.00117.41       1SG 863
ATOM    863  CA  SER   109      47.724  21.008 -20.923  1.00117.41       1SG 864
ATOM    864  CB  SER   109      47.406  19.987 -22.029  1.00117.41       1SG 865
ATOM    865  OG  SER   109      46.065  19.538 -21.904  1.00117.41       1SG 866
ATOM    866  C   SER   109      49.201  21.229 -20.917  1.00117.41       1SG 867
ATOM    867  O   SER   109      49.860  20.942 -19.920  1.00117.41       1SG 868
ATOM    868  N   PHE   110      49.763  21.793 -21.997  1.00 59.93       1SG 869
ATOM    869  CA  PHE   110      51.194  21.832 -22.067  1.00 59.93       1SG 870
ATOM    870  CB  PHE   110      51.733  22.333 -23.429  1.00 59.93       1SG 871
ATOM    871  CG  PHE   110      51.232  23.702 -23.746  1.00 59.93       1SG 872
ATOM    872  CD1 PHE   110      51.887  24.820 -23.283  1.00 59.93       1SG 873
ATOM    873  CD2 PHE   110      50.111  23.866 -24.530  1.00 59.93       1SG 874
ATOM    874  CE1 PHE   110      51.420  26.078 -23.588  1.00 59.93       1SG 875
ATOM    875  CE2 PHE   110      49.640  25.121 -24.838  1.00 59.93       1SG 876
ATOM    876  CZ  PHE   110      50.296  26.231 -24.364  1.00 59.93       1SG 877
ATOM    877  C   PHE   110      51.789  22.623 -20.945  1.00 59.93       1SG 878
ATOM    878  O   PHE   110      52.696  22.142 -20.267  1.00 59.93       1SG 879
ATOM    879  N   ASN   111      51.283  23.838 -20.681  1.00 70.10       1SG 880
ATOM    880  CA  ASN   111      51.933  24.643 -19.687  1.00 70.10       1SG 881
ATOM    881  CB  ASN   111      51.370  26.073 -19.618  1.00 70.10       1SG 882
ATOM    882  CG  ASN   111      52.480  26.963 -19.078  1.00 70.10       1SG 883
ATOM    883  OD1 ASN   111      53.378  26.494 -18.381  1.00 70.10       1SG 884
ATOM    884  ND2 ASN   111      52.431  28.279 -19.421  1.00 70.10       1SG 885
ATOM    885  C   ASN   111      51.809  23.999 -18.335  1.00 70.10       1SG 886
ATOM    886  O   ASN   111      52.789  23.908 -17.596  1.00 70.10       1SG 887
ATOM    887  N   LEU   112      50.606  23.509 -17.975  1.00 98.20       1SG 888
ATOM    888  CA  LEU   112      50.425  22.924 -16.674  1.00 98.20       1SG 889
ATOM    889  CB  LEU   112      48.965  22.604 -16.310  1.00 98.20       1SG 890
ATOM    890  CG  LEU   112      48.153  23.863 -15.948  1.00 98.20       1SG 891
ATOM    891  CD1 LEU   112      47.976  24.798 -17.155  1.00 98.20       1SG 892
ATOM    892  CD2 LEU   112      46.835  23.497 -15.246  1.00 98.20       1SG 893
ATOM    893  C   LEU   112      51.248  21.683 -16.554  1.00 98.20       1SG 894
ATOM    894  O   LEU   112      51.792  21.401 -15.486  1.00 98.20       1SG 895
ATOM    895  N   TYR   113      51.361  20.901 -17.644  1.00 75.75       1SG 896
ATOM    896  CA  TYR   113      52.143  19.701 -17.582  1.00 75.75       1SG 897
ATOM    897  CB  TYR   113      52.236  18.943 -18.914  1.00 75.75       1SG 898
ATOM    898  CG  TYR   113      53.500  18.162 -18.785  1.00 75.75       1SG 899
ATOM    899  CD1 TYR   113      53.593  17.149 -17.863  1.00 75.75       1SG 900
ATOM    900  CD2 TYR   113      54.593  18.440 -19.576  1.00 75.75       1SG 901
ATOM    901  CE1 TYR   113      54.739  16.415 -17.711  1.00 75.75       1SG 902
ATOM    902  CE2 TYR   113      55.749  17.708 -19.430  1.00 75.75       1SG 903
ATOM    903  CZ  TYR   113      55.823  16.697 -18.497  1.00 75.75       1SG 904
ATOM    904  OH  TYR   113      56.999  15.936 -18.334  1.00 75.75       1SG 905
ATOM    905  C   TYR   113      53.561  20.022 -17.250  1.00 75.75       1SG 906
ATOM    906  O   TYR   113      54.139  19.412 -16.351  1.00 75.75       1SG 907
ATOM    907  N   ALA   114      54.153  20.995 -17.963  1.00 36.62       1SG 908
ATOM    908  CA  ALA   114      55.551  21.257 -17.797  1.00 36.62       1SG 909
ATOM    909  CB  ALA   114      56.070  22.359 -18.736  1.00 36.62       1SG 910
ATOM    910  C   ALA   114      55.832  21.690 -16.395  1.00 36.62       1SG 911
ATOM    911  O   ALA   114      56.798  21.232 -15.788  1.00 36.62       1SG 912
ATOM    912  N   SER   115      54.991  22.578 -15.833  1.00 74.86       1SG 913
ATOM    913  CA  SER   115      55.284  23.069 -14.517  1.00 74.86       1SG 914
ATOM    914  CB  SER   115      54.335  24.187 -14.053  1.00 74.86       1SG 915
ATOM    915  OG  SER   115      54.719  24.644 -12.764  1.00 74.86       1SG 916
ATOM    916  C   SER   115      55.198  21.951 -13.525  1.00 74.86       1SG 917
ATOM    917  O   SER   115      56.094  21.776 -12.701  1.00 74.86       1SG 918
ATOM    918  N   VAL   116      54.123  21.144 -13.596  1.00 97.88       1SG 919
ATOM    919  CA  VAL   116      53.904  20.093 -12.641  1.00 97.88       1SG 920
ATOM    920  CB  VAL   116      52.571  19.417 -12.875  1.00 97.88       1SG 921
ATOM    921  CG1 VAL   116      52.610  18.601 -14.178  1.00 97.88       1SG 922
ATOM    922  CG2 VAL   116      52.180  18.607 -11.632  1.00 97.88       1SG 923
ATOM    923  C   VAL   116      55.031  19.099 -12.731  1.00 97.88       1SG 924
ATOM    924  O   VAL   116      55.585  18.681 -11.715  1.00 97.88       1SG 925
ATOM    925  N   PHE   117      55.413  18.707 -13.961  1.00 66.77       1SG 926
ATOM    926  CA  PHE   117      56.476  17.767 -14.183  1.00 66.77       1SG 927
ATOM    927  CB  PHE   117      56.665  17.440 -15.674  1.00 66.77       1SG 928
ATOM    928  CG  PHE   117      58.068  16.957 -15.818  1.00 66.77       1SG 929
ATOM    929  CD1 PHE   117      58.422  15.683 -15.449  1.00 66.77       1SG 930
ATOM    930  CD2 PHE   117      59.038  17.794 -16.327  1.00 66.77       1SG 931
ATOM    931  CE1 PHE   117      59.719  15.250 -15.582  1.00 66.77       1SG 932
ATOM    932  CE2 PHE   117      60.337  17.368 -16.464  1.00 66.77       1SG 933
ATOM    933  CZ  PHE   117      60.681  16.092 -16.089  1.00 66.77       1SG 934
ATOM    934  C   PHE   117      57.785  18.324 -13.715  1.00 66.77       1SG 935
ATOM    935  O   PHE   117      58.554  17.646 -13.035  1.00 66.77       1SG 936
ATOM    936  N   LEU   118      58.088  19.584 -14.070  1.00 97.75       1SG 937
ATOM    937  CA  LEU   118      59.392  20.094 -13.760  1.00 97.75       1SG 938
ATOM    938  CB  LEU   118      59.613  21.526 -14.308  1.00 97.75       1SG 939
ATOM    939  CG  LEU   118      61.056  22.097 -14.228  1.00 97.75       1SG 940
ATOM    940  CD1 LEU   118      61.125  23.490 -14.873  1.00 97.75       1SG 941
ATOM    941  CD2 LEU   118      61.635  22.131 -12.802  1.00 97.75       1SG 942
ATOM    942  C   LEU   118      59.574  20.114 -12.275  1.00 97.75       1SG 943
ATOM    943  O   LEU   118      60.570  19.600 -11.767  1.00 97.75       1SG 944
ATOM    944  N   LEU   119      58.604  20.674 -11.528  1.00 97.91       1SG 945
ATOM    945  CA  LEU   119      58.801  20.797 -10.111  1.00 97.91       1SG 946
ATOM    946  CB  LEU   119      57.745  21.645  -9.380  1.00 97.91       1SG 947
ATOM    947  CG  LEU   119      57.987  23.154  -9.551  1.00 97.91       1SG 948
ATOM    948  CD1 LEU   119      59.286  23.573  -8.839  1.00 97.91       1SG 949
ATOM    949  CD2 LEU   119      57.961  23.568 -11.031  1.00 97.91       1SG 950
ATOM    950  C   LEU   119      58.894  19.469  -9.444  1.00 97.91       1SG 951
ATOM    951  O   LEU   119      59.702  19.291  -8.534  1.00 97.91       1SG 952
ATOM    952  N   THR   120      58.074  18.493  -9.858  1.00127.28       1SG 953
ATOM    953  CA  THR   120      58.139  17.226  -9.194  1.00127.28       1SG 954
ATOM    954  CB  THR   120      57.068  16.297  -9.670  1.00127.28       1SG 955
ATOM    955  OG1 THR   120      57.223  15.013  -9.086  1.00127.28       1SG 956
ATOM    956  CG2 THR   120      57.099  16.242 -11.198  1.00127.28       1SG 957
ATOM    957  C   THR   120      59.495  16.609  -9.370  1.00127.28       1SG 958
ATOM    958  O   THR   120      60.093  16.138  -8.403  1.00127.28       1SG 959
ATOM    959  N   CYS   121      60.038  16.611 -10.600  1.00 81.61       1SG 960
ATOM    960  CA  CYS   121      61.297  15.958 -10.805  1.00 81.61       1SG 961
ATOM    961  CB  CYS   121      61.688  15.834 -12.277  1.00 81.61       1SG 962
ATOM    962  SG  CYS   121      63.147  14.779 -12.416  1.00 81.61       1SG 963
ATOM    963  C   CYS   121      62.398  16.669 -10.081  1.00 81.61       1SG 964
ATOM    964  O   CYS   121      63.272  16.031  -9.496  1.00 81.61       1SG 965
ATOM    965  N   LEU   122      62.382  18.014 -10.089  1.00 79.36       1SG 966
ATOM    966  CA  LEU   122      63.432  18.758  -9.456  1.00 79.36       1SG 967
ATOM    967  CB  LEU   122      63.215  20.279  -9.538  1.00 79.36       1SG 968
ATOM    968  CG  LEU   122      64.314  21.109  -8.847  1.00 79.36       1SG 969
ATOM    969  CD1 LEU   122      65.672  20.941  -9.546  1.00 79.36       1SG 970
ATOM    970  CD2 LEU   122      63.891  22.580  -8.701  1.00 79.36       1SG 971
ATOM    971  C   LEU   122      63.416  18.391  -8.015  1.00 79.36       1SG 972
ATOM    972  O   LEU   122      64.463  18.176  -7.407  1.00 79.36       1SG 973
ATOM    973  N   SER   123      62.207  18.295  -7.437  1.00 77.88       1SG 974
ATOM    974  CA  SER   123      62.077  17.980  -6.048  1.00 77.88       1SG 975
ATOM    975  CB  SER   123      60.609  17.906  -5.593  1.00 77.88       1SG 976
ATOM    976  OG  SER   123      59.974  19.163  -5.780  1.00 77.88       1SG 977
ATOM    977  C   SER   123      62.678  16.633  -5.809  1.00 77.88       1SG 978
ATOM    978  O   SER   123      63.479  16.466  -4.891  1.00 77.88       1SG 979
ATOM    979  N   ILE   124      62.326  15.634  -6.645  1.00105.48       1SG 980
ATOM    980  CA  ILE   124      62.794  14.301  -6.395  1.00105.48       1SG 981
ATOM    981  CB  ILE   124      62.214  13.279  -7.329  1.00105.48       1SG 982
ATOM    982  CG2 ILE   124      63.024  11.982  -7.165  1.00105.48       1SG 983
ATOM    983  CG1 ILE   124      60.712  13.106  -7.063  1.00105.48       1SG 984
ATOM    984  CD1 ILE   124      60.415  12.621  -5.644  1.00105.48       1SG 985
ATOM    985  C   ILE   124      64.280  14.202  -6.515  1.00105.48       1SG 986
ATOM    986  O   ILE   124      64.931  13.698  -5.601  1.00105.48       1SG 987
ATOM    987  N   ASP   125      64.873  14.685  -7.626  1.00121.70       1SG 988
ATOM    988  CA  ASP   125      66.288  14.502  -7.734  1.00121.70       1SG 989
ATOM    989  CB  ASP   125      66.885  14.637  -9.141  1.00121.70       1SG 990
ATOM    990  CG  ASP   125      66.725  16.029  -9.686  1.00121.70       1SG 991
ATOM    991  OD1 ASP   125      66.029  16.880  -9.071  1.00121.70       1SG 992
ATOM    992  OD2 ASP   125      67.327  16.235 -10.770  1.00121.70       1SG 993
ATOM    993  C   ASP   125      67.002  15.357  -6.741  1.00121.70       1SG 994
ATOM    994  O   ASP   125      68.070  14.980  -6.265  1.00121.70       1SG 995
ATOM    995  N   ARG   126      66.433  16.526  -6.386  1.00182.20       1SG 996
ATOM    996  CA  ARG   126      67.086  17.340  -5.400  1.00182.20       1SG 997
ATOM    997  CB  ARG   126      66.306  18.617  -5.027  1.00182.20       1SG 998
ATOM    998  CG  ARG   126      66.321  19.711  -6.100  1.00182.20       1SG 999
ATOM    999  CD  ARG   126      67.543  20.630  -6.034  1.00182.20       1SG1000
ATOM   1000  NE  ARG   126      67.415  21.628  -7.135  1.00182.20       1SG1001
ATOM   1001  CZ  ARG   126      66.783  22.821  -6.926  1.00182.20       1SG1002
ATOM   1002  NH1 ARG   126      66.307  23.141  -5.687  1.00182.20       1SG1003
ATOM   1003  NH2 ARG   126      66.633  23.701  -7.958  1.00182.20       1SG1004
ATOM   1004  C   ARG   126      67.209  16.513  -4.160  1.00182.20       1SG1005
ATOM   1005  O   ARG   126      68.265  16.474  -3.530  1.00182.20       1SG1006
ATOM   1006  N   TYR   127      66.133  15.787  -3.810  1.00153.78       1SG1007
ATOM   1007  CA  TYR   127      66.124  14.980  -2.625  1.00153.78       1SG1008
ATOM   1008  CB  TYR   127      64.791  14.245  -2.433  1.00153.78       1SG1009
ATOM   1009  CG  TYR   127      65.028  13.184  -1.420  1.00153.78       1SG1010
ATOM   1010  CD1 TYR   127      65.042  13.476  -0.077  1.00153.78       1SG1011
ATOM   1011  CD2 TYR   127      65.237  11.886  -1.828  1.00153.78       1SG1012
ATOM   1012  CE1 TYR   127      65.263  12.481   0.845  1.00153.78       1SG1013
ATOM   1013  CE2 TYR   127      65.457  10.889  -0.909  1.00153.78       1SG1014
ATOM   1014  CZ  TYR   127      65.468  11.187   0.432  1.00153.78       1SG1015
ATOM   1015  OH  TYR   127      65.693  10.168   1.380  1.00153.78       1SG1016
ATOM   1016  C   TYR   127      67.195  13.934  -2.702  1.00153.78       1SG1017
ATOM   1017  O   TYR   127      67.973  13.765  -1.765  1.00153.78       1SG1018
ATOM   1018  N   LEU   128      67.284  13.234  -3.848  1.00131.43       1SG1019
ATOM   1019  CA  LEU   128      68.203  12.147  -4.025  1.00131.43       1SG1020
ATOM   1020  CB  LEU   128      68.062  11.563  -5.445  1.00131.43       1SG1021
ATOM   1021  CG  LEU   128      68.770  10.220  -5.690  1.00131.43       1SG1022
ATOM   1022  CD1 LEU   128      70.284  10.324  -5.460  1.00131.43       1SG1023
ATOM   1023  CD2 LEU   128      68.095   9.084  -4.904  1.00131.43       1SG1024
ATOM   1024  C   LEU   128      69.589  12.697  -3.859  1.00131.43       1SG1025
ATOM   1025  O   LEU   128      70.441  12.095  -3.207  1.00131.43       1SG1026
ATOM   1026  N   ALA   129      69.855  13.876  -4.444  1.00 42.37       1SG1027
ATOM   1027  CA  ALA   129      71.151  14.479  -4.338  1.00 42.37       1SG1028
ATOM   1028  CB  ALA   129      71.282  15.774  -5.159  1.00 42.37       1SG1029
ATOM   1029  C   ALA   129      71.409  14.809  -2.905  1.00 42.37       1SG1030
ATOM   1030  O   ALA   129      72.521  14.643  -2.428  1.00 42.37       1SG1031
ATOM   1031  N   ILE   130      70.396  15.267  -2.154  1.00 98.88       1SG1032
ATOM   1032  CA  ILE   130      70.621  15.634  -0.782  1.00 98.88       1SG1033
ATOM   1033  CB  ILE   130      69.343  16.002  -0.082  1.00 98.88       1SG1034
ATOM   1034  CG2 ILE   130      69.648  16.165   1.417  1.00 98.88       1SG1035
ATOM   1035  CG1 ILE   130      68.711  17.243  -0.727  1.00 98.88       1SG1036
ATOM   1036  CD1 ILE   130      69.585  18.485  -0.595  1.00 98.88       1SG1037
ATOM   1037  C   ILE   130      71.145  14.432  -0.063  1.00 98.88       1SG1038
ATOM   1038  O   ILE   130      72.084  14.538   0.725  1.00 98.88       1SG1039
ATOM   1039  N   VAL   131      70.558  13.248  -0.324  1.00113.22       1SG1040
ATOM   1040  CA  VAL   131      70.982  12.092   0.410  1.00113.22       1SG1041
ATOM   1041  CB  VAL   131      70.192  10.830   0.155  1.00113.22       1SG1042
ATOM   1042  CG1 VAL   131      68.706  11.135   0.399  1.00113.22       1SG1043
ATOM   1043  CG2 VAL   131      70.534  10.232  -1.216  1.00113.22       1SG1044
ATOM   1044  C   VAL   131      72.419  11.805   0.103  1.00113.22       1SG1045
ATOM   1045  O   VAL   131      73.177  11.436   0.997  1.00113.22       1SG1046
ATOM   1046  N   HIS   132      72.844  11.977  -1.166  1.00101.05       1SG1047
ATOM   1047  CA  HIS   132      74.198  11.650  -1.519  1.00101.05       1SG1048
ATOM   1048  ND1 HIS   132      77.004  12.175  -3.009  1.00101.05       1SG1049
ATOM   1049  CG  HIS   132      75.868  11.549  -3.473  1.00101.05       1SG1050
ATOM   1050  CB  HIS   132      74.476  11.886  -3.022  1.00101.05       1SG1051
ATOM   1051  NE2 HIS   132      77.671  10.706  -4.539  1.00101.05       1SG1052
ATOM   1052  CD2 HIS   132      76.295  10.653  -4.406  1.00101.05       1SG1053
ATOM   1053  CE1 HIS   132      78.052  11.633  -3.679  1.00101.05       1SG1054
ATOM   1054  C   HIS   132      75.138  12.466  -0.662  1.00101.05       1SG1055
ATOM   1055  O   HIS   132      75.987  11.866  -0.006  1.00101.05       1SG1056
ATOM   1056  N   PRO   133      75.052  13.781  -0.590  1.00120.45       1SG1057
ATOM   1057  CA  PRO   133      75.906  14.439   0.350  1.00120.45       1SG1058
ATOM   1058  CD  PRO   133      75.226  14.536  -1.819  1.00120.45       1SG1059
ATOM   1059  CB  PRO   133      75.774  15.939   0.081  1.00120.45       1SG1060
ATOM   1060  CG  PRO   133      75.237  16.005  -1.361  1.00120.45       1SG1061
ATOM   1061  C   PRO   133      75.776  14.057   1.787  1.00120.45       1SG1062
ATOM   1062  O   PRO   133      76.786  14.101   2.487  1.00120.45       1SG1063
ATOM   1063  N   MET   134      74.583  13.682   2.272  1.00109.11       1SG1064
ATOM   1064  CA  MET   134      74.513  13.343   3.662  1.00109.11       1SG1065
ATOM   1065  CB  MET   134      73.090  13.009   4.139  1.00109.11       1SG1066
ATOM   1066  CG  MET   134      73.023  12.678   5.632  1.00109.11       1SG1067
ATOM   1067  SD  MET   134      73.254  14.102   6.739  1.00109.11       1SG1068
ATOM   1068  CE  MET   134      71.557  14.721   6.551  1.00109.11       1SG1069
ATOM   1069  C   MET   134      75.371  12.136   3.893  1.00109.11       1SG1070
ATOM   1070  O   MET   134      76.062  12.046   4.907  1.00109.11       1SG1071
ATOM   1071  N   LYS   135      75.359  11.172   2.950  1.00109.08       1SG1072
ATOM   1072  CA  LYS   135      76.136   9.984   3.162  1.00109.08       1SG1073
ATOM   1073  CB  LYS   135      75.995   8.909   2.070  1.00109.08       1SG1074
ATOM   1074  CG  LYS   135      76.687   9.242   0.748  1.00109.08       1SG1075
ATOM   1075  CD  LYS   135      76.910   8.018  -0.147  1.00109.08       1SG1076
ATOM   1076  CE  LYS   135      77.445   8.358  -1.542  1.00109.08       1SG1077
ATOM   1077  NZ  LYS   135      78.635   9.235  -1.448  1.00109.08       1SG1078
ATOM   1078  C   LYS   135      77.580  10.365   3.238  1.00109.08       1SG1079
ATOM   1079  O   LYS   135      78.318   9.857   4.081  1.00109.08       1SG1080
ATOM   1080  N   SER   136      78.022  11.285   2.362  1.00 27.74       1SG1081
ATOM   1081  CA  SER   136      79.398  11.689   2.360  1.00 27.74       1SG1082
ATOM   1082  CB  SER   136      79.718  12.680   1.230  1.00 27.74       1SG1083
ATOM   1083  OG  SER   136      79.566  12.038  -0.027  1.00 27.74       1SG1084
ATOM   1084  C   SER   136      79.703  12.351   3.667  1.00 27.74       1SG1085
ATOM   1085  O   SER   136      80.800  12.205   4.204  1.00 27.74       1SG1086
ATOM   1086  N   ARG   137      78.729  13.095   4.222  1.00162.11       1SG1087
ATOM   1087  CA  ARG   137      78.945  13.788   5.460  1.00162.11       1SG1088
ATOM   1088  CB  ARG   137      77.695  14.532   5.951  1.00162.11       1SG1089
ATOM   1089  CG  ARG   137      77.886  15.148   7.336  1.00162.11       1SG1090
ATOM   1090  CD  ARG   137      76.573  15.396   8.080  1.00162.11       1SG1091
ATOM   1091  NE  ARG   137      75.968  14.062   8.357  1.00162.11       1SG1092
ATOM   1092  CZ  ARG   137      76.414  13.328   9.418  1.00162.11       1SG1093
ATOM   1093  NH1 ARG   137      77.454  13.791  10.169  1.00162.11       1SG1094
ATOM   1094  NH2 ARG   137      75.826  12.136   9.729  1.00162.11       1SG1095
ATOM   1095  C   ARG   137      79.249  12.791   6.530  1.00162.11       1SG1096
ATOM   1096  O   ARG   137      80.212  12.950   7.278  1.00162.11       1SG1097
ATOM   1097  N   LEU   138      78.435  11.721   6.618  1.00135.88       1SG1098
ATOM   1098  CA  LEU   138      78.616  10.769   7.672  1.00135.88       1SG1099
ATOM   1099  CB  LEU   138      77.483   9.720   7.793  1.00135.88       1SG1100
ATOM   1100  CG  LEU   138      77.162   8.858   6.552  1.00135.88       1SG1101
ATOM   1101  CD1 LEU   138      78.273   7.849   6.221  1.00135.88       1SG1102
ATOM   1102  CD2 LEU   138      75.798   8.169   6.720  1.00135.88       1SG1103
ATOM   1103  C   LEU   138      79.934  10.086   7.512  1.00135.88       1SG1104
ATOM   1104  O   LEU   138      80.629   9.846   8.497  1.00135.88       1SG1105
ATOM   1105  N   ARG   139      80.329   9.765   6.267  1.00115.14       1SG1106
ATOM   1106  CA  ARG   139      81.567   9.063   6.103  1.00115.14       1SG1107
ATOM   1107  CB  ARG   139      81.850   8.626   4.656  1.00115.14       1SG1108
ATOM   1108  CG  ARG   139      81.985   9.772   3.656  1.00115.14       1SG1109
ATOM   1109  CD  ARG   139      82.357   9.277   2.258  1.00115.14       1SG1110
ATOM   1110  NE  ARG   139      82.534  10.462   1.375  1.00115.14       1SG1111
ATOM   1111  CZ  ARG   139      83.588  10.486   0.509  1.00115.14       1SG1112
ATOM   1112  NH1 ARG   139      84.475   9.448   0.501  1.00115.14       1SG1113
ATOM   1113  NH2 ARG   139      83.759  11.538  -0.344  1.00115.14       1SG1114
ATOM   1114  C   ARG   139      82.674   9.958   6.562  1.00115.14       1SG1115
ATOM   1115  O   ARG   139      83.599   9.527   7.244  1.00115.14       1SG1116
ATOM   1116  N   ARG   140      82.579  11.253   6.216  1.00136.40       1SG1117
ATOM   1117  CA  ARG   140      83.565  12.239   6.551  1.00136.40       1SG1118
ATOM   1118  CB  ARG   140      83.074  13.631   6.120  1.00136.40       1SG1119
ATOM   1119  CG  ARG   140      83.739  14.797   6.846  1.00136.40       1SG1120
ATOM   1120  CD  ARG   140      83.083  16.137   6.514  1.00136.40       1SG1121
ATOM   1121  NE  ARG   140      83.531  16.514   5.148  1.00136.40       1SG1122
ATOM   1122  CZ  ARG   140      84.315  17.619   4.995  1.00136.40       1SG1123
ATOM   1123  NH1 ARG   140      84.608  18.394   6.079  1.00136.40       1SG1124
ATOM   1124  NH2 ARG   140      84.799  17.952   3.763  1.00136.40       1SG1125
ATOM   1125  C   ARG   140      83.731  12.289   8.032  1.00136.40       1SG1126
ATOM   1126  O   ARG   140      84.843  12.168   8.543  1.00136.40       1SG1127
ATOM   1127  N   THR   141      82.618  12.440   8.770  1.00121.13       1SG1128
ATOM   1128  CA  THR   141      82.748  12.581  10.188  1.00121.13       1SG1129
ATOM   1129  CB  THR   141      81.481  12.991  10.884  1.00121.13       1SG1130
ATOM   1130  OG1 THR   141      80.456  12.031  10.683  1.00121.13       1SG1131
ATOM   1131  CG2 THR   141      81.054  14.366  10.343  1.00121.13       1SG1132
ATOM   1132  C   THR   141      83.257  11.316  10.811  1.00121.13       1SG1133
ATOM   1133  O   THR   141      84.136  11.363  11.669  1.00121.13       1SG1134
ATOM   1134  N   MET   142      82.715  10.155  10.399  1.00121.03       1SG1135
ATOM   1135  CA  MET   142      83.048   8.879  10.983  1.00121.03       1SG1136
ATOM   1136  CB  MET   142      82.159   7.749  10.441  1.00121.03       1SG1137
ATOM   1137  CG  MET   142      80.681   7.908  10.798  1.00121.03       1SG1138
ATOM   1138  SD  MET   142      80.309   7.712  12.566  1.00121.03       1SG1139
ATOM   1139  CE  MET   142      80.579   5.916  12.561  1.00121.03       1SG1140
ATOM   1140  C   MET   142      84.472   8.468  10.718  1.00121.03       1SG1141
ATOM   1141  O   MET   142      85.154   7.980  11.618  1.00121.03       1SG1142
ATOM   1142  N   LEU   143      84.958   8.641   9.473  1.00107.60       1SG1143
ATOM   1143  CA  LEU   143      86.275   8.192   9.102  1.00107.60       1SG1144
ATOM   1144  CB  LEU   143      86.578   8.379   7.606  1.00107.60       1SG1145
ATOM   1145  CG  LEU   143      86.042   7.245   6.717  1.00107.60       1SG1146
ATOM   1146  CD1 LEU   143      86.891   5.980   6.913  1.00107.60       1SG1147
ATOM   1147  CD2 LEU   143      84.549   6.978   6.953  1.00107.60       1SG1148
ATOM   1148  C   LEU   143      87.336   8.922   9.856  1.00107.60       1SG1149
ATOM   1149  O   LEU   143      88.293   8.302  10.317  1.00107.60       1SG1150
ATOM   1150  N   VAL   144      87.200  10.257   9.982  1.00209.00       1SG1151
ATOM   1151  CA  VAL   144      88.178  11.057  10.661  1.00209.00       1SG1152
ATOM   1152  CB  VAL   144      88.143  11.020  12.175  1.00209.00       1SG1153
ATOM   1153  CG1 VAL   144      86.798  11.621  12.622  1.00209.00       1SG1154
ATOM   1154  CG2 VAL   144      88.386   9.603  12.717  1.00209.00       1SG1155
ATOM   1155  C   VAL   144      89.530  10.768  10.094  1.00209.00       1SG1156
ATOM   1156  O   VAL   144      89.793  11.059   8.927  1.00209.00       1SG1157
ATOM   1157  N   ALA   145      90.456  10.234  10.912  1.00235.63       1SG1158
ATOM   1158  CA  ALA   145      91.786   9.977  10.438  1.00235.63       1SG1159
ATOM   1159  CB  ALA   145      91.803   9.195   9.112  1.00235.63       1SG1160
ATOM   1160  C   ALA   145      92.438  11.309  10.222  1.00235.63       1SG1161
ATOM   1161  O   ALA   145      93.518  11.417   9.644  1.00235.63       1SG1162
ATOM   1162  N   LYS   146      91.762  12.358  10.718  1.00148.41       1SG1163
ATOM   1163  CA  LYS   146      92.159  13.731  10.729  1.00148.41       1SG1164
ATOM   1164  CB  LYS   146      93.560  13.941  11.318  1.00148.41       1SG1165
ATOM   1165  CG  LYS   146      93.668  13.480  12.770  1.00148.41       1SG1166
ATOM   1166  CD  LYS   146      95.095  13.522  13.315  1.00148.41       1SG1167
ATOM   1167  CE  LYS   146      95.216  12.959  14.730  1.00148.41       1SG1168
ATOM   1168  NZ  LYS   146      94.124  13.489  15.577  1.00148.41       1SG1169
ATOM   1169  C   LYS   146      92.131  14.307   9.345  1.00148.41       1SG1170
ATOM   1170  O   LYS   146      91.869  15.496   9.182  1.00148.41       1SG1171
ATOM   1171  N   VAL   147      92.324  13.490   8.294  1.00 48.03       1SG1172
ATOM   1172  CA  VAL   147      92.323  14.077   6.982  1.00 48.03       1SG1173
ATOM   1173  CB  VAL   147      92.717  13.091   5.916  1.00 48.03       1SG1174
ATOM   1174  CG1 VAL   147      92.615  13.769   4.538  1.00 48.03       1SG1175
ATOM   1175  CG2 VAL   147      94.118  12.546   6.249  1.00 48.03       1SG1176
ATOM   1176  C   VAL   147      90.941  14.570   6.673  1.00 48.03       1SG1177
ATOM   1177  O   VAL   147      90.736  15.731   6.319  1.00 48.03       1SG1178
ATOM   1178  N   THR   148      89.948  13.684   6.859  1.00129.70       1SG1179
ATOM   1179  CA  THR   148      88.569  13.933   6.536  1.00129.70       1SG1180
ATOM   1180  CB  THR   148      87.708  12.709   6.620  1.00129.70       1SG1181
ATOM   1181  OG1 THR   148      87.704  12.202   7.945  1.00129.70       1SG1182
ATOM   1182  CG2 THR   148      88.247  11.656   5.636  1.00129.70       1SG1183
ATOM   1183  C   THR   148      87.993  14.961   7.449  1.00129.70       1SG1184
ATOM   1184  O   THR   148      87.062  15.677   7.079  1.00129.70       1SG1185
ATOM   1185  N   CYS   149      88.499  15.035   8.690  1.00 86.67       1SG1186
ATOM   1186  CA  CYS   149      87.921  15.958   9.619  1.00 86.67       1SG1187
ATOM   1187  CB  CYS   149      88.338  15.666  11.070  1.00 86.67       1SG1188
ATOM   1188  SG  CYS   149      87.637  16.855  12.251  1.00 86.67       1SG1189
ATOM   1189  C   CYS   149      88.355  17.349   9.293  1.00 86.67       1SG1190
ATOM   1190  O   CYS   149      89.285  17.882   9.895  1.00 86.67       1SG1191
ATOM   1191  N   ILE   150      87.664  17.995   8.337  1.00287.91       1SG1192
ATOM   1192  CA  ILE   150      87.976  19.365   8.079  1.00287.91       1SG1193
ATOM   1193  CB  ILE   150      87.693  19.753   6.659  1.00287.91       1SG1194
ATOM   1194  CG2 ILE   150      87.990  21.252   6.498  1.00287.91       1SG1195
ATOM   1195  CG1 ILE   150      88.497  18.853   5.702  1.00287.91       1SG1196
ATOM   1196  CD1 ILE   150      90.007  18.899   5.930  1.00287.91       1SG1197
ATOM   1197  C   ILE   150      86.999  20.049   8.957  1.00287.91       1SG1198
ATOM   1198  O   ILE   150      85.937  20.441   8.472  1.00287.91       1SG1199
ATOM   1199  N   ILE   151      87.430  20.257  10.234  1.00394.81       1SG1200
ATOM   1200  CA  ILE   151      86.635  20.555  11.406  1.00394.81       1SG1201
ATOM   1201  CB  ILE   151      87.276  21.521  12.369  1.00394.81       1SG1202
ATOM   1202  CG2 ILE   151      87.553  22.862  11.673  1.00394.81       1SG1203
ATOM   1203  CG1 ILE   151      86.417  21.625  13.636  1.00394.81       1SG1204
ATOM   1204  CD1 ILE   151      86.362  20.322  14.431  1.00394.81       1SG1205
ATOM   1205  C   ILE   151      85.278  20.989  11.017  1.00394.81       1SG1206
ATOM   1206  O   ILE   151      85.048  22.180  10.815  1.00394.81       1SG1207
ATOM   1207  N   ILE   152      84.364  19.980  11.050  1.00323.92       1SG1208
ATOM   1208  CA  ILE   152      83.040  19.918  10.472  1.00323.92       1SG1209
ATOM   1209  CB  ILE   152      81.974  19.501  11.453  1.00323.92       1SG1210
ATOM   1210  CG2 ILE   152      82.005  20.435  12.676  1.00323.92       1SG1211
ATOM   1211  CG1 ILE   152      80.611  19.398  10.752  1.00323.92       1SG1212
ATOM   1212  CD1 ILE   152      79.547  18.709  11.605  1.00323.92       1SG1213
ATOM   1213  C   ILE   152      82.719  21.238   9.881  1.00323.92       1SG1214
ATOM   1214  O   ILE   152      82.231  22.145  10.554  1.00323.92       1SG1215
ATOM   1215  N   TRP   153      82.959  21.370   8.562  1.00229.27       1SG1216
ATOM   1216  CA  TRP   153      82.909  22.720   8.124  1.00229.27       1SG1217
ATOM   1217  CB  TRP   153      84.063  23.170   7.212  1.00229.27       1SG1218
ATOM   1218  CG  TRP   153      84.077  24.672   7.133  1.00229.27       1SG1219
ATOM   1219  CD2 TRP   153      84.014  25.491   8.311  1.00229.27       1SG1220
ATOM   1220  CD1 TRP   153      84.013  25.518   6.069  1.00229.27       1SG1221
ATOM   1221  NE1 TRP   153      83.931  26.820   6.508  1.00229.27       1SG1222
ATOM   1222  CE2 TRP   153      83.920  26.815   7.889  1.00229.27       1SG1223
ATOM   1223  CE3 TRP   153      84.005  25.161   9.637  1.00229.27       1SG1224
ATOM   1224  CZ2 TRP   153      83.812  27.833   8.793  1.00229.27       1SG1225
ATOM   1225  CZ3 TRP   153      83.928  26.193  10.547  1.00229.27       1SG1226
ATOM   1226  CH2 TRP   153      83.833  27.504  10.131  1.00229.27       1SG1227
ATOM   1227  C   TRP   153      81.576  23.113   7.578  1.00229.27       1SG1228
ATOM   1228  O   TRP   153      80.820  22.307   7.033  1.00229.27       1SG1229
ATOM   1229  N   LEU   154      81.249  24.385   7.882  1.00125.32       1SG1230
ATOM   1230  CA  LEU   154      80.074  25.144   7.551  1.00125.32       1SG1231
ATOM   1231  CB  LEU   154      79.935  26.394   8.439  1.00125.32       1SG1232
ATOM   1232  CG  LEU   154      79.727  26.076   9.934  1.00125.32       1SG1233
ATOM   1233  CD1 LEU   154      80.915  25.304  10.526  1.00125.32       1SG1234
ATOM   1234  CD2 LEU   154      79.433  27.346  10.742  1.00125.32       1SG1235
ATOM   1235  C   LEU   154      80.045  25.606   6.124  1.00125.32       1SG1236
ATOM   1236  O   LEU   154      79.002  25.569   5.473  1.00125.32       1SG1237
ATOM   1237  N   LEU   155      81.200  26.047   5.594  1.00128.12       1SG1238
ATOM   1238  CA  LEU   155      81.295  26.607   4.273  1.00128.12       1SG1239
ATOM   1239  CB  LEU   155      82.726  27.064   3.931  1.00128.12       1SG1240
ATOM   1240  CG  LEU   155      82.971  27.431   2.458  1.00128.12       1SG1241
ATOM   1241  CD1 LEU   155      82.012  28.515   1.971  1.00128.12       1SG1242
ATOM   1242  CD2 LEU   155      84.440  27.819   2.234  1.00128.12       1SG1243
ATOM   1243  C   LEU   155      80.857  25.562   3.305  1.00128.12       1SG1244
ATOM   1244  O   LEU   155      80.363  25.867   2.220  1.00128.12       1SG1245
ATOM   1245  N   ALA   156      81.022  24.292   3.703  1.00 58.65       1SG1246
ATOM   1246  CA  ALA   156      80.701  23.156   2.897  1.00 58.65       1SG1247
ATOM   1247  CB  ALA   156      80.924  21.832   3.648  1.00 58.65       1SG1248
ATOM   1248  C   ALA   156      79.267  23.212   2.498  1.00 58.65       1SG1249
ATOM   1249  O   ALA   156      78.937  22.887   1.358  1.00 58.65       1SG1250
ATOM   1250  N   GLY   157      78.383  23.670   3.404  1.00 38.82       1SG1251
ATOM   1251  CA  GLY   157      76.976  23.630   3.129  1.00 38.82       1SG1252
ATOM   1252  C   GLY   157      76.693  24.374   1.862  1.00 38.82       1SG1253
ATOM   1253  O   GLY   157      75.939  23.900   1.012  1.00 38.82       1SG1254
ATOM   1254  N   LEU   158      77.307  25.556   1.697  1.00129.85       1SG1255
ATOM   1255  CA  LEU   158      77.074  26.372   0.542  1.00129.85       1SG1256
ATOM   1256  CB  LEU   158      77.809  27.725   0.664  1.00129.85       1SG1257
ATOM   1257  CG  LEU   158      77.782  28.644  -0.578  1.00129.85       1SG1258
ATOM   1258  CD1 LEU   158      78.754  28.175  -1.676  1.00129.85       1SG1259
ATOM   1259  CD2 LEU   158      76.348  28.828  -1.095  1.00129.85       1SG1260
ATOM   1260  C   LEU   158      77.540  25.683  -0.699  1.00129.85       1SG1261
ATOM   1261  O   LEU   158      76.802  25.618  -1.669  1.00129.85       1SG1262
ATOM   1262  N   ALA   159      78.758  25.128  -0.743  1.00 39.70       1SG1263
ATOM   1263  CA  ALA   159      79.163  24.563  -2.003  1.00 39.70       1SG1264
ATOM   1264  CB  ALA   159      80.596  24.019  -1.996  1.00 39.70       1SG1265
ATOM   1265  C   ALA   159      78.284  23.410  -2.343  1.00 39.70       1SG1266
ATOM   1266  O   ALA   159      77.869  23.236  -3.487  1.00 39.70       1SG1267
ATOM   1267  N   SER   160      77.967  22.589  -1.335  1.00 79.73       1SG1268
ATOM   1268  CA  SER   160      77.212  21.404  -1.586  1.00 79.73       1SG1269
ATOM   1269  CB  SER   160      76.995  20.586  -0.308  1.00 79.73       1SG1270
ATOM   1270  OG  SER   160      76.241  19.426  -0.610  1.00 79.73       1SG1271
ATOM   1271  C   SER   160      75.862  21.749  -2.133  1.00 79.73       1SG1272
ATOM   1272  O   SER   160      75.369  21.081  -3.040  1.00 79.73       1SG1273
ATOM   1273  N   LEU   161      75.228  22.810  -1.604  1.00144.06       1SG1274
ATOM   1274  CA  LEU   161      73.885  23.132  -1.992  1.00144.06       1SG1275
ATOM   1275  CB  LEU   161      73.343  24.288  -1.121  1.00144.06       1SG1276
ATOM   1276  CG  LEU   161      71.899  24.728  -1.401  1.00144.06       1SG1277
ATOM   1277  CD1 LEU   161      71.794  25.633  -2.632  1.00144.06       1SG1278
ATOM   1278  CD2 LEU   161      70.978  23.504  -1.486  1.00144.06       1SG1279
ATOM   1279  C   LEU   161      73.837  23.444  -3.469  1.00144.06       1SG1280
ATOM   1280  O   LEU   161      73.010  22.871  -4.173  1.00144.06       1SG1281
ATOM   1281  N   PRO   162      74.663  24.302  -4.007  1.00 90.20       1SG1282
ATOM   1282  CA  PRO   162      74.622  24.441  -5.431  1.00 90.20       1SG1283
ATOM   1283  CD  PRO   162      74.701  25.640  -3.462  1.00 90.20       1SG1284
ATOM   1284  CB  PRO   162      75.410  25.710  -5.768  1.00 90.20       1SG1285
ATOM   1285  CG  PRO   162      75.669  26.372  -4.402  1.00 90.20       1SG1286
ATOM   1286  C   PRO   162      75.042  23.228  -6.195  1.00 90.20       1SG1287
ATOM   1287  O   PRO   162      74.610  23.080  -7.337  1.00 90.20       1SG1288
ATOM   1288  N   ALA   163      75.896  22.360  -5.627  1.00 30.25       1SG1289
ATOM   1289  CA  ALA   163      76.260  21.204  -6.388  1.00 30.25       1SG1290
ATOM   1290  CB  ALA   163      77.271  20.303  -5.657  1.00 30.25       1SG1291
ATOM   1291  C   ALA   163      75.020  20.398  -6.595  1.00 30.25       1SG1292
ATOM   1292  O   ALA   163      74.722  19.966  -7.709  1.00 30.25       1SG1293
ATOM   1293  N   ILE   164      74.235  20.214  -5.516  1.00 93.36       1SG1294
ATOM   1294  CA  ILE   164      73.063  19.397  -5.615  1.00 93.36       1SG1295
ATOM   1295  CB  ILE   164      72.356  19.154  -4.311  1.00 93.36       1SG1296
ATOM   1296  CG2 ILE   164      73.327  18.422  -3.368  1.00 93.36       1SG1297
ATOM   1297  CG1 ILE   164      71.802  20.461  -3.738  1.00 93.36       1SG1298
ATOM   1298  CD1 ILE   164      70.798  20.260  -2.609  1.00 93.36       1SG1299
ATOM   1299  C   ILE   164      72.103  20.052  -6.549  1.00 93.36       1SG1300
ATOM   1300  O   ILE   164      71.498  19.392  -7.391  1.00 93.36       1SG1301
ATOM   1301  N   ILE   165      71.957  21.385  -6.439  1.00 42.16       1SG1302
ATOM   1302  CA  ILE   165      70.995  22.077  -7.244  1.00 42.16       1SG1303
ATOM   1303  CB  ILE   165      70.950  23.549  -6.979  1.00 42.16       1SG1304
ATOM   1304  CG2 ILE   165      70.067  24.197  -8.056  1.00 42.16       1SG1305
ATOM   1305  CG1 ILE   165      70.466  23.821  -5.551  1.00 42.16       1SG1306
ATOM   1306  CD1 ILE   165      70.444  25.309  -5.222  1.00 42.16       1SG1307
ATOM   1307  C   ILE   165      71.323  21.918  -8.691  1.00 42.16       1SG1308
ATOM   1308  O   ILE   165      70.439  21.611  -9.489  1.00 42.16       1SG1309
ATOM   1309  N   HIS   166      72.601  22.094  -9.078  1.00 70.66       1SG1310
ATOM   1310  CA  HIS   166      72.896  22.035 -10.480  1.00 70.66       1SG1311
ATOM   1311  ND1 HIS   166      75.443  24.246  -9.605  1.00 70.66       1SG1312
ATOM   1312  CG  HIS   166      74.795  23.727 -10.703  1.00 70.66       1SG1313
ATOM   1313  CB  HIS   166      74.374  22.291 -10.835  1.00 70.66       1SG1314
ATOM   1314  NE2 HIS   166      75.186  25.924 -11.041  1.00 70.66       1SG1315
ATOM   1315  CD2 HIS   166      74.646  24.766 -11.571  1.00 70.66       1SG1316
ATOM   1316  CE1 HIS   166      75.653  25.562  -9.859  1.00 70.66       1SG1317
ATOM   1317  C   HIS   166      72.543  20.680 -11.001  1.00 70.66       1SG1318
ATOM   1318  O   HIS   166      71.906  20.557 -12.045  1.00 70.66       1SG1319
ATOM   1319  N   ARG   167      72.927  19.625 -10.266  1.00 74.17       1SG1320
ATOM   1320  CA  ARG   167      72.703  18.286 -10.723  1.00 74.17       1SG1321
ATOM   1321  CB  ARG   167      73.257  17.248  -9.732  1.00 74.17       1SG1322
ATOM   1322  CG  ARG   167      74.780  17.309  -9.582  1.00 74.17       1SG1323
ATOM   1323  CD  ARG   167      75.342  16.288  -8.591  1.00 74.17       1SG1324
ATOM   1324  NE  ARG   167      74.784  14.961  -8.968  1.00 74.17       1SG1325
ATOM   1325  CZ  ARG   167      73.626  14.524  -8.394  1.00 74.17       1SG1326
ATOM   1326  NH1 ARG   167      73.016  15.269  -7.425  1.00 74.17       1SG1327
ATOM   1327  NH2 ARG   167      73.077  13.338  -8.787  1.00 74.17       1SG1328
ATOM   1328  C   ARG   167      71.231  18.046 -10.864  1.00 74.17       1SG1329
ATOM   1329  O   ARG   167      70.779  17.458 -11.845  1.00 74.17       1SG1330
ATOM   1330  N   ASN   168      70.443  18.494  -9.872  1.00 67.16       1SG1331
ATOM   1331  CA  ASN   168      69.025  18.273  -9.871  1.00 67.16       1SG1332
ATOM   1332  CB  ASN   168      68.397  18.726  -8.550  1.00 67.16       1SG1333
ATOM   1333  CG  ASN   168      69.118  17.965  -7.447  1.00 67.16       1SG1334
ATOM   1334  OD1 ASN   168      69.356  18.509  -6.369  1.00 67.16       1SG1335
ATOM   1335  ND2 ASN   168      69.497  16.689  -7.723  1.00 67.16       1SG1336
ATOM   1336  C   ASN   168      68.387  19.050 -10.987  1.00 67.16       1SG1337
ATOM   1337  O   ASN   168      67.531  18.554 -11.715  1.00 67.16       1SG1338
ATOM   1338  N   VAL   169      68.796  20.313 -11.170  1.00 35.91       1SG1339
ATOM   1339  CA  VAL   169      68.190  21.100 -12.202  1.00 35.91       1SG1340
ATOM   1340  CB  VAL   169      68.730  22.499 -12.246  1.00 35.91       1SG1341
ATOM   1341  CG1 VAL   169      68.078  23.240 -13.423  1.00 35.91       1SG1342
ATOM   1342  CG2 VAL   169      68.487  23.161 -10.881  1.00 35.91       1SG1343
ATOM   1343  C   VAL   169      68.497  20.453 -13.512  1.00 35.91       1SG1344
ATOM   1344  O   VAL   169      67.642  20.365 -14.392  1.00 35.91       1SG1345
ATOM   1345  N   PHE   170      69.734  19.944 -13.653  1.00 51.09       1SG1346
ATOM   1346  CA  PHE   170      70.166  19.393 -14.899  1.00 51.09       1SG1347
ATOM   1347  CB  PHE   170      71.624  18.908 -14.886  1.00 51.09       1SG1348
ATOM   1348  CG  PHE   170      71.923  18.393 -16.252  1.00 51.09       1SG1349
ATOM   1349  CD1 PHE   170      72.194  19.261 -17.285  1.00 51.09       1SG1350
ATOM   1350  CD2 PHE   170      71.941  17.040 -16.499  1.00 51.09       1SG1351
ATOM   1351  CE1 PHE   170      72.470  18.786 -18.546  1.00 51.09       1SG1352
ATOM   1352  CE2 PHE   170      72.217  16.558 -17.756  1.00 51.09       1SG1353
ATOM   1353  CZ  PHE   170      72.482  17.433 -18.782  1.00 51.09       1SG1354
ATOM   1354  C   PHE   170      69.295  18.237 -15.262  1.00 51.09       1SG1355
ATOM   1355  O   PHE   170      68.933  18.079 -16.427  1.00 51.09       1SG1356
ATOM   1356  N   PHE   171      68.943  17.365 -14.303  1.00146.58       1SG1357
ATOM   1357  CA  PHE   171      68.129  16.293 -14.775  1.00146.58       1SG1358
ATOM   1358  CB  PHE   171      67.937  15.111 -13.835  1.00146.58       1SG1359
ATOM   1359  CG  PHE   171      66.906  14.318 -14.558  1.00146.58       1SG1360
ATOM   1360  CD1 PHE   171      67.170  13.800 -15.804  1.00146.58       1SG1361
ATOM   1361  CD2 PHE   171      65.669  14.106 -14.005  1.00146.58       1SG1362
ATOM   1362  CE1 PHE   171      66.207  13.090 -16.479  1.00146.58       1SG1363
ATOM   1363  CE2 PHE   171      64.700  13.394 -14.673  1.00146.58       1SG1364
ATOM   1364  CZ  PHE   171      64.969  12.883 -15.919  1.00146.58       1SG1365
ATOM   1365  C   PHE   171      66.775  16.770 -15.224  1.00146.58       1SG1366
ATOM   1366  O   PHE   171      66.290  16.351 -16.271  1.00146.58       1SG1367
ATOM   1367  N   ILE   172      66.114  17.655 -14.459  1.00 98.60       1SG1368
ATOM   1368  CA  ILE   172      64.767  18.058 -14.787  1.00 98.60       1SG1369
ATOM   1369  CB  ILE   172      64.083  18.813 -13.692  1.00 98.60       1SG1370
ATOM   1370  CG2 ILE   172      62.811  19.444 -14.284  1.00 98.60       1SG1371
ATOM   1371  CG1 ILE   172      63.804  17.874 -12.515  1.00 98.60       1SG1372
ATOM   1372  CD1 ILE   172      65.059  17.347 -11.831  1.00 98.60       1SG1373
ATOM   1373  C   ILE   172      64.619  18.892 -16.034  1.00 98.60       1SG1374
ATOM   1374  O   ILE   172      63.706  18.659 -16.823  1.00 98.60       1SG1375
ATOM   1375  N   GLU   173      65.516  19.867 -16.264  1.00 84.31       1SG1376
ATOM   1376  CA  GLU   173      65.332  20.883 -17.270  1.00 84.31       1SG1377
ATOM   1377  CB  GLU   173      66.548  21.822 -17.344  1.00 84.31       1SG1378
ATOM   1378  CG  GLU   173      66.849  22.561 -16.036  1.00 84.31       1SG1379
ATOM   1379  CD  GLU   173      66.078  23.874 -15.999  1.00 84.31       1SG1380
ATOM   1380  OE1 GLU   173      66.041  24.570 -17.049  1.00 84.31       1SG1381
ATOM   1381  OE2 GLU   173      65.525  24.204 -14.916  1.00 84.31       1SG1382
ATOM   1382  C   GLU   173      65.140  20.339 -18.661  1.00 84.31       1SG1383
ATOM   1383  O   GLU   173      64.263  20.801 -19.388  1.00 84.31       1SG1384
ATOM   1384  N   ASN   174      65.939  19.349 -19.086  1.00 48.76       1SG1385
ATOM   1385  CA  ASN   174      65.884  18.906 -20.453  1.00 48.76       1SG1386
ATOM   1386  CB  ASN   174      66.996  17.900 -20.786  1.00 48.76       1SG1387
ATOM   1387  CG  ASN   174      68.313  18.661 -20.715  1.00 48.76       1SG1388
ATOM   1388  OD1 ASN   174      68.340  19.840 -20.364  1.00 48.76       1SG1389
ATOM   1389  ND2 ASN   174      69.435  17.977 -21.064  1.00 48.76       1SG1390
ATOM   1390  C   ASN   174      64.563  18.283 -20.806  1.00 48.76       1SG1391
ATOM   1391  O   ASN   174      64.053  18.484 -21.908  1.00 48.76       1SG1392
ATOM   1392  N   THR   175      63.967  17.517 -19.877  1.00 49.60       1SG1393
ATOM   1393  CA  THR   175      62.788  16.742 -20.146  1.00 49.60       1SG1394
ATOM   1394  CB  THR   175      62.385  15.895 -18.985  1.00 49.60       1SG1395
ATOM   1395  OG1 THR   175      63.443  15.024 -18.615  1.00 49.60       1SG1396
ATOM   1396  CG2 THR   175      61.161  15.082 -19.426  1.00 49.60       1SG1397
ATOM   1397  C   THR   175      61.586  17.571 -20.494  1.00 49.60       1SG1398
ATOM   1398  O   THR   175      60.849  17.229 -21.417  1.00 49.60       1SG1399
ATOM   1399  N   ASN   176      61.371  18.701 -19.799  1.00110.16       1SG1400
ATOM   1400  CA  ASN   176      60.135  19.426 -19.916  1.00110.16       1SG1401
ATOM   1401  CB  ASN   176      60.037  20.644 -18.978  1.00110.16       1SG1402
ATOM   1402  CG  ASN   176      61.089  21.668 -19.366  1.00110.16       1SG1403
ATOM   1403  OD1 ASN   176      61.054  22.236 -20.456  1.00110.16       1SG1404
ATOM   1404  ND2 ASN   176      62.047  21.928 -18.436  1.00110.16       1SG1405
ATOM   1405  C   ASN   176      59.864  19.877 -21.317  1.00110.16       1SG1406
ATOM   1406  O   ASN   176      58.703  19.974 -21.710  1.00110.16       1SG1407
ATOM   1407  N   ILE   177      60.900  20.209 -22.108  1.00 83.48       1SG1408
ATOM   1408  CA  ILE   177      60.615  20.674 -23.436  1.00 83.48       1SG1409
ATOM   1409  CB  ILE   177      61.858  21.094 -24.175  1.00 83.48       1SG1410
ATOM   1410  CG2 ILE   177      61.453  21.437 -25.619  1.00 83.48       1SG1411
ATOM   1411  CG1 ILE   177      62.572  22.251 -23.452  1.00 83.48       1SG1412
ATOM   1412  CD1 ILE   177      63.208  21.852 -22.120  1.00 83.48       1SG1413
ATOM   1413  C   ILE   177      59.981  19.570 -24.235  1.00 83.48       1SG1414
ATOM   1414  O   ILE   177      58.928  19.749 -24.844  1.00 83.48       1SG1415
ATOM   1415  N   THR   178      60.610  18.382 -24.217  1.00130.07       1SG1416
ATOM   1416  CA  THR   178      60.224  17.258 -25.019  1.00130.07       1SG1417
ATOM   1417  CB  THR   178      61.304  16.226 -25.092  1.00130.07       1SG1418
ATOM   1418  OG1 THR   178      61.100  15.407 -26.230  1.00130.07       1SG1419
ATOM   1419  CG2 THR   178      61.280  15.379 -23.809  1.00130.07       1SG1420
ATOM   1420  C   THR   178      58.952  16.628 -24.537  1.00130.07       1SG1421
ATOM   1421  O   THR   178      58.228  16.030 -25.328  1.00130.07       1SG1422
ATOM   1422  N   VAL   179      58.636  16.697 -23.231  1.00 70.73       1SG1423
ATOM   1423  CA  VAL   179      57.447  16.013 -22.803  1.00 70.73       1SG1424
ATOM   1424  CB  VAL   179      57.232  16.022 -21.332  1.00 70.73       1SG1425
ATOM   1425  CG1 VAL   179      55.928  15.251 -21.057  1.00 70.73       1SG1426
ATOM   1426  CG2 VAL   179      58.495  15.489 -20.638  1.00 70.73       1SG1427
ATOM   1427  C   VAL   179      56.256  16.680 -23.412  1.00 70.73       1SG1428
ATOM   1428  O   VAL   179      56.026  17.873 -23.217  1.00 70.73       1SG1429
ATOM   1429  N   CYS   180      55.439  15.898 -24.147  1.00 65.61       1SG1430
ATOM   1430  CA  CYS   180      54.294  16.445 -24.814  1.00 65.61       1SG1431
ATOM   1431  CB  CYS   180      53.840  15.649 -26.048  1.00 65.61       1SG1432
ATOM   1432  SG  CYS   180      54.999  15.847 -27.434  1.00 65.61       1SG1433
ATOM   1433  C   CYS   180      53.147  16.534 -23.874  1.00 65.61       1SG1434
ATOM   1434  O   CYS   180      53.192  16.021 -22.756  1.00 65.61       1SG1435
ATOM   1435  N   ALA   181      52.094  17.262 -24.296  1.00 68.47       1SG1436
ATOM   1436  CA  ALA   181      50.938  17.272 -23.463  1.00 68.47       1SG1437
ATOM   1437  CB  ALA   181      49.902  18.342 -23.851  1.00 68.47       1SG1438
ATOM   1438  C   ALA   181      50.328  15.932 -23.672  1.00 68.47       1SG1439
ATOM   1439  O   ALA   181      49.700  15.665 -24.696  1.00 68.47       1SG1440
ATOM   1440  N   PHE   182      50.518  15.047 -22.680  1.00126.07       1SG1441
ATOM   1441  CA  PHE   182      49.988  13.726 -22.774  1.00126.07       1SG1442
ATOM   1442  CB  PHE   182      50.886  12.717 -23.522  1.00126.07       1SG1443
ATOM   1443  CG  PHE   182      52.237  12.615 -22.903  1.00126.07       1SG1444
ATOM   1444  CD1 PHE   182      52.472  11.778 -21.836  1.00126.07       1SG1445
ATOM   1445  CD2 PHE   182      53.277  13.353 -23.419  1.00126.07       1SG1446
ATOM   1446  CE1 PHE   182      53.729  11.690 -21.285  1.00126.07       1SG1447
ATOM   1447  CE2 PHE   182      54.534  13.269 -22.873  1.00126.07       1SG1448
ATOM   1448  CZ  PHE   182      54.759  12.438 -21.802  1.00126.07       1SG1449
ATOM   1449  C   PHE   182      49.694  13.237 -21.396  1.00126.07       1SG1450
ATOM   1450  O   PHE   182      50.052  13.874 -20.405  1.00126.07       1SG1451
ATOM   1451  N   HIS   183      48.978  12.100 -21.313  1.00103.64       1SG1452
ATOM   1452  CA  HIS   183      48.596  11.527 -20.056  1.00103.64       1SG1453
ATOM   1453  ND1 HIS   183      46.660  13.623 -20.971  1.00103.64       1SG1454
ATOM   1454  CG  HIS   183      46.360  12.662 -20.031  1.00103.64       1SG1455
ATOM   1455  CB  HIS   183      47.075  11.347 -19.950  1.00103.64       1SG1456
ATOM   1456  NE2 HIS   183      44.977  14.423 -19.760  1.00103.64       1SG1457
ATOM   1457  CD2 HIS   183      45.329  13.167 -19.299  1.00103.64       1SG1458
ATOM   1458  CE1 HIS   183      45.804  14.655 -20.764  1.00103.64       1SG1459
ATOM   1459  C   HIS   183      49.225  10.175 -19.981  1.00103.64       1SG1460
ATOM   1460  O   HIS   183      48.834   9.260 -20.701  1.00103.64       1SG1461
ATOM   1461  N   TYR   184      50.161   9.982 -19.037  1.00182.06       1SG1462
ATOM   1462  CA  TYR   184      50.899   8.757 -19.009  1.00182.06       1SG1463
ATOM   1463  CB  TYR   184      52.411   8.956 -18.829  1.00182.06       1SG1464
ATOM   1464  CG  TYR   184      53.048   8.033 -19.809  1.00182.06       1SG1465
ATOM   1465  CD1 TYR   184      53.064   6.669 -19.637  1.00182.06       1SG1466
ATOM   1466  CD2 TYR   184      53.636   8.572 -20.931  1.00182.06       1SG1467
ATOM   1467  CE1 TYR   184      53.661   5.861 -20.578  1.00182.06       1SG1468
ATOM   1468  CE2 TYR   184      54.233   7.772 -21.873  1.00182.06       1SG1469
ATOM   1469  CZ  TYR   184      54.244   6.411 -21.696  1.00182.06       1SG1470
ATOM   1470  OH  TYR   184      54.854   5.581 -22.659  1.00182.06       1SG1471
ATOM   1471  C   TYR   184      50.384   8.001 -17.820  1.00182.06       1SG1472
ATOM   1472  O   TYR   184      49.387   8.397 -17.215  1.00182.06       1SG1473
ATOM   1473  N   GLU   185      50.995   6.839 -17.505  1.00283.89       1SG1474
ATOM   1474  CA  GLU   185      50.502   6.041 -16.422  1.00283.89       1SG1475
ATOM   1475  CB  GLU   185      50.206   6.801 -15.119  1.00283.89       1SG1476
ATOM   1476  CG  GLU   185      50.334   5.876 -13.908  1.00283.89       1SG1477
ATOM   1477  CD  GLU   185      51.811   5.500 -13.827  1.00283.89       1SG1478
ATOM   1478  OE1 GLU   185      52.601   6.065 -14.630  1.00283.89       1SG1479
ATOM   1479  OE2 GLU   185      52.170   4.647 -12.972  1.00283.89       1SG1480
ATOM   1480  C   GLU   185      49.254   5.435 -16.974  1.00283.89       1SG1481
ATOM   1481  O   GLU   185      49.192   5.176 -18.172  1.00283.89       1SG1482
ATOM   1482  N   SER   186      48.235   5.164 -16.139  1.00173.08       1SG1483
ATOM   1483  CA  SER   186      47.040   4.578 -16.674  1.00173.08       1SG1484
ATOM   1484  CB  SER   186      46.171   3.959 -15.571  1.00173.08       1SG1485
ATOM   1485  OG  SER   186      45.999   4.898 -14.522  1.00173.08       1SG1486
ATOM   1486  C   SER   186      46.251   5.629 -17.396  1.00173.08       1SG1487
ATOM   1487  O   SER   186      45.187   6.056 -16.942  1.00173.08       1SG1488
ATOM   1488  N   GLN   187      46.748   6.018 -18.591  1.00310.34       1SG1489
ATOM   1489  CA  GLN   187      46.101   6.988 -19.431  1.00310.34       1SG1490
ATOM   1490  CB  GLN   187      44.773   6.472 -20.013  1.00310.34       1SG1491
ATOM   1491  CG  GLN   187      44.933   5.221 -20.869  1.00310.34       1SG1492
ATOM   1492  CD  GLN   187      45.751   5.635 -22.073  1.00310.34       1SG1493
ATOM   1493  OE1 GLN   187      45.190   6.098 -23.062  1.00310.34       1SG1494
ATOM   1494  NE2 GLN   187      47.101   5.487 -21.987  1.00310.34       1SG1495
ATOM   1495  C   GLN   187      45.750   8.178 -18.603  1.00310.34       1SG1496
ATOM   1496  O   GLN   187      44.607   8.626 -18.660  1.00310.34       1SG1497
ATOM   1497  N   ASN   188      46.701   8.745 -17.827  1.00238.28       1SG1498
ATOM   1498  CA  ASN   188      46.271   9.814 -16.967  1.00238.28       1SG1499
ATOM   1499  CB  ASN   188      45.687   9.297 -15.632  1.00238.28       1SG1500
ATOM   1500  CG  ASN   188      46.687   8.386 -14.930  1.00238.28       1SG1501
ATOM   1501  OD1 ASN   188      47.347   7.562 -15.560  1.00238.28       1SG1502
ATOM   1502  ND2 ASN   188      46.799   8.540 -13.584  1.00238.28       1SG1503
ATOM   1503  C   ASN   188      47.343  10.843 -16.690  1.00238.28       1SG1504
ATOM   1504  O   ASN   188      47.337  11.922 -17.281  1.00238.28       1SG1505
ATOM   1505  N   SER   189      48.263  10.561 -15.740  1.00124.72       1SG1506
ATOM   1506  CA  SER   189      49.199  11.544 -15.267  1.00124.72       1SG1507
ATOM   1507  CB  SER   189      49.798  11.218 -13.889  1.00124.72       1SG1508
ATOM   1508  OG  SER   189      50.706  12.243 -13.511  1.00124.72       1SG1509
ATOM   1509  C   SER   189      50.344  11.781 -16.194  1.00124.72       1SG1510
ATOM   1510  O   SER   189      50.960  10.853 -16.711  1.00124.72       1SG1511
ATOM   1511  N   THR   190      50.695  13.071 -16.374  1.00187.27       1SG1512
ATOM   1512  CA  THR   190      51.780  13.396 -17.248  1.00187.27       1SG1513
ATOM   1513  CB  THR   190      51.464  14.564 -18.134  1.00187.27       1SG1514
ATOM   1514  OG1 THR   190      52.551  14.843 -19.002  1.00187.27       1SG1515
ATOM   1515  CG2 THR   190      51.076  15.769 -17.263  1.00187.27       1SG1516
ATOM   1516  C   THR   190      53.007  13.608 -16.423  1.00187.27       1SG1517
ATOM   1517  O   THR   190      52.944  14.276 -15.394  1.00187.27       1SG1518
ATOM   1518  N   LEU   191      54.126  12.952 -16.832  1.00307.31       1SG1519
ATOM   1519  CA  LEU   191      55.420  13.039 -16.196  1.00307.31       1SG1520
ATOM   1520  CB  LEU   191      55.413  13.409 -14.686  1.00307.31       1SG1521
ATOM   1521  CG  LEU   191      56.744  13.753 -13.968  1.00307.31       1SG1522
ATOM   1522  CD1 LEU   191      56.522  13.654 -12.454  1.00307.31       1SG1523
ATOM   1523  CD2 LEU   191      57.982  12.959 -14.417  1.00307.31       1SG1524
ATOM   1524  C   LEU   191      56.113  11.695 -16.268  1.00307.31       1SG1525
ATOM   1525  O   LEU   191      56.945  11.444 -17.135  1.00307.31       1SG1526
ATOM   1526  N   PRO   192      55.731  10.830 -15.354  1.00151.32       1SG1527
ATOM   1527  CA  PRO   192      56.481   9.658 -14.947  1.00151.32       1SG1528
ATOM   1528  CD  PRO   192      54.306  10.647 -15.085  1.00151.32       1SG1529
ATOM   1529  CB  PRO   192      55.566   8.944 -13.956  1.00151.32       1SG1530
ATOM   1530  CG  PRO   192      54.161   9.247 -14.484  1.00151.32       1SG1531
ATOM   1531  C   PRO   192      57.018   8.632 -15.909  1.00151.32       1SG1532
ATOM   1532  O   PRO   192      58.035   8.031 -15.564  1.00151.32       1SG1533
ATOM   1533  N   ILE   193      56.405   8.368 -17.077  1.00144.06       1SG1534
ATOM   1534  CA  ILE   193      56.890   7.230 -17.812  1.00144.06       1SG1535
ATOM   1535  CB  ILE   193      55.814   6.272 -18.227  1.00144.06       1SG1536
ATOM   1536  CG2 ILE   193      56.460   5.230 -19.157  1.00144.06       1SG1537
ATOM   1537  CG1 ILE   193      55.126   5.655 -16.999  1.00144.06       1SG1538
ATOM   1538  CD1 ILE   193      53.858   4.875 -17.346  1.00144.06       1SG1539
ATOM   1539  C   ILE   193      57.584   7.638 -19.073  1.00144.06       1SG1540
ATOM   1540  O   ILE   193      58.811   7.580 -19.135  1.00144.06       1SG1541
ATOM   1541  N   GLY   194      56.826   8.022 -20.127  1.00156.23       1SG1542
ATOM   1542  CA  GLY   194      57.473   8.299 -21.381  1.00156.23       1SG1543
ATOM   1543  C   GLY   194      57.408   9.754 -21.729  1.00156.23       1SG1544
ATOM   1544  O   GLY   194      56.510  10.207 -22.434  1.00156.23       1SG1545
ATOM   1545  N   LEU   195      58.432  10.513 -21.308  1.00185.75       1SG1546
ATOM   1546  CA  LEU   195      58.488  11.921 -21.558  1.00185.75       1SG1547
ATOM   1547  CB  LEU   195      59.240  12.649 -20.422  1.00185.75       1SG1548
ATOM   1548  CG  LEU   195      58.796  12.292 -18.982  1.00185.75       1SG1549
ATOM   1549  CD1 LEU   195      59.162  10.840 -18.618  1.00185.75       1SG1550
ATOM   1550  CD2 LEU   195      59.377  13.271 -17.950  1.00185.75       1SG1551
ATOM   1551  C   LEU   195      59.377  12.048 -22.758  1.00185.75       1SG1552
ATOM   1552  O   LEU   195      60.043  13.067 -22.943  1.00185.75       1SG1553
ATOM   1553  N   GLY   196      59.432  10.981 -23.586  1.00 98.09       1SG1554
ATOM   1554  CA  GLY   196      60.342  10.984 -24.697  1.00 98.09       1SG1555
ATOM   1555  C   GLY   196      59.945  11.937 -25.772  1.00 98.09       1SG1556
ATOM   1556  O   GLY   196      60.673  12.888 -26.037  1.00 98.09       1SG1557
ATOM   1557  N   LEU   197      58.754  11.729 -26.377  1.00286.66       1SG1558
ATOM   1558  CA  LEU   197      58.271  12.548 -27.457  1.00286.66       1SG1559
ATOM   1559  CB  LEU   197      57.755  13.916 -26.996  1.00286.66       1SG1560
ATOM   1560  CG  LEU   197      56.699  13.824 -25.874  1.00286.66       1SG1561
ATOM   1561  CD1 LEU   197      55.472  13.013 -26.312  1.00286.66       1SG1562
ATOM   1562  CD2 LEU   197      57.315  13.336 -24.553  1.00286.66       1SG1563
ATOM   1563  C   LEU   197      59.388  12.750 -28.439  1.00286.66       1SG1564
ATOM   1564  O   LEU   197      59.719  13.886 -28.775  1.00286.66       1SG1565
ATOM   1565  N   THR   198      59.978  11.628 -28.906  1.00244.33       1SG1566
ATOM   1566  CA  THR   198      61.090  11.498 -29.819  1.00244.33       1SG1567
ATOM   1567  CB  THR   198      60.930  12.188 -31.150  1.00244.33       1SG1568
ATOM   1568  OG1 THR   198      60.935  13.602 -31.020  1.00244.33       1SG1569
ATOM   1569  CG2 THR   198      59.610  11.709 -31.773  1.00244.33       1SG1570
ATOM   1570  C   THR   198      62.373  11.955 -29.194  1.00244.33       1SG1571
ATOM   1571  O   THR   198      63.382  12.101 -29.882  1.00244.33       1SG1572
ATOM   1572  N   LYS   199      62.394  12.149 -27.864  1.00137.71       1SG1573
ATOM   1573  CA  LYS   199      63.625  12.499 -27.216  1.00137.71       1SG1574
ATOM   1574  CB  LYS   199      63.488  13.755 -26.333  1.00137.71       1SG1575
ATOM   1575  CG  LYS   199      64.802  14.437 -25.937  1.00137.71       1SG1576
ATOM   1576  CD  LYS   199      64.580  15.874 -25.448  1.00137.71       1SG1577
ATOM   1577  CE  LYS   199      65.849  16.627 -25.036  1.00137.71       1SG1578
ATOM   1578  NZ  LYS   199      66.754  16.773 -26.198  1.00137.71       1SG1579
ATOM   1579  C   LYS   199      63.942  11.323 -26.350  1.00137.71       1SG1580
ATOM   1580  O   LYS   199      63.756  11.347 -25.134  1.00137.71       1SG1581
ATOM   1581  N   ASN   200      64.423  10.249 -26.998  1.00104.95       1SG1582
ATOM   1582  CA  ASN   200      64.756   8.994 -26.386  1.00104.95       1SG1583
ATOM   1583  CB  ASN   200      64.968   7.861 -27.406  1.00104.95       1SG1584
ATOM   1584  CG  ASN   200      66.167   8.208 -28.276  1.00104.95       1SG1585
ATOM   1585  OD1 ASN   200      66.378   9.363 -28.641  1.00104.95       1SG1586
ATOM   1586  ND2 ASN   200      66.983   7.175 -28.618  1.00104.95       1SG1587
ATOM   1587  C   ASN   200      66.008   9.124 -25.580  1.00104.95       1SG1588
ATOM   1588  O   ASN   200      66.277   8.288 -24.721  1.00104.95       1SG1589
ATOM   1589  N   ILE   201      66.838  10.138 -25.884  1.00141.58       1SG1590
ATOM   1590  CA  ILE   201      68.141  10.272 -25.292  1.00141.58       1SG1591
ATOM   1591  CB  ILE   201      69.005  11.294 -25.965  1.00141.58       1SG1592
ATOM   1592  CG2 ILE   201      68.436  12.691 -25.671  1.00141.58       1SG1593
ATOM   1593  CG1 ILE   201      70.460  11.094 -25.510  1.00141.58       1SG1594
ATOM   1594  CD1 ILE   201      71.042   9.751 -25.953  1.00141.58       1SG1595
ATOM   1595  C   ILE   201      68.155  10.551 -23.812  1.00141.58       1SG1596
ATOM   1596  O   ILE   201      68.989   9.993 -23.102  1.00141.58       1SG1597
ATOM   1597  N   LEU   202      67.258  11.409 -23.289  1.00160.67       1SG1598
ATOM   1598  CA  LEU   202      67.323  11.803 -21.902  1.00160.67       1SG1599
ATOM   1599  CB  LEU   202      66.282  12.866 -21.524  1.00160.67       1SG1600
ATOM   1600  CG  LEU   202      66.644  14.250 -22.084  1.00160.67       1SG1601
ATOM   1601  CD1 LEU   202      67.911  14.794 -21.402  1.00160.67       1SG1602
ATOM   1602  CD2 LEU   202      66.766  14.215 -23.615  1.00160.67       1SG1603
ATOM   1603  C   LEU   202      67.165  10.634 -20.980  1.00160.67       1SG1604
ATOM   1604  O   LEU   202      67.763  10.608 -19.905  1.00160.67       1SG1605
ATOM   1605  N   GLY   203      66.361   9.630 -21.366  1.00 37.31       1SG1606
ATOM   1606  CA  GLY   203      66.102   8.518 -20.498  1.00 37.31       1SG1607
ATOM   1607  C   GLY   203      67.382   7.833 -20.130  1.00 37.31       1SG1608
ATOM   1608  O   GLY   203      67.549   7.416 -18.992  1.00 37.31       1SG1609
ATOM   1609  N   PHE   204      68.334   7.681 -21.059  1.00148.15       1SG1610
ATOM   1610  CA  PHE   204      69.549   6.982 -20.737  1.00148.15       1SG1611
ATOM   1611  CB  PHE   204      70.523   7.041 -21.928  1.00148.15       1SG1612
ATOM   1612  CG  PHE   204      71.532   5.953 -21.826  1.00148.15       1SG1613
ATOM   1613  CD1 PHE   204      72.708   6.117 -21.131  1.00148.15       1SG1614
ATOM   1614  CD2 PHE   204      71.283   4.752 -22.448  1.00148.15       1SG1615
ATOM   1615  CE1 PHE   204      73.620   5.090 -21.061  1.00148.15       1SG1616
ATOM   1616  CE2 PHE   204      72.190   3.723 -22.382  1.00148.15       1SG1617
ATOM   1617  CZ  PHE   204      73.362   3.893 -21.686  1.00148.15       1SG1618
ATOM   1618  C   PHE   204      70.197   7.735 -19.610  1.00148.15       1SG1619
ATOM   1619  O   PHE   204      70.589   7.162 -18.593  1.00148.15       1SG1620
ATOM   1620  N   LEU   205      70.270   9.069 -19.766  1.00109.10       1SG1621
ATOM   1621  CA  LEU   205      70.904   9.964 -18.841  1.00109.10       1SG1622
ATOM   1622  CB  LEU   205      70.800  11.429 -19.332  1.00109.10       1SG1623
ATOM   1623  CG  LEU   205      71.425  12.541 -18.450  1.00109.10       1SG1624
ATOM   1624  CD1 LEU   205      70.630  12.793 -17.157  1.00109.10       1SG1625
ATOM   1625  CD2 LEU   205      72.919  12.291 -18.198  1.00109.10       1SG1626
ATOM   1626  C   LEU   205      70.234   9.896 -17.504  1.00109.10       1SG1627
ATOM   1627  O   LEU   205      70.907   9.775 -16.483  1.00109.10       1SG1628
ATOM   1628  N   PHE   206      68.888   9.942 -17.464  1.00117.73       1SG1629
ATOM   1629  CA  PHE   206      68.233  10.024 -16.188  1.00117.73       1SG1630
ATOM   1630  CB  PHE   206      66.703  10.206 -16.319  1.00117.73       1SG1631
ATOM   1631  CG  PHE   206      66.047  10.106 -14.979  1.00117.73       1SG1632
ATOM   1632  CD1 PHE   206      66.300  11.032 -13.996  1.00117.73       1SG1633
ATOM   1633  CD2 PHE   206      65.142   9.102 -14.713  1.00117.73       1SG1634
ATOM   1634  CE1 PHE   206      65.685  10.950 -12.768  1.00117.73       1SG1635
ATOM   1635  CE2 PHE   206      64.523   9.012 -13.486  1.00117.73       1SG1636
ATOM   1636  CZ  PHE   206      64.793   9.938 -12.508  1.00117.73       1SG1637
ATOM   1637  C   PHE   206      68.558   8.832 -15.337  1.00117.73       1SG1638
ATOM   1638  O   PHE   206      69.024   9.021 -14.215  1.00117.73       1SG1639
ATOM   1639  N   PRO   207      68.361   7.616 -15.776  1.00119.69       1SG1640
ATOM   1640  CA  PRO   207      68.785   6.566 -14.916  1.00119.69       1SG1641
ATOM   1641  CD  PRO   207      67.050   7.230 -16.263  1.00119.69       1SG1642
ATOM   1642  CB  PRO   207      68.253   5.266 -15.526  1.00119.69       1SG1643
ATOM   1643  CG  PRO   207      67.218   5.735 -16.569  1.00119.69       1SG1644
ATOM   1644  C   PRO   207      70.229   6.533 -14.552  1.00119.69       1SG1645
ATOM   1645  O   PRO   207      70.520   6.386 -13.367  1.00119.69       1SG1646
ATOM   1646  N   PHE   208      71.157   6.676 -15.513  1.00 97.77       1SG1647
ATOM   1647  CA  PHE   208      72.517   6.530 -15.093  1.00 97.77       1SG1648
ATOM   1648  CB  PHE   208      73.508   6.533 -16.272  1.00 97.77       1SG1649
ATOM   1649  CG  PHE   208      73.380   5.221 -16.973  1.00 97.77       1SG1650
ATOM   1650  CD1 PHE   208      72.391   5.001 -17.905  1.00 97.77       1SG1651
ATOM   1651  CD2 PHE   208      74.262   4.202 -16.692  1.00 97.77       1SG1652
ATOM   1652  CE1 PHE   208      72.284   3.786 -18.542  1.00 97.77       1SG1653
ATOM   1653  CE2 PHE   208      74.161   2.986 -17.325  1.00 97.77       1SG1654
ATOM   1654  CZ  PHE   208      73.170   2.775 -18.253  1.00 97.77       1SG1655
ATOM   1655  C   PHE   208      72.906   7.616 -14.135  1.00 97.77       1SG1656
ATOM   1656  O   PHE   208      73.276   7.337 -12.995  1.00 97.77       1SG1657
ATOM   1657  N   LEU   209      72.816   8.892 -14.562  1.00 71.12       1SG1658
ATOM   1658  CA  LEU   209      73.253   9.954 -13.702  1.00 71.12       1SG1659
ATOM   1659  CB  LEU   209      73.487  11.292 -14.425  1.00 71.12       1SG1660
ATOM   1660  CG  LEU   209      74.662  11.252 -15.421  1.00 71.12       1SG1661
ATOM   1661  CD1 LEU   209      74.996  12.659 -15.942  1.00 71.12       1SG1662
ATOM   1662  CD2 LEU   209      75.885  10.531 -14.828  1.00 71.12       1SG1663
ATOM   1663  C   LEU   209      72.324  10.210 -12.553  1.00 71.12       1SG1664
ATOM   1664  O   LEU   209      72.780  10.350 -11.419  1.00 71.12       1SG1665
ATOM   1665  N   ILE   210      70.997  10.322 -12.784  1.00135.93       1SG1666
ATOM   1666  CA  ILE   210      70.236  10.640 -11.609  1.00135.93       1SG1667
ATOM   1667  CB  ILE   210      68.837  11.162 -11.764  1.00135.93       1SG1668
ATOM   1668  CG2 ILE   210      68.044  10.815 -10.495  1.00135.93       1SG1669
ATOM   1669  CG1 ILE   210      68.817  12.664 -12.032  1.00135.93       1SG1670
ATOM   1670  CD1 ILE   210      67.425  13.197 -11.696  1.00135.93       1SG1671
ATOM   1671  C   ILE   210      70.123   9.529 -10.615  1.00135.93       1SG1672
ATOM   1672  O   ILE   210      70.340   9.773  -9.430  1.00135.93       1SG1673
ATOM   1673  N   ILE   211      69.661   8.330 -11.037  1.00 83.05       1SG1674
ATOM   1674  CA  ILE   211      69.493   7.244 -10.102  1.00 83.05       1SG1675
ATOM   1675  CB  ILE   211      68.426   6.278 -10.518  1.00 83.05       1SG1676
ATOM   1676  CG2 ILE   211      68.518   5.059  -9.586  1.00 83.05       1SG1677
ATOM   1677  CG1 ILE   211      67.048   6.958 -10.531  1.00 83.05       1SG1678
ATOM   1678  CD1 ILE   211      65.963   6.105 -11.185  1.00 83.05       1SG1679
ATOM   1679  C   ILE   211      70.703   6.392  -9.806  1.00 83.05       1SG1680
ATOM   1680  O   ILE   211      71.124   6.272  -8.656  1.00 83.05       1SG1681
ATOM   1681  N   LEU   212      71.312   5.810 -10.864  1.00122.28       1SG1682
ATOM   1682  CA  LEU   212      72.246   4.717 -10.715  1.00122.28       1SG1683
ATOM   1683  CB  LEU   212      72.711   4.172 -12.088  1.00122.28       1SG1684
ATOM   1684  CG  LEU   212      73.466   2.814 -12.119  1.00122.28       1SG1685
ATOM   1685  CD1 LEU   212      73.877   2.479 -13.562  1.00122.28       1SG1686
ATOM   1686  CD2 LEU   212      74.662   2.715 -11.156  1.00122.28       1SG1687
ATOM   1687  C   LEU   212      73.470   5.103  -9.953  1.00122.28       1SG1688
ATOM   1688  O   LEU   212      73.806   4.470  -8.952  1.00122.28       1SG1689
ATOM   1689  N   THR   213      74.168   6.163 -10.386  1.00101.30       1SG1690
ATOM   1690  CA  THR   213      75.410   6.463  -9.743  1.00101.30       1SG1691
ATOM   1691  CB  THR   213      76.178   7.573 -10.407  1.00101.30       1SG1692
ATOM   1692  OG1 THR   213      77.478   7.663  -9.844  1.00101.30       1SG1693
ATOM   1693  CG2 THR   213      75.430   8.905 -10.230  1.00101.30       1SG1694
ATOM   1694  C   THR   213      75.160   6.840  -8.320  1.00101.30       1SG1695
ATOM   1695  O   THR   213      75.868   6.399  -7.418  1.00101.30       1SG1696
ATOM   1696  N   SER   214      74.116   7.641  -8.070  1.00 35.84       1SG1697
ATOM   1697  CA  SER   214      73.889   8.127  -6.741  1.00 35.84       1SG1698
ATOM   1698  CB  SER   214      72.648   9.026  -6.651  1.00 35.84       1SG1699
ATOM   1699  OG  SER   214      71.484   8.263  -6.934  1.00 35.84       1SG1700
ATOM   1700  C   SER   214      73.676   6.982  -5.800  1.00 35.84       1SG1701
ATOM   1701  O   SER   214      74.273   6.934  -4.726  1.00 35.84       1SG1702
ATOM   1702  N   TYR   215      72.823   6.019  -6.191  1.00145.65       1SG1703
ATOM   1703  CA  TYR   215      72.476   4.910  -5.348  1.00145.65       1SG1704
ATOM   1704  CB  TYR   215      71.392   4.013  -5.982  1.00145.65       1SG1705
ATOM   1705  CG  TYR   215      71.052   2.889  -5.058  1.00145.65       1SG1706
ATOM   1706  CD1 TYR   215      70.260   3.104  -3.952  1.00145.65       1SG1707
ATOM   1707  CD2 TYR   215      71.499   1.612  -5.310  1.00145.65       1SG1708
ATOM   1708  CE1 TYR   215      69.934   2.072  -3.103  1.00145.65       1SG1709
ATOM   1709  CE2 TYR   215      71.177   0.575  -4.466  1.00145.65       1SG1710
ATOM   1710  CZ  TYR   215      70.395   0.803  -3.359  1.00145.65       1SG1711
ATOM   1711  OH  TYR   215      70.064  -0.260  -2.492  1.00145.65       1SG1712
ATOM   1712  C   TYR   215      73.705   4.088  -5.104  1.00145.65       1SG1713
ATOM   1713  O   TYR   215      73.921   3.598  -3.998  1.00145.65       1SG1714
ATOM   1714  N   THR   216      74.550   3.896  -6.133  1.00 97.86       1SG1715
ATOM   1715  CA  THR   216      75.722   3.097  -5.929  1.00 97.86       1SG1716
ATOM   1716  CB  THR   216      76.506   2.848  -7.192  1.00 97.86       1SG1717
ATOM   1717  OG1 THR   216      76.932   4.073  -7.770  1.00 97.86       1SG1718
ATOM   1718  CG2 THR   216      75.614   2.072  -8.179  1.00 97.86       1SG1719
ATOM   1719  C   THR   216      76.612   3.756  -4.914  1.00 97.86       1SG1720
ATOM   1720  O   THR   216      77.142   3.086  -4.028  1.00 97.86       1SG1721
ATOM   1721  N   LEU   217      76.790   5.090  -4.991  1.00 82.77       1SG1722
ATOM   1722  CA  LEU   217      77.659   5.734  -4.044  1.00 82.77       1SG1723
ATOM   1723  CB  LEU   217      77.901   7.235  -4.297  1.00 82.77       1SG1724
ATOM   1724  CG  LEU   217      78.919   7.520  -5.419  1.00 82.77       1SG1725
ATOM   1725  CD1 LEU   217      80.322   7.033  -5.022  1.00 82.77       1SG1726
ATOM   1726  CD2 LEU   217      78.471   6.942  -6.767  1.00 82.77       1SG1727
ATOM   1727  C   LEU   217      77.121   5.581  -2.659  1.00 82.77       1SG1728
ATOM   1728  O   LEU   217      77.883   5.318  -1.730  1.00 82.77       1SG1729
ATOM   1729  N   ILE   218      75.796   5.734  -2.472  1.00135.33       1SG1730
ATOM   1730  CA  ILE   218      75.260   5.620  -1.146  1.00135.33       1SG1731
ATOM   1731  CB  ILE   218      73.803   6.012  -1.024  1.00135.33       1SG1732
ATOM   1732  CG2 ILE   218      72.960   5.196  -2.007  1.00135.33       1SG1733
ATOM   1733  CG1 ILE   218      73.327   5.880   0.433  1.00135.33       1SG1734
ATOM   1734  CD1 ILE   218      73.995   6.851   1.401  1.00135.33       1SG1735
ATOM   1735  C   ILE   218      75.486   4.224  -0.642  1.00135.33       1SG1736
ATOM   1736  O   ILE   218      75.848   4.036   0.518  1.00135.33       1SG1737
ATOM   1737  N   TRP   219      75.301   3.203  -1.503  1.00 87.09       1SG1738
ATOM   1738  CA  TRP   219      75.443   1.834  -1.080  1.00 87.09       1SG1739
ATOM   1739  CB  TRP   219      75.134   0.840  -2.219  1.00 87.09       1SG1740
ATOM   1740  CG  TRP   219      75.242  -0.621  -1.842  1.00 87.09       1SG1741
ATOM   1741  CD2 TRP   219      74.132  -1.436  -1.430  1.00 87.09       1SG1742
ATOM   1742  CD1 TRP   219      76.339  -1.433  -1.836  1.00 87.09       1SG1743
ATOM   1743  NE1 TRP   219      75.983  -2.700  -1.438  1.00 87.09       1SG1744
ATOM   1744  CE2 TRP   219      74.628  -2.717  -1.187  1.00 87.09       1SG1745
ATOM   1745  CE3 TRP   219      72.808  -1.144  -1.270  1.00 87.09       1SG1746
ATOM   1746  CZ2 TRP   219      73.804  -3.727  -0.777  1.00 87.09       1SG1747
ATOM   1747  CZ3 TRP   219      71.982  -2.164  -0.853  1.00 87.09       1SG1748
ATOM   1748  CH2 TRP   219      72.469  -3.432  -0.611  1.00 87.09       1SG1749
ATOM   1749  C   TRP   219      76.854   1.571  -0.620  1.00 87.09       1SG1750
ATOM   1750  O   TRP   219      77.074   1.079   0.486  1.00 87.09       1SG1751
ATOM   1751  N   LYS   220      77.853   1.925  -1.451  1.00139.34       1SG1752
ATOM   1752  CA  LYS   220      79.237   1.646  -1.168  1.00139.34       1SG1753
ATOM   1753  CB  LYS   220      80.163   2.107  -2.304  1.00139.34       1SG1754
ATOM   1754  CG  LYS   220      80.088   1.245  -3.566  1.00139.34       1SG1755
ATOM   1755  CD  LYS   220      80.659  -0.162  -3.385  1.00139.34       1SG1756
ATOM   1756  CE  LYS   220      82.141  -0.146  -3.009  1.00139.34       1SG1757
ATOM   1757  NZ  LYS   220      82.857   0.826  -3.865  1.00139.34       1SG1758
ATOM   1758  C   LYS   220      79.679   2.366   0.067  1.00139.34       1SG1759
ATOM   1759  O   LYS   220      80.385   1.799   0.901  1.00139.34       1SG1760
ATOM   1760  N   ALA   221      79.281   3.643   0.212  1.00 22.99       1SG1761
ATOM   1761  CA  ALA   221      79.711   4.413   1.343  1.00 22.99       1SG1762
ATOM   1762  CB  ALA   221      79.196   5.862   1.316  1.00 22.99       1SG1763
ATOM   1763  C   ALA   221      79.175   3.770   2.575  1.00 22.99       1SG1764
ATOM   1764  O   ALA   221      79.892   3.605   3.561  1.00 22.99       1SG1765
ATOM   1765  N   LEU   222      77.900   3.349   2.529  1.00 97.04       1SG1766
ATOM   1766  CA  LEU   222      77.282   2.753   3.674  1.00 97.04       1SG1767
ATOM   1767  CB  LEU   222      75.799   2.420   3.451  1.00 97.04       1SG1768
ATOM   1768  CG  LEU   222      74.935   3.685   3.297  1.00 97.04       1SG1769
ATOM   1769  CD1 LEU   222      73.446   3.339   3.156  1.00 97.04       1SG1770
ATOM   1770  CD2 LEU   222      75.205   4.679   4.439  1.00 97.04       1SG1771
ATOM   1771  C   LEU   222      78.020   1.498   4.002  1.00 97.04       1SG1772
ATOM   1772  O   LEU   222      78.176   1.147   5.170  1.00 97.04       1SG1773
ATOM   1773  N   LYS   223      78.483   0.777   2.967  1.00 71.89       1SG1774
ATOM   1774  CA  LYS   223      79.190  -0.448   3.191  1.00 71.89       1SG1775
ATOM   1775  CB  LYS   223      79.568  -1.161   1.883  1.00 71.89       1SG1776
ATOM   1776  CG  LYS   223      80.318  -2.472   2.118  1.00 71.89       1SG1777
ATOM   1777  CD  LYS   223      80.448  -3.345   0.871  1.00 71.89       1SG1778
ATOM   1778  CE  LYS   223      81.358  -4.557   1.078  1.00 71.89       1SG1779
ATOM   1779  NZ  LYS   223      81.257  -5.470  -0.081  1.00 71.89       1SG1780
ATOM   1780  C   LYS   223      80.467  -0.175   3.936  1.00 71.89       1SG1781
ATOM   1781  O   LYS   223      80.814  -0.908   4.859  1.00 71.89       1SG1782
ATOM   1782  N   LYS   224      81.213   0.877   3.537  1.00107.72       1SG1783
ATOM   1783  CA  LYS   224      82.486   1.190   4.134  1.00107.72       1SG1784
ATOM   1784  CB  LYS   224      83.302   2.213   3.324  1.00107.72       1SG1785
ATOM   1785  CG  LYS   224      82.657   3.594   3.235  1.00107.72       1SG1786
ATOM   1786  CD  LYS   224      83.576   4.657   2.629  1.00107.72       1SG1787
ATOM   1787  CE  LYS   224      83.633   4.616   1.100  1.00107.72       1SG1788
ATOM   1788  NZ  LYS   224      84.514   5.695   0.599  1.00107.72       1SG1789
ATOM   1789  C   LYS   224      82.363   1.698   5.545  1.00107.72       1SG1790
ATOM   1790  O   LYS   224      83.168   1.342   6.405  1.00107.72       1SG1791
ATOM   1791  N   ALA   225      81.344   2.530   5.835  1.00 44.17       1SG1792
ATOM   1792  CA  ALA   225      81.222   3.158   7.125  1.00 44.17       1SG1793
ATOM   1793  CB  ALA   225      80.067   4.171   7.209  1.00 44.17       1SG1794
ATOM   1794  C   ALA   225      81.017   2.125   8.191  1.00 44.17       1SG1795
ATOM   1795  O   ALA   225      80.764   0.955   7.907  1.00 44.17       1SG1796
ATOM   1796  N   TYR   226      81.142   2.556   9.467  1.00111.41       1SG1797
ATOM   1797  CA  TYR   226      81.040   1.661  10.587  1.00111.41       1SG1798
ATOM   1798  CB  TYR   226      81.755   2.203  11.835  1.00111.41       1SG1799
ATOM   1799  CG  TYR   226      83.211   2.299  11.540  1.00111.41       1SG1800
ATOM   1800  CD1 TYR   226      83.713   3.317  10.759  1.00111.41       1SG1801
ATOM   1801  CD2 TYR   226      84.080   1.373  12.065  1.00111.41       1SG1802
ATOM   1802  CE1 TYR   226      85.062   3.400  10.499  1.00111.41       1SG1803
ATOM   1803  CE2 TYR   226      85.427   1.451  11.809  1.00111.41       1SG1804
ATOM   1804  CZ  TYR   226      85.920   2.463  11.024  1.00111.41       1SG1805
ATOM   1805  OH  TYR   226      87.305   2.539  10.764  1.00111.41       1SG1806
ATOM   1806  C   TYR   226      79.593   1.570  10.952  1.00111.41       1SG1807
ATOM   1807  O   TYR   226      79.079   2.348  11.753  1.00111.41       1SG1808
ATOM   1808  N   GLU   227      78.908   0.585  10.346  1.00 83.04       1SG1809
ATOM   1809  CA  GLU   227      77.506   0.349  10.519  1.00 83.04       1SG1810
ATOM   1810  CB  GLU   227      76.931  -0.623   9.478  1.00 83.04       1SG1811
ATOM   1811  CG  GLU   227      76.933  -0.043   8.064  1.00 83.04       1SG1812
ATOM   1812  CD  GLU   227      76.266  -1.050   7.141  1.00 83.04       1SG1813
ATOM   1813  OE1 GLU   227      76.044  -2.209   7.582  1.00 83.04       1SG1814
ATOM   1814  OE2 GLU   227      75.966  -0.666   5.980  1.00 83.04       1SG1815
ATOM   1815  C   GLU   227      77.184  -0.213  11.866  1.00 83.04       1SG1816
ATOM   1816  O   GLU   227      76.127   0.114  12.403  1.00 83.04       1SG1817
ATOM   1817  N   ILE   228      78.104  -1.034  12.426  1.00345.97       1SG1818
ATOM   1818  CA  ILE   228      77.919  -1.882  13.579  1.00345.97       1SG1819
ATOM   1819  CB  ILE   228      79.176  -2.142  14.367  1.00345.97       1SG1820
ATOM   1820  CG2 ILE   228      80.139  -2.920  13.454  1.00345.97       1SG1821
ATOM   1821  CG1 ILE   228      79.773  -0.847  14.942  1.00345.97       1SG1822
ATOM   1822  CD1 ILE   228      80.235   0.145  13.876  1.00345.97       1SG1823
ATOM   1823  C   ILE   228      76.839  -1.430  14.508  1.00345.97       1SG1824
ATOM   1824  O   ILE   228      76.903  -0.374  15.135  1.00345.97       1SG1825
ATOM   1825  N   GLN   229      75.797  -2.287  14.536  1.00258.90       1SG1826
ATOM   1826  CA  GLN   229      74.583  -2.305  15.301  1.00258.90       1SG1827
ATOM   1827  CB  GLN   229      74.820  -2.317  16.827  1.00258.90       1SG1828
ATOM   1828  CG  GLN   229      75.504  -1.068  17.379  1.00258.90       1SG1829
ATOM   1829  CD  GLN   229      75.688  -1.242  18.879  1.00258.90       1SG1830
ATOM   1830  OE1 GLN   229      75.256  -1.941  17.963  1.00258.90       1SG1831
ATOM   1831  NE2 GLN   229      76.213   0.003  19.036  1.00258.90       1SG1832
ATOM   1832  C   GLN   229      73.691  -1.169  14.903  1.00258.90       1SG1833
ATOM   1833  O   GLN   229      72.485  -1.210  15.145  1.00258.90       1SG1834
ATOM   1834  N   LYS   230      74.261  -0.145  14.238  1.00165.39       1SG1835
ATOM   1835  CA  LYS   230      73.564   0.984  13.675  1.00165.39       1SG1836
ATOM   1836  CB  LYS   230      72.492   0.576  12.653  1.00165.39       1SG1837
ATOM   1837  CG  LYS   230      71.876   1.773  11.928  1.00165.39       1SG1838
ATOM   1838  CD  LYS   230      70.918   1.388  10.799  1.00165.39       1SG1839
ATOM   1839  CE  LYS   230      69.457   1.721  11.106  1.00165.39       1SG1840
ATOM   1840  NZ  LYS   230      69.062   1.117  12.398  1.00165.39       1SG1841
ATOM   1841  C   LYS   230      72.871   1.790  14.736  1.00165.39       1SG1842
ATOM   1842  O   LYS   230      72.476   2.930  14.493  1.00165.39       1SG1843
ATOM   1843  N   ASN   231      72.757   1.262  15.966  1.00100.50       1SG1844
ATOM   1844  CA  ASN   231      72.047   1.981  16.977  1.00100.50       1SG1845
ATOM   1845  CB  ASN   231      71.468   1.071  18.076  1.00100.50       1SG1846
ATOM   1846  CG  ASN   231      72.567   0.155  18.594  1.00100.50       1SG1847
ATOM   1847  OD1 ASN   231      73.575   0.589  19.148  1.00100.50       1SG1848
ATOM   1848  ND2 ASN   231      72.357  -1.175  18.401  1.00100.50       1SG1849
ATOM   1849  C   ASN   231      72.969   3.000  17.546  1.00100.50       1SG1850
ATOM   1850  O   ASN   231      74.163   2.747  17.695  1.00100.50       1SG1851
ATOM   1851  N   LYS   232      72.430   4.195  17.870  1.00151.29       1SG1852
ATOM   1852  CA  LYS   232      73.287   5.259  18.308  1.00151.29       1SG1853
ATOM   1853  CB  LYS   232      73.002   6.600  17.612  1.00151.29       1SG1854
ATOM   1854  CG  LYS   232      71.614   7.169  17.912  1.00151.29       1SG1855
ATOM   1855  CD  LYS   232      70.459   6.280  17.448  1.00151.29       1SG1856
ATOM   1856  CE  LYS   232      69.089   6.923  17.677  1.00151.29       1SG1857
ATOM   1857  NZ  LYS   232      68.015   6.050  17.153  1.00151.29       1SG1858
ATOM   1858  C   LYS   232      73.162   5.493  19.781  1.00151.29       1SG1859
ATOM   1859  O   LYS   232      72.095   5.774  20.329  1.00151.29       1SG1860
ATOM   1860  N   PRO   233      74.286   5.306  20.417  1.00140.33       1SG1861
ATOM   1861  CA  PRO   233      74.394   5.622  21.820  1.00140.33       1SG1862
ATOM   1862  CD  PRO   233      75.037   4.104  20.085  1.00140.33       1SG1863
ATOM   1863  CB  PRO   233      75.454   4.682  22.392  1.00140.33       1SG1864
ATOM   1864  CG  PRO   233      75.456   3.488  21.427  1.00140.33       1SG1865
ATOM   1865  C   PRO   233      74.770   7.063  21.995  1.00140.33       1SG1866
ATOM   1866  O   PRO   233      75.233   7.676  21.033  1.00140.33       1SG1867
ATOM   1867  N   ARG   234      74.569   7.636  23.202  1.00 96.22       1SG1868
ATOM   1868  CA  ARG   234      74.993   8.991  23.410  1.00 96.22       1SG1869
ATOM   1869  CB  ARG   234      74.667   9.528  24.811  1.00 96.22       1SG1870
ATOM   1870  CG  ARG   234      73.196   9.880  25.009  1.00 96.22       1SG1871
ATOM   1871  CD  ARG   234      72.253   8.687  24.875  1.00 96.22       1SG1872
ATOM   1872  NE  ARG   234      70.900   9.174  25.254  1.00 96.22       1SG1873
ATOM   1873  CZ  ARG   234      70.526   9.126  26.564  1.00 96.22       1SG1874
ATOM   1874  NH1 ARG   234      71.373   8.583  27.486  1.00 96.22       1SG1875
ATOM   1875  NH2 ARG   234      69.316   9.624  26.954  1.00 96.22       1SG1876
ATOM   1876  C   ARG   234      76.478   9.023  23.283  1.00 96.22       1SG1877
ATOM   1877  O   ARG   234      77.004   9.760  22.451  1.00 96.22       1SG1878
ATOM   1878  N   ASN   235      77.148   8.140  24.065  1.00138.69       1SG1879
ATOM   1879  CA  ASN   235      78.570   7.951  24.204  1.00138.69       1SG1880
ATOM   1880  CB  ASN   235      79.098   6.687  23.497  1.00138.69       1SG1881
ATOM   1881  CG  ASN   235      80.418   6.288  24.153  1.00138.69       1SG1882
ATOM   1882  OD1 ASN   235      80.947   7.004  25.002  1.00138.69       1SG1883
ATOM   1883  ND2 ASN   235      80.973   5.119  23.737  1.00138.69       1SG1884
ATOM   1884  C   ASN   235      79.332   9.159  23.742  1.00138.69       1SG1885
ATOM   1885  O   ASN   235      78.928  10.296  23.981  1.00138.69       1SG1886
ATOM   1886  N   ASP   236      80.553   8.936  23.221  1.00 94.34       1SG1887
ATOM   1887  CA  ASP   236      81.355   9.985  22.665  1.00 94.34       1SG1888
ATOM   1888  CB  ASP   236      82.817   9.557  22.449  1.00 94.34       1SG1889
ATOM   1889  CG  ASP   236      83.614  10.787  22.040  1.00 94.34       1SG1890
ATOM   1890  OD1 ASP   236      83.059  11.913  22.148  1.00 94.34       1SG1891
ATOM   1891  OD2 ASP   236      84.786  10.617  21.610  1.00 94.34       1SG1892
ATOM   1892  C   ASP   236      80.810  10.387  21.327  1.00 94.34       1SG1893
ATOM   1893  O   ASP   236      80.664  11.573  21.035  1.00 94.34       1SG1894
ATOM   1894  N   ASP   237      80.463   9.387  20.487  1.00 71.66       1SG1895
ATOM   1895  CA  ASP   237      80.051   9.640  19.133  1.00 71.66       1SG1896
ATOM   1896  CB  ASP   237      80.141   8.405  18.216  1.00 71.66       1SG1897
ATOM   1897  CG  ASP   237      81.582   8.209  17.775  1.00 71.66       1SG1898
ATOM   1898  OD1 ASP   237      82.382   9.171  17.920  1.00 71.66       1SG1899
ATOM   1899  OD2 ASP   237      81.898   7.099  17.268  1.00 71.66       1SG1900
ATOM   1900  C   ASP   237      78.624  10.079  19.083  1.00 71.66       1SG1901
ATOM   1901  O   ASP   237      77.719   9.283  18.842  1.00 71.66       1SG1902
ATOM   1902  N   ILE   238      78.415  11.392  19.255  1.00 65.77       1SG1903
ATOM   1903  CA  ILE   238      77.144  12.050  19.182  1.00 65.77       1SG1904
ATOM   1904  CB  ILE   238      77.258  13.523  19.450  1.00 65.77       1SG1905
ATOM   1905  CG2 ILE   238      75.917  14.181  19.092  1.00 65.77       1SG1906
ATOM   1906  CG1 ILE   238      77.722  13.782  20.893  1.00 65.77       1SG1907
ATOM   1907  CD1 ILE   238      78.110  15.237  21.153  1.00 65.77       1SG1908
ATOM   1908  C   ILE   238      76.669  11.891  17.779  1.00 65.77       1SG1909
ATOM   1909  O   ILE   238      75.471  11.848  17.506  1.00 65.77       1SG1910
ATOM   1910  N   PHE   239      77.639  11.792  16.856  1.00124.30       1SG1911
ATOM   1911  CA  PHE   239      77.414  11.745  15.446  1.00124.30       1SG1912
ATOM   1912  CB  PHE   239      78.676  11.409  14.633  1.00124.30       1SG1913
ATOM   1913  CG  PHE   239      79.715  12.450  14.865  1.00124.30       1SG1914
ATOM   1914  CD1 PHE   239      79.686  13.627  14.157  1.00124.30       1SG1915
ATOM   1915  CD2 PHE   239      80.712  12.252  15.792  1.00124.30       1SG1916
ATOM   1916  CE1 PHE   239      80.642  14.592  14.364  1.00124.30       1SG1917
ATOM   1917  CE2 PHE   239      81.672  13.214  16.003  1.00124.30       1SG1918
ATOM   1918  CZ  PHE   239      81.638  14.386  15.287  1.00124.30       1SG1919
ATOM   1919  C   PHE   239      76.473  10.628  15.164  1.00124.30       1SG1920
ATOM   1920  O   PHE   239      75.693  10.694  14.218  1.00124.30       1SG1921
ATOM   1921  N   LYS   240      76.529   9.551  15.955  1.00116.41       1SG1922
ATOM   1922  CA  LYS   240      75.700   8.431  15.643  1.00116.41       1SG1923
ATOM   1923  CB  LYS   240      75.891   7.261  16.611  1.00116.41       1SG1924
ATOM   1924  CG  LYS   240      75.491   5.939  15.967  1.00116.41       1SG1925
ATOM   1925  CD  LYS   240      76.062   4.728  16.698  1.00116.41       1SG1926
ATOM   1926  CE  LYS   240      76.201   3.492  15.809  1.00116.41       1SG1927
ATOM   1927  NZ  LYS   240      77.299   3.700  14.836  1.00116.41       1SG1928
ATOM   1928  C   LYS   240      74.253   8.840  15.633  1.00116.41       1SG1929
ATOM   1929  O   LYS   240      73.491   8.365  14.792  1.00116.41       1SG1930
ATOM   1930  N   ILE   241      73.826   9.745  16.539  1.00127.51       1SG1931
ATOM   1931  CA  ILE   241      72.440  10.124  16.557  1.00127.51       1SG1932
ATOM   1932  CB  ILE   241      72.081  11.104  17.651  1.00127.51       1SG1933
ATOM   1933  CG2 ILE   241      72.798  12.444  17.417  1.00127.51       1SG1934
ATOM   1934  CG1 ILE   241      70.554  11.245  17.739  1.00127.51       1SG1935
ATOM   1935  CD1 ILE   241      69.862   9.964  18.194  1.00127.51       1SG1936
ATOM   1936  C   ILE   241      72.093  10.741  15.239  1.00127.51       1SG1937
ATOM   1937  O   ILE   241      71.058  10.418  14.658  1.00127.51       1SG1938
ATOM   1938  N   ILE   242      72.956  11.640  14.723  1.00108.00       1SG1939
ATOM   1939  CA  ILE   242      72.687  12.277  13.467  1.00108.00       1SG1940
ATOM   1940  CB  ILE   242      73.575  13.460  13.164  1.00108.00       1SG1941
ATOM   1941  CG2 ILE   242      73.314  14.511  14.259  1.00108.00       1SG1942
ATOM   1942  CG1 ILE   242      75.053  13.070  13.029  1.00108.00       1SG1943
ATOM   1943  CD1 ILE   242      75.954  14.218  12.576  1.00108.00       1SG1944
ATOM   1944  C   ILE   242      72.740  11.243  12.383  1.00108.00       1SG1945
ATOM   1945  O   ILE   242      71.967  11.283  11.430  1.00108.00       1SG1946
ATOM   1946  N   MET   243      73.658  10.270  12.510  1.00131.04       1SG1947
ATOM   1947  CA  MET   243      73.817   9.222  11.542  1.00131.04       1SG1948
ATOM   1948  CB  MET   243      74.977   8.291  11.943  1.00131.04       1SG1949
ATOM   1949  CG  MET   243      75.293   7.163  10.962  1.00131.04       1SG1950
ATOM   1950  SD  MET   243      74.120   5.776  10.980  1.00131.04       1SG1951
ATOM   1951  CE  MET   243      75.327   4.581  10.335  1.00131.04       1SG1952
ATOM   1952  C   MET   243      72.536   8.435  11.473  1.00131.04       1SG1953
ATOM   1953  O   MET   243      72.107   8.018  10.399  1.00131.04       1SG1954
ATOM   1954  N   ALA   244      71.872   8.205  12.619  1.00 33.78       1SG1955
ATOM   1955  CA  ALA   244      70.660   7.434  12.613  1.00 33.78       1SG1956
ATOM   1956  CB  ALA   244      70.087   7.229  14.026  1.00 33.78       1SG1957
ATOM   1957  C   ALA   244      69.612   8.135  11.803  1.00 33.78       1SG1958
ATOM   1958  O   ALA   244      68.917   7.505  11.006  1.00 33.78       1SG1959
ATOM   1959  N   ILE   245      69.473   9.465  11.963  1.00 84.83       1SG1960
ATOM   1960  CA  ILE   245      68.439  10.139  11.234  1.00 84.83       1SG1961
ATOM   1961  CB  ILE   245      68.278  11.598  11.580  1.00 84.83       1SG1962
ATOM   1962  CG2 ILE   245      69.489  12.379  11.054  1.00 84.83       1SG1963
ATOM   1963  CG1 ILE   245      66.952  12.130  11.012  1.00 84.83       1SG1964
ATOM   1964  CD1 ILE   245      65.709  11.524  11.660  1.00 84.83       1SG1965
ATOM   1965  C   ILE   245      68.734  10.013   9.772  1.00 84.83       1SG1966
ATOM   1966  O   ILE   245      67.827   9.782   8.974  1.00 84.83       1SG1967
ATOM   1967  N   VAL   246      70.014  10.149   9.373  1.00110.15       1SG1968
ATOM   1968  CA  VAL   246      70.312  10.100   7.971  1.00110.15       1SG1969
ATOM   1969  CB  VAL   246      71.753  10.380   7.637  1.00110.15       1SG1970
ATOM   1970  CG1 VAL   246      72.113  11.713   8.308  1.00110.15       1SG1971
ATOM   1971  CG2 VAL   246      72.665   9.201   8.004  1.00110.15       1SG1972
ATOM   1972  C   VAL   246      69.943   8.756   7.429  1.00110.15       1SG1973
ATOM   1973  O   VAL   246      69.302   8.671   6.383  1.00110.15       1SG1974
ATOM   1974  N   LEU   247      70.303   7.664   8.135  1.00103.26       1SG1975
ATOM   1975  CA  LEU   247      69.990   6.366   7.610  1.00103.26       1SG1976
ATOM   1976  CB  LEU   247      70.605   5.181   8.377  1.00103.26       1SG1977
ATOM   1977  CG  LEU   247      72.118   5.037   8.118  1.00103.26       1SG1978
ATOM   1978  CD1 LEU   247      72.671   3.724   8.698  1.00103.26       1SG1979
ATOM   1979  CD2 LEU   247      72.440   5.213   6.624  1.00103.26       1SG1980
ATOM   1980  C   LEU   247      68.508   6.206   7.536  1.00103.26       1SG1981
ATOM   1981  O   LEU   247      67.997   5.618   6.584  1.00103.26       1SG1982
ATOM   1982  N   PHE   248      67.765   6.741   8.522  1.00 51.80       1SG1983
ATOM   1983  CA  PHE   248      66.339   6.605   8.467  1.00 51.80       1SG1984
ATOM   1984  CB  PHE   248      65.600   7.239   9.661  1.00 51.80       1SG1985
ATOM   1985  CG  PHE   248      65.546   6.227  10.755  1.00 51.80       1SG1986
ATOM   1986  CD1 PHE   248      66.668   5.877  11.468  1.00 51.80       1SG1987
ATOM   1987  CD2 PHE   248      64.345   5.634  11.075  1.00 51.80       1SG1988
ATOM   1988  CE1 PHE   248      66.591   4.941  12.474  1.00 51.80       1SG1989
ATOM   1989  CE2 PHE   248      64.260   4.700  12.079  1.00 51.80       1SG1990
ATOM   1990  CZ  PHE   248      65.388   4.350  12.781  1.00 51.80       1SG1991
ATOM   1991  C   PHE   248      65.840   7.242   7.211  1.00 51.80       1SG1992
ATOM   1992  O   PHE   248      64.990   6.678   6.525  1.00 51.80       1SG1993
ATOM   1993  N   PHE   249      66.351   8.433   6.856  1.00106.92       1SG1994
ATOM   1994  CA  PHE   249      65.840   9.046   5.666  1.00106.92       1SG1995
ATOM   1995  CB  PHE   249      66.339  10.475   5.419  1.00106.92       1SG1996
ATOM   1996  CG  PHE   249      65.474  11.345   6.260  1.00106.92       1SG1997
ATOM   1997  CD1 PHE   249      64.224  11.687   5.797  1.00106.92       1SG1998
ATOM   1998  CD2 PHE   249      65.876  11.790   7.497  1.00106.92       1SG1999
ATOM   1999  CE1 PHE   249      63.390  12.482   6.545  1.00106.92       1SG2000
ATOM   2000  CE2 PHE   249      65.045  12.587   8.250  1.00106.92       1SG2001
ATOM   2001  CZ  PHE   249      63.803  12.936   7.774  1.00106.92       1SG2002
ATOM   2002  C   PHE   249      66.122   8.222   4.453  1.00106.92       1SG2003
ATOM   2003  O   PHE   249      65.232   8.011   3.629  1.00106.92       1SG2004
ATOM   2004  N   PHE   250      67.355   7.711   4.304  1.00108.24       1SG2005
ATOM   2005  CA  PHE   250      67.637   6.983   3.103  1.00108.24       1SG2006
ATOM   2006  CB  PHE   250      69.102   6.536   2.980  1.00108.24       1SG2007
ATOM   2007  CG  PHE   250      69.328   6.237   1.536  1.00108.24       1SG2008
ATOM   2008  CD1 PHE   250      69.086   4.988   1.012  1.00108.24       1SG2009
ATOM   2009  CD2 PHE   250      69.777   7.234   0.699  1.00108.24       1SG2010
ATOM   2010  CE1 PHE   250      69.300   4.744  -0.326  1.00108.24       1SG2011
ATOM   2011  CE2 PHE   250      69.992   6.995  -0.637  1.00108.24       1SG2012
ATOM   2012  CZ  PHE   250      69.753   5.745  -1.152  1.00108.24       1SG2013
ATOM   2013  C   PHE   250      66.758   5.782   3.114  1.00108.24       1SG2014
ATOM   2014  O   PHE   250      66.189   5.395   2.093  1.00108.24       1SG2015
ATOM   2015  N   PHE   251      66.615   5.175   4.303  1.00100.38       1SG2016
ATOM   2016  CA  PHE   251      65.826   3.995   4.434  1.00100.38       1SG2017
ATOM   2017  CB  PHE   251      65.755   3.496   5.886  1.00100.38       1SG2018
ATOM   2018  CG  PHE   251      64.930   2.258   5.881  1.00100.38       1SG2019
ATOM   2019  CD1 PHE   251      65.510   1.053   5.567  1.00100.38       1SG2020
ATOM   2020  CD2 PHE   251      63.589   2.297   6.186  1.00100.38       1SG2021
ATOM   2021  CE1 PHE   251      64.767  -0.103   5.556  1.00100.38       1SG2022
ATOM   2022  CE2 PHE   251      62.840   1.143   6.176  1.00100.38       1SG2023
ATOM   2023  CZ  PHE   251      63.428  -0.058   5.861  1.00100.38       1SG2024
ATOM   2024  C   PHE   251      64.436   4.313   4.008  1.00100.38       1SG2025
ATOM   2025  O   PHE   251      63.927   3.657   3.120  1.00100.38       1SG2026
ATOM   2026  N   SER   252      63.783   5.354   4.545  1.00 39.66       1SG2027
ATOM   2027  CA  SER   252      62.406   5.550   4.170  1.00 39.66       1SG2028
ATOM   2028  CB  SER   252      61.733   6.716   4.911  1.00 39.66       1SG2029
ATOM   2029  OG  SER   252      61.581   6.390   6.285  1.00 39.66       1SG2030
ATOM   2030  C   SER   252      62.309   5.823   2.705  1.00 39.66       1SG2031
ATOM   2031  O   SER   252      61.367   5.382   2.045  1.00 39.66       1SG2032
ATOM   2032  N   TRP   253      63.296   6.538   2.143  1.00 59.93       1SG2033
ATOM   2033  CA  TRP   253      63.190   6.842   0.751  1.00 59.93       1SG2034
ATOM   2034  CB  TRP   253      64.299   7.770   0.224  1.00 59.93       1SG2035
ATOM   2035  CG  TRP   253      64.085   8.165  -1.216  1.00 59.93       1SG2036
ATOM   2036  CD2 TRP   253      64.762   7.565  -2.330  1.00 59.93       1SG2037
ATOM   2037  CD1 TRP   253      63.246   9.107  -1.735  1.00 59.93       1SG2038
ATOM   2038  NE1 TRP   253      63.344   9.120  -3.106  1.00 59.93       1SG2039
ATOM   2039  CE2 TRP   253      64.277   8.178  -3.485  1.00 59.93       1SG2040
ATOM   2040  CE3 TRP   253      65.708   6.582  -2.384  1.00 59.93       1SG2041
ATOM   2041  CZ2 TRP   253      64.731   7.812  -4.719  1.00 59.93       1SG2042
ATOM   2042  CZ3 TRP   253      66.167   6.220  -3.630  1.00 59.93       1SG2043
ATOM   2043  CH2 TRP   253      65.687   6.822  -4.774  1.00 59.93       1SG2044
ATOM   2044  C   TRP   253      63.216   5.560  -0.032  1.00 59.93       1SG2045
ATOM   2045  O   TRP   253      62.456   5.410  -0.986  1.00 59.93       1SG2046
ATOM   2046  N   ILE   254      64.088   4.598   0.348  1.00134.55       1SG2047
ATOM   2047  CA  ILE   254      64.226   3.366  -0.390  1.00134.55       1SG2048
ATOM   2048  CB  ILE   254      65.517   2.614  -0.125  1.00134.55       1SG2049
ATOM   2049  CG2 ILE   254      66.662   3.458  -0.705  1.00134.55       1SG2050
ATOM   2050  CG1 ILE   254      65.738   2.245   1.347  1.00134.55       1SG2051
ATOM   2051  CD1 ILE   254      66.928   1.306   1.548  1.00134.55       1SG2052
ATOM   2052  C   ILE   254      63.000   2.479  -0.360  1.00134.55       1SG2053
ATOM   2053  O   ILE   254      62.712   1.917  -1.413  1.00134.55       1SG2054
ATOM   2054  N   PRO   255      62.253   2.248   0.699  1.00139.24       1SG2055
ATOM   2055  CA  PRO   255      61.045   1.529   0.469  1.00139.24       1SG2056
ATOM   2056  CD  PRO   255      62.853   1.512   1.790  1.00139.24       1SG2057
ATOM   2057  CB  PRO   255      60.454   1.229   1.847  1.00139.24       1SG2058
ATOM   2058  CG  PRO   255      61.687   1.289   2.769  1.00139.24       1SG2059
ATOM   2059  C   PRO   255      60.117   2.097  -0.542  1.00139.24       1SG2060
ATOM   2060  O   PRO   255      59.325   1.322  -1.073  1.00139.24       1SG2061
ATOM   2061  N   HIS   256      60.128   3.414  -0.811  1.00 74.53       1SG2062
ATOM   2062  CA  HIS   256      59.338   3.763  -1.950  1.00 74.53       1SG2063
ATOM   2063  ND1 HIS   256      56.415   4.937  -2.881  1.00 74.53       1SG2064
ATOM   2064  CG  HIS   256      57.727   5.330  -3.033  1.00 74.53       1SG2065
ATOM   2065  CB  HIS   256      58.770   5.189  -1.963  1.00 74.53       1SG2066
ATOM   2066  NE2 HIS   256      56.608   5.714  -4.955  1.00 74.53       1SG2067
ATOM   2067  CD2 HIS   256      57.827   5.803  -4.306  1.00 74.53       1SG2068
ATOM   2068  CE1 HIS   256      55.792   5.188  -4.060  1.00 74.53       1SG2069
ATOM   2069  C   HIS   256      60.263   3.618  -3.119  1.00 74.53       1SG2070
ATOM   2070  O   HIS   256      61.355   4.184  -3.134  1.00 74.53       1SG2071
ATOM   2071  N   GLN   257      59.865   2.811  -4.120  1.00169.08       1SG2072
ATOM   2072  CA  GLN   257      60.721   2.584  -5.249  1.00169.08       1SG2073
ATOM   2073  CB  GLN   257      61.871   1.625  -4.892  1.00169.08       1SG2074
ATOM   2074  CG  GLN   257      62.943   1.437  -5.967  1.00169.08       1SG2075
ATOM   2075  CD  GLN   257      64.111   2.339  -5.600  1.00169.08       1SG2076
ATOM   2076  OE1 GLN   257      64.036   3.559  -5.734  1.00169.08       1SG2077
ATOM   2077  NE2 GLN   257      65.221   1.723  -5.111  1.00169.08       1SG2078
ATOM   2078  C   GLN   257      59.882   1.868  -6.250  1.00169.08       1SG2079
ATOM   2079  O   GLN   257      60.307   1.598  -7.370  1.00169.08       1SG2080
ATOM   2080  N   ILE   258      58.633   1.569  -5.865  1.00104.56       1SG2081
ATOM   2081  CA  ILE   258      57.760   0.844  -6.731  1.00104.56       1SG2082
ATOM   2082  CB  ILE   258      56.428   0.553  -6.100  1.00104.56       1SG2083
ATOM   2083  CG2 ILE   258      56.668  -0.435  -4.947  1.00104.56       1SG2084
ATOM   2084  CG1 ILE   258      55.710   1.846  -5.685  1.00104.56       1SG2085
ATOM   2085  CD1 ILE   258      54.288   1.607  -5.178  1.00104.56       1SG2086
ATOM   2086  C   ILE   258      57.596   1.655  -7.966  1.00104.56       1SG2087
ATOM   2087  O   ILE   258      57.541   1.118  -9.070  1.00104.56       1SG2088
ATOM   2088  N   PHE   259      57.527   2.986  -7.810  1.00 60.73       1SG2089
ATOM   2089  CA  PHE   259      57.377   3.846  -8.939  1.00 60.73       1SG2090
ATOM   2090  CB  PHE   259      57.347   5.333  -8.551  1.00 60.73       1SG2091
ATOM   2091  CG  PHE   259      57.414   6.118  -9.815  1.00 60.73       1SG2092
ATOM   2092  CD1 PHE   259      56.302   6.272 -10.610  1.00 60.73       1SG2093
ATOM   2093  CD2 PHE   259      58.598   6.707 -10.199  1.00 60.73       1SG2094
ATOM   2094  CE1 PHE   259      56.373   6.998 -11.774  1.00 60.73       1SG2095
ATOM   2095  CE2 PHE   259      58.677   7.435 -11.360  1.00 60.73       1SG2096
ATOM   2096  CZ  PHE   259      57.563   7.578 -12.147  1.00 60.73       1SG2097
ATOM   2097  C   PHE   259      58.536   3.664  -9.870  1.00 60.73       1SG2098
ATOM   2098  O   PHE   259      58.344   3.472 -11.069  1.00 60.73       1SG2099
ATOM   2099  N   THR   260      59.774   3.681  -9.343  1.00109.21       1SG2100
ATOM   2100  CA  THR   260      60.924   3.626 -10.201  1.00109.21       1SG2101
ATOM   2101  CB  THR   260      62.237   3.765  -9.478  1.00109.21       1SG2102
ATOM   2102  OG1 THR   260      63.279   4.019 -10.409  1.00109.21       1SG2103
ATOM   2103  CG2 THR   260      62.537   2.476  -8.699  1.00109.21       1SG2104
ATOM   2104  C   THR   260      60.919   2.337 -10.957  1.00109.21       1SG2105
ATOM   2105  O   THR   260      61.246   2.305 -12.141  1.00109.21       1SG2106
ATOM   2106  N   PHE   261      60.556   1.232 -10.285  1.00 39.24       1SG2107
ATOM   2107  CA  PHE   261      60.544  -0.050 -10.927  1.00 39.24       1SG2108
ATOM   2108  CB  PHE   261      60.209  -1.177  -9.938  1.00 39.24       1SG2109
ATOM   2109  CG  PHE   261      60.386  -2.474 -10.642  1.00 39.24       1SG2110
ATOM   2110  CD1 PHE   261      61.628  -3.062 -10.698  1.00 39.24       1SG2111
ATOM   2111  CD2 PHE   261      59.318  -3.101 -11.241  1.00 39.24       1SG2112
ATOM   2112  CE1 PHE   261      61.806  -4.261 -11.344  1.00 39.24       1SG2113
ATOM   2113  CE2 PHE   261      59.490  -4.301 -11.889  1.00 39.24       1SG2114
ATOM   2114  CZ  PHE   261      60.735  -4.882 -11.940  1.00 39.24       1SG2115
ATOM   2115  C   PHE   261      59.496  -0.057 -12.002  1.00 39.24       1SG2116
ATOM   2116  O   PHE   261      59.757  -0.466 -13.132  1.00 39.24       1SG2117
ATOM   2117  N   LEU   262      58.280   0.426 -11.674  1.00 94.56       1SG2118
ATOM   2118  CA  LEU   262      57.165   0.396 -12.582  1.00 94.56       1SG2119
ATOM   2119  CB  LEU   262      55.882   0.951 -11.923  1.00 94.56       1SG2120
ATOM   2120  CG  LEU   262      54.577   0.848 -12.747  1.00 94.56       1SG2121
ATOM   2121  CD1 LEU   262      54.602   1.720 -14.013  1.00 94.56       1SG2122
ATOM   2122  CD2 LEU   262      54.202  -0.618 -13.016  1.00 94.56       1SG2123
ATOM   2123  C   LEU   262      57.492   1.251 -13.765  1.00 94.56       1SG2124
ATOM   2124  O   LEU   262      57.226   0.874 -14.906  1.00 94.56       1SG2125
ATOM   2125  N   ASP   263      58.097   2.426 -13.516  1.00 48.05       1SG2126
ATOM   2126  CA  ASP   263      58.397   3.356 -14.566  1.00 48.05       1SG2127
ATOM   2127  CB  ASP   263      59.124   4.614 -14.056  1.00 48.05       1SG2128
ATOM   2128  CG  ASP   263      59.390   5.520 -15.252  1.00 48.05       1SG2129
ATOM   2129  OD1 ASP   263      58.681   5.363 -16.281  1.00 48.05       1SG2130
ATOM   2130  OD2 ASP   263      60.314   6.372 -15.158  1.00 48.05       1SG2131
ATOM   2131  C   ASP   263      59.320   2.701 -15.543  1.00 48.05       1SG2132
ATOM   2132  O   ASP   263      59.160   2.861 -16.751  1.00 48.05       1SG2133
ATOM   2133  N   VAL   264      60.334   1.976 -15.030  1.00 40.76       1SG2134
ATOM   2134  CA  VAL   264      61.302   1.291 -15.844  1.00 40.76       1SG2135
ATOM   2135  CB  VAL   264      62.438   0.724 -15.051  1.00 40.76       1SG2136
ATOM   2136  CG1 VAL   264      63.318  -0.094 -16.010  1.00 40.76       1SG2137
ATOM   2137  CG2 VAL   264      63.179   1.870 -14.342  1.00 40.76       1SG2138
ATOM   2138  C   VAL   264      60.676   0.130 -16.562  1.00 40.76       1SG2139
ATOM   2139  O   VAL   264      60.945  -0.100 -17.739  1.00 40.76       1SG2140
ATOM   2140  N   LEU   265      59.801  -0.624 -15.869  1.00 50.93       1SG2141
ATOM   2141  CA  LEU   265      59.239  -1.833 -16.405  1.00 50.93       1SG2142
ATOM   2142  CB  LEU   265      58.244  -2.499 -15.443  1.00 50.93       1SG2143
ATOM   2143  CG  LEU   265      57.606  -3.765 -16.036  1.00 50.93       1SG2144
ATOM   2144  CD1 LEU   265      58.668  -4.842 -16.305  1.00 50.93       1SG2145
ATOM   2145  CD2 LEU   265      56.439  -4.265 -15.172  1.00 50.93       1SG2146
ATOM   2146  C   LEU   265      58.491  -1.523 -17.656  1.00 50.93       1SG2147
ATOM   2147  O   LEU   265      58.559  -2.261 -18.638  1.00 50.93       1SG2148
ATOM   2148  N   ILE   266      57.785  -0.387 -17.660  1.00113.76       1SG2149
ATOM   2149  CA  ILE   266      56.982  -0.017 -18.779  1.00113.76       1SG2150
ATOM   2150  CB  ILE   266      56.315   1.313 -18.602  1.00113.76       1SG2151
ATOM   2151  CG2 ILE   266      55.648   1.680 -19.937  1.00113.76       1SG2152
ATOM   2152  CG1 ILE   266      55.333   1.257 -17.419  1.00113.76       1SG2153
ATOM   2153  CD1 ILE   266      54.201   0.250 -17.621  1.00113.76       1SG2154
ATOM   2154  C   ILE   266      57.869   0.056 -19.972  1.00113.76       1SG2155
ATOM   2155  O   ILE   266      57.425  -0.244 -21.078  1.00113.76       1SG2156
ATOM   2156  N   GLN   267      59.129   0.504 -19.802  1.00 86.65       1SG2157
ATOM   2157  CA  GLN   267      59.980   0.555 -20.954  1.00 86.65       1SG2158
ATOM   2158  CB  GLN   267      60.628   1.934 -21.129  1.00 86.65       1SG2159
ATOM   2159  CG  GLN   267      59.609   3.064 -21.263  1.00 86.65       1SG2160
ATOM   2160  CD  GLN   267      60.378   4.375 -21.278  1.00 86.65       1SG2161
ATOM   2161  OE1 GLN   267      59.790   5.454 -21.317  1.00 86.65       1SG2162
ATOM   2162  NE2 GLN   267      61.734   4.280 -21.239  1.00 86.65       1SG2163
ATOM   2163  C   GLN   267      61.107  -0.423 -20.806  1.00 86.65       1SG2164
ATOM   2164  O   GLN   267      62.248  -0.020 -20.579  1.00 86.65       1SG2165
ATOM   2165  N   LEU   268      60.832  -1.740 -20.912  1.00111.80       1SG2166
ATOM   2166  CA  LEU   268      61.941  -2.649 -20.966  1.00111.80       1SG2167
ATOM   2167  CB  LEU   268      61.569  -4.145 -20.882  1.00111.80       1SG2168
ATOM   2168  CG  LEU   268      60.783  -4.725 -22.073  1.00111.80       1SG2169
ATOM   2169  CD1 LEU   268      60.485  -6.217 -21.849  1.00111.80       1SG2170
ATOM   2170  CD2 LEU   268      59.509  -3.920 -22.362  1.00111.80       1SG2171
ATOM   2171  C   LEU   268      62.550  -2.376 -22.299  1.00111.80       1SG2172
ATOM   2172  O   LEU   268      63.769  -2.359 -22.464  1.00111.80       1SG2173
ATOM   2173  N   GLY   269      61.658  -2.141 -23.282  1.00 33.21       1SG2174
ATOM   2174  CA  GLY   269      61.980  -1.769 -24.627  1.00 33.21       1SG2175
ATOM   2175  C   GLY   269      61.018  -0.663 -24.942  1.00 33.21       1SG2176
ATOM   2176  O   GLY   269      60.065  -0.442 -24.197  1.00 33.21       1SG2177
ATOM   2177  N   ILE   270      61.218   0.065 -26.058  1.00123.81       1SG2178
ATOM   2178  CA  ILE   270      60.329   1.164 -26.306  1.00123.81       1SG2179
ATOM   2179  CB  ILE   270      61.036   2.384 -26.830  1.00123.81       1SG2180
ATOM   2180  CG2 ILE   270      59.974   3.400 -27.284  1.00123.81       1SG2181
ATOM   2181  CG1 ILE   270      62.013   2.943 -25.781  1.00123.81       1SG2182
ATOM   2182  CD1 ILE   270      61.323   3.477 -24.526  1.00123.81       1SG2183
ATOM   2183  C   ILE   270      59.327   0.774 -27.340  1.00123.81       1SG2184
ATOM   2184  O   ILE   270      59.622   0.700 -28.526  1.00123.81       1SG2185
ATOM   2185  N   ILE   271      58.104   0.452 -26.911  1.00203.30       1SG2186
ATOM   2186  CA  ILE   271      57.060   0.165 -27.841  1.00203.30       1SG2187
ATOM   2187  CB  ILE   271      57.401  -0.878 -28.878  1.00203.30       1SG2188
ATOM   2188  CG2 ILE   271      57.920  -2.163 -28.212  1.00203.30       1SG2189
ATOM   2189  CG1 ILE   271      56.195  -1.070 -29.809  1.00203.30       1SG2190
ATOM   2190  CD1 ILE   271      55.849   0.190 -30.602  1.00203.30       1SG2191
ATOM   2191  C   ILE   271      55.918  -0.263 -26.996  1.00203.30       1SG2192
ATOM   2192  O   ILE   271      54.824   0.298 -27.052  1.00203.30       1SG2193
ATOM   2193  N   ARG   272      56.196  -1.292 -26.172  1.00185.70       1SG2194
ATOM   2194  CA  ARG   272      55.241  -1.894 -25.293  1.00185.70       1SG2195
ATOM   2195  CB  ARG   272      55.791  -3.087 -24.491  1.00185.70       1SG2196
ATOM   2196  CG  ARG   272      56.088  -4.353 -25.299  1.00185.70       1SG2197
ATOM   2197  CD  ARG   272      57.330  -4.269 -26.189  1.00185.70       1SG2198
ATOM   2198  NE  ARG   272      57.652  -5.660 -26.624  1.00185.70       1SG2199
ATOM   2199  CZ  ARG   272      57.033  -6.213 -27.707  1.00185.70       1SG2200
ATOM   2200  NH1 ARG   272      56.126  -5.486 -28.422  1.00185.70       1SG2201
ATOM   2201  NH2 ARG   272      57.315  -7.499 -28.070  1.00185.70       1SG2202
ATOM   2202  C   ARG   272      54.809  -0.880 -24.294  1.00185.70       1SG2203
ATOM   2203  O   ARG   272      55.603  -0.045 -23.870  1.00185.70       1SG2204
ATOM   2204  N   ASP   273      53.516  -0.920 -23.910  1.00114.12       1SG2205
ATOM   2205  CA  ASP   273      53.021   0.038 -22.968  1.00114.12       1SG2206
ATOM   2206  CB  ASP   273      52.763   1.435 -23.573  1.00114.12       1SG2207
ATOM   2207  CG  ASP   273      54.070   2.208 -23.737  1.00114.12       1SG2208
ATOM   2208  OD1 ASP   273      54.808   2.346 -22.724  1.00114.12       1SG2209
ATOM   2209  OD2 ASP   273      54.348   2.674 -24.874  1.00114.12       1SG2210
ATOM   2210  C   ASP   273      51.730  -0.385 -22.326  1.00114.12       1SG2211
ATOM   2211  O   ASP   273      51.115  -1.403 -22.655  1.00114.12       1SG2212
ATOM   2212  N   CYS   274      51.327   0.493 -21.380  1.00341.80       1SG2213
ATOM   2213  CA  CYS   274      50.200   0.550 -20.480  1.00341.80       1SG2214
ATOM   2214  CB  CYS   274      49.109   1.728 -20.629  1.00341.80       1SG2215
ATOM   2215  SG  CYS   274      47.944   2.053 -22.071  1.00341.80       1SG2216
ATOM   2216  C   CYS   274      49.437  -0.660 -20.318  1.00341.80       1SG2217
ATOM   2217  O   CYS   274      49.890  -1.647 -19.757  1.00341.80       1SG2218
ATOM   2218  N   ARG   275      48.179  -0.479 -20.696  1.00337.76       1SG2219
ATOM   2219  CA  ARG   275      47.132  -1.389 -20.602  1.00337.76       1SG2220
ATOM   2220  CB  ARG   275      47.564  -2.842 -20.853  1.00337.76       1SG2221
ATOM   2221  CG  ARG   275      48.290  -3.010 -22.190  1.00337.76       1SG2222
ATOM   2222  CD  ARG   275      47.992  -4.332 -22.894  1.00337.76       1SG2223
ATOM   2223  NE  ARG   275      46.930  -4.031 -23.894  1.00337.76       1SG2224
ATOM   2224  CZ  ARG   275      45.637  -3.878 -23.486  1.00337.76       1SG2225
ATOM   2225  NH1 ARG   275      45.309  -4.066 -22.174  1.00337.76       1SG2226
ATOM   2226  NH2 ARG   275      44.676  -3.516 -24.385  1.00337.76       1SG2227
ATOM   2227  C   ARG   275      46.588  -1.234 -19.222  1.00337.76       1SG2228
ATOM   2228  O   ARG   275      45.513  -1.743 -18.933  1.00337.76       1SG2229
ATOM   2229  N   ILE   276      47.242  -0.411 -18.368  1.00237.15       1SG2230
ATOM   2230  CA  ILE   276      46.848  -0.423 -16.984  1.00237.15       1SG2231
ATOM   2231  CB  ILE   276      47.815   0.268 -16.061  1.00237.15       1SG2232
ATOM   2232  CG2 ILE   276      47.974   1.732 -16.505  1.00237.15       1SG2233
ATOM   2233  CG1 ILE   276      47.351   0.092 -14.604  1.00237.15       1SG2234
ATOM   2234  CD1 ILE   276      47.361  -1.363 -14.138  1.00237.15       1SG2235
ATOM   2235  C   ILE   276      45.489   0.149 -16.743  1.00237.15       1SG2236
ATOM   2236  O   ILE   276      45.257   1.357 -16.743  1.00237.15       1SG2237
ATOM   2237  N   ALA   277      44.561  -0.790 -16.501  1.00238.46       1SG2238
ATOM   2238  CA  ALA   277      43.210  -0.630 -16.064  1.00238.46       1SG2239
ATOM   2239  CB  ALA   277      42.336   0.144 -17.065  1.00238.46       1SG2240
ATOM   2240  C   ALA   277      42.763  -2.049 -16.055  1.00238.46       1SG2241
ATOM   2241  O   ALA   277      42.069  -2.490 -16.968  1.00238.46       1SG2242
ATOM   2242  N   ASP   278      43.131  -2.778 -14.982  1.00157.29       1SG2243
ATOM   2243  CA  ASP   278      42.914  -4.194 -14.868  1.00157.29       1SG2244
ATOM   2244  CB  ASP   278      41.524  -4.599 -14.357  1.00157.29       1SG2245
ATOM   2245  CG  ASP   278      41.688  -6.010 -13.812  1.00157.29       1SG2246
ATOM   2246  OD1 ASP   278      42.223  -6.873 -14.557  1.00157.29       1SG2247
ATOM   2247  OD2 ASP   278      41.291  -6.239 -12.638  1.00157.29       1SG2248
ATOM   2248  C   ASP   278      43.201  -4.834 -16.195  1.00157.29       1SG2249
ATOM   2249  O   ASP   278      42.300  -5.312 -16.883  1.00157.29       1SG2250
ATOM   2250  N   ILE   279      44.497  -4.848 -16.564  1.00248.13       1SG2251
ATOM   2251  CA  ILE   279      45.010  -5.256 -17.843  1.00248.13       1SG2252
ATOM   2252  CB  ILE   279      46.487  -4.956 -17.890  1.00248.13       1SG2253
ATOM   2253  CG2 ILE   279      47.129  -5.558 -16.625  1.00248.13       1SG2254
ATOM   2254  CG1 ILE   279      47.139  -5.373 -19.218  1.00248.13       1SG2255
ATOM   2255  CD1 ILE   279      48.636  -5.074 -19.266  1.00248.13       1SG2256
ATOM   2256  C   ILE   279      44.860  -6.733 -18.003  1.00248.13       1SG2257
ATOM   2257  O   ILE   279      45.835  -7.479 -18.078  1.00248.13       1SG2258
ATOM   2258  N   VAL   280      43.615  -7.206 -18.142  1.00 72.01       1SG2259
ATOM   2259  CA  VAL   280      43.501  -8.611 -18.332  1.00 72.01       1SG2260
ATOM   2260  CB  VAL   280      42.153  -9.137 -17.959  1.00 72.01       1SG2261
ATOM   2261  CG1 VAL   280      42.097 -10.622 -18.346  1.00 72.01       1SG2262
ATOM   2262  CG2 VAL   280      41.939  -8.863 -16.458  1.00 72.01       1SG2263
ATOM   2263  C   VAL   280      43.737  -8.831 -19.786  1.00 72.01       1SG2264
ATOM   2264  O   VAL   280      42.964  -8.385 -20.632  1.00 72.01       1SG2265
ATOM   2265  N   ASP   281      44.837  -9.532 -20.107  1.00102.05       1SG2266
ATOM   2266  CA  ASP   281      45.196  -9.760 -21.471  1.00102.05       1SG2267
ATOM   2267  CB  ASP   281      46.674 -10.184 -21.612  1.00102.05       1SG2268
ATOM   2268  CG  ASP   281      47.020 -10.364 -23.084  1.00102.05       1SG2269
ATOM   2269  OD1 ASP   281      46.358 -11.194 -23.762  1.00102.05       1SG2270
ATOM   2270  OD2 ASP   281      47.956  -9.664 -23.554  1.00102.05       1SG2271
ATOM   2271  C   ASP   281      44.340 -10.884 -21.943  1.00102.05       1SG2272
ATOM   2272  O   ASP   281      44.764 -12.037 -21.969  1.00102.05       1SG2273
ATOM   2273  N   THR   282      43.104 -10.564 -22.354  1.00 37.11       1SG2274
ATOM   2274  CA  THR   282      42.206 -11.582 -22.800  1.00 37.11       1SG2275
ATOM   2275  CB  THR   282      40.791 -11.102 -22.885  1.00 37.11       1SG2276
ATOM   2276  OG1 THR   282      40.378 -10.638 -21.610  1.00 37.11       1SG2277
ATOM   2277  CG2 THR   282      39.885 -12.257 -23.345  1.00 37.11       1SG2278
ATOM   2278  C   THR   282      42.640 -11.973 -24.164  1.00 37.11       1SG2279
ATOM   2279  O   THR   282      43.316 -11.216 -24.861  1.00 37.11       1SG2280
ATOM   2280  N   ALA   283      42.259 -13.190 -24.580  1.00 65.15       1SG2281
ATOM   2281  CA  ALA   283      42.676 -13.656 -25.863  1.00 65.15       1SG2282
ATOM   2282  CB  ALA   283      42.073 -15.022 -26.212  1.00 65.15       1SG2283
ATOM   2283  C   ALA   283      42.216 -12.709 -26.924  1.00 65.15       1SG2284
ATOM   2284  O   ALA   283      41.019 -12.587 -27.164  1.00 65.15       1SG2285
ATOM   2285  N   MET   284      43.211 -12.032 -27.542  1.00213.52       1SG2286
ATOM   2286  CA  MET   284      43.321 -11.139 -28.675  1.00213.52       1SG2287
ATOM   2287  CB  MET   284      42.702 -11.692 -29.980  1.00213.52       1SG2288
ATOM   2288  CG  MET   284      43.566 -12.728 -30.718  1.00213.52       1SG2289
ATOM   2289  SD  MET   284      43.664 -14.397 -29.986  1.00213.52       1SG2290
ATOM   2290  CE  MET   284      42.032 -15.048 -30.459  1.00213.52       1SG2291
ATOM   2291  C   MET   284      42.720  -9.795 -28.402  1.00213.52       1SG2292
ATOM   2292  O   MET   284      43.341  -8.779 -28.719  1.00213.52       1SG2293
ATOM   2293  N   PRO   285      41.571  -9.705 -27.805  1.00212.41       1SG2294
ATOM   2294  CA  PRO   285      41.269  -8.393 -27.345  1.00212.41       1SG2295
ATOM   2295  CD  PRO   285      40.437 -10.242 -28.540  1.00212.41       1SG2296
ATOM   2296  CB  PRO   285      39.754  -8.231 -27.395  1.00212.41       1SG2297
ATOM   2297  CG  PRO   285      39.360  -9.154 -28.557  1.00212.41       1SG2298
ATOM   2298  C   PRO   285      41.896  -8.375 -26.004  1.00212.41       1SG2299
ATOM   2299  O   PRO   285      41.463  -9.128 -25.134  1.00212.41       1SG2300
ATOM   2300  N   ILE   286      42.866  -7.491 -25.785  1.00142.89       1SG2301
ATOM   2301  CA  ILE   286      43.474  -7.509 -24.500  1.00142.89       1SG2302
ATOM   2302  CB  ILE   286      44.849  -6.921 -24.523  1.00142.89       1SG2303
ATOM   2303  CG2 ILE   286      45.432  -7.053 -23.108  1.00142.89       1SG2304
ATOM   2304  CG1 ILE   286      45.707  -7.580 -25.615  1.00142.89       1SG2305
ATOM   2305  CD1 ILE   286      45.844  -9.092 -25.471  1.00142.89       1SG2306
ATOM   2306  C   ILE   286      42.623  -6.553 -23.748  1.00142.89       1SG2307
ATOM   2307  O   ILE   286      42.828  -5.343 -23.809  1.00142.89       1SG2308
ATOM   2308  N   THR   287      41.644  -7.086 -23.003  1.00138.50       1SG2309
ATOM   2309  CA  THR   287      40.673  -6.241 -22.385  1.00138.50       1SG2310
ATOM   2310  CB  THR   287      39.447  -6.971 -21.930  1.00138.50       1SG2311
ATOM   2311  OG1 THR   287      39.806  -8.025 -21.049  1.00138.50       1SG2312
ATOM   2312  CG2 THR   287      38.712  -7.507 -23.167  1.00138.50       1SG2313
ATOM   2313  C   THR   287      41.221  -5.510 -21.212  1.00138.50       1SG2314
ATOM   2314  O   THR   287      42.268  -5.837 -20.655  1.00138.50       1SG2315
ATOM   2315  N   ILE   288      40.490  -4.436 -20.866  1.00116.92       1SG2316
ATOM   2316  CA  ILE   288      40.714  -3.606 -19.721  1.00116.92       1SG2317
ATOM   2317  CB  ILE   288      40.800  -2.149 -20.075  1.00116.92       1SG2318
ATOM   2318  CG2 ILE   288      40.472  -1.303 -18.834  1.00116.92       1SG2319
ATOM   2319  CG1 ILE   288      42.154  -1.856 -20.733  1.00116.92       1SG2320
ATOM   2320  CD1 ILE   288      42.376  -2.666 -22.006  1.00116.92       1SG2321
ATOM   2321  C   ILE   288      39.492  -3.781 -18.883  1.00116.92       1SG2322
ATOM   2322  O   ILE   288      38.376  -3.596 -19.367  1.00116.92       1SG2323
ATOM   2323  N   CYS   289      39.669  -4.141 -17.596  1.00 86.75       1SG2324
ATOM   2324  CA  CYS   289      38.527  -4.406 -16.767  1.00 86.75       1SG2325
ATOM   2325  CB  CYS   289      38.629  -5.731 -15.988  1.00 86.75       1SG2326
ATOM   2326  SG  CYS   289      37.047  -6.239 -15.248  1.00 86.75       1SG2327
ATOM   2327  C   CYS   289      38.376  -3.279 -15.795  1.00 86.75       1SG2328
ATOM   2328  O   CYS   289      39.206  -2.371 -15.759  1.00 86.75       1SG2329
ATOM   2329  N   ILE   290      37.313  -3.313 -14.960  1.00179.38       1SG2330
ATOM   2330  CA  ILE   290      37.082  -2.166 -14.128  1.00179.38       1SG2331
ATOM   2331  CB  ILE   290      35.625  -1.866 -13.838  1.00179.38       1SG2332
ATOM   2332  CG2 ILE   290      34.936  -1.461 -15.152  1.00179.38       1SG2333
ATOM   2333  CG1 ILE   290      34.931  -3.025 -13.100  1.00179.38       1SG2334
ATOM   2334  CD1 ILE   290      34.845  -4.319 -13.908  1.00179.38       1SG2335
ATOM   2335  C   ILE   290      37.808  -2.275 -12.823  1.00179.38       1SG2336
ATOM   2336  O   ILE   290      37.404  -2.995 -11.912  1.00179.38       1SG2337
ATOM   2337  N   ALA   291      38.938  -1.539 -12.744  1.00 91.81       1SG2338
ATOM   2338  CA  ALA   291      39.745  -1.345 -11.572  1.00 91.81       1SG2339
ATOM   2339  CB  ALA   291      40.428  -2.631 -11.074  1.00 91.81       1SG2340
ATOM   2340  C   ALA   291      40.827  -0.413 -12.028  1.00 91.81       1SG2341
ATOM   2341  O   ALA   291      41.477  -0.675 -13.039  1.00 91.81       1SG2342
ATOM   2342  N   TYR   292      41.056   0.708 -11.314  1.00329.71       1SG2343
ATOM   2343  CA  TYR   292      42.054   1.633 -11.785  1.00329.71       1SG2344
ATOM   2344  CB  TYR   292      41.312   2.871 -12.320  1.00329.71       1SG2345
ATOM   2345  CG  TYR   292      42.107   3.978 -12.916  1.00329.71       1SG2346
ATOM   2346  CD1 TYR   292      42.490   3.926 -14.236  1.00329.71       1SG2347
ATOM   2347  CD2 TYR   292      42.416   5.091 -12.170  1.00329.71       1SG2348
ATOM   2348  CE1 TYR   292      43.195   4.963 -14.798  1.00329.71       1SG2349
ATOM   2349  CE2 TYR   292      43.122   6.131 -12.727  1.00329.71       1SG2350
ATOM   2350  CZ  TYR   292      43.512   6.064 -14.042  1.00329.71       1SG2351
ATOM   2351  OH  TYR   292      44.231   7.125 -14.626  1.00329.71       1SG2352
ATOM   2352  C   TYR   292      42.934   1.946 -10.617  1.00329.71       1SG2353
ATOM   2353  O   TYR   292      42.846   3.016 -10.015  1.00329.71       1SG2354
ATOM   2354  N   PHE   293      43.878   1.040 -10.306  1.00173.71       1SG2355
ATOM   2355  CA  PHE   293      44.588   1.229  -9.079  1.00173.71       1SG2356
ATOM   2356  CB  PHE   293      44.060   0.264  -8.000  1.00173.71       1SG2357
ATOM   2357  CG  PHE   293      44.705   0.583  -6.698  1.00173.71       1SG2358
ATOM   2358  CD1 PHE   293      44.242   1.628  -5.933  1.00173.71       1SG2359
ATOM   2359  CD2 PHE   293      45.758  -0.169  -6.233  1.00173.71       1SG2360
ATOM   2360  CE1 PHE   293      44.830   1.927  -4.727  1.00173.71       1SG2361
ATOM   2361  CE2 PHE   293      46.351   0.126  -5.028  1.00173.71       1SG2362
ATOM   2362  CZ  PHE   293      45.887   1.176  -4.273  1.00173.71       1SG2363
ATOM   2363  C   PHE   293      46.046   0.942  -9.264  1.00173.71       1SG2364
ATOM   2364  O   PHE   293      46.885   1.743  -8.856  1.00173.71       1SG2365
ATOM   2365  N   ASN   294      46.381  -0.172  -9.948  1.00137.63       1SG2366
ATOM   2366  CA  ASN   294      47.724  -0.687  -9.904  1.00137.63       1SG2367
ATOM   2367  CB  ASN   294      47.959  -1.882 -10.848  1.00137.63       1SG2368
ATOM   2368  CG  ASN   294      47.433  -3.141 -10.172  1.00137.63       1SG2369
ATOM   2369  OD1 ASN   294      46.747  -3.958 -10.784  1.00137.63       1SG2370
ATOM   2370  ND2 ASN   294      47.779  -3.311  -8.868  1.00137.63       1SG2371
ATOM   2371  C   ASN   294      48.785   0.322 -10.214  1.00137.63       1SG2372
ATOM   2372  O   ASN   294      49.620   0.601  -9.355  1.00137.63       1SG2373
ATOM   2373  N   ASN   295      48.800   0.900 -11.425  1.00 95.70       1SG2374
ATOM   2374  CA  ASN   295      49.859   1.818 -11.734  1.00 95.70       1SG2375
ATOM   2375  CB  ASN   295      49.981   2.093 -13.240  1.00 95.70       1SG2376
ATOM   2376  CG  ASN   295      50.600   0.850 -13.864  1.00 95.70       1SG2377
ATOM   2377  OD1 ASN   295      50.183  -0.276 -13.597  1.00 95.70       1SG2378
ATOM   2378  ND2 ASN   295      51.644   1.059 -14.710  1.00 95.70       1SG2379
ATOM   2379  C   ASN   295      49.668   3.114 -11.028  1.00 95.70       1SG2380
ATOM   2380  O   ASN   295      50.599   3.621 -10.413  1.00 95.70       1SG2381
ATOM   2381  N   CYS   296      48.430   3.632 -11.012  1.00 99.46       1SG2382
ATOM   2382  CA  CYS   296      48.175   4.968 -10.546  1.00 99.46       1SG2383
ATOM   2383  CB  CYS   296      46.675   5.301 -10.564  1.00 99.46       1SG2384
ATOM   2384  SG  CYS   296      46.355   7.035 -10.147  1.00 99.46       1SG2385
ATOM   2385  C   CYS   296      48.655   5.110  -9.143  1.00 99.46       1SG2386
ATOM   2386  O   CYS   296      49.168   6.162  -8.757  1.00 99.46       1SG2387
ATOM   2387  N   LEU   297      48.524   4.045  -8.342  1.00101.92       1SG2388
ATOM   2388  CA  LEU   297      48.904   4.162  -6.970  1.00101.92       1SG2389
ATOM   2389  CB  LEU   297      48.698   2.853  -6.191  1.00101.92       1SG2390
ATOM   2390  CG  LEU   297      49.067   2.958  -4.701  1.00101.92       1SG2391
ATOM   2391  CD1 LEU   297      48.185   3.993  -3.983  1.00101.92       1SG2392
ATOM   2392  CD2 LEU   297      49.018   1.581  -4.023  1.00101.92       1SG2393
ATOM   2393  C   LEU   297      50.356   4.543  -6.890  1.00101.92       1SG2394
ATOM   2394  O   LEU   297      50.723   5.408  -6.095  1.00101.92       1SG2395
ATOM   2395  N   ASN   298      51.220   3.941  -7.734  1.00 99.07       1SG2396
ATOM   2396  CA  ASN   298      52.631   4.211  -7.639  1.00 99.07       1SG2397
ATOM   2397  CB  ASN   298      53.468   3.363  -8.621  1.00 99.07       1SG2398
ATOM   2398  CG  ASN   298      53.231   1.885  -8.336  1.00 99.07       1SG2399
ATOM   2399  OD1 ASN   298      52.602   1.512  -7.347  1.00 99.07       1SG2400
ATOM   2400  ND2 ASN   298      53.753   1.012  -9.239  1.00 99.07       1SG2401
ATOM   2401  C   ASN   298      52.921   5.675  -7.899  1.00 99.07       1SG2402
ATOM   2402  O   ASN   298      53.744   6.238  -7.180  1.00 99.07       1SG2403
ATOM   2403  N   PRO   299      52.370   6.319  -8.910  1.00173.58       1SG2404
ATOM   2404  CA  PRO   299      52.595   7.739  -9.042  1.00173.58       1SG2405
ATOM   2405  CD  PRO   299      52.440   5.703 -10.225  1.00173.58       1SG2406
ATOM   2406  CB  PRO   299      52.316   8.098 -10.497  1.00173.58       1SG2407
ATOM   2407  CG  PRO   299      52.710   6.819 -11.242  1.00173.58       1SG2408
ATOM   2408  C   PRO   299      51.903   8.616  -8.057  1.00173.58       1SG2409
ATOM   2409  O   PRO   299      52.329   9.755  -7.888  1.00173.58       1SG2410
ATOM   2410  N   LEU   300      50.800   8.162  -7.447  1.00334.46       1SG2411
ATOM   2411  CA  LEU   300      50.240   8.950  -6.396  1.00334.46       1SG2412
ATOM   2412  CB  LEU   300      48.773   8.596  -6.098  1.00334.46       1SG2413
ATOM   2413  CG  LEU   300      48.090   9.556  -5.112  1.00334.46       1SG2414
ATOM   2414  CD1 LEU   300      47.987  10.969  -5.710  1.00334.46       1SG2415
ATOM   2415  CD2 LEU   300      46.730   9.007  -4.653  1.00334.46       1SG2416
ATOM   2416  C   LEU   300      51.093   8.512  -5.252  1.00334.46       1SG2417
ATOM   2417  O   LEU   300      52.014   7.737  -5.422  1.00334.46       1SG2418
ATOM   2418  N   PHE   301      50.951   9.060  -4.062  1.00311.26       1SG2419
ATOM   2419  CA  PHE   301      51.683   8.497  -2.960  1.00311.26       1SG2420
ATOM   2420  CB  PHE   301      51.500   6.974  -2.832  1.00311.26       1SG2421
ATOM   2421  CG  PHE   301      52.021   6.573  -1.493  1.00311.26       1SG2422
ATOM   2422  CD1 PHE   301      51.239   6.745  -0.374  1.00311.26       1SG2423
ATOM   2423  CD2 PHE   301      53.275   6.025  -1.350  1.00311.26       1SG2424
ATOM   2424  CE1 PHE   301      51.695   6.383   0.872  1.00311.26       1SG2425
ATOM   2425  CE2 PHE   301      53.737   5.660  -0.106  1.00311.26       1SG2426
ATOM   2426  CZ  PHE   301      52.949   5.839   1.007  1.00311.26       1SG2427
ATOM   2427  C   PHE   301      53.164   8.790  -3.006  1.00311.26       1SG2428
ATOM   2428  O   PHE   301      53.827   8.665  -1.980  1.00311.26       1SG2429
ATOM   2429  N   TYR   302      53.748   9.218  -4.145  1.00221.28       1SG2430
ATOM   2430  CA  TYR   302      55.141   9.572  -4.080  1.00221.28       1SG2431
ATOM   2431  CB  TYR   302      55.947   9.551  -5.402  1.00221.28       1SG2432
ATOM   2432  CG  TYR   302      55.604  10.640  -6.360  1.00221.28       1SG2433
ATOM   2433  CD1 TYR   302      55.960  11.946  -6.115  1.00221.28       1SG2434
ATOM   2434  CD2 TYR   302      54.978  10.338  -7.545  1.00221.28       1SG2435
ATOM   2435  CE1 TYR   302      55.657  12.935  -7.023  1.00221.28       1SG2436
ATOM   2436  CE2 TYR   302      54.671  11.318  -8.458  1.00221.28       1SG2437
ATOM   2437  CZ  TYR   302      55.008  12.622  -8.193  1.00221.28       1SG2438
ATOM   2438  OH  TYR   302      54.699  13.632  -9.126  1.00221.28       1SG2439
ATOM   2439  C   TYR   302      55.209  10.920  -3.450  1.00221.28       1SG2440
ATOM   2440  O   TYR   302      56.144  11.251  -2.722  1.00221.28       1SG2441
ATOM   2441  N   GLY   303      54.141  11.702  -3.691  1.00 64.68       1SG2442
ATOM   2442  CA  GLY   303      54.014  13.092  -3.351  1.00 64.68       1SG2443
ATOM   2443  C   GLY   303      54.248  13.310  -1.888  1.00 64.68       1SG2444
ATOM   2444  O   GLY   303      54.688  14.383  -1.478  1.00 64.68       1SG2445
ATOM   2445  N   PHE   304      53.968  12.288  -1.065  1.00133.01       1SG2446
ATOM   2446  CA  PHE   304      54.019  12.368   0.369  1.00133.01       1SG2447
ATOM   2447  CB  PHE   304      53.634  11.034   1.030  1.00133.01       1SG2448
ATOM   2448  CG  PHE   304      53.058  11.351   2.367  1.00133.01       1SG2449
ATOM   2449  CD1 PHE   304      53.856  11.645   3.448  1.00133.01       1SG2450
ATOM   2450  CD2 PHE   304      51.690  11.350   2.529  1.00133.01       1SG2451
ATOM   2451  CE1 PHE   304      53.292  11.934   4.669  1.00133.01       1SG2452
ATOM   2452  CE2 PHE   304      51.122  11.638   3.747  1.00133.01       1SG2453
ATOM   2453  CZ  PHE   304      51.925  11.931   4.821  1.00133.01       1SG2454
ATOM   2454  C   PHE   304      55.420  12.727   0.775  1.00133.01       1SG2455
ATOM   2455  O   PHE   304      55.649  13.261   1.861  1.00133.01       1SG2456
ATOM   2456  N   LEU   305      56.397  12.439  -0.104  1.00156.53       1SG2457
ATOM   2457  CA  LEU   305      57.799  12.612   0.159  1.00156.53       1SG2458
ATOM   2458  CB  LEU   305      58.632  12.298  -1.095  1.00156.53       1SG2459
ATOM   2459  CG  LEU   305      60.148  12.225  -0.858  1.00156.53       1SG2460
ATOM   2460  CD1 LEU   305      60.498  11.093   0.123  1.00156.53       1SG2461
ATOM   2461  CD2 LEU   305      60.902  12.103  -2.193  1.00156.53       1SG2462
ATOM   2462  C   LEU   305      58.057  14.031   0.587  1.00156.53       1SG2463
ATOM   2463  O   LEU   305      58.891  14.272   1.459  1.00156.53       1SG2464
ATOM   2464  N   GLY   306      57.340  15.012   0.007  1.00118.72       1SG2465
ATOM   2465  CA  GLY   306      57.561  16.394   0.341  1.00118.72       1SG2466
ATOM   2466  C   GLY   306      57.316  16.645   1.802  1.00118.72       1SG2467
ATOM   2467  O   GLY   306      57.983  17.491   2.399  1.00118.72       1SG2468
ATOM   2468  N   LYS   307      56.275  16.019   2.386  1.00115.82       1SG2469
ATOM   2469  CA  LYS   307      55.998  16.176   3.793  1.00115.82       1SG2470
ATOM   2470  CB  LYS   307      54.565  15.805   4.197  1.00115.82       1SG2471
ATOM   2471  CG  LYS   307      54.407  15.827   5.718  1.00115.82       1SG2472
ATOM   2472  CD  LYS   307      52.970  15.978   6.210  1.00115.82       1SG2473
ATOM   2473  CE  LYS   307      52.862  16.036   7.735  1.00115.82       1SG2474
ATOM   2474  NZ  LYS   307      51.474  16.363   8.125  1.00115.82       1SG2475
ATOM   2475  C   LYS   307      56.913  15.388   4.687  1.00115.82       1SG2476
ATOM   2476  O   LYS   307      57.374  15.891   5.711  1.00115.82       1SG2477
ATOM   2477  N   LYS   308      57.197  14.123   4.324  1.00153.71       1SG2478
ATOM   2478  CA  LYS   308      57.932  13.229   5.178  1.00153.71       1SG2479
ATOM   2479  CB  LYS   308      58.001  11.781   4.658  1.00153.71       1SG2480
ATOM   2480  CG  LYS   308      56.644  11.080   4.701  1.00153.71       1SG2481
ATOM   2481  CD  LYS   308      56.023  11.083   6.100  1.00153.71       1SG2482
ATOM   2482  CE  LYS   308      56.472   9.925   6.994  1.00153.71       1SG2483
ATOM   2483  NZ  LYS   308      55.660   8.724   6.699  1.00153.71       1SG2484
ATOM   2484  C   LYS   308      59.326  13.703   5.385  1.00153.71       1SG2485
ATOM   2485  O   LYS   308      59.909  13.443   6.436  1.00153.71       1SG2486
ATOM   2486  N   PHE   309      59.908  14.412   4.403  1.00118.83       1SG2487
ATOM   2487  CA  PHE   309      61.299  14.711   4.553  1.00118.83       1SG2488
ATOM   2488  CB  PHE   309      61.963  15.379   3.343  1.00118.83       1SG2489
ATOM   2489  CG  PHE   309      63.418  15.203   3.611  1.00118.83       1SG2490
ATOM   2490  CD1 PHE   309      64.070  14.067   3.184  1.00118.83       1SG2491
ATOM   2491  CD2 PHE   309      64.125  16.146   4.313  1.00118.83       1SG2492
ATOM   2492  CE1 PHE   309      65.409  13.882   3.432  1.00118.83       1SG2493
ATOM   2493  CE2 PHE   309      65.465  15.962   4.561  1.00118.83       1SG2494
ATOM   2494  CZ  PHE   309      66.112  14.835   4.122  1.00118.83       1SG2495
ATOM   2495  C   PHE   309      61.558  15.527   5.794  1.00118.83       1SG2496
ATOM   2496  O   PHE   309      62.533  15.264   6.495  1.00118.83       1SG2497
ATOM   2497  N   LYS   310      60.734  16.553   6.088  1.00145.11       1SG2498
ATOM   2498  CA  LYS   310      60.892  17.350   7.284  1.00145.11       1SG2499
ATOM   2499  CB  LYS   310      60.025  18.622   7.299  1.00145.11       1SG2500
ATOM   2500  CG  LYS   310      58.528  18.326   7.436  1.00145.11       1SG2501
ATOM   2501  CD  LYS   310      57.688  19.521   7.898  1.00145.11       1SG2502
ATOM   2502  CE  LYS   310      57.506  19.594   9.417  1.00145.11       1SG2503
ATOM   2503  NZ  LYS   310      56.666  18.466   9.885  1.00145.11       1SG2504
ATOM   2504  C   LYS   310      60.484  16.594   8.520  1.00145.11       1SG2505
ATOM   2505  O   LYS   310      61.094  16.741   9.578  1.00145.11       1SG2506
ATOM   2506  N   ARG   311      59.452  15.737   8.406  1.00109.98       1SG2507
ATOM   2507  CA  ARG   311      58.790  15.143   9.538  1.00109.98       1SG2508
ATOM   2508  CB  ARG   311      57.790  14.059   9.100  1.00109.98       1SG2509
ATOM   2509  CG  ARG   311      57.107  13.336  10.261  1.00109.98       1SG2510
ATOM   2510  CD  ARG   311      56.300  12.111   9.824  1.00109.98       1SG2511
ATOM   2511  NE  ARG   311      55.190  12.598   8.960  1.00109.98       1SG2512
ATOM   2512  CZ  ARG   311      53.973  11.982   9.004  1.00109.98       1SG2513
ATOM   2513  NH1 ARG   311      53.786  10.897   9.810  1.00109.98       1SG2514
ATOM   2514  NH2 ARG   311      52.941  12.455   8.245  1.00109.98       1SG2515
ATOM   2515  C   ARG   311      59.738  14.460  10.476  1.00109.98       1SG2516
ATOM   2516  O   ARG   311      59.728  14.738  11.674  1.00109.98       1SG2517
ATOM   2517  N   TYR   312      60.614  13.585   9.960  1.00 62.00       1SG2518
ATOM   2518  CA  TYR   312      61.435  12.780  10.820  1.00 62.00       1SG2519
ATOM   2519  CB  TYR   312      62.307  11.757  10.074  1.00 62.00       1SG2520
ATOM   2520  CG  TYR   312      61.375  10.743   9.509  1.00 62.00       1SG2521
ATOM   2521  CD1 TYR   312      60.958   9.685  10.285  1.00 62.00       1SG2522
ATOM   2522  CD2 TYR   312      60.901  10.857   8.222  1.00 62.00       1SG2523
ATOM   2523  CE1 TYR   312      60.094   8.743   9.781  1.00 62.00       1SG2524
ATOM   2524  CE2 TYR   312      60.036   9.917   7.713  1.00 62.00       1SG2525
ATOM   2525  CZ  TYR   312      59.633   8.859   8.491  1.00 62.00       1SG2526
ATOM   2526  OH  TYR   312      58.746   7.894   7.969  1.00 62.00       1SG2527
ATOM   2527  C   TYR   312      62.338  13.622  11.659  1.00 62.00       1SG2528
ATOM   2528  O   TYR   312      62.587  13.304  12.821  1.00 62.00       1SG2529
ATOM   2529  N   PHE   313      62.859  14.723  11.100  1.00 99.59       1SG2530
ATOM   2530  CA  PHE   313      63.804  15.514  11.828  1.00 99.59       1SG2531
ATOM   2531  CB  PHE   313      64.259  16.758  11.051  1.00 99.59       1SG2532
ATOM   2532  CG  PHE   313      65.185  16.306   9.975  1.00 99.59       1SG2533
ATOM   2533  CD1 PHE   313      64.707  15.921   8.745  1.00 99.59       1SG2534
ATOM   2534  CD2 PHE   313      66.542  16.264  10.205  1.00 99.59       1SG2535
ATOM   2535  CE1 PHE   313      65.574  15.506   7.761  1.00 99.59       1SG2536
ATOM   2536  CE2 PHE   313      67.414  15.849   9.225  1.00 99.59       1SG2537
ATOM   2537  CZ  PHE   313      66.928  15.469   7.998  1.00 99.59       1SG2538
ATOM   2538  C   PHE   313      63.201  15.973  13.112  1.00 99.59       1SG2539
ATOM   2539  O   PHE   313      63.839  15.906  14.162  1.00 99.59       1SG2540
ATOM   2540  N   LEU   314      61.948  16.450  13.079  1.00 92.25       1SG2541
ATOM   2541  CA  LEU   314      61.411  16.947  14.304  1.00 92.25       1SG2542
ATOM   2542  CB  LEU   314      60.005  17.552  14.147  1.00 92.25       1SG2543
ATOM   2543  CG  LEU   314      59.964  18.830  13.282  1.00 92.25       1SG2544
ATOM   2544  CD1 LEU   314      60.783  19.968  13.914  1.00 92.25       1SG2545
ATOM   2545  CD2 LEU   314      60.357  18.548  11.823  1.00 92.25       1SG2546
ATOM   2546  C   LEU   314      61.347  15.838  15.314  1.00 92.25       1SG2547
ATOM   2547  O   LEU   314      61.754  16.013  16.456  1.00 92.25       1SG2548
ATOM   2548  N   GLN   315      60.838  14.648  14.961  1.00 69.59       1SG2549
ATOM   2549  CA  GLN   315      60.744  13.687  16.025  1.00 69.59       1SG2550
ATOM   2550  CB  GLN   315      59.910  12.446  15.646  1.00 69.59       1SG2551
ATOM   2551  CG  GLN   315      58.431  12.744  15.369  1.00 69.59       1SG2552
ATOM   2552  CD  GLN   315      57.727  11.437  15.013  1.00 69.59       1SG2553
ATOM   2553  OE1 GLN   315      58.234  10.616  14.251  1.00 69.59       1SG2554
ATOM   2554  NE2 GLN   315      56.514  11.234  15.595  1.00 69.59       1SG2555
ATOM   2555  C   GLN   315      62.093  13.189  16.474  1.00 69.59       1SG2556
ATOM   2556  O   GLN   315      62.430  13.273  17.654  1.00 69.59       1SG2557
ATOM   2557  N   LEU   316      62.900  12.664  15.527  1.00113.70       1SG2558
ATOM   2558  CA  LEU   316      64.151  12.005  15.810  1.00113.70       1SG2559
ATOM   2559  CB  LEU   316      64.655  11.164  14.627  1.00113.70       1SG2560
ATOM   2560  CG  LEU   316      63.738   9.981  14.265  1.00113.70       1SG2561
ATOM   2561  CD1 LEU   316      63.661   8.961  15.411  1.00113.70       1SG2562
ATOM   2562  CD2 LEU   316      62.359  10.460  13.788  1.00113.70       1SG2563
ATOM   2563  C   LEU   316      65.284  12.903  16.202  1.00113.70       1SG2564
ATOM   2564  O   LEU   316      66.020  12.596  17.140  1.00113.70       1SG2565
ATOM   2565  N   LEU   317      65.471  14.041  15.508  1.00118.35       1SG2566
ATOM   2566  CA  LEU   317      66.690  14.751  15.755  1.00118.35       1SG2567
ATOM   2567  CB  LEU   317      67.082  15.728  14.631  1.00118.35       1SG2568
ATOM   2568  CG  LEU   317      68.459  16.374  14.865  1.00118.35       1SG2569
ATOM   2569  CD1 LEU   317      69.526  15.293  15.092  1.00118.35       1SG2570
ATOM   2570  CD2 LEU   317      68.845  17.316  13.713  1.00118.35       1SG2571
ATOM   2571  C   LEU   317      66.618  15.475  17.051  1.00118.35       1SG2572
ATOM   2572  O   LEU   317      65.823  16.387  17.246  1.00118.35       1SG2573
ATOM   2573  N   LYS   318      67.501  15.085  17.981  1.00157.78       1SG2574
ATOM   2574  CA  LYS   318      67.536  15.678  19.279  1.00157.78       1SG2575
ATOM   2575  CB  LYS   318      68.608  15.032  20.180  1.00157.78       1SG2576
ATOM   2576  CG  LYS   318      68.772  15.611  21.596  1.00157.78       1SG2577
ATOM   2577  CD  LYS   318      69.331  17.039  21.644  1.00157.78       1SG2578
ATOM   2578  CE  LYS   318      70.027  17.408  22.953  1.00157.78       1SG2579
ATOM   2579  NZ  LYS   318      71.459  17.043  22.869  1.00157.78       1SG2580
ATOM   2580  C   LYS   318      67.864  17.118  19.110  1.00157.78       1SG2581
ATOM   2581  O   LYS   318      67.390  17.952  19.873  1.00157.78       1SG2582
ATOM   2582  N   TYR   319      68.730  17.456  18.146  1.00109.05       1SG2583
ATOM   2583  CA  TYR   319      69.111  18.828  17.987  1.00109.05       1SG2584
ATOM   2584  CB  TYR   319      70.244  19.007  16.966  1.00109.05       1SG2585
ATOM   2585  CG  TYR   319      71.496  18.500  17.589  1.00109.05       1SG2586
ATOM   2586  CD1 TYR   319      71.809  17.161  17.556  1.00109.05       1SG2587
ATOM   2587  CD2 TYR   319      72.349  19.372  18.225  1.00109.05       1SG2588
ATOM   2588  CE1 TYR   319      72.968  16.704  18.138  1.00109.05       1SG2589
ATOM   2589  CE2 TYR   319      73.508  18.921  18.807  1.00109.05       1SG2590
ATOM   2590  CZ  TYR   319      73.819  17.584  18.763  1.00109.05       1SG2591
ATOM   2591  OH  TYR   319      75.009  17.120  19.361  1.00109.05       1SG2592
ATOM   2592  C   TYR   319      67.972  19.687  17.526  1.00109.05       1SG2593
ATOM   2593  O   TYR   319      67.713  20.741  18.105  1.00109.05       1SG2594
ATOM   2594  N   ILE   320      67.227  19.241  16.497  1.00 62.11       1SG2595
ATOM   2595  CA  ILE   320      66.269  20.120  15.888  1.00 62.11       1SG2596
ATOM   2596  CB  ILE   320      65.622  19.544  14.664  1.00 62.11       1SG2597
ATOM   2597  CG2 ILE   320      64.507  20.504  14.215  1.00 62.11       1SG2598
ATOM   2598  CG1 ILE   320      66.693  19.324  13.585  1.00 62.11       1SG2599
ATOM   2599  CD1 ILE   320      66.225  18.479  12.406  1.00 62.11       1SG2600
ATOM   2600  C   ILE   320      65.203  20.562  16.842  1.00 62.11       1SG2601
ATOM   2601  O   ILE   320      64.927  21.758  16.879  1.00 62.11       1SG2602
ATOM   2602  N   PRO   321      64.561  19.729  17.610  1.00172.18       1SG2603
ATOM   2603  CA  PRO   321      63.590  20.306  18.491  1.00172.18       1SG2604
ATOM   2604  CD  PRO   321      64.022  18.511  17.048  1.00172.18       1SG2605
ATOM   2605  CB  PRO   321      62.769  19.166  19.045  1.00172.18       1SG2606
ATOM   2606  CG  PRO   321      62.727  18.234  17.836  1.00172.18       1SG2607
ATOM   2607  C   PRO   321      64.090  21.275  19.494  1.00172.18       1SG2608
ATOM   2608  O   PRO   321      63.416  22.280  19.701  1.00172.18       1SG2609
ATOM   2609  N   PRO   322      65.191  21.030  20.121  1.00110.38       1SG2610
ATOM   2610  CA  PRO   322      65.662  22.038  21.014  1.00110.38       1SG2611
ATOM   2611  CD  PRO   322      65.379  19.713  20.692  1.00110.38       1SG2612
ATOM   2612  CB  PRO   322      66.739  21.368  21.858  1.00110.38       1SG2613
ATOM   2613  CG  PRO   322      66.205  19.926  21.975  1.00110.38       1SG2614
ATOM   2614  C   PRO   322      66.028  23.264  20.248  1.00110.38       1SG2615
ATOM   2615  O   PRO   322      66.068  24.342  20.839  1.00110.38       1SG2616
ATOM   2616  N   LYS   323      66.315  23.120  18.939  1.00127.62       1SG2617
ATOM   2617  CA  LYS   323      66.581  24.261  18.115  1.00127.62       1SG2618
ATOM   2618  CB  LYS   323      66.918  23.879  16.661  1.00127.62       1SG2619
ATOM   2619  CG  LYS   323      67.199  25.078  15.750  1.00127.62       1SG2620
ATOM   2620  CD  LYS   323      68.543  25.774  15.979  1.00127.62       1SG2621
ATOM   2621  CE  LYS   323      69.464  25.704  14.757  1.00127.62       1SG2622
ATOM   2622  NZ  LYS   323      70.679  26.519  14.983  1.00127.62       1SG2623
ATOM   2623  C   LYS   323      65.321  25.065  18.087  1.00127.62       1SG2624
ATOM   2624  O   LYS   323      65.338  26.278  18.287  1.00127.62       1SG2625
ATOM   2625  N   ALA   324      64.179  24.387  17.867  1.00 36.18       1SG2626
ATOM   2626  CA  ALA   324      62.918  25.065  17.794  1.00 36.18       1SG2627
ATOM   2627  CB  ALA   324      61.753  24.113  17.478  1.00 36.18       1SG2628
ATOM   2628  C   ALA   324      62.623  25.699  19.118  1.00 36.18       1SG2629
ATOM   2629  O   ALA   324      62.198  26.851  19.182  1.00 36.18       1SG2630
ATOM   2630  N   LYS   325      62.854  24.959  20.220  1.00119.67       1SG2631
ATOM   2631  CA  LYS   325      62.522  25.486  21.512  1.00119.67       1SG2632
ATOM   2632  CB  LYS   325      62.712  24.467  22.651  1.00119.67       1SG2633
ATOM   2633  CG  LYS   325      61.888  24.775  23.909  1.00119.67       1SG2634
ATOM   2634  CD  LYS   325      62.219  26.085  24.629  1.00119.67       1SG2635
ATOM   2635  CE  LYS   325      61.315  26.323  25.844  1.00119.67       1SG2636
ATOM   2636  NZ  LYS   325      61.921  27.310  26.764  1.00119.67       1SG2637
ATOM   2637  C   LYS   325      63.396  26.668  21.791  1.00119.67       1SG2638
ATOM   2638  O   LYS   325      62.925  27.702  22.261  1.00119.67       1SG2639
ATOM   2639  N   SER   326      64.698  26.549  21.466  1.00 74.27       1SG2640
ATOM   2640  CA  SER   326      65.665  27.576  21.737  1.00 74.27       1SG2641
ATOM   2641  CB  SER   326      67.084  27.149  21.319  1.00 74.27       1SG2642
ATOM   2642  OG  SER   326      68.012  28.185  21.600  1.00 74.27       1SG2643
ATOM   2643  C   SER   326      65.288  28.808  20.978  1.00 74.27       1SG2644
ATOM   2644  O   SER   326      65.441  29.925  21.470  1.00 74.27       1SG2645
ATOM   2645  N   HIS   327      64.790  28.637  19.744  1.00117.30       1SG2646
ATOM   2646  CA  HIS   327      64.363  29.752  18.953  1.00117.30       1SG2647
ATOM   2647  ND1 HIS   327      62.711  30.086  15.473  1.00117.30       1SG2648
ATOM   2648  CG  HIS   327      63.232  30.333  16.724  1.00117.30       1SG2649
ATOM   2649  CB  HIS   327      63.839  29.270  17.587  1.00117.30       1SG2650
ATOM   2650  NE2 HIS   327      62.415  32.254  15.867  1.00117.30       1SG2651
ATOM   2651  CD2 HIS   327      63.045  31.663  16.947  1.00117.30       1SG2652
ATOM   2652  CE1 HIS   327      62.235  31.268  15.007  1.00117.30       1SG2653
ATOM   2653  C   HIS   327      63.227  30.436  19.659  1.00117.30       1SG2654
ATOM   2654  O   HIS   327      63.264  31.640  19.907  1.00117.30       1SG2655
ATOM   2655  N   SER   328      62.191  29.660  20.017  1.00 65.93       1SG2656
ATOM   2656  CA  SER   328      60.972  30.180  20.571  1.00 65.93       1SG2657
ATOM   2657  CB  SER   328      59.794  29.210  20.385  1.00 65.93       1SG2658
ATOM   2658  OG  SER   328      59.538  29.026  19.000  1.00 65.93       1SG2659
ATOM   2659  C   SER   328      61.051  30.523  22.035  1.00 65.93       1SG2660
ATOM   2660  O   SER   328      60.122  31.141  22.552  1.00 65.93       1SG2661
ATOM   2661  N   ASN   329      62.126  30.160  22.766  1.00128.75       1SG2662
ATOM   2662  CA  ASN   329      62.022  30.348  24.194  1.00128.75       1SG2663
ATOM   2663  CB  ASN   329      62.927  29.395  25.008  1.00128.75       1SG2664
ATOM   2664  CG  ASN   329      64.391  29.645  24.675  1.00128.75       1SG2665
ATOM   2665  OD1 ASN   329      64.701  30.481  23.829  1.00128.75       1SG2666
ATOM   2666  ND2 ASN   329      65.311  28.914  25.359  1.00128.75       1SG2667
ATOM   2667  C   ASN   329      62.275  31.768  24.639  1.00128.75       1SG2668
ATOM   2668  O   ASN   329      63.302  32.085  25.236  1.00128.75       1SG2669
ATOM   2669  N   LEU   330      61.341  32.678  24.304  1.00 93.72       1SG2670
ATOM   2670  CA  LEU   330      61.320  34.043  24.760  1.00 93.72       1SG2671
ATOM   2671  CB  LEU   330      60.675  35.014  23.762  1.00 93.72       1SG2672
ATOM   2672  CG  LEU   330      61.576  35.207  22.531  1.00 93.72       1SG2673
ATOM   2673  CD1 LEU   330      61.065  36.333  21.620  1.00 93.72       1SG2674
ATOM   2674  CD2 LEU   330      63.043  35.390  22.958  1.00 93.72       1SG2675
ATOM   2675  C   LEU   330      60.669  34.193  26.106  1.00 93.72       1SG2676
ATOM   2676  O   LEU   330      60.929  35.158  26.821  1.00 93.72       1SG2677
ATOM   2677  N   SER   331      59.791  33.239  26.471  1.00 92.71       1SG2678
ATOM   2678  CA  SER   331      58.896  33.322  27.596  1.00 92.71       1SG2679
ATOM   2679  CB  SER   331      58.149  32.002  27.838  1.00 92.71       1SG2680
ATOM   2680  OG  SER   331      59.066  31.006  28.268  1.00 92.71       1SG2681
ATOM   2681  C   SER   331      59.576  33.648  28.887  1.00 92.71       1SG2682
ATOM   2682  O   SER   331      59.081  34.495  29.630  1.00 92.71       1SG2683
ATOM   2683  N   THR   332      60.719  33.010  29.199  1.00130.04       1SG2684
ATOM   2684  CA  THR   332      61.305  33.223  30.490  1.00130.04       1SG2685
ATOM   2685  CB  THR   332      62.588  32.467  30.712  1.00130.04       1SG2686
ATOM   2686  OG1 THR   332      63.574  32.891  29.782  1.00130.04       1SG2687
ATOM   2687  CG2 THR   332      62.319  30.959  30.561  1.00130.04       1SG2688
ATOM   2688  C   THR   332      61.600  34.674  30.686  1.00130.04       1SG2689
ATOM   2689  O   THR   332      62.110  35.348  29.792  1.00130.04       1SG2690
ATOM   2690  N   LYS   333      61.219  35.193  31.872  1.00287.45       1SG2691
ATOM   2691  CA  LYS   333      61.544  36.535  32.254  1.00287.45       1SG2692
ATOM   2692  CB  LYS   333      60.447  37.206  33.101  1.00287.45       1SG2693
ATOM   2693  CG  LYS   333      60.664  38.699  33.354  1.00287.45       1SG2694
ATOM   2694  CD  LYS   333      60.472  39.535  32.090  1.00287.45       1SG2695
ATOM   2695  CE  LYS   333      59.260  39.087  31.270  1.00287.45       1SG2696
ATOM   2696  NZ  LYS   333      59.166  39.875  30.022  1.00287.45       1SG2697
ATOM   2697  C   LYS   333      62.716  36.327  33.145  1.00287.45       1SG2698
ATOM   2698  O   LYS   333      62.563  35.989  34.315  1.00287.45       1SG2699
ATOM   2699  N   MET   334      63.928  36.516  32.606  1.00290.27       1SG2700
ATOM   2700  CA  MET   334      65.098  36.144  33.334  1.00290.27       1SG2701
ATOM   2701  CB  MET   334      64.963  34.726  33.916  1.00290.27       1SG2702
ATOM   2702  CG  MET   334      66.186  34.195  34.658  1.00290.27       1SG2703
ATOM   2703  SD  MET   334      66.015  32.451  35.135  1.00290.27       1SG2704
ATOM   2704  CE  MET   334      65.697  31.869  33.442  1.00290.27       1SG2705
ATOM   2705  C   MET   334      66.153  36.093  32.285  1.00290.27       1SG2706
ATOM   2706  O   MET   334      66.609  37.119  31.784  1.00290.27       1SG2707
ATOM   2707  N   SER   335      66.563  34.859  31.944  1.00126.78       1SG2708
ATOM   2708  CA  SER   335      67.514  34.622  30.907  1.00126.78       1SG2709
ATOM   2709  CB  SER   335      68.098  33.191  30.939  1.00126.78       1SG2710
ATOM   2710  OG  SER   335      69.101  33.011  29.948  1.00126.78       1SG2711
ATOM   2711  C   SER   335      66.766  34.811  29.622  1.00126.78       1SG2712
ATOM   2712  O   SER   335      65.624  35.268  29.624  1.00126.78       1SG2713
ATOM   2713  N   THR   336      67.433  34.477  28.499  1.00204.54       1SG2714
ATOM   2714  CA  THR   336      66.981  34.582  27.138  1.00204.54       1SG2715
ATOM   2715  CB  THR   336      65.781  33.738  26.775  1.00204.54       1SG2716
ATOM   2716  OG1 THR   336      65.692  33.620  25.362  1.00204.54       1SG2717
ATOM   2717  CG2 THR   336      64.492  34.384  27.300  1.00204.54       1SG2718
ATOM   2718  C   THR   336      66.733  36.014  26.806  1.00204.54       1SG2719
ATOM   2719  O   THR   336      65.930  36.344  25.935  1.00204.54       1SG2720
ATOM   2720  N   LEU   337      67.466  36.901  27.502  1.00170.34       1SG2721
ATOM   2721  CA  LEU   337      67.446  38.310  27.257  1.00170.34       1SG2722
ATOM   2722  CB  LEU   337      68.212  39.126  28.325  1.00170.34       1SG2723
ATOM   2723  CG  LEU   337      69.754  39.036  28.276  1.00170.34       1SG2724
ATOM   2724  CD1 LEU   337      70.358  39.912  27.163  1.00170.34       1SG2725
ATOM   2725  CD2 LEU   337      70.373  39.312  29.656  1.00170.34       1SG2726
ATOM   2726  C   LEU   337      68.093  38.510  25.929  1.00170.34       1SG2727
ATOM   2727  O   LEU   337      67.858  39.520  25.268  1.00170.34       1SG2728
ATOM   2728  N   SER   338      68.934  37.526  25.535  1.00 73.63       1SG2729
ATOM   2729  CA  SER   338      69.776  37.522  24.364  1.00 73.63       1SG2730
ATOM   2730  CB  SER   338      70.141  36.106  23.884  1.00 73.63       1SG2731
ATOM   2731  OG  SER   338      68.977  35.422  23.440  1.00 73.63       1SG2732
ATOM   2732  C   SER   338      69.125  38.221  23.217  1.00 73.63       1SG2733
ATOM   2733  O   SER   338      67.903  38.234  23.081  1.00 73.63       1SG2734
ATOM   2734  N   TYR   339      69.943  38.849  22.344  1.00217.50       1SG2735
ATOM   2735  CA  TYR   339      69.287  39.586  21.313  1.00217.50       1SG2736
ATOM   2736  CB  TYR   339      69.944  40.938  20.950  1.00217.50       1SG2737
ATOM   2737  CG  TYR   339      71.246  40.764  20.248  1.00217.50       1SG2738
ATOM   2738  CD1 TYR   339      71.272  40.659  18.878  1.00217.50       1SG2739
ATOM   2739  CD2 TYR   339      72.433  40.723  20.945  1.00217.50       1SG2740
ATOM   2740  CE1 TYR   339      72.463  40.509  18.210  1.00217.50       1SG2741
ATOM   2741  CE2 TYR   339      73.630  40.573  20.281  1.00217.50       1SG2742
ATOM   2742  CZ  TYR   339      73.644  40.466  18.909  1.00217.50       1SG2743
ATOM   2743  OH  TYR   339      74.862  40.313  18.214  1.00217.50       1SG2744
ATOM   2744  C   TYR   339      69.132  38.744  20.107  1.00217.50       1SG2745
ATOM   2745  O   TYR   339      70.090  38.246  19.513  1.00217.50       1SG2746
ATOM   2746  N   ARG   340      67.853  38.529  19.754  1.00339.50       1SG2747
ATOM   2747  CA  ARG   340      67.492  37.791  18.592  1.00339.50       1SG2748
ATOM   2748  CB  ARG   340      68.060  38.442  17.319  1.00339.50       1SG2749
ATOM   2749  CG  ARG   340      67.306  38.103  16.036  1.00339.50       1SG2750
ATOM   2750  CD  ARG   340      67.403  39.207  14.975  1.00339.50       1SG2751
ATOM   2751  NE  ARG   340      66.612  40.380  15.462  1.00339.50       1SG2752
ATOM   2752  CZ  ARG   340      67.220  41.448  16.060  1.00339.50       1SG2753
ATOM   2753  NH1 ARG   340      68.580  41.502  16.156  1.00339.50       1SG2754
ATOM   2754  NH2 ARG   340      66.464  42.476  16.548  1.00339.50       1SG2755
ATOM   2755  C   ARG   340      67.963  36.388  18.767  1.00339.50       1SG2756
ATOM   2756  O   ARG   340      68.766  36.096  19.646  1.00339.50       1SG2757
ATOM   2757  N   PRO   341      67.506  35.464  17.994  1.00266.78       1SG2758
ATOM   2758  CA  PRO   341      67.964  34.158  18.344  1.00266.78       1SG2759
ATOM   2759  CD  PRO   341      66.111  35.449  17.585  1.00266.78       1SG2760
ATOM   2760  CB  PRO   341      67.009  33.184  17.664  1.00266.78       1SG2761
ATOM   2761  CG  PRO   341      65.684  33.971  17.650  1.00266.78       1SG2762
ATOM   2762  C   PRO   341      69.416  33.901  18.149  1.00266.78       1SG2763
ATOM   2763  O   PRO   341      69.875  33.888  17.010  1.00266.78       1SG2764
ATOM   2764  N   SER   342      70.130  33.675  19.272  1.00215.30       1SG2765
ATOM   2765  CA  SER   342      71.515  33.322  19.301  1.00215.30       1SG2766
ATOM   2766  CB  SER   342      71.771  31.830  19.015  1.00215.30       1SG2767
ATOM   2767  OG  SER   342      71.209  31.035  20.048  1.00215.30       1SG2768
ATOM   2768  C   SER   342      72.267  34.151  18.316  1.00215.30       1SG2769
ATOM   2769  O   SER   342      73.008  33.611  17.496  1.00215.30       1SG2770
ATOM   2770  N   ASP   343      72.130  35.488  18.401  1.00120.16       1SG2771
ATOM   2771  CA  ASP   343      72.815  36.362  17.494  1.00120.16       1SG2772
ATOM   2772  CB  ASP   343      74.333  36.393  17.735  1.00120.16       1SG2773
ATOM   2773  CG  ASP   343      74.909  37.548  16.938  1.00120.16       1SG2774
ATOM   2774  OD1 ASP   343      74.105  38.429  16.535  1.00120.16       1SG2775
ATOM   2775  OD2 ASP   343      76.151  37.574  16.730  1.00120.16       1SG2776
ATOM   2776  C   ASP   343      72.566  35.918  16.084  1.00120.16       1SG2777
ATOM   2777  O   ASP   343      73.480  35.503  15.374  1.00120.16       1SG2778
ATOM   2778  N   ASN   344      71.293  36.007  15.655  1.00102.95       1SG2779
ATOM   2779  CA  ASN   344      70.837  35.616  14.349  1.00102.95       1SG2780
ATOM   2780  CB  ASN   344      69.326  35.798  14.142  1.00102.95       1SG2781
ATOM   2781  CG  ASN   344      69.018  35.346  12.720  1.00102.95       1SG2782
ATOM   2782  OD1 ASN   344      69.510  34.311  12.273  1.00102.95       1SG2783
ATOM   2783  ND2 ASN   344      68.183  36.130  11.987  1.00102.95       1SG2784
ATOM   2784  C   ASN   344      71.489  36.458  13.306  1.00102.95       1SG2785
ATOM   2785  O   ASN   344      71.620  36.035  12.157  1.00102.95       1SG2786
ATOM   2786  N   VAL   345      71.927  37.669  13.685  1.00105.59       1SG2787
ATOM   2787  CA  VAL   345      72.409  38.622  12.730  1.00105.59       1SG2788
ATOM   2788  CB  VAL   345      72.968  39.870  13.342  1.00105.59       1SG2789
ATOM   2789  CG1 VAL   345      74.297  39.538  14.038  1.00105.59       1SG2790
ATOM   2790  CG2 VAL   345      73.106  40.914  12.222  1.00105.59       1SG2791
ATOM   2791  C   VAL   345      73.489  38.023  11.891  1.00105.59       1SG2792
ATOM   2792  O   VAL   345      73.607  38.388  10.723  1.00105.59       1SG2793
ATOM   2793  N   SER   346      74.322  37.121  12.451  1.00116.39       1SG2794
ATOM   2794  CA  SER   346      75.370  36.552  11.649  1.00116.39       1SG2795
ATOM   2795  CB  SER   346      76.294  35.613  12.446  1.00116.39       1SG2796
ATOM   2796  OG  SER   346      76.857  36.303  13.552  1.00116.39       1SG2797
ATOM   2797  C   SER   346      74.742  35.743  10.556  1.00116.39       1SG2798
ATOM   2798  O   SER   346      74.460  34.557  10.717  1.00116.39       1SG2799
ATOM   2799  N   SER   347      74.548  36.365   9.381  1.00 94.78       1SG2800
ATOM   2800  CA  SER   347      73.971  35.655   8.285  1.00 94.78       1SG2801
ATOM   2801  CB  SER   347      72.940  36.485   7.500  1.00 94.78       1SG2802
ATOM   2802  OG  SER   347      71.801  36.739   8.306  1.00 94.78       1SG2803
ATOM   2803  C   SER   347      75.104  35.407   7.366  1.00 94.78       1SG2804
ATOM   2804  O   SER   347      75.389  36.210   6.480  1.00 94.78       1SG2805
ATOM   2805  N   SER   348      75.777  34.261   7.534  1.00 95.71       1SG2806
ATOM   2806  CA  SER   348      76.912  34.062   6.697  1.00 95.71       1SG2807
ATOM   2807  CB  SER   348      78.202  33.813   7.499  1.00 95.71       1SG2808
ATOM   2808  OG  SER   348      78.484  34.929   8.332  1.00 95.71       1SG2809
ATOM   2809  C   SER   348      76.655  32.868   5.845  1.00 95.71       1SG2810
ATOM   2810  O   SER   348      76.330  31.789   6.340  1.00 95.71       1SG2811
ATOM   2811  N   THR   349      76.751  33.056   4.516  1.00 37.74       1SG2812
ATOM   2812  CA  THR   349      76.611  31.956   3.611  1.00 37.74       1SG2813
ATOM   2813  CB  THR   349      76.565  32.370   2.170  1.00 37.74       1SG2814
ATOM   2814  OG1 THR   349      75.457  33.230   1.945  1.00 37.74       1SG2815
ATOM   2815  CG2 THR   349      76.460  31.108   1.293  1.00 37.74       1SG2816
ATOM   2816  C   THR   349      77.819  31.100   3.781  1.00 37.74       1SG2817
ATOM   2817  O   THR   349      77.737  29.873   3.751  1.00 37.74       1SG2818
ATOM   2818  N   LYS   350      78.985  31.758   3.957  1.00131.31       1SG2819
ATOM   2819  CA  LYS   350      80.237  31.070   4.089  1.00131.31       1SG2820
ATOM   2820  CB  LYS   350      81.103  31.186   2.824  1.00131.31       1SG2821
ATOM   2821  CG  LYS   350      80.354  30.894   1.520  1.00131.31       1SG2822
ATOM   2822  CD  LYS   350      79.487  32.054   1.035  1.00131.31       1SG2823
ATOM   2823  CE  LYS   350      80.186  32.912  -0.023  1.00131.31       1SG2824
ATOM   2824  NZ  LYS   350      79.467  34.192  -0.208  1.00131.31       1SG2825
ATOM   2825  C   LYS   350      81.021  31.783   5.152  1.00131.31       1SG2826
ATOM   2826  O   LYS   350      80.875  32.993   5.320  1.00131.31       1SG2827
ATOM   2827  N   LYS   351      81.857  31.050   5.923  1.00198.77       1SG2828
ATOM   2828  CA  LYS   351      82.696  31.708   6.892  1.00198.77       1SG2829
ATOM   2829  CB  LYS   351      82.001  31.840   8.264  1.00198.77       1SG2830
ATOM   2830  CG  LYS   351      82.717  32.740   9.276  1.00198.77       1SG2831
ATOM   2831  CD  LYS   351      81.842  33.110  10.479  1.00198.77       1SG2832
ATOM   2832  CE  LYS   351      82.547  33.970  11.529  1.00198.77       1SG2833
ATOM   2833  NZ  LYS   351      81.619  34.255  12.647  1.00198.77       1SG2834
ATOM   2834  C   LYS   351      83.916  30.850   7.080  1.00198.77       1SG2835
ATOM   2835  O   LYS   351      84.294  30.553   8.212  1.00198.77       1SG2836
ATOM   2836  N   PRO   352      84.589  30.535   5.997  1.00217.38       1SG2837
ATOM   2837  CA  PRO   352      85.641  29.544   5.965  1.00217.38       1SG2838
ATOM   2838  CD  PRO   352      84.596  31.383   4.819  1.00217.38       1SG2839
ATOM   2839  CB  PRO   352      86.356  29.725   4.628  1.00217.38       1SG2840
ATOM   2840  CG  PRO   352      85.388  30.572   3.781  1.00217.38       1SG2841
ATOM   2841  C   PRO   352      86.611  29.588   7.086  1.00217.38       1SG2842
ATOM   2842  O   PRO   352      87.584  30.338   7.003  1.00217.38       1SG2843
ATOM   2843  N   ALA   353      86.376  28.807   8.157  1.00138.40       1SG2844
ATOM   2844  CA  ALA   353      87.374  28.885   9.163  1.00138.40       1SG2845
ATOM   2845  CB  ALA   353      86.846  28.518  10.562  1.00138.40       1SG2846
ATOM   2846  C   ALA   353      88.645  28.125   8.836  1.00138.40       1SG2847
ATOM   2847  O   ALA   353      89.640  28.774   8.553  1.00138.40       1SG2848
ATOM   2848  N   PRO   354      88.755  26.817   8.774  1.00196.88       1SG2849
ATOM   2849  CA  PRO   354      90.057  26.265   8.459  1.00196.88       1SG2850
ATOM   2850  CD  PRO   354      87.979  25.906   9.600  1.00196.88       1SG2851
ATOM   2851  CB  PRO   354      90.118  24.892   9.125  1.00196.88       1SG2852
ATOM   2852  CG  PRO   354      88.649  24.538   9.403  1.00196.88       1SG2853
ATOM   2853  C   PRO   354      90.310  26.196   6.999  1.00196.88       1SG2854
ATOM   2854  O   PRO   354      91.398  26.529   6.531  1.00196.88       1SG2855
ATOM   2855  N   CYS   355      89.263  25.756   6.288  1.00178.75       1SG2856
ATOM   2856  CA  CYS   355      89.203  25.585   4.876  1.00178.75       1SG2857
ATOM   2857  CB  CYS   355      88.947  26.915   4.147  1.00178.75       1SG2858
ATOM   2858  SG  CYS   355      88.755  26.718   2.355  1.00178.75       1SG2859
ATOM   2859  C   CYS   355      90.436  24.946   4.310  1.00178.75       1SG2860
ATOM   2860  O   CYS   355      91.250  25.626   3.697  1.00178.75       1SG2861
ATOM   2861  N   PHE   356      90.655  23.632   4.511  1.00 79.42       1SG2862
ATOM   2862  CA  PHE   356      91.788  23.041   3.847  1.00 79.42       1SG2863
ATOM   2863  CB  PHE   356      91.945  21.540   4.149  1.00 79.42       1SG2864
ATOM   2864  CG  PHE   356      92.985  20.979   3.235  1.00 79.42       1SG2865
ATOM   2865  CD1 PHE   356      94.323  21.214   3.451  1.00 79.42       1SG2866
ATOM   2866  CD2 PHE   356      92.619  20.197   2.161  1.00 79.42       1SG2867
ATOM   2867  CE1 PHE   356      95.274  20.689   2.606  1.00 79.42       1SG2868
ATOM   2868  CE2 PHE   356      93.564  19.668   1.313  1.00 79.42       1SG2869
ATOM   2869  CZ  PHE   356      94.897  19.916   1.534  1.00 79.42       1SG2870
ATOM   2870  C   PHE   356      91.548  23.168   2.375  1.00 79.42       1SG2871
ATOM   2871  O   PHE   356      92.389  23.667   1.629  1.00 79.42       1SG2872
ATOM   2872  N   GLU   357      90.354  22.722   1.942  1.00256.30       1SG2873
ATOM   2873  CA  GLU   357      89.877  22.801   0.592  1.00256.30       1SG2874
ATOM   2874  CB  GLU   357      89.340  21.454   0.073  1.00256.30       1SG2875
ATOM   2875  CG  GLU   357      90.378  20.326   0.092  1.00256.30       1SG2876
ATOM   2876  CD  GLU   357      91.045  20.222  -1.271  1.00256.30       1SG2877
ATOM   2877  OE1 GLU   357      90.389  19.695  -2.210  1.00256.30       1SG2878
ATOM   2878  OE2 GLU   357      92.222  20.656  -1.391  1.00256.30       1SG2879
ATOM   2879  C   GLU   357      88.702  23.696   0.774  1.00256.30       1SG2880
ATOM   2880  O   GLU   357      88.310  23.920   1.915  1.00256.30       1SG2881
ATOM   2881  N   VAL   358      88.103  24.265  -0.289  1.00266.95       1SG2882
ATOM   2882  CA  VAL   358      87.027  25.139   0.075  1.00266.95       1SG2883
ATOM   2883  CB  VAL   358      86.559  26.076  -1.003  1.00266.95       1SG2884
ATOM   2884  CG1 VAL   358      85.805  25.289  -2.087  1.00266.95       1SG2885
ATOM   2885  CG2 VAL   358      85.751  27.201  -0.333  1.00266.95       1SG2886
ATOM   2886  C   VAL   358      85.890  24.298   0.545  1.00266.95       1SG2887
ATOM   2887  O   VAL   358      85.435  23.387  -0.144  1.00266.95       1SG2888
ATOM   2888  N   GLU   359      85.403  24.619   1.756  1.00 97.84       1SG2889
ATOM   2889  CA  GLU   359      84.351  23.894   2.403  1.00 97.84       1SG2890
ATOM   2890  CB  GLU   359      83.245  23.373   1.462  1.00 97.84       1SG2891
ATOM   2891  CG  GLU   359      82.431  24.458   0.750  1.00 97.84       1SG2892
ATOM   2892  CD  GLU   359      83.078  24.752  -0.599  1.00 97.84       1SG2893
ATOM   2893  OE1 GLU   359      83.262  23.786  -1.388  1.00 97.84       1SG2894
ATOM   2894  OE2 GLU   359      83.377  25.945  -0.869  1.00 97.84       1SG2895
ATOM   2895  C   GLU   359      84.972  22.678   3.079  1.00 97.84       1SG2896
ATOM   2896  O   GLU   359      84.468  21.549   2.840  1.00 97.84       1SG2897
ATOM   2897  OXT GLU   359      85.952  22.861   3.850  1.00 97.84       1SG2898
END
