# Supplementary material for: Common angiotensin receptor blockers may directly modulate the immune system via VDR, PPAR and CCR2b
Source: Theor Biol Med Model. 2006 Jan 10;3:1. doi: 10.1186/1742-4682-3-1 (PMC1360063; doi:10.1186/1742-4682-3-1)
Supplement: Additional File 1 — 'ARB-immune-models.tar.gz' – Models of receptors and significant ligands. This is a Tar-Gzip archive which can by unpacked by using 'tar-xvzf', Winzipv8+ or 'Mac Stuffit'. There are five directories within it, containing a total of 35 files, 1.54 Meg when unpacked, 360 K when compressed: • 'AT2R1' contains the receptor model described in this paper, plus the docked conformation of each ARB, corresponding to the Ki values in Table 1. • 'CCR2b' contains the receptor model we derived from 1KP1, together with TAK779 and each of the ARBs in their docked conformation. • 'PPAR' contains the receptor model we derived from PDB:1FM9 together with the GI262570 ligand from PDB:1FM9 and each of the ARBs which have low Ki values when docked with the receptor. • 'VDR_from_1DB1" contains the VDR model we derived from PDB:1DB1 along with the docked conformations of the ARBs, 1,25-D (from PDB:1DB1) and TX522 (from PDB:1TXI). • 'VDR_from_1TXI' contains the VDR model we derived from PDB:1TXI along with the docked conformation of TX522, 1,25-D and Telmisartan. [file 1742-4682-3-1-S1.gz › ./PDB_models/AGTR1a/Candesartan_2E-9.pdb]

MODEL   Candesartan_2E-9
REMARK  Configuration of Candesartan when docked with authors' AGTR1a
REMARK
AUTHOR    T.G.Marshall, R.Lee, F.E.Marshall   
REMARK       contact: Trevor.M@TrevorMarshall.com
REMARK         
REMARK
REMARK  Estimated Free Energy of Binding    =  -12.02 kcal/mol  [=(1)+(3)]
REMARK  Estimated Inhibition Constant, Ki   =   +1.54e-09       [Temperature = 298.15 K]
REMARK  
REMARK  Final Docked Energy                 =  -13.86 kcal/mol  [=(1)+(2)]
REMARK  
REMARK  (1) Final Intermolecular Energy     =  -14.51 kcal/mol
REMARK  (2) Final Internal Energy of Ligand =   +0.65 kcal/mol
REMARK  (3) Torsional Free Energy           =   +2.49 kcal/mol
REMARK  
REMARK
REMARK  DPF = agtr1_cande.dpf
REMARK  NEWDPF move	candesartan.out.pdbq
REMARK  NEWDPF about	-0.103600 0.693800 0.096700
REMARK  NEWDPF tran0	60.923968 9.001147 -23.089369
REMARK  NEWDPF quat0	0.640256 -0.705760 0.303275 44896.813045
REMARK  NEWDPF ndihe	10
REMARK  NEWDPF dihe0	33.43 14.87 104.59 50.67 -101.81 -0.60 11.78 -164.46 -111.73 -2.76 
REMARK
REMARK                            x       y       z    vdW   Elec        q     RMS 
HETATM    1  C   UNK     1      62.032   7.912 -22.663 -0.48 -0.00    -0.005 62.645
HETATM    2  C   UNK     1      62.535   7.737 -23.889 -0.48 -0.00    -0.003 62.645
HETATM    3  C   UNK     1      61.644   7.541 -25.043 -0.45 -0.00    -0.000 62.645
HETATM    4  C   UNK     1      60.317   7.558 -24.889 -0.44 +0.00    +0.000 62.645
HETATM    5  C   UNK     1      59.764   7.737 -23.537 -0.45 +0.00    -0.000 62.645
HETATM    6  C   UNK     1      60.570   7.906 -22.486 -0.43 +0.00    -0.003 62.645
HETATM    7  C   UNK     1      62.944   8.173 -21.495 -0.53 +0.01    +0.111 62.645
HETATM    8  N   UNK     1      62.178   8.847 -20.424 -0.36 +0.01    -0.191 62.645
HETATM    9  C   UNK     1      62.828   9.934 -19.971 -0.49 +0.01    +0.067 62.645
HETATM   10  C   UNK     1      62.028   8.027 -19.371 -0.45 -0.06    +0.228 62.645
HETATM   11  C   UNK     1      63.163  11.060 -20.609 -0.61 +0.01    +0.077 62.645
HETATM   12  C   UNK     1      63.182   9.778 -18.569 -0.49 +0.00    +0.095 62.645
HETATM   13  C   UNK     1      63.932  12.049 -19.821 -0.50 +0.00    +0.007 62.645
HETATM   14  C   UNK     1      64.259  11.868 -18.534 -0.33 +0.00    +0.002 62.645
HETATM   15  C   UNK     1      63.857  10.645 -17.818 -0.48 +0.00    +0.020 62.645
HETATM   16  N   UNK     1      62.583   8.501 -18.337 -0.31 +0.05    -0.211 62.645
HETATM   17  O   UNK     1      61.391   6.856 -19.431 -0.10 +0.19    -0.306 62.645
HETATM   18  C   UNK     1      61.095   6.351 -18.122 -0.55 -0.17    +0.152 62.645
HETATM   19  C   UNK     1      61.169   4.811 -18.153 -0.68 -0.03    +0.035 62.645
HETATM   20  C   UNK     1      62.850  11.365 -22.020 -0.86 +0.03    +0.212 62.645
HETATM   21  O   UNK     1      63.153  10.559 -22.885 -0.20 -0.04    -0.644 62.645
HETATM   22  O   UNK     1      62.395  12.562 -22.389 -0.27 -0.02    -0.644 62.645
HETATM   23  C   UNK     1      59.418   7.381 -26.043 -0.39 -0.00    +0.003 62.645
HETATM   24  C   UNK     1      59.549   8.195 -27.096 -0.43 +0.00    +0.000 62.645
HETATM   25  C   UNK     1      58.403   6.307 -26.078 -0.39 -0.02    +0.039 62.645
HETATM   26  C   UNK     1      58.724   8.015 -28.300 -0.34 -0.00    +0.000 62.645
HETATM   27  C   UNK     1      57.834   7.023 -28.347 -0.31 -0.00    +0.000 62.645
HETATM   28  C   UNK     1      57.667   6.141 -27.182 -0.26 -0.00    +0.003 62.645
HETATM   29  C   UNK     1      58.125   5.444 -24.915 -0.53 -0.17    +0.202 62.645
HETATM   30  N   UNK     1      58.286   4.186 -24.957 -0.41 +0.13    -0.134 62.645
HETATM   31  N   UNK     1      57.620   5.897 -23.761 -0.48 +0.08    -0.112 62.645
HETATM   32  N   UNK     1      57.846   3.852 -23.663 -0.53 -0.05    +0.049 62.645
HETATM   33  N   UNK     1      57.482   5.011 -23.090 -0.48 +0.05    -0.050 62.645
TER
END
