# Supplementary material for: Common angiotensin receptor blockers may directly modulate the immune system via VDR, PPAR and CCR2b
Source: Theor Biol Med Model. 2006 Jan 10;3:1. doi: 10.1186/1742-4682-3-1 (PMC1360063; doi:10.1186/1742-4682-3-1)
Supplement: Additional File 1 — 'ARB-immune-models.tar.gz' – Models of receptors and significant ligands. This is a Tar-Gzip archive which can by unpacked by using 'tar-xvzf', Winzipv8+ or 'Mac Stuffit'. There are five directories within it, containing a total of 35 files, 1.54 Meg when unpacked, 360 K when compressed: • 'AT2R1' contains the receptor model described in this paper, plus the docked conformation of each ARB, corresponding to the Ki values in Table 1. • 'CCR2b' contains the receptor model we derived from 1KP1, together with TAK779 and each of the ARBs in their docked conformation. • 'PPAR' contains the receptor model we derived from PDB:1FM9 together with the GI262570 ligand from PDB:1FM9 and each of the ARBs which have low Ki values when docked with the receptor. • 'VDR_from_1DB1" contains the VDR model we derived from PDB:1DB1 along with the docked conformations of the ARBs, 1,25-D (from PDB:1DB1) and TX522 (from PDB:1TXI). • 'VDR_from_1TXI' contains the VDR model we derived from PDB:1TXI along with the docked conformation of TX522, 1,25-D and Telmisartan. [file 1742-4682-3-1-S1.gz › ./PDB_models/AGTR1a/Irbesartan_166E-12.pdb]

MODEL   Irbesartan_166E-12
REMARK  Configuration of Irbesartan when docked with authors' AGTR1a
REMARK
AUTHOR    T.G.Marshall, R.Lee, F.E.Marshall   
REMARK       contact: Trevor.M@TrevorMarshall.com
REMARK         
REMARK
REMARK
REMARK  Estimated Free Energy of Binding    =  -13.34 kcal/mol  [=(1)+(3)]
REMARK  Estimated Inhibition Constant, Ki   =   +1.66e-10       [Temperature = 298.15 K]
REMARK  
REMARK  Final Docked Energy                 =  -14.90 kcal/mol  [=(1)+(2)]
REMARK  
REMARK  (1) Final Intermolecular Energy     =  -15.83 kcal/mol
REMARK  (2) Final Internal Energy of Ligand =   +0.94 kcal/mol
REMARK  (3) Torsional Free Energy           =   +2.49 kcal/mol
REMARK  
REMARK
REMARK  DPF = agtr1_irbe.dpf
REMARK  NEWDPF move	irbesartan.out.pdbq
REMARK  NEWDPF about	-0.103600 0.693800 0.096700
REMARK  NEWDPF tran0	60.014162 8.485761 -23.202262
REMARK  NEWDPF quat0	-0.310583 -0.570849 -0.760046 -9141.770959
REMARK  NEWDPF ndihe	10
REMARK  NEWDPF dihe0	110.40 -41.29 -22.97 -85.65 -117.77 -168.58 -0.87 -129.95 150.14 -32.65 
REMARK
REMARK                            x       y       z    vdW   Elec        q     RMS 
HETATM    1  C   UNK     1      62.236   8.598 -21.423 -0.51 -0.00    -0.025 64.153
HETATM    2  C   UNK     1      61.121   8.958 -22.064 -0.49 +0.00    +0.013 64.153
HETATM    3  C   UNK     1      60.799   8.405 -23.389 -0.25 +0.00    +0.010 64.153
HETATM    4  C   UNK     1      61.631   7.547 -23.986 -0.47 -0.00    -0.040 64.153
HETATM    5  C   UNK     1      62.870   7.161 -23.289 -0.45 +0.00    +0.010 64.153
HETATM    6  C   UNK     1      63.155   7.657 -22.082 -0.43 +0.00    +0.013 64.153
HETATM    7  C   UNK     1      61.325   6.946 -25.331 -0.49 +0.01    +0.172 64.153
HETATM    8  N   UNK     1      59.942   7.184 -25.706 -0.28 +0.02    -0.299 64.153
HETATM    9  C   UNK     1      58.869   6.517 -25.267 -0.43 -0.04    +0.105 64.153
HETATM   10  C   UNK     1      59.528   8.039 -26.651 -0.42 +0.01    +0.256 64.153
HETATM   11  N   UNK     1      57.754   6.834 -25.781 -0.33 +0.16    -0.256 64.153
HETATM   12  C   UNK     1      58.963   5.439 -24.221 -0.48 -0.04    +0.078 64.153
HETATM   13  C   UNK     1      57.564   5.144 -23.638 -0.73 -0.01    +0.007 64.153
HETATM   14  C   UNK     1      57.368   3.623 -23.454 -0.82 +0.01    -0.004 64.153
HETATM   15  C   UNK     1      57.258   2.925 -24.827 -0.90 -0.01    +0.005 64.153
HETATM   16  C   UNK     1      58.029   7.872 -26.756 -0.43 -0.03    +0.136 64.153
HETATM   17  C   UNK     1      57.247   9.163 -26.422 -0.49 +0.00    +0.043 64.153
HETATM   18  C   UNK     1      57.582   7.442 -28.170 -0.43 -0.02    +0.043 64.153
HETATM   19  O   UNK     1      60.210   8.777 -27.343 -0.27 -0.07    -0.270 64.153
HETATM   20  C   UNK     1      56.521   9.532 -27.732 -0.60 -0.00    +0.003 64.153
HETATM   21  C   UNK     1      56.230   8.155 -28.354 -0.41 -0.00    +0.003 64.153
HETATM   22  C   UNK     1      62.564   9.156 -20.099 -0.46 -0.00    -0.012 64.153
HETATM   23  C   UNK     1      62.466   8.359 -19.030 -0.42 -0.00    +0.013 64.153
HETATM   24  C   UNK     1      63.030  10.549 -19.924 -0.54 +0.00    +0.018 64.153
HETATM   25  C   UNK     1      62.845   8.833 -17.692 -0.46 -0.00    +0.001 64.153
HETATM   26  C   UNK     1      63.301  10.078 -17.539 -0.51 -0.00    +0.001 64.153
HETATM   27  C   UNK     1      63.387  10.969 -18.705 -0.58 +0.00    +0.016 64.153
HETATM   28  C   UNK     1      63.058  11.522 -21.033 -0.67 +0.02    +0.153 64.153
HETATM   29  N   UNK     1      62.203  12.454 -21.131 -0.52 -0.02    -0.143 64.153
HETATM   30  N   UNK     1      63.924  11.460 -22.052 -0.39 -0.03    -0.148 64.153
HETATM   31  N   UNK     1      62.627  13.033 -22.343 -0.58 +0.00    +0.042 64.153
HETATM   32  N   UNK     1      63.674  12.298 -22.751 -0.47 -0.02    -0.099 64.153
HETATM   33  H   UNK     1      63.814  10.515 -22.566 -0.06 +0.03    +0.158 64.153
TER
END
