# Supplementary material for: Common angiotensin receptor blockers may directly modulate the immune system via VDR, PPAR and CCR2b
Source: Theor Biol Med Model. 2006 Jan 10;3:1. doi: 10.1186/1742-4682-3-1 (PMC1360063; doi:10.1186/1742-4682-3-1)
Supplement: Additional File 1 — 'ARB-immune-models.tar.gz' – Models of receptors and significant ligands. This is a Tar-Gzip archive which can by unpacked by using 'tar-xvzf', Winzipv8+ or 'Mac Stuffit'. There are five directories within it, containing a total of 35 files, 1.54 Meg when unpacked, 360 K when compressed: • 'AT2R1' contains the receptor model described in this paper, plus the docked conformation of each ARB, corresponding to the Ki values in Table 1. • 'CCR2b' contains the receptor model we derived from 1KP1, together with TAK779 and each of the ARBs in their docked conformation. • 'PPAR' contains the receptor model we derived from PDB:1FM9 together with the GI262570 ligand from PDB:1FM9 and each of the ARBs which have low Ki values when docked with the receptor. • 'VDR_from_1DB1" contains the VDR model we derived from PDB:1DB1 along with the docked conformations of the ARBs, 1,25-D (from PDB:1DB1) and TX522 (from PDB:1TXI). • 'VDR_from_1TXI' contains the VDR model we derived from PDB:1TXI along with the docked conformation of TX522, 1,25-D and Telmisartan. [file 1742-4682-3-1-S1.gz › ./PDB_models/AGTR1a/Losartan_508E-12.pdb]

MODEL   Losartan_508E-12
REMARK  Configuration of Losartan when docked with authors' AGTR1a
REMARK
AUTHOR    T.G.Marshall, R.Lee, F.E.Marshall   
REMARK       contact: Trevor.M@TrevorMarshall.com
REMARK         
REMARK
REMARK  Estimated Free Energy of Binding    =  -12.68 kcal/mol  [=(1)+(3)]
REMARK  Estimated Inhibition Constant, Ki   =   +5.08e-10       [Temperature = 298.15 K]
REMARK  
REMARK  Final Docked Energy                 =  -13.65 kcal/mol  [=(1)+(2)]
REMARK  
REMARK  (1) Final Intermolecular Energy     =  -15.17 kcal/mol
REMARK  (2) Final Internal Energy of Ligand =   +1.52 kcal/mol
REMARK  (3) Torsional Free Energy           =   +2.49 kcal/mol
REMARK  
REMARK  NEWDPF about	-0.103600 0.693800 0.096700
REMARK  NEWDPF tran0	62.133619 8.969296 -24.080655
REMARK  NEWDPF quat0	-0.345961 0.838193 0.421596 -51948.753803
REMARK  NEWDPF ndihe	10
REMARK  NEWDPF dihe0	-148.47 -5.00 60.98 -46.77 -129.30 100.04 24.86 -29.04 -53.08 98.44 
REMARK
REMARK                            x       y       z    vdW   Elec        q     RMS 
HETATM    1  C   UNK     1      60.811   7.758 -24.101 -0.46 -0.00    -0.044 64.623
HETATM    2  C   UNK     1      60.081   7.986 -23.005 -0.39 -0.00    +0.009 64.623
HETATM    3  C   UNK     1      60.731   8.375 -21.744 -0.48 -0.00    +0.013 64.623
HETATM    4  C   UNK     1      62.058   8.519 -21.676 -0.52 -0.00    -0.025 64.623
HETATM    5  C   UNK     1      62.862   8.251 -22.880 -0.51 +0.00    +0.013 64.623
HETATM    6  C   UNK     1      62.273   7.894 -24.024 -0.49 +0.00    +0.009 64.623
HETATM    7  C   UNK     1      60.167   7.381 -25.408 -0.53 -0.00    +0.141 64.623
HETATM    8  N   UNK     1      59.721   8.605 -26.106 -0.25 -0.04    -0.232 64.623
HETATM    9  C   UNK     1      58.378   8.623 -26.212 -0.45 +0.00    +0.058 64.623
HETATM   10  C   UNK     1      60.182   8.622 -27.365 -0.48 +0.02    +0.088 64.623
HETATM   11  C   UNK     1      57.957   8.622 -27.482 -0.44 -0.01    +0.147 64.623
HETATM   12  C   UNK     1      57.490   8.673 -24.997 -0.72 -0.01    +0.219 64.623
HETATM   13  O   UNK     1      56.894   9.970 -24.887 -0.61 -0.03    -0.395 64.623
HETATM   14  H   UNK     1      57.451  10.553 -24.385 -0.52 +0.03    +0.209 64.623
HETATM   15  N   UNK     1      59.210   8.656 -28.166 -0.60 -0.04    -0.227 64.623
HETATM   16 CL   UNK     1      56.313   8.672 -28.079 -0.17 +0.02    -0.061 64.623
HETATM   17  C   UNK     1      61.601   8.972 -27.720 -0.60 +0.02    +0.073 64.623
HETATM   18  C   UNK     1      62.135   7.927 -28.724 -0.40 +0.00    +0.007 64.623
HETATM   19  C   UNK     1      62.842   8.626 -29.905 -0.44 -0.00    -0.004 64.623
HETATM   20  C   UNK     1      63.493   7.582 -30.838 -0.30 +0.00    +0.005 64.623
HETATM   21  C   UNK     1      62.712   8.914 -20.415 -0.44 -0.00    -0.012 64.623
HETATM   22  C   UNK     1      63.270  10.268 -20.220 -0.50 +0.00    +0.018 64.623
HETATM   23  C   UNK     1      62.828   8.007 -19.438 -0.41 -0.00    +0.013 64.623
HETATM   24  C   UNK     1      63.916  10.547 -19.082 -0.55 +0.00    +0.016 64.623
HETATM   25  C   UNK     1      63.095  11.340 -21.217 -0.66 +0.02    +0.153 64.623
HETATM   26  N   UNK     1      62.367  12.442 -20.996 -0.54 -0.02    -0.148 64.623
HETATM   27  N   UNK     1      63.668  11.312 -22.350 -0.55 -0.02    -0.143 64.623
HETATM   28  H   UNK     1      62.777  12.985 -20.156 -0.04 +0.02    +0.158 64.623
HETATM   29  N   UNK     1      62.436  13.075 -21.917 -0.55 -0.01    -0.099 64.623
HETATM   30  N   UNK     1      63.208  12.535 -22.873 -0.57 +0.00    +0.042 64.623
HETATM   31  C   UNK     1      64.058   9.540 -18.021 -0.50 +0.00    +0.001 64.623
HETATM   32  C   UNK     1      63.525   8.328 -18.185 -0.45 -0.00    +0.001 64.623
TER
END
