# Supplementary material for: Common angiotensin receptor blockers may directly modulate the immune system via VDR, PPAR and CCR2b
Source: Theor Biol Med Model. 2006 Jan 10;3:1. doi: 10.1186/1742-4682-3-1 (PMC1360063; doi:10.1186/1742-4682-3-1)
Supplement: Additional File 1 — 'ARB-immune-models.tar.gz' – Models of receptors and significant ligands. This is a Tar-Gzip archive which can by unpacked by using 'tar-xvzf', Winzipv8+ or 'Mac Stuffit'. There are five directories within it, containing a total of 35 files, 1.54 Meg when unpacked, 360 K when compressed: • 'AT2R1' contains the receptor model described in this paper, plus the docked conformation of each ARB, corresponding to the Ki values in Table 1. • 'CCR2b' contains the receptor model we derived from 1KP1, together with TAK779 and each of the ARBs in their docked conformation. • 'PPAR' contains the receptor model we derived from PDB:1FM9 together with the GI262570 ligand from PDB:1FM9 and each of the ARBs which have low Ki values when docked with the receptor. • 'VDR_from_1DB1" contains the VDR model we derived from PDB:1DB1 along with the docked conformations of the ARBs, 1,25-D (from PDB:1DB1) and TX522 (from PDB:1TXI). • 'VDR_from_1TXI' contains the VDR model we derived from PDB:1TXI along with the docked conformation of TX522, 1,25-D and Telmisartan. [file 1742-4682-3-1-S1.gz › ./PDB_models/AGTR1a/Olmesartan_102E-12.pdb]

MODEL   Olmesartan_102E-12
REMARK  Configuration of Olmesartan when docked with authors' AGTR1a
REMARK
AUTHOR    T.G.Marshall, R.Lee, F.E.Marshall   
REMARK       contact: Trevor.M@TrevorMarshall.com
REMARK         
REMARK
REMARK  Estimated Free Energy of Binding    =  -13.53 kcal/mol  [=(1)+(3)]
REMARK  Estimated Inhibition Constant, Ki   =   +1.20e-10  [Temperature = 298.15 K]
REMARK  
REMARK  Final Docked Energy                 =  -16.28 kcal/mol  [=(1)+(2)]
REMARK  
REMARK  (1) Final Intermolecular Energy     =  -16.03 kcal/mol
REMARK  (2) Final Internal Energy of Ligand =   -0.26 kcal/mol
REMARK  (3) Torsional Free Energy           =   +2.49 kcal/mol
REMARK  
REMARK
REMARK  DPF = agtr1.dpf
REMARK  NEWDPF move	olmesartan.out.pdbq
REMARK  NEWDPF about	-0.103600 0.693800 0.096700
REMARK  NEWDPF tran0	61.304772 9.289117 -24.184004
REMARK  NEWDPF quat0	0.800029 0.598139 0.046718 -22984.964809
REMARK  NEWDPF ndihe	10
REMARK  NEWDPF dihe0	-31.79 97.30 -18.21 93.65 86.16 3.29 89.45 24.73 -30.09 -26.87 
REMARK
REMARK                            x       y       z    vdW   Elec        q     RMS 
HETATM    1  C   UNK     1      62.174   8.494 -21.767 -0.51 -0.00    -0.025 64.773
HETATM    2  C   UNK     1      62.973   8.397 -22.835 -0.52 +0.00    +0.013 64.773
HETATM    3  C   UNK     1      62.440   7.983 -24.141 -0.48 +0.00    +0.009 64.773
HETATM    4  C   UNK     1      61.146   7.681 -24.282 -0.46 -0.00    -0.044 64.773
HETATM    5  C   UNK     1      60.264   7.773 -23.107 -0.47 -0.00    +0.009 64.773
HETATM    6  C   UNK     1      60.748   8.157 -21.924 -0.48 -0.00    +0.013 64.773
HETATM    7  C   UNK     1      60.606   7.250 -25.617 -0.51 +0.00    +0.141 64.773
HETATM    8  N   UNK     1      60.152   8.408 -26.419 -0.34 -0.04    -0.226 64.773
HETATM    9  C   UNK     1      60.586   8.275 -27.681 -0.47 +0.02    +0.087 64.773
HETATM   10  C   UNK     1      58.804   8.387 -26.483 -0.45 +0.00    +0.118 64.773
HETATM   11  N   UNK     1      59.587   8.138 -28.436 -0.34 -0.02    -0.240 64.773
HETATM   12  C   UNK     1      61.859   8.892 -28.199 -0.48 +0.02    +0.072 64.773
HETATM   13  C   UNK     1      62.580   8.075 -29.294 -0.36 +0.00    +0.003 64.773
HETATM   14  C   UNK     1      63.325   9.019 -30.262 -0.41 +0.00    +0.005 64.773
HETATM   15  C   UNK     1      58.354   8.133 -27.717 -0.39 -0.01    +0.098 64.773
HETATM   16  C   UNK     1      57.948   8.640 -25.310 -0.66 +0.01    +0.190 64.773
HETATM   17  O   UNK     1      57.707   7.740 -24.521 -0.21 +0.13    -0.645 64.773
HETATM   18  O   UNK     1      57.361   9.825 -25.160 -0.60 -0.22    -0.772 64.773
HETATM   19  H   UNK     1      57.956  10.450 -24.763 -0.60 +0.08    +0.167 64.773
HETATM   20  C   UNK     1      56.962   8.028 -28.277 -0.47 -0.04    +0.097 64.773
HETATM   21  C   UNK     1      56.386   9.444 -28.487 -0.56 -0.00    +0.052 64.773
HETATM   22  C   UNK     1      57.018   7.285 -29.628 -0.34 -0.02    +0.052 64.773
HETATM   23  O   UNK     1      56.118   7.299 -27.377 -0.00 +0.41    -0.384 64.773
HETATM   24  H   UNK     1      56.297   6.368 -27.431 -0.12 -0.39    +0.211 64.773
HETATM   25  C   UNK     1      62.715   8.874 -20.449 -0.44 -0.00    -0.012 64.773
HETATM   26  C   UNK     1      62.771   7.943 -19.490 -0.41 -0.00    +0.013 64.773
HETATM   27  C   UNK     1      63.244  10.226 -20.172 -0.50 +0.00    +0.018 64.773
HETATM   28  C   UNK     1      63.378   8.235 -18.183 -0.45 -0.00    +0.001 64.773
HETATM   29  C   UNK     1      63.893   9.444 -17.949 -0.51 +0.00    +0.001 64.773
HETATM   30  C   UNK     1      63.812  10.480 -18.989 -0.55 +0.00    +0.016 64.773
HETATM   31  C   UNK     1      63.112  11.338 -21.132 -0.65 +0.02    +0.153 64.773
HETATM   32  N   UNK     1      63.854  11.438 -22.157 -0.48 -0.03    -0.143 64.773
HETATM   33  N   UNK     1      62.278  12.369 -20.950 -0.53 -0.02    -0.148 64.773
HETATM   34  N   UNK     1      63.380  12.662 -22.666 -0.61 +0.01    +0.042 64.773
HETATM   35  N   UNK     1      62.436  13.075 -21.805 -0.57 -0.01    -0.099 64.773
HETATM   36  H   UNK     1      62.521  12.866 -20.024 -0.01 +0.02    +0.158 64.773
TER
END
