# Supplementary material for: Common angiotensin receptor blockers may directly modulate the immune system via VDR, PPAR and CCR2b
Source: Theor Biol Med Model. 2006 Jan 10;3:1. doi: 10.1186/1742-4682-3-1 (PMC1360063; doi:10.1186/1742-4682-3-1)
Supplement: Additional File 1 — 'ARB-immune-models.tar.gz' – Models of receptors and significant ligands. This is a Tar-Gzip archive which can by unpacked by using 'tar-xvzf', Winzipv8+ or 'Mac Stuffit'. There are five directories within it, containing a total of 35 files, 1.54 Meg when unpacked, 360 K when compressed: • 'AT2R1' contains the receptor model described in this paper, plus the docked conformation of each ARB, corresponding to the Ki values in Table 1. • 'CCR2b' contains the receptor model we derived from 1KP1, together with TAK779 and each of the ARBs in their docked conformation. • 'PPAR' contains the receptor model we derived from PDB:1FM9 together with the GI262570 ligand from PDB:1FM9 and each of the ARBs which have low Ki values when docked with the receptor. • 'VDR_from_1DB1" contains the VDR model we derived from PDB:1DB1 along with the docked conformations of the ARBs, 1,25-D (from PDB:1DB1) and TX522 (from PDB:1TXI). • 'VDR_from_1TXI' contains the VDR model we derived from PDB:1TXI along with the docked conformation of TX522, 1,25-D and Telmisartan. [file 1742-4682-3-1-S1.gz › ./PDB_models/AGTR1a/Telmisartan_102E-12.pdb]

MODEL   Telmisartan_102E-12
REMARK  Configuration of Telmisartan when docked with authors' AGTR1a
REMARK
AUTHOR    T.G.Marshall, R.Lee, F.E.Marshall   
REMARK       contact: Trevor.M@TrevorMarshall.com
REMARK         
REMARK
REMARK  Estimated Free Energy of Binding    =  -13.49 kcal/mol  [=(1)+(3)]
REMARK  Estimated Inhibition Constant, Ki   =   +1.29e-10  [Temperature = 298.15 K]
REMARK  
REMARK  Final Docked Energy                 =  -12.43 kcal/mol  [=(1)+(2)]
REMARK  
REMARK  (1) Final Intermolecular Energy     =  -15.98 kcal/mol
REMARK  (2) Final Internal Energy of Ligand =   +3.54 kcal/mol
REMARK  (3) Torsional Free Energy           =   +2.49 kcal/mol
REMARK  
REMARK
REMARK  NEWDPF about	-0.103600 0.693800 0.096700
REMARK  NEWDPF tran0	61.709250 7.732293 -24.854611
REMARK  NEWDPF quat0	-0.202010 0.390360 0.898226 49110.451293
REMARK  NEWDPF ndihe	10
REMARK  NEWDPF dihe0	-74.14 159.82 -2.22 28.50 -162.59 -63.85 54.15 -98.17 28.37 -22.00 
REMARK
REMARK                            x       y       z    vdW   Elec        q     RMS 
HETATM    1  C   UNK     1      58.189   7.791 -26.127 -0.45 -0.00    +0.007 59.198
HETATM    2  C   UNK     1      57.622   6.933 -25.060 -0.53 -0.01    +0.024 59.198
HETATM    3  C   UNK     1      59.516   7.932 -26.270 -0.42 +0.00    +0.041 59.198
HETATM    4  C   UNK     1      58.406   6.275 -24.198 -0.53 +0.01    -0.030 59.198
HETATM    5  C   UNK     1      59.842   6.476 -24.389 -0.42 -0.02    +0.086 59.198
HETATM    6  C   UNK     1      60.400   7.229 -25.331 -0.42 -0.00    +0.047 59.198
HETATM    7  C   UNK     1      57.860   5.405 -23.101 -0.43 -0.04    +0.050 59.198
HETATM    8  N   UNK     1      61.011   5.941 -23.769 +0.24 +0.05    -0.239 59.198
HETATM    9  N   UNK     1      61.745   7.241 -25.281 -0.32 -0.03    -0.231 59.198
HETATM   10  C   UNK     1      62.066   6.406 -24.277 -0.27 +0.00    +0.088 59.198
HETATM   11  C   UNK     1      62.195   8.617 -24.981 -0.31 +0.03    +0.141 59.198
HETATM   12  C   UNK     1      62.180   8.896 -23.504 -0.41 -0.01    -0.044 59.198
HETATM   13  C   UNK     1      61.041   8.888 -22.807 -0.10 +0.00    +0.009 59.198
HETATM   14  C   UNK     1      63.441   9.193 -22.808 -0.58 +0.00    +0.009 59.198
HETATM   15  C   UNK     1      61.053   9.149 -21.361 -0.42 +0.00    +0.013 59.198
HETATM   16  C   UNK     1      62.200   9.397 -20.719 -0.52 -0.00    -0.025 59.198
HETATM   17  C   UNK     1      63.451   9.429 -21.494 -0.29 +0.00    +0.013 59.198
HETATM   18  C   UNK     1      62.221   9.675 -19.272 -0.45 +0.00    -0.009 59.198
HETATM   19  C   UNK     1      62.569  10.869 -18.774 -0.52 +0.00    +0.048 59.198
HETATM   20  C   UNK     1      61.868   8.575 -18.359 -0.45 -0.00    +0.013 59.198
HETATM   21  C   UNK     1      62.581  11.056 -17.310 -0.52 +0.00    +0.019 59.198
HETATM   22  C   UNK     1      62.265  10.055 -16.485 -0.49 -0.00    +0.001 59.198
HETATM   23  C   UNK     1      61.894   8.745 -17.036 -0.48 -0.00    +0.001 59.198
HETATM   24  C   UNK     1      62.877  12.008 -19.665 -0.78 +0.03    +0.177 59.198
HETATM   25  O   UNK     1      62.012  12.462 -20.396 -0.16 -0.10    -0.646 59.198
HETATM   26  O   UNK     1      64.090  12.559 -19.685 -0.21 -0.12    -0.773 59.198
HETATM   27  H   UNK     1      64.280  13.032 -18.884 -0.16 +0.01    +0.167 59.198
HETATM   28  C   UNK     1      63.415   5.750 -24.135 -0.37 +0.01    +0.072 59.198
HETATM   29  C   UNK     1      63.977   5.863 -22.698 -0.42 +0.00    +0.003 59.198
HETATM   30  C   UNK     1      65.464   6.279 -22.687 -0.44 +0.00    +0.005 59.198
HETATM   31  C   UNK     1      57.259   8.462 -27.053 -0.48 -0.03    +0.120 59.198
HETATM   32  N   UNK     1      56.929   9.762 -27.057 -0.52 -0.03    -0.235 59.198
HETATM   33  N   UNK     1      56.728   7.899 -28.050 -0.30 +0.12    -0.234 59.198
HETATM   34  C   UNK     1      56.197   9.942 -28.171 -0.47 -0.00    +0.045 59.198
HETATM   35  C   UNK     1      56.107  10.089 -25.873 -0.55 +0.01    +0.125 59.198
HETATM   36  C   UNK     1      55.615  11.188 -28.689 -0.31 +0.00    +0.026 59.198
HETATM   37  C   UNK     1      55.986   8.820 -28.850 -0.37 -0.02    +0.080 59.198
HETATM   38  C   UNK     1      54.898  11.120 -29.819 -0.48 +0.00    +0.002 59.198
HETATM   39  C   UNK     1      54.689   9.847 -30.544 -0.41 -0.00    +0.002 59.198
HETATM   40  C   UNK     1      55.216   8.703 -30.090 -0.36 -0.01    +0.033 59.198
TER
END
