# Supplementary material for: Common angiotensin receptor blockers may directly modulate the immune system via VDR, PPAR and CCR2b
Source: Theor Biol Med Model. 2006 Jan 10;3:1. doi: 10.1186/1742-4682-3-1 (PMC1360063; doi:10.1186/1742-4682-3-1)
Supplement: Additional File 1 — 'ARB-immune-models.tar.gz' – Models of receptors and significant ligands. This is a Tar-Gzip archive which can by unpacked by using 'tar-xvzf', Winzipv8+ or 'Mac Stuffit'. There are five directories within it, containing a total of 35 files, 1.54 Meg when unpacked, 360 K when compressed: • 'AT2R1' contains the receptor model described in this paper, plus the docked conformation of each ARB, corresponding to the Ki values in Table 1. • 'CCR2b' contains the receptor model we derived from 1KP1, together with TAK779 and each of the ARBs in their docked conformation. • 'PPAR' contains the receptor model we derived from PDB:1FM9 together with the GI262570 ligand from PDB:1FM9 and each of the ARBs which have low Ki values when docked with the receptor. • 'VDR_from_1DB1" contains the VDR model we derived from PDB:1DB1 along with the docked conformations of the ARBs, 1,25-D (from PDB:1DB1) and TX522 (from PDB:1TXI). • 'VDR_from_1TXI' contains the VDR model we derived from PDB:1TXI along with the docked conformation of TX522, 1,25-D and Telmisartan. [file 1742-4682-3-1-S1.gz › ./PDB_models/AGTR1a/Valsartan_304E-12.pdb]

MODEL   Valsartan_304E-12
REMARK  Configuration of Valsartan when docked with authors' AGTR1a
REMARK
AUTHOR    T.G.Marshall, R.Lee, F.E.Marshall   
REMARK       contact: Trevor.M@TrevorMarshall.com
REMARK         
REMARK
REMARK  Estimated Free Energy of Binding    =  -12.98 kcal/mol  [=(1)+(3)]
REMARK  Estimated Inhibition Constant, Ki   =   +3.04e-10       [Temperature = 298.15 K]
REMARK  
REMARK  Final Docked Energy                 =  -12.68 kcal/mol  [=(1)+(2)]
REMARK  
REMARK  (1) Final Intermolecular Energy     =  -15.47 kcal/mol
REMARK  (2) Final Internal Energy of Ligand =   +2.80 kcal/mol
REMARK  (3) Torsional Free Energy           =   +2.49 kcal/mol
REMARK  
REMARK
REMARK  DPF = agtr1_val.dpf
REMARK  NEWDPF move	valsartan.out.pdbq
REMARK  NEWDPF about	-0.103600 0.693800 0.096700
REMARK  NEWDPF tran0	67.086055 12.336674 -26.600191
REMARK  NEWDPF quat0	0.728534 0.680735 -0.076403 51147.884023
REMARK  NEWDPF ndihe	10
REMARK  NEWDPF dihe0	114.81 -79.04 -34.21 -1.43 16.46 39.23 -179.17 -178.16 -179.06 -128.77 
REMARK
REMARK                            x       y       z    vdW   Elec        q     RMS 
HETATM    1  C   UNK     1      61.854   8.907 -21.848 -0.55 +0.00    +0.000 70.249
HETATM    2  C   UNK     1      62.730   8.350 -22.794 -0.52 -0.00    -0.000 70.249
HETATM    3  C   UNK     1      62.230   7.610 -23.878 -0.48 -0.00    -0.002 70.249
HETATM    4  C   UNK     1      60.844   7.423 -24.040 -0.46 -0.00    +0.000 70.249
HETATM    5  C   UNK     1      59.974   7.947 -23.065 -0.35 +0.00    -0.002 70.249
HETATM    6  C   UNK     1      60.474   8.679 -21.974 -0.18 -0.00    -0.000 70.249
HETATM    7  C   UNK     1      60.276   6.721 -25.262 -0.49 -0.01    +0.131 70.249
HETATM    8  N   UNK     1      58.832   6.941 -25.428 -0.30 +0.09    -0.308 70.249
HETATM    9  C   UNK     1      57.906   6.300 -24.690 -0.66 -0.14    +0.234 70.249
HETATM   10  O   UNK     1      56.706   6.518 -24.826 -0.46 +0.23    -0.272 70.249
HETATM   11  C   UNK     1      58.357   5.269 -23.649 -0.52 -0.06    +0.088 70.249
HETATM   12  C   UNK     1      57.275   4.222 -23.359 -0.76 -0.01    +0.010 70.249
HETATM   13  C   UNK     1      57.560   2.925 -24.123 -0.98 -0.00    +0.001 70.249
HETATM   14  C   UNK     1      57.458   3.159 -25.631 -0.52 -0.00    +0.000 70.249
HETATM   15  C   UNK     1      58.407   7.956 -26.413 -0.54 -0.03    +0.172 70.249
HETATM   16  C   UNK     1      57.446   8.970 -25.781 -0.62 +0.01    +0.207 70.249
HETATM   17  O   UNK     1      57.923   9.407 -24.624 -0.26 -0.19    -0.646 70.249
HETATM   18  O   UNK     1      56.380   9.308 -26.218 -0.37 +0.04    -0.646 70.249
HETATM   19  C   UNK     1      57.806   7.291 -27.673 -0.45 -0.02    +0.031 70.249
HETATM   20  C   UNK     1      57.563   8.334 -28.775 -0.43 -0.00    +0.003 70.249
HETATM   21  C   UNK     1      58.730   6.203 -28.241 -0.31 -0.00    +0.003 70.249
HETATM   22  C   UNK     1      62.384   9.768 -20.747 -0.54 +0.00    +0.003 70.249
HETATM   23  C   UNK     1      62.726  11.106 -21.009 -0.64 +0.00    +0.000 70.249
HETATM   24  C   UNK     1      62.545   9.254 -19.387 -0.45 -0.00    +0.039 70.249
HETATM   25  C   UNK     1      63.181  11.903 -20.024 -0.65 +0.00    +0.000 70.249
HETATM   26  C   UNK     1      63.326  11.419 -18.710 -0.61 +0.00    +0.000 70.249
HETATM   27  C   UNK     1      63.020  10.144 -18.403 -0.51 +0.00    +0.003 70.249
HETATM   28  C   UNK     1      62.235   7.845 -19.023 -0.44 -0.06    +0.208 70.249
HETATM   29  N   UNK     1      61.363   7.471 -18.169 -0.36 +0.09    -0.106 70.249
HETATM   30  N   UNK     1      62.830   6.703 -19.505 -0.37 +0.02    -0.106 70.249
HETATM   31  N   UNK     1      61.418   6.190 -18.131 -0.42 +0.02    -0.021 70.249
HETATM   32  N   UNK     1      62.304   5.710 -18.924 -0.27 +0.01    -0.021 70.249
TER
END
