# Supplementary material for: Common angiotensin receptor blockers may directly modulate the immune system via VDR, PPAR and CCR2b
Source: Theor Biol Med Model. 2006 Jan 10;3:1. doi: 10.1186/1742-4682-3-1 (PMC1360063; doi:10.1186/1742-4682-3-1)
Supplement: Additional File 1 — 'ARB-immune-models.tar.gz' – Models of receptors and significant ligands. This is a Tar-Gzip archive which can by unpacked by using 'tar-xvzf', Winzipv8+ or 'Mac Stuffit'. There are five directories within it, containing a total of 35 files, 1.54 Meg when unpacked, 360 K when compressed: • 'AT2R1' contains the receptor model described in this paper, plus the docked conformation of each ARB, corresponding to the Ki values in Table 1. • 'CCR2b' contains the receptor model we derived from 1KP1, together with TAK779 and each of the ARBs in their docked conformation. • 'PPAR' contains the receptor model we derived from PDB:1FM9 together with the GI262570 ligand from PDB:1FM9 and each of the ARBs which have low Ki values when docked with the receptor. • 'VDR_from_1DB1" contains the VDR model we derived from PDB:1DB1 along with the docked conformations of the ARBs, 1,25-D (from PDB:1DB1) and TX522 (from PDB:1TXI). • 'VDR_from_1TXI' contains the VDR model we derived from PDB:1TXI along with the docked conformation of TX522, 1,25-D and Telmisartan. [file 1742-4682-3-1-S1.gz › ./PDB_models/CCR2b/Candesartan_39E-9.pdb]

MODEL   Candesartan_39E-9
REMARK  Configuration of Candesartan when docked with CCR2b from PDB:1KP1
REMARK
AUTHOR    T.G.Marshall, R.Lee, F.E.Marshall   
REMARK       contact: Trevor.M@TrevorMarshall.com
REMARK         
REMARK
REMARK  Estimated Free Energy of Binding    =  -10.11 kcal/mol  [=(1)+(3)]
REMARK  Estimated Inhibition Constant, Ki   =   +3.86e-08       [Temperature = 298.15 K]
REMARK  
REMARK  Final Docked Energy                 =  -12.18 kcal/mol  [=(1)+(2)]
REMARK  
REMARK  (1) Final Intermolecular Energy     =  -12.60 kcal/mol
REMARK  (2) Final Internal Energy of Ligand =   +0.42 kcal/mol
REMARK  (3) Torsional Free Energy           =   +2.49 kcal/mol
REMARK  
REMARK  NEWDPF move candesartan.out.pdbq
REMARK  NEWDPF about -0.103600 0.693800 0.096700
REMARK  NEWDPF tran0 11.576865 21.647644 35.192409
REMARK  NEWDPF quat0 -0.145234 -0.696446 -0.702759 48526.412460
REMARK  NEWDPF ndihe 7
REMARK  NEWDPF dihe0 -28051.22 -37511.05 -32405.13 -37146.57 32111.04 -11903.17 -49972.95 
REMARK                            x       y       z     vdW  Elec       q
REMARK                         _______ _______ _______ _____ _____    ______
HETATM    1  C   UNK     1      12.971  21.864  34.415 -0.34 -0.00    -0.005
HETATM    2  C   UNK     1      13.088  23.165  34.699 -0.34 -0.00    -0.003
HETATM    3  C   UNK     1      11.945  24.075  34.530 -0.24 +0.00    -0.000
HETATM    4  C   UNK     1      10.763  23.613  34.113 -0.26 -0.00    +0.000
HETATM    5  C   UNK     1      10.638  22.183  33.787 -0.25 +0.00    -0.000
HETATM    6  C   UNK     1      11.677  21.357  33.930 -0.26 -0.00    -0.003
HETATM    7  C   UNK     1      14.124  20.926  34.646 -0.48 +0.01    +0.111
HETATM    8  N   UNK     1      14.094  19.860  33.622 -0.28 -0.01    -0.191
HETATM    9  C   UNK     1      14.679  18.736  34.072 -0.45 +0.00    +0.067
HETATM   10  C   UNK     1      14.784  20.238  32.534 -0.46 +0.00    +0.228
HETATM   11  C   UNK     1      14.335  17.939  35.089 -0.50 +0.01    +0.077
HETATM   12  C   UNK     1      15.853  18.410  33.278 -0.53 +0.00    +0.095
HETATM   13  C   UNK     1      15.238  16.796  35.353 -0.55 +0.00    +0.007
HETATM   14  C   UNK     1      16.324  16.532  34.614 -0.39 -0.00    +0.002
HETATM   15  C   UNK     1      16.683  17.387  33.469 -0.55 -0.00    +0.020
HETATM   16  N   UNK     1      15.770  19.472  32.326 -0.52 -0.01    -0.211
HETATM   17  O   UNK     1      14.470  21.303  31.792 -0.11 +0.00    -0.306
HETATM   18  C   UNK     1      15.415  22.366  31.972 -0.32 +0.00    +0.152
HETATM   19  C   UNK     1      14.704  23.713  31.733 -0.61 +0.00    +0.035
HETATM   20  C   UNK     1      13.160  18.133  35.963 -0.58 +0.08    +0.212
HETATM   21  O   UNK     1      13.118  17.562  37.040 -0.51 -0.45    -0.644
HETATM   22  O   UNK     1      12.076  18.780  35.538 -0.39 -0.29    -0.644
HETATM   23  C   UNK     1       9.608  24.514  33.959 -0.25 -0.00    +0.003
HETATM   24  C   UNK     1       9.069  24.675  32.746 -0.32 -0.00    +0.000
HETATM   25  C   UNK     1       9.011  25.213  35.117 -0.25 -0.00    +0.039
HETATM   26  C   UNK     1       7.872  25.507  32.553 -0.36 -0.00    +0.000
HETATM   27  C   UNK     1       7.310  26.108  33.603 -0.34 -0.00    +0.000
HETATM   28  C   UNK     1       7.913  25.956  34.936 -0.32 -0.00    +0.003
HETATM   29  C   UNK     1       9.613  25.173  36.462 -0.30 -0.01    +0.202
HETATM   30  N   UNK     1       9.932  26.229  37.090 -0.27 +0.01    -0.134
HETATM   31  N   UNK     1       9.938  24.038  37.094 -0.25 +0.00    -0.112
HETATM   32  N   UNK     1      10.491  25.653  38.246 -0.14 -0.00    +0.049
HETATM   33  N   UNK     1      10.408  24.324  38.069 -0.22 +0.00    -0.050
TER
END
