# Supplementary material for: Common angiotensin receptor blockers may directly modulate the immune system via VDR, PPAR and CCR2b
Source: Theor Biol Med Model. 2006 Jan 10;3:1. doi: 10.1186/1742-4682-3-1 (PMC1360063; doi:10.1186/1742-4682-3-1)
Supplement: Additional File 1 — 'ARB-immune-models.tar.gz' – Models of receptors and significant ligands. This is a Tar-Gzip archive which can by unpacked by using 'tar-xvzf', Winzipv8+ or 'Mac Stuffit'. There are five directories within it, containing a total of 35 files, 1.54 Meg when unpacked, 360 K when compressed: • 'AT2R1' contains the receptor model described in this paper, plus the docked conformation of each ARB, corresponding to the Ki values in Table 1. • 'CCR2b' contains the receptor model we derived from 1KP1, together with TAK779 and each of the ARBs in their docked conformation. • 'PPAR' contains the receptor model we derived from PDB:1FM9 together with the GI262570 ligand from PDB:1FM9 and each of the ARBs which have low Ki values when docked with the receptor. • 'VDR_from_1DB1" contains the VDR model we derived from PDB:1DB1 along with the docked conformations of the ARBs, 1,25-D (from PDB:1DB1) and TX522 (from PDB:1TXI). • 'VDR_from_1TXI' contains the VDR model we derived from PDB:1TXI along with the docked conformation of TX522, 1,25-D and Telmisartan. [file 1742-4682-3-1-S1.gz › ./PDB_models/CCR2b/CCR2b_from_1KP1.pdb]

HEADER    CCR2b_from_1KP1                         23-NOV-05 
TITLE     The CCR2b receptor for MCP, RANTES, etc
TITLE    1 extracted from PDB:1KP1 by deleting ligand and
TITLE    2 processed with charge and solvation data ready
TITLE    3 for use with AutoDock
REMARK
AUTHOR    X-F.SHI,S-X.LIU,J.G.XIANGYU,Y.P.ZHANG,J.HUANG,S-Q.LIU,C-              
AUTHOR   2 Q.LIU     
AUTHOR   3 prepared by T.G.Marshall, R.Lee, F.E.Marshall
REMARK
CAVEAT     1KP1 - see original PDB record for rule violations
CAVEAT     1KP1 - Theoretical model, no valid crystal data
REMARK
SEQRES   1 A  360  MET LEU SER THR SER ARG SER ARG PHE ILE ARG ASN THR          
SEQRES   2 A  360  ASN GLU SER GLY GLU GLU VAL THR THR PHE PHE ASP TYR          
SEQRES   3 A  360  ASP TYR GLY ALA PRO CYS HIS LYS PHE ASP VAL LYS GLN          
SEQRES   4 A  360  ILE GLY ALA GLN LEU LEU PRO PRO LEU TYR SER LEU VAL          
SEQRES   5 A  360  PHE ILE PHE GLY PHE VAL GLY ASN MET LEU VAL VAL LEU          
SEQRES   6 A  360  ILE LEU ILE ASN CYS LYS LYS LEU LYS CYS LEU THR ASP          
SEQRES   7 A  360  ILE TYR LEU LEU ASN LEU ALA ILE SER ASP LEU LEU PHE          
SEQRES   8 A  360  LEU ILE THR LEU PRO LEU TRP ALA HIS SER ALA ALA ASN          
SEQRES   9 A  360  GLU TRP VAL PHE GLY ASN ALA MET CYS LYS LEU PHE THR          
SEQRES  10 A  360  GLY LEU TYR HIS ILE GLY TYR PHE GLY GLY ILE PHE PHE          
SEQRES  11 A  360  ILE ILE LEU LEU THR ILE ASP ARG TYR LEU ALA ILE VAL          
SEQRES  12 A  360  HIS ALA VAL PHE ALA LEU LYS ALA ARG THR VAL THR PHE          
SEQRES  13 A  360  GLY VAL VAL THR SER VAL ILE THR TRP LEU VAL ALA VAL          
SEQRES  14 A  360  PHE ALA SER VAL PRO GLY ILE ILE PHE THR LYS CYS GLN          
SEQRES  15 A  360  LYS GLU ASP SER VAL TYR VAL CYS GLY PRO TYR PHE PRO          
SEQRES  16 A  360  ARG GLY TRP ASN ASN PHE HIS THR ILE MET ARG ASN ILE          
SEQRES  17 A  360  LEU GLY LEU VAL LEU PRO LEU LEU ILE MET VAL ILE CYS          
SEQRES  18 A  360  TYR SER GLY ILE LEU LYS THR LEU LEU ARG CYS ARG ASN          
SEQRES  19 A  360  GLU LYS LYS ARG HIS ARG ALA VAL ARG VAL ILE PHE THR          
SEQRES  20 A  360  ILE MET ILE VAL TYR PHE LEU PHE TRP THR PRO TYR ASN          
SEQRES  21 A  360  ILE VAL ILE LEU LEU ASN THR PHE GLN GLU PHE PHE GLY          
SEQRES  22 A  360  LEU SER ASN CYS GLU SER THR SER GLN LEU ASP GLN ALA          
SEQRES  23 A  360  THR GLN VAL THR GLU THR LEU GLY MET THR HIS CYS CYS          
SEQRES  24 A  360  ILE ASN PRO ILE ILE TYR ALA PHE VAL GLY GLU LYS PHE          
SEQRES  25 A  360  ARG ARG TYR LEU SER VAL PHE PHE ARG LYS HIS ILE THR          
SEQRES  26 A  360  LYS ARG PHE CYS LYS GLN CYS PRO VAL PHE TYR ARG GLU          
SEQRES  27 A  360  THR VAL ASP GLY VAL THR SER THR ASN THR PRO SER THR          
SEQRES  28 A  360  GLY GLU GLN GLU VAL SER ALA GLY LEU                          
HELIX    1   1 MET A    1  ARG A    6  1                                   6    
HELIX    2   2 GLN A   39  GLN A   43  5                                   5    
HELIX    3   3 LEU A   44  CYS A   70  1                                  27    
HELIX    4   4 LEU A   76  ALA A  102  1                                  27    
HELIX    5   5 PHE A  108  HIS A  144  1                                  37    
HELIX    6   6 THR A  155  VAL A  173  1                                  19    
HELIX    7   7 PRO A  174  THR A  179  1                                   6    
HELIX    8   8 PHE A  201  LEU A  211  1                                  11    
HELIX    9   9 LEU A  211  ILE A  225  1                                  15    
HELIX   10  10 ARG A  238  LEU A  254  1                                  17    
HELIX   11  11 THR A  257  ASN A  266  1                                  10    
HELIX   12  12 LEU A  293  ASN A  301  1                                   9    
HELIX   13  13 ILE A  304  SER A  317  1                                  14    
HELIX   14  14 SER A  317  CYS A  329  1                                  13    
SHEET    1   A 2 PHE A   9  ILE A  10  0                                        
SHEET    2   A 2 GLU A  15  SER A  16 -1  O  SER A  16   N  PHE A   9           
SSBOND   1 CYS A   32    CYS A  277                                             
SSBOND   2 CYS A  113    CYS A  190                                             
CISPEP   1 ALA A  103    ASN A  104          0         2.20                     
CISPEP   2 VAL A  340    ASP A  341          0       -16.87  
REMARK
ATOM      1  N   MET A   1      41.078 -11.197 -26.315  1.00 99.99    -0.263    9.00  -17.40
ATOM      2  CA  MET A   1      42.208 -11.089 -27.261  1.00 99.99     0.192    9.40    4.00
ATOM      3  C   MET A   1      43.568 -11.341 -26.564  1.00 99.99     0.526    9.82    4.00
ATOM      4  O   MET A   1      44.572 -10.672 -26.789  1.00 99.99    -0.500    8.17  -17.40
ATOM      5  CB  MET A   1      42.122  -9.721 -27.953  1.00 99.99     0.037   12.77    4.00
ATOM      6  CG  MET A   1      42.828  -9.683 -29.313  1.00 99.99     0.090   12.77    4.00
ATOM      7  SD  MET A   1      42.119 -10.814 -30.568  0.00 99.99    -0.025   16.39   -6.40
ATOM      8  CE  MET A   1      43.278 -12.164 -30.508  0.00 99.99     0.007   16.15    4.00
ATOM      9  HN2 MET A   1      41.396 -11.408 -25.385  1.00 99.99     0.312    0.00    0.00
ATOM     10  HN3 MET A   1      40.541 -10.350 -26.310  1.00 99.99     0.312    0.00    0.00
ATOM     11  HN1 MET A   1      40.461 -11.925 -26.614  1.00 99.99     0.312    0.00    0.00
ATOM     12  N   LEU A   2      43.549 -12.435 -25.796  1.00 99.99    -0.520    9.00  -17.40
ATOM     13  CA  LEU A   2      44.549 -12.872 -24.800  1.00 99.99     0.204    9.40    4.00
ATOM     14  C   LEU A   2      45.768 -11.947 -24.588  1.00 99.99     0.526    9.82    4.00
ATOM     15  O   LEU A   2      45.669 -10.957 -23.871  1.00 99.99    -0.500    8.17  -17.40
ATOM     16  CB  LEU A   2      44.923 -14.338 -25.089  1.00 99.99     0.016   12.77    4.00
ATOM     17  CG  LEU A   2      45.881 -14.958 -24.060  1.00 99.99     0.054    9.40    4.00
ATOM     18  CD1 LEU A   2      45.196 -15.192 -22.710  0.00 99.99    -0.014   16.15    4.00
ATOM     19  CD2 LEU A   2      46.482 -16.252 -24.611  0.00 99.99    -0.014   16.15    4.00
ATOM     20  HN  LEU A   2      42.788 -13.075 -25.907  1.00 99.99     0.248    0.00    0.00
ATOM     21  N   SER A   3      46.814 -12.169 -25.386  1.00 99.99    -0.520    9.00  -17.40
ATOM     22  CA  SER A   3      48.136 -11.533 -25.221  1.00 99.99     0.292    9.40    4.00
ATOM     23  C   SER A   3      48.125 -10.023 -25.498  1.00 99.99     0.526    9.82    4.00
ATOM     24  O   SER A   3      48.499  -9.245 -24.632  1.00 99.99    -0.500    8.17  -17.40
ATOM     25  CB  SER A   3      49.161 -12.230 -26.122  1.00 99.99     0.194   12.77    4.00
ATOM     26  OG  SER A   3      49.066 -13.649 -25.939  1.00 99.99    -0.550   11.04  -17.40
ATOM     27  HN  SER A   3      46.771 -12.841 -26.122  1.00 99.99     0.248    0.00    0.00
ATOM     28  HG  SER A   3      49.833 -14.101 -26.399  1.00 99.99     0.310    0.00    0.00
ATOM     29  N   THR A   4      47.437  -9.647 -26.584  1.00 99.99    -0.520    9.00  -17.40
ATOM     30  CA  THR A   4      47.219  -8.248 -27.014  1.00 99.99     0.268    9.40    4.00
ATOM     31  C   THR A   4      46.499  -7.433 -25.924  1.00 99.99     0.526    9.82    4.00
ATOM     32  O   THR A   4      46.745  -6.247 -25.752  1.00 99.99    -0.500    8.17  -17.40
ATOM     33  CB  THR A   4      46.334  -8.189 -28.273  1.00 99.99     0.211    9.40    4.00
ATOM     34  OG1 THR A   4      46.334  -9.436 -28.983  1.00 99.99    -0.550   11.04  -17.40
ATOM     35  CG2 THR A   4      46.807  -7.069 -29.202  1.00 99.99     0.007   16.15    4.00
ATOM     36  HN  THR A   4      47.019 -10.307 -27.206  1.00 99.99     0.248    0.00    0.00
ATOM     37  HG1 THR A   4      45.725  -9.352 -29.776  1.00 99.99     0.310    0.00    0.00
ATOM     38  N   SER A   5      45.578  -8.112 -25.233  1.00 99.99    -0.520    9.00  -17.40
ATOM     39  CA  SER A   5      44.816  -7.562 -24.094  1.00 99.99     0.292    9.40    4.00
ATOM     40  C   SER A   5      45.660  -7.277 -22.840  1.00 99.99     0.526    9.82    4.00
ATOM     41  O   SER A   5      45.305  -6.407 -22.055  1.00 99.99    -0.500    8.17  -17.40
ATOM     42  CB  SER A   5      43.656  -8.489 -23.727  1.00 99.99     0.194   12.77    4.00
ATOM     43  OG  SER A   5      42.732  -8.567 -24.819  1.00 99.99    -0.550   11.04  -17.40
ATOM     44  HN  SER A   5      45.358  -9.058 -25.472  1.00 99.99     0.248    0.00    0.00
ATOM     45  HG  SER A   5      42.106  -9.332 -24.629  1.00 99.99     0.310    0.00    0.00
ATOM     46  N   ARG A   6      46.771  -8.005 -22.677  1.00 99.99    -0.520    9.00  -17.40
ATOM     47  CA  ARG A   6      47.767  -7.755 -21.614  1.00 99.99     0.237    9.40    4.00
ATOM     48  C   ARG A   6      49.062  -7.164 -22.213  1.00 99.99     0.526    9.82    4.00
ATOM     49  O   ARG A   6      50.200  -7.547 -21.953  1.00 99.99    -0.500    8.17  -17.40
ATOM     50  CB  ARG A   6      48.037  -9.048 -20.836  1.00 99.99     0.049   12.77    4.00
ATOM     51  CG  ARG A   6      47.831  -8.823 -19.333  1.00 99.99     0.058   12.77    4.00
ATOM     52  CD  ARG A   6      46.401  -9.108 -18.856  1.00 99.99     0.111   12.77    4.00
ATOM     53  NE  ARG A   6      45.395  -8.243 -19.498  1.00 99.99    -0.493    9.00  -24.67
ATOM     54  CZ  ARG A   6      44.084  -8.230 -19.262  1.00 99.99     0.814    6.95    4.00
ATOM     55  NH1 ARG A   6      43.508  -9.007 -18.359  1.00 99.99    -0.634    9.00  -24.67
ATOM     56  NH2 ARG A   6      43.315  -7.424 -19.970  1.00 99.99    -0.634    9.00  -24.67
ATOM     57  HN  ARG A   6      47.029  -8.720 -23.328  1.00 99.99     0.248    0.00    0.00
ATOM     58  HE  ARG A   6      45.738  -7.579 -20.163  1.00 99.99     0.294    0.00    0.00
ATOM     59 1HH1 ARG A   6      42.523  -8.942 -18.204  1.00 99.99     0.361    0.00    0.00
ATOM     60 2HH1 ARG A   6      44.074  -9.697 -17.905  1.00 99.99     0.361    0.00    0.00
ATOM     61 1HH2 ARG A   6      42.326  -7.436 -19.821  1.00 99.99     0.361    0.00    0.00
ATOM     62 2HH2 ARG A   6      43.744  -6.756 -20.580  1.00 99.99     0.361    0.00    0.00
ATOM     63  N   SER A   7      48.809  -6.138 -23.018  1.00 99.99    -0.520    9.00  -17.40
ATOM     64  CA  SER A   7      49.784  -5.386 -23.828  1.00 99.99     0.292    9.40    4.00
ATOM     65  C   SER A   7      49.116  -4.074 -24.246  1.00 99.99     0.526    9.82    4.00
ATOM     66  O   SER A   7      47.895  -3.928 -24.160  1.00 99.99    -0.500    8.17  -17.40
ATOM     67  CB  SER A   7      50.202  -6.163 -25.082  1.00 99.99     0.194   12.77    4.00
ATOM     68  OG  SER A   7      51.069  -7.238 -24.712  1.00 99.99    -0.550   11.04  -17.40
ATOM     69  HN  SER A   7      47.877  -5.784 -23.100  1.00 99.99     0.248    0.00    0.00
ATOM     70  HG  SER A   7      51.009  -7.373 -23.716  1.00 99.99     0.310    0.00    0.00
ATOM     71  N   ARG A   8      49.945  -3.090 -24.561  1.00 99.99    -0.520    9.00  -17.40
ATOM     72  CA  ARG A   8      49.441  -1.726 -24.787  1.00 99.99     0.237    9.40    4.00
ATOM     73  C   ARG A   8      49.162  -1.385 -26.254  1.00 99.99     0.526    9.82    4.00
ATOM     74  O   ARG A   8      50.019  -1.486 -27.131  1.00 99.99    -0.500    8.17  -17.40
ATOM     75  CB  ARG A   8      50.369  -0.673 -24.165  1.00 99.99     0.049   12.77    4.00
ATOM     76  CG  ARG A   8      50.655  -0.949 -22.684  1.00 99.99     0.058   12.77    4.00
ATOM     77  CD  ARG A   8      51.267   0.241 -21.934  1.00 99.99     0.111   12.77    4.00
ATOM     78  NE  ARG A   8      52.494   0.809 -22.530  1.00 99.99    -0.493    9.00  -24.67
ATOM     79  CZ  ARG A   8      53.704   0.261 -22.668  1.00 99.99     0.814    6.95    4.00
ATOM     80  NH1 ARG A   8      54.685   1.014 -23.133  1.00 99.99    -0.634    9.00  -24.67
ATOM     81  NH2 ARG A   8      53.944  -1.034 -22.545  1.00 99.99    -0.634    9.00  -24.67
ATOM     82  HN  ARG A   8      50.945  -3.202 -24.549  1.00 99.99     0.248    0.00    0.00
ATOM     83  HE  ARG A   8      52.398   1.735 -22.878  1.00 99.99     0.294    0.00    0.00
ATOM     84 1HH1 ARG A   8      55.591   0.616 -23.255  1.00 99.99     0.361    0.00    0.00
ATOM     85 2HH1 ARG A   8      54.514   1.977 -23.342  1.00 99.99     0.361    0.00    0.00
ATOM     86 1HH2 ARG A   8      54.877  -1.374 -22.639  1.00 99.99     0.361    0.00    0.00
ATOM     87 2HH2 ARG A   8      53.207  -1.668 -22.309  1.00 99.99     0.361    0.00    0.00
ATOM     88  N   PHE A   9      47.892  -1.052 -26.489  1.00 25.00    -0.520    9.00  -17.40
ATOM     89  CA  PHE A   9      47.486  -0.160 -27.592  1.00 25.00     0.214    9.40    4.00
ATOM     90  C   PHE A   9      48.135   1.215 -27.369  1.00 25.00     0.526    9.82    4.00
ATOM     91  O   PHE A   9      47.601   2.111 -26.715  1.00 25.00    -0.500    8.17  -17.40
ATOM     92  CB  PHE A   9      45.960   0.012 -27.672  1.00 50.00     0.038   12.77    4.00
ATOM     93  CG  PHE A   9      45.260  -0.767 -28.792  1.00 50.00     0.011    7.26    0.60
ATOM     94  CD1 PHE A   9      45.886  -1.090 -29.996  1.00 50.00    -0.011   10.80    0.60
ATOM     95  CD2 PHE A   9      43.919  -1.083 -28.619  1.00 50.00    -0.011   10.80    0.60
ATOM     96  CE1 PHE A   9      45.176  -1.739 -30.998  1.00 50.00     0.004   10.80    0.60
ATOM     97  CE2 PHE A   9      43.205  -1.721 -29.623  1.00 50.00     0.004   10.80    0.60
ATOM     98  CZ  PHE A   9      43.837  -2.061 -30.813  1.00 50.00    -0.003   10.80    0.60
ATOM     99  HN  PHE A   9      47.167  -1.326 -25.861  1.00 99.99     0.248    0.00    0.00
ATOM    100  N   ILE A  10      49.409   1.226 -27.759  1.00 25.00    -0.520    9.00  -17.40
ATOM    101  CA  ILE A  10      50.274   2.418 -27.769  1.00 25.00     0.199    9.40    4.00
ATOM    102  C   ILE A  10      49.798   3.408 -28.845  1.00 25.00     0.526    9.82    4.00
ATOM    103  O   ILE A  10      50.355   3.533 -29.932  1.00 25.00    -0.500    8.17  -17.40
ATOM    104  CB  ILE A  10      51.769   2.050 -27.913  1.00 50.00     0.030    9.40    4.00
ATOM    105  CG1 ILE A  10      52.046   1.082 -29.078  1.00 50.00     0.017   12.77    4.00
ATOM    106  CG2 ILE A  10      52.296   1.513 -26.574  1.00 50.00     0.001   16.15    4.00
ATOM    107  CD1 ILE A  10      53.494   1.130 -29.578  1.00 50.00    -0.001   16.15    4.00
ATOM    108  HN  ILE A  10      49.872   0.365 -27.971  1.00 99.99     0.248    0.00    0.00
ATOM    109  N   ARG A  11      48.621   3.967 -28.553  1.00 25.00    -0.520    9.00  -17.40
ATOM    110  CA  ARG A  11      47.987   5.012 -29.378  1.00 25.00     0.237    9.40    4.00
ATOM    111  C   ARG A  11      48.969   6.179 -29.546  1.00 25.00     0.526    9.82    4.00
ATOM    112  O   ARG A  11      49.861   6.367 -28.719  1.00 25.00    -0.500    8.17  -17.40
ATOM    113  CB  ARG A  11      46.711   5.555 -28.716  1.00 50.00     0.049   12.77    4.00
ATOM    114  CG  ARG A  11      45.487   4.640 -28.818  1.00 50.00     0.058   12.77    4.00
ATOM    115  CD  ARG A  11      44.236   5.409 -28.374  1.00 50.00     0.111   12.77    4.00
ATOM    116  NE  ARG A  11      43.041   4.550 -28.450  1.00 50.00    -0.493    9.00  -24.67
ATOM    117  CZ  ARG A  11      41.883   4.793 -29.071  1.00 50.00     0.814    6.95    4.00
ATOM    118  NH1 ARG A  11      41.656   5.885 -29.782  1.00 50.00    -0.634    9.00  -24.67
ATOM    119  NH2 ARG A  11      40.891   3.924 -28.970  1.00 50.00    -0.634    9.00  -24.67
ATOM    120  HN  ARG A  11      48.144   3.718 -27.708  1.00 99.99     0.248    0.00    0.00
ATOM    121  HE  ARG A  11      43.139   3.654 -28.019  1.00 99.99     0.294    0.00    0.00
ATOM    122 1HH1 ARG A  11      40.773   5.998 -30.233  1.00 99.99     0.361    0.00    0.00
ATOM    123 2HH1 ARG A  11      42.385   6.558 -29.892  1.00 99.99     0.361    0.00    0.00
ATOM    124 1HH2 ARG A  11      40.019   4.093 -29.424  1.00 99.99     0.361    0.00    0.00
ATOM    125 2HH2 ARG A  11      41.013   3.063 -28.476  1.00 99.99     0.361    0.00    0.00
ATOM    126  N   ASN A  12      48.713   7.021 -30.544  1.00 25.00    -0.520    9.00  -17.40
ATOM    127  CA  ASN A  12      49.506   8.257 -30.725  1.00 25.00     0.217    9.40    4.00
ATOM    128  C   ASN A  12      49.422   9.188 -29.492  1.00 25.00     0.526    9.82    4.00
ATOM    129  O   ASN A  12      50.248  10.074 -29.305  1.00 25.00    -0.500    8.17  -17.40
ATOM    130  CB  ASN A  12      49.078   8.969 -32.012  1.00 25.00     0.003   12.77    4.00
ATOM    131  CG  ASN A  12      50.079  10.060 -32.404  1.00 25.00     0.675    9.82    4.00
ATOM    132  OD1 ASN A  12      49.764  11.239 -32.478  1.00 50.00    -0.470    8.17  -17.40
ATOM    133  ND2 ASN A  12      51.302   9.670 -32.691  1.00 50.00    -0.867   13.25  -17.40
ATOM    134  HN  ASN A  12      47.960   6.881 -31.185  1.00 99.99     0.248    0.00    0.00
ATOM    135 1HD2 ASN A  12      51.953  10.387 -32.922  1.00 99.99     0.344    0.00    0.00
ATOM    136 2HD2 ASN A  12      51.576   8.717 -32.600  1.00 99.99     0.344    0.00    0.00
ATOM    137  N   THR A  13      48.385   8.950 -28.685  1.00 25.00    -0.520    9.00  -17.40
ATOM    138  CA  THR A  13      48.125   9.607 -27.391  1.00 25.00     0.268    9.40    4.00
ATOM    139  C   THR A  13      48.460   8.707 -26.184  1.00 25.00     0.526    9.82    4.00
ATOM    140  O   THR A  13      49.545   8.795 -25.618  1.00 25.00    -0.500    8.17  -17.40
ATOM    141  CB  THR A  13      46.669  10.103 -27.310  1.00 50.00     0.211    9.40    4.00
ATOM    142  OG1 THR A  13      45.741   9.042 -27.591  1.00 50.00    -0.550   11.04  -17.40
ATOM    143  CG2 THR A  13      46.431  11.302 -28.231  1.00 50.00     0.007   16.15    4.00
ATOM    144  HN  THR A  13      47.699   8.278 -28.945  1.00 99.99     0.248    0.00    0.00
ATOM    145  HG1 THR A  13      44.832   9.455 -27.674  1.00 99.99     0.310    0.00    0.00
ATOM    146  N   ASN A  14      47.559   7.783 -25.850  1.00 25.00    -0.520    9.00  -17.40
ATOM    147  CA  ASN A  14      47.631   7.034 -24.583  1.00 25.00     0.217    9.40    4.00
ATOM    148  C   ASN A  14      48.263   5.640 -24.693  1.00 25.00     0.526    9.82    4.00
ATOM    149  O   ASN A  14      47.935   4.848 -25.573  1.00 25.00    -0.500    8.17  -17.40
ATOM    150  CB  ASN A  14      46.234   6.925 -23.948  1.00 25.00     0.003   12.77    4.00
ATOM    151  CG  ASN A  14      46.304   6.436 -22.493  1.00 25.00     0.675    9.82    4.00
ATOM    152  OD1 ASN A  14      47.215   6.758 -21.741  1.00 25.00    -0.470    8.17  -17.40
ATOM    153  ND2 ASN A  14      45.447   5.516 -22.121  1.00 25.00    -0.867   13.25  -17.40
ATOM    154  HN  ASN A  14      46.764   7.613 -26.431  1.00 99.99     0.248    0.00    0.00
ATOM    155 1HD2 ASN A  14      45.480   5.233 -21.165  1.00 99.99     0.344    0.00    0.00
ATOM    156 2HD2 ASN A  14      44.864   5.041 -22.788  1.00 99.99     0.344    0.00    0.00
ATOM    157  N   GLU A  15      48.902   5.318 -23.569  1.00 25.00    -0.520    9.00  -17.40
ATOM    158  CA  GLU A  15      49.394   3.979 -23.189  1.00 25.00     0.246    9.40    4.00
ATOM    159  C   GLU A  15      48.248   3.069 -22.695  1.00 25.00     0.526    9.82    4.00
ATOM    160  O   GLU A  15      48.307   2.427 -21.648  1.00 25.00    -0.500    8.17  -17.40
ATOM    161  CB  GLU A  15      50.481   4.124 -22.112  1.00 25.00     0.000   12.77    4.00
ATOM    162  CG  GLU A  15      51.690   4.935 -22.583  1.00 25.00    -0.208   12.77    4.00
ATOM    163  CD  GLU A  15      52.440   4.288 -23.749  1.00 50.00     0.620    9.82    4.00
ATOM    164  OE1 GLU A  15      51.985   4.450 -24.899  1.00 50.00    -0.706    8.17  -18.95
ATOM    165  OE2 GLU A  15      53.447   3.611 -23.457  1.00 50.00    -0.706    8.17  -18.95
ATOM    166  HN  GLU A  15      49.027   6.019 -22.868  1.00 99.99     0.248    0.00    0.00
ATOM    167  N   SER A  16      47.144   3.130 -23.438  1.00 25.00    -0.520    9.00  -17.40
ATOM    168  CA  SER A  16      45.966   2.269 -23.232  1.00 25.00     0.292    9.40    4.00
ATOM    169  C   SER A  16      46.393   0.805 -23.366  1.00 25.00     0.526    9.82    4.00
ATOM    170  O   SER A  16      47.049   0.432 -24.328  1.00 25.00    -0.500    8.17  -17.40
ATOM    171  CB  SER A  16      44.921   2.543 -24.313  1.00 50.00     0.194   12.77    4.00
ATOM    172  OG  SER A  16      44.301   3.827 -24.175  1.00 50.00    -0.550   11.04  -17.40
ATOM    173  HN  SER A  16      47.111   3.719 -24.248  1.00 99.99     0.248    0.00    0.00
ATOM    174  HG  SER A  16      43.658   3.926 -24.950  1.00 99.99     0.310    0.00    0.00
ATOM    175  N   GLY A  17      45.976  -0.001 -22.387  1.00 25.00    -0.520    9.00  -17.40
ATOM    176  CA  GLY A  17      46.310  -1.439 -22.349  1.00 25.00     0.246    9.40    4.00
ATOM    177  C   GLY A  17      45.201  -2.180 -21.604  1.00 25.00     0.526    9.82    4.00
ATOM    178  O   GLY A  17      45.315  -2.449 -20.416  1.00 25.00    -0.500    8.17  -17.40
ATOM    179  HN  GLY A  17      45.467   0.324 -21.586  1.00 99.99     0.248    0.00    0.00
ATOM    180  N   GLU A  18      44.050  -2.159 -22.271  1.00 25.00    -0.520    9.00  -17.40
ATOM    181  CA  GLU A  18      42.779  -2.692 -21.745  1.00 25.00     0.246    9.40    4.00
ATOM    182  C   GLU A  18      42.344  -3.904 -22.584  1.00 25.00     0.526    9.82    4.00
ATOM    183  O   GLU A  18      42.950  -4.203 -23.614  1.00 25.00    -0.500    8.17  -17.40
ATOM    184  CB  GLU A  18      41.695  -1.604 -21.819  1.00 25.00     0.000   12.77    4.00
ATOM    185  CG  GLU A  18      42.121  -0.280 -21.178  1.00 25.00    -0.208   12.77    4.00
ATOM    186  CD  GLU A  18      40.916   0.580 -20.810  1.00 50.00     0.620    9.82    4.00
ATOM    187  OE1 GLU A  18      40.384   1.246 -21.728  1.00 50.00    -0.706    8.17  -18.95
ATOM    188  OE2 GLU A  18      40.550   0.510 -19.616  1.00 50.00    -0.706    8.17  -18.95
ATOM    189  HN  GLU A  18      44.015  -1.833 -23.212  1.00 99.99     0.248    0.00    0.00
ATOM    190  N   GLU A  19      41.270  -4.570 -22.166  1.00 25.00    -0.520    9.00  -17.40
ATOM    191  CA  GLU A  19      40.688  -5.665 -22.968  1.00 25.00     0.246    9.40    4.00
ATOM    192  C   GLU A  19      40.134  -5.164 -24.319  1.00 25.00     0.526    9.82    4.00
ATOM    193  O   GLU A  19      39.048  -4.597 -24.408  1.00 25.00    -0.500    8.17  -17.40
ATOM    194  CB  GLU A  19      39.601  -6.404 -22.189  1.00 25.00     0.000   12.77    4.00
ATOM    195  CG  GLU A  19      39.743  -7.923 -22.312  1.00 25.00    -0.208   12.77    4.00
ATOM    196  CD  GLU A  19      39.817  -8.528 -23.714  1.00 50.00     0.620    9.82    4.00
ATOM    197  OE1 GLU A  19      39.245  -7.950 -24.663  1.00 50.00    -0.706    8.17  -18.95
ATOM    198  OE2 GLU A  19      40.458  -9.594 -23.839  1.00 50.00    -0.706    8.17  -18.95
ATOM    199  HN  GLU A  19      40.868  -4.412 -21.258  1.00 99.99     0.248    0.00    0.00
ATOM    200  N   VAL A  20      40.876  -5.526 -25.368  1.00 25.00    -0.520    9.00  -17.40
ATOM    201  CA  VAL A  20      40.605  -5.130 -26.770  1.00 25.00     0.201    9.40    4.00
ATOM    202  C   VAL A  20      39.225  -5.631 -27.251  1.00 25.00     0.526    9.82    4.00
ATOM    203  O   VAL A  20      38.304  -4.846 -27.447  1.00 25.00    -0.500    8.17  -17.40
ATOM    204  CB  VAL A  20      41.754  -5.591 -27.699  1.00 50.00     0.033    9.40    4.00
ATOM    205  CG1 VAL A  20      41.567  -5.078 -29.132  1.00 50.00     0.006   16.15    4.00
ATOM    206  CG2 VAL A  20      43.133  -5.144 -27.198  1.00 50.00     0.006   16.15    4.00
ATOM    207  HN  VAL A  20      41.742  -6.008 -25.227  1.00 99.99     0.248    0.00    0.00
ATOM    208  N   THR A  21      39.098  -6.954 -27.392  1.00 25.00    -0.520    9.00  -17.40
ATOM    209  CA  THR A  21      37.838  -7.645 -27.770  1.00 25.00     0.268    9.40    4.00
ATOM    210  C   THR A  21      36.584  -7.301 -26.948  1.00 25.00     0.526    9.82    4.00
ATOM    211  O   THR A  21      35.475  -7.379 -27.460  1.00 25.00    -0.500    8.17  -17.40
ATOM    212  CB  THR A  21      37.975  -9.174 -27.776  1.00 50.00     0.211    9.40    4.00
ATOM    213  OG1 THR A  21      38.806  -9.600 -26.694  1.00 50.00    -0.550   11.04  -17.40
ATOM    214  CG2 THR A  21      38.467  -9.695 -29.127  1.00 50.00     0.007   16.15    4.00
ATOM    215  HN  THR A  21      39.901  -7.543 -27.339  1.00 99.99     0.248    0.00    0.00
ATOM    216  HG1 THR A  21      38.917  -8.842 -26.039  1.00 99.99     0.310    0.00    0.00
ATOM    217  N   THR A  22      36.773  -6.932 -25.678  1.00 25.00    -0.520    9.00  -17.40
ATOM    218  CA  THR A  22      35.671  -6.503 -24.788  1.00 25.00     0.268    9.40    4.00
ATOM    219  C   THR A  22      35.370  -4.993 -24.949  1.00 25.00     0.526    9.82    4.00
ATOM    220  O   THR A  22      34.977  -4.317 -24.006  1.00 25.00    -0.500    8.17  -17.40
ATOM    221  CB  THR A  22      35.984  -6.835 -23.314  1.00 25.00     0.211    9.40    4.00
ATOM    222  OG1 THR A  22      36.711  -8.065 -23.194  1.00 25.00    -0.550   11.04  -17.40
ATOM    223  CG2 THR A  22      34.695  -6.998 -22.503  1.00 25.00     0.007   16.15    4.00
ATOM    224  HN  THR A  22      37.674  -6.941 -25.249  1.00 99.99     0.248    0.00    0.00
ATOM    225  HG1 THR A  22      36.787  -8.261 -22.212  1.00 99.99     0.310    0.00    0.00
ATOM    226  N   PHE A  23      35.653  -4.474 -26.150  1.00 25.00    -0.520    9.00  -17.40
ATOM    227  CA  PHE A  23      35.373  -3.091 -26.589  1.00 25.00     0.214    9.40    4.00
ATOM    228  C   PHE A  23      35.729  -1.984 -25.581  1.00 25.00     0.526    9.82    4.00
ATOM    229  O   PHE A  23      34.935  -1.118 -25.221  1.00 25.00    -0.500    8.17  -17.40
ATOM    230  CB  PHE A  23      33.942  -2.976 -27.131  1.00 50.00     0.038   12.77    4.00
ATOM    231  CG  PHE A  23      33.804  -3.674 -28.486  1.00 50.00     0.011    7.26    0.60
ATOM    232  CD1 PHE A  23      33.912  -2.942 -29.663  1.00 50.00    -0.011   10.80    0.60
ATOM    233  CD2 PHE A  23      33.563  -5.042 -28.541  1.00 50.00    -0.011   10.80    0.60
ATOM    234  CE1 PHE A  23      33.762  -3.574 -30.892  1.00 50.00     0.004   10.80    0.60
ATOM    235  CE2 PHE A  23      33.424  -5.676 -29.768  1.00 50.00     0.004   10.80    0.60
ATOM    236  CZ  PHE A  23      33.515  -4.941 -30.945  1.00 50.00    -0.003   10.80    0.60
ATOM    237  HN  PHE A  23      36.114  -5.022 -26.845  1.00 99.99     0.248    0.00    0.00
ATOM    238  N   PHE A  24      36.957  -2.096 -25.088  1.00 25.00    -0.520    9.00  -17.40
ATOM    239  CA  PHE A  24      37.566  -1.050 -24.252  1.00 25.00     0.214    9.40    4.00
ATOM    240  C   PHE A  24      38.626  -0.305 -25.076  1.00 25.00     0.526    9.82    4.00
ATOM    241  O   PHE A  24      38.827  -0.596 -26.253  1.00 25.00    -0.500    8.17  -17.40
ATOM    242  CB  PHE A  24      38.147  -1.681 -22.981  1.00 50.00     0.038   12.77    4.00
ATOM    243  CG  PHE A  24      37.111  -2.386 -22.098  1.00 50.00     0.011    7.26    0.60
ATOM    244  CD1 PHE A  24      35.825  -1.890 -21.898  1.00 50.00    -0.011   10.80    0.60
ATOM    245  CD2 PHE A  24      37.484  -3.576 -21.493  1.00 50.00    -0.011   10.80    0.60
ATOM    246  CE1 PHE A  24      34.929  -2.585 -21.097  1.00 50.00     0.004   10.80    0.60
ATOM    247  CE2 PHE A  24      36.591  -4.274 -20.692  1.00 50.00     0.004   10.80    0.60
ATOM    248  CZ  PHE A  24      35.310  -3.776 -20.489  1.00 50.00    -0.003   10.80    0.60
ATOM    249  HN  PHE A  24      37.521  -2.902 -25.258  1.00 99.99     0.248    0.00    0.00
ATOM    250  N   ASP A  25      39.360   0.587 -24.408  1.00 25.00    -0.520    9.00  -17.40
ATOM    251  CA  ASP A  25      40.296   1.536 -25.043  1.00 25.00     0.246    9.40    4.00
ATOM    252  C   ASP A  25      39.530   2.550 -25.911  1.00 25.00     0.526    9.82    4.00
ATOM    253  O   ASP A  25      39.249   2.328 -27.083  1.00 25.00    -0.500    8.17  -17.40
ATOM    254  CB  ASP A  25      41.413   0.820 -25.832  1.00 50.00    -0.208   12.77    4.00
ATOM    255  CG  ASP A  25      42.255   1.781 -26.676  1.00 50.00     0.620    9.82    4.00
ATOM    256  OD1 ASP A  25      42.560   2.877 -26.152  1.00 50.00    -0.706    8.17  -18.95
ATOM    257  OD2 ASP A  25      42.492   1.467 -27.858  1.00 50.00    -0.706    8.17  -18.95
ATOM    258  HN  ASP A  25      39.277   0.675 -23.416  1.00 99.99     0.248    0.00    0.00
ATOM    259  N   TYR A  26      39.312   3.701 -25.289  1.00 25.00    -0.520    9.00  -17.40
ATOM    260  CA  TYR A  26      38.689   4.868 -25.937  1.00 25.00     0.245    9.40    4.00
ATOM    261  C   TYR A  26      39.684   6.037 -25.974  1.00 25.00     0.526    9.82    4.00
ATOM    262  O   TYR A  26      40.521   6.174 -25.080  1.00 25.00    -0.500    8.17  -17.40
ATOM    263  CB  TYR A  26      37.397   5.239 -25.200  1.00 25.00     0.022   12.77    4.00
ATOM    264  CG  TYR A  26      36.306   4.182 -25.399  1.00 25.00    -0.001    7.26    0.60
ATOM    265  CD1 TYR A  26      36.106   3.158 -24.475  1.00 50.00    -0.035   10.80    0.60
ATOM    266  CD2 TYR A  26      35.491   4.264 -26.521  1.00 50.00    -0.035   10.80    0.60
ATOM    267  CE1 TYR A  26      35.091   2.232 -24.675  1.00 50.00     0.100   10.80    0.60
ATOM    268  CE2 TYR A  26      34.471   3.346 -26.718  1.00 50.00     0.100   10.80    0.60
ATOM    269  CZ  TYR A  26      34.264   2.334 -25.787  1.00 25.00    -0.121    7.26    0.60
ATOM    270  OH  TYR A  26      33.148   1.570 -25.868  1.00 50.00    -0.368   10.94  -17.40
ATOM    271  HN  TYR A  26      39.589   3.841 -24.343  1.00 99.99     0.248    0.00    0.00
ATOM    272  HH  TYR A  26      32.716   1.703 -26.757  1.00 99.99     0.339    0.00    0.00
ATOM    273  N   ASP A  27      39.546   6.874 -27.004  1.00 25.00    -0.520    9.00  -17.40
ATOM    274  CA  ASP A  27      40.561   7.892 -27.347  1.00 25.00     0.246    9.40    4.00
ATOM    275  C   ASP A  27      40.840   8.909 -26.229  1.00 25.00     0.526    9.82    4.00
ATOM    276  O   ASP A  27      39.938   9.366 -25.535  1.00 25.00    -0.500    8.17  -17.40
ATOM    277  CB  ASP A  27      40.226   8.590 -28.675  1.00 25.00    -0.208   12.77    4.00
ATOM    278  CG  ASP A  27      41.457   9.237 -29.337  1.00 25.00     0.620    9.82    4.00
ATOM    279  OD1 ASP A  27      42.595   8.842 -28.981  1.00 50.00    -0.706    8.17  -18.95
ATOM    280  OD2 ASP A  27      41.240  10.121 -30.188  1.00 50.00    -0.706    8.17  -18.95
ATOM    281  HN  ASP A  27      38.726   6.865 -27.571  1.00 99.99     0.248    0.00    0.00
ATOM    282  N   TYR A  28      42.124   9.265 -26.166  1.00 25.00    -0.520    9.00  -17.40
ATOM    283  CA  TYR A  28      42.770  10.060 -25.096  1.00 25.00     0.245    9.40    4.00
ATOM    284  C   TYR A  28      42.658   9.398 -23.706  1.00 25.00     0.526    9.82    4.00
ATOM    285  O   TYR A  28      42.690  10.047 -22.669  1.00 25.00    -0.500    8.17  -17.40
ATOM    286  CB  TYR A  28      42.268  11.514 -25.077  1.00 25.00     0.022   12.77    4.00
ATOM    287  CG  TYR A  28      42.677  12.292 -26.330  1.00 25.00    -0.001    7.26    0.60
ATOM    288  CD1 TYR A  28      41.905  12.189 -27.479  1.00 50.00    -0.035   10.80    0.60
ATOM    289  CD2 TYR A  28      43.702  13.232 -26.268  1.00 50.00    -0.035   10.80    0.60
ATOM    290  CE1 TYR A  28      42.141  13.025 -28.558  1.00 50.00     0.100   10.80    0.60
ATOM    291  CE2 TYR A  28      43.936  14.079 -27.343  1.00 50.00     0.100   10.80    0.60
ATOM    292  CZ  TYR A  28      43.152  13.976 -28.488  1.00 50.00    -0.121    7.26    0.60
ATOM    293  OH  TYR A  28      43.325  14.834 -29.522  1.00 50.00    -0.368   10.94  -17.40
ATOM    294  HN  TYR A  28      42.737   9.003 -26.910  1.00 99.99     0.248    0.00    0.00
ATOM    295  HH  TYR A  28      44.082  15.452 -29.321  1.00 99.99     0.339    0.00    0.00
ATOM    296  N   GLY A  29      42.584   8.056 -23.756  1.00 25.00    -0.520    9.00  -17.40
ATOM    297  CA  GLY A  29      42.522   7.166 -22.585  1.00 25.00     0.246    9.40    4.00
ATOM    298  C   GLY A  29      41.330   7.417 -21.655  1.00 25.00     0.526    9.82    4.00
ATOM    299  O   GLY A  29      41.480   8.022 -20.600  1.00 25.00    -0.500    8.17  -17.40
ATOM    300  HN  GLY A  29      42.528   7.560 -24.625  1.00 99.99     0.248    0.00    0.00
ATOM    301  N   ALA A  30      40.188   6.822 -21.984  1.00 25.00    -0.520    9.00  -17.40
ATOM    302  CA  ALA A  30      39.044   6.796 -21.049  1.00 25.00     0.215    9.40    4.00
ATOM    303  C   ALA A  30      39.418   5.884 -19.863  1.00 25.00     0.526    9.82    4.00
ATOM    304  O   ALA A  30      39.749   4.717 -20.101  1.00 25.00    -0.500    8.17  -17.40
ATOM    305  CB  ALA A  30      37.771   6.302 -21.740  1.00 50.00     0.031   16.15    4.00
ATOM    306  HN  ALA A  30      40.073   6.322 -22.841  1.00 99.99     0.248    0.00    0.00
ATOM    307  N   PRO A  31      39.511   6.436 -18.641  1.00 25.00    -0.257    9.00  -17.40
ATOM    308  CA  PRO A  31      39.951   5.681 -17.448  1.00 25.00     0.112    9.40    4.00
ATOM    309  C   PRO A  31      39.021   4.498 -17.142  1.00 25.00     0.526    9.82    4.00
ATOM    310  O   PRO A  31      37.985   4.340 -17.789  1.00 25.00    -0.500    8.17  -17.40
ATOM    311  CB  PRO A  31      39.954   6.718 -16.319  1.00 50.00    -0.001   12.77    4.00
ATOM    312  CG  PRO A  31      38.886   7.724 -16.745  1.00 50.00     0.036   12.77    4.00
ATOM    313  CD  PRO A  31      39.058   7.791 -18.263  1.00 50.00     0.084   12.77    4.00
ATOM    314  N   CYS A  32      39.344   3.730 -16.100  1.00 25.00    -0.520    9.00  -17.40
ATOM    315  CA  CYS A  32      38.459   2.637 -15.635  1.00 25.00     0.088    9.40    4.00
ATOM    316  C   CYS A  32      37.214   3.129 -14.860  1.00 25.00     0.526    9.82    4.00
ATOM    317  O   CYS A  32      36.766   2.548 -13.868  1.00 25.00    -0.500    8.17  -17.40
ATOM    318  CB  CYS A  32      39.219   1.541 -14.876  1.00 25.00     0.143   12.77    4.00
ATOM    319  SG  CYS A  32      38.279  -0.033 -14.893  1.00 25.00     0.015   19.93   -6.40
ATOM    320  HN  CYS A  32      40.218   3.829 -15.622  1.00 99.99     0.248    0.00    0.00
ATOM    321  N   HIS A  33      36.602   4.169 -15.427  1.00 25.00    -0.520    9.00  -17.40
ATOM    322  CA  HIS A  33      35.224   4.614 -15.140  1.00 25.00     0.219    9.40    4.00
ATOM    323  C   HIS A  33      34.247   3.687 -15.904  1.00 25.00     0.526    9.82    4.00
ATOM    324  O   HIS A  33      33.243   4.068 -16.493  1.00 25.00    -0.500    8.17  -17.40
ATOM    325  CB  HIS A  33      35.106   6.085 -15.566  1.00 25.00     0.060   12.77    4.00
ATOM    326  CG  HIS A  33      33.763   6.737 -15.211  1.00 25.00     0.089    7.26    0.60
ATOM    327  ND1 HIS A  33      33.067   7.528 -16.021  1.00 50.00    -0.444    9.25  -17.40
ATOM    328  HD1 HIS A  33      33.290   7.730 -16.996  1.00  0.00     0.320    0.00    0.00
ATOM    329  CD2 HIS A  33      33.153   6.733 -14.027  1.00 50.00     0.145   10.80    0.60
ATOM    330  CE1 HIS A  33      32.030   8.012 -15.342  1.00 50.00     0.384   10.80    0.60
ATOM    331  NE2 HIS A  33      32.086   7.522 -14.108  1.00 50.00    -0.527    9.25  -17.40
ATOM    332  HN  HIS A  33      37.025   4.633 -16.210  1.00 99.99     0.248    0.00    0.00
ATOM    333  HE  HIS A  33      31.443   7.724 -13.362  1.00 99.99     0.000    0.00    0.00
ATOM    334  N   LYS A  34      34.563   2.401 -15.775  1.00 25.00    -0.520    9.00  -17.40
ATOM    335  CA  LYS A  34      33.868   1.274 -16.415  1.00 25.00     0.227    9.40    4.00
ATOM    336  C   LYS A  34      33.202   0.512 -15.266  1.00 25.00     0.526    9.82    4.00
ATOM    337  O   LYS A  34      33.847  -0.254 -14.552  1.00 25.00    -0.500    8.17  -17.40
ATOM    338  CB  LYS A  34      34.893   0.409 -17.166  1.00 25.00     0.039   12.77    4.00
ATOM    339  CG  LYS A  34      35.574   1.191 -18.295  1.00 25.00     0.053   12.77    4.00
ATOM    340  CD  LYS A  34      36.583   0.329 -19.056  1.00 50.00     0.048   12.77    4.00
ATOM    341  CE  LYS A  34      37.191   1.094 -20.236  1.00 50.00     0.218   12.77    4.00
ATOM    342  NZ  LYS A  34      38.152   2.118 -19.803  1.00 50.00    -0.272   13.25  -39.20
ATOM    343  HN  LYS A  34      35.312   2.141 -15.167  1.00 99.99     0.248    0.00    0.00
ATOM    344  HZ1 LYS A  34      38.515   2.612 -20.593  1.00 99.99     0.311    0.00    0.00
ATOM    345  HZ2 LYS A  34      37.721   2.782 -19.187  1.00 99.99     0.311    0.00    0.00
ATOM    346  HZ3 LYS A  34      38.916   1.678 -19.328  1.00 99.99     0.311    0.00    0.00
ATOM    347  N   PHE A  35      32.073   1.124 -14.891  1.00 25.00    -0.520    9.00  -17.40
ATOM    348  CA  PHE A  35      31.238   0.844 -13.698  1.00 25.00     0.214    9.40    4.00
ATOM    349  C   PHE A  35      31.877   1.347 -12.385  1.00 25.00     0.526    9.82    4.00
ATOM    350  O   PHE A  35      31.241   2.025 -11.586  1.00 25.00    -0.500    8.17  -17.40
ATOM    351  CB  PHE A  35      30.903  -0.649 -13.524  1.00 25.00     0.038   12.77    4.00
ATOM    352  CG  PHE A  35      30.446  -1.349 -14.808  1.00 25.00     0.011    7.26    0.60
ATOM    353  CD1 PHE A  35      29.282  -0.960 -15.462  1.00 25.00    -0.011   10.80    0.60
ATOM    354  CD2 PHE A  35      31.192  -2.416 -15.296  1.00 25.00    -0.011   10.80    0.60
ATOM    355  CE1 PHE A  35      28.865  -1.641 -16.598  1.00 25.00     0.004   10.80    0.60
ATOM    356  CE2 PHE A  35      30.770  -3.101 -16.429  1.00 25.00     0.004   10.80    0.60
ATOM    357  CZ  PHE A  35      29.604  -2.716 -17.079  1.00 25.00    -0.003   10.80    0.60
ATOM    358  HN  PHE A  35      31.724   1.868 -15.462  1.00 99.99     0.248    0.00    0.00
ATOM    359  N   ASP A  36      33.188   1.119 -12.280  1.00 25.00    -0.520    9.00  -17.40
ATOM    360  CA  ASP A  36      33.979   1.352 -11.062  1.00 25.00     0.246    9.40    4.00
ATOM    361  C   ASP A  36      34.449   2.810 -10.846  1.00 25.00     0.526    9.82    4.00
ATOM    362  O   ASP A  36      33.643   3.733 -10.935  1.00 25.00    -0.500    8.17  -17.40
ATOM    363  CB  ASP A  36      35.065   0.265 -10.983  1.00 25.00    -0.208   12.77    4.00
ATOM    364  CG  ASP A  36      35.376  -0.079  -9.522  1.00 25.00     0.620    9.82    4.00
ATOM    365  OD1 ASP A  36      36.317   0.532  -8.972  1.00 25.00    -0.706    8.17  -18.95
ATOM    366  OD2 ASP A  36      34.607  -0.871  -8.949  1.00 25.00    -0.706    8.17  -18.95
ATOM    367  HN  ASP A  36      33.672   0.686 -13.044  1.00 99.99     0.248    0.00    0.00
ATOM    368  N   VAL A  37      35.701   2.969 -10.389  1.00 25.00    -0.520    9.00  -17.40
ATOM    369  CA  VAL A  37      36.167   4.023  -9.451  1.00 25.00     0.201    9.40    4.00
ATOM    370  C   VAL A  37      35.147   4.300  -8.313  1.00 25.00     0.526    9.82    4.00
ATOM    371  O   VAL A  37      35.280   5.239  -7.536  1.00 25.00    -0.500    8.17  -17.40
ATOM    372  CB  VAL A  37      36.668   5.272 -10.218  1.00 50.00     0.033    9.40    4.00
ATOM    373  CG1 VAL A  37      35.575   6.175 -10.802  1.00 50.00     0.006   16.15    4.00
ATOM    374  CG2 VAL A  37      37.672   6.074  -9.385  1.00 50.00     0.006   16.15    4.00
ATOM    375  HN  VAL A  37      36.438   2.406 -10.761  1.00 99.99     0.248    0.00    0.00
ATOM    376  N   LYS A  38      34.353   3.254  -8.041  1.00 25.00    -0.520    9.00  -17.40
ATOM    377  CA  LYS A  38      32.959   3.304  -7.541  1.00 25.00     0.227    9.40    4.00
ATOM    378  C   LYS A  38      32.335   4.712  -7.479  1.00 25.00     0.526    9.82    4.00
ATOM    379  O   LYS A  38      31.700   5.114  -6.510  1.00 25.00    -0.500    8.17  -17.40
ATOM    380  CB  LYS A  38      32.853   2.517  -6.227  1.00 25.00     0.039   12.77    4.00
ATOM    381  CG  LYS A  38      33.077   1.026  -6.495  1.00 25.00     0.053   12.77    4.00
ATOM    382  CD  LYS A  38      33.108   0.210  -5.202  1.00 25.00     0.048   12.77    4.00
ATOM    383  CE  LYS A  38      33.536  -1.237  -5.467  1.00 50.00     0.218   12.77    4.00
ATOM    384  NZ  LYS A  38      34.923  -1.309  -5.949  1.00 50.00    -0.272   13.25  -39.20
ATOM    385  HN  LYS A  38      34.729   2.332  -8.081  1.00 99.99     0.248    0.00    0.00
ATOM    386  HZ1 LYS A  38      35.160  -2.269  -6.120  1.00 99.99     0.311    0.00    0.00
ATOM    387  HZ2 LYS A  38      34.999  -0.805  -6.807  1.00 99.99     0.311    0.00    0.00
ATOM    388  HZ3 LYS A  38      35.534  -0.927  -5.255  1.00 99.99     0.311    0.00    0.00
ATOM    389  N   GLN A  39      32.515   5.411  -8.609  1.00 25.00    -0.520    9.00  -17.40
ATOM    390  CA  GLN A  39      32.338   6.868  -8.806  1.00 25.00     0.210    9.40    4.00
ATOM    391  C   GLN A  39      33.212   7.747  -7.885  1.00 25.00     0.526    9.82    4.00
ATOM    392  O   GLN A  39      34.173   8.368  -8.325  1.00 25.00    -0.500    8.17  -17.40
ATOM    393  CB  GLN A  39      30.866   7.311  -8.724  1.00 25.00     0.053   12.77    4.00
ATOM    394  CG  GLN A  39      29.915   6.560  -9.668  1.00 25.00    -0.043   12.77    4.00
ATOM    395  CD  GLN A  39      30.401   6.530 -11.120  1.00 50.00     0.675    9.82    4.00
ATOM    396  OE1 GLN A  39      30.446   7.526 -11.829  1.00 50.00    -0.470    8.17  -17.40
ATOM    397  NE2 GLN A  39      30.848   5.374 -11.563  1.00 50.00    -0.867   13.25  -17.40
ATOM    398  HN  GLN A  39      32.788   4.931  -9.445  1.00 99.99     0.248    0.00    0.00
ATOM    399 1HE2 GLN A  39      31.176   5.334 -12.501  1.00 99.99     0.344    0.00    0.00
ATOM    400 2HE2 GLN A  39      30.802   4.546 -11.009  1.00 99.99     0.344    0.00    0.00
ATOM    401  N   ILE A  40      33.035   7.510  -6.584  1.00 25.00    -0.520    9.00  -17.40
ATOM    402  CA  ILE A  40      33.544   8.337  -5.470  1.00 25.00     0.199    9.40    4.00
ATOM    403  C   ILE A  40      35.071   8.464  -5.314  1.00 25.00     0.526    9.82    4.00
ATOM    404  O   ILE A  40      35.539   9.439  -4.740  1.00 25.00    -0.500    8.17  -17.40
ATOM    405  CB  ILE A  40      32.897   7.942  -4.127  1.00 50.00     0.030    9.40    4.00
ATOM    406  CG1 ILE A  40      33.193   6.483  -3.737  1.00 50.00     0.017   12.77    4.00
ATOM    407  CG2 ILE A  40      31.392   8.251  -4.176  1.00 50.00     0.001   16.15    4.00
ATOM    408  CD1 ILE A  40      32.954   6.190  -2.251  1.00 50.00    -0.001   16.15    4.00
ATOM    409  HN  ILE A  40      32.508   6.703  -6.302  1.00 99.99     0.248    0.00    0.00
ATOM    410  N   GLY A  41      35.835   7.504  -5.870  1.00 25.00    -0.520    9.00  -17.40
ATOM    411  CA  GLY A  41      37.315   7.532  -5.845  1.00 25.00     0.246    9.40    4.00
ATOM    412  C   GLY A  41      37.910   8.822  -6.443  1.00 25.00     0.526    9.82    4.00
ATOM    413  O   GLY A  41      38.753   9.467  -5.824  1.00 25.00    -0.500    8.17  -17.40
ATOM    414  HN  GLY A  41      35.451   6.703  -6.351  1.00 99.99     0.248    0.00    0.00
ATOM    415  N   ALA A  42      37.282   9.275  -7.535  1.00 25.00    -0.520    9.00  -17.40
ATOM    416  CA  ALA A  42      37.580  10.561  -8.199  1.00 25.00     0.215    9.40    4.00
ATOM    417  C   ALA A  42      37.290  11.807  -7.334  1.00 25.00     0.526    9.82    4.00
ATOM    418  O   ALA A  42      37.702  12.909  -7.668  1.00 25.00    -0.500    8.17  -17.40
ATOM    419  CB  ALA A  42      36.794  10.635  -9.512  1.00 50.00     0.031   16.15    4.00
ATOM    420  HN  ALA A  42      36.549   8.750  -7.968  1.00 99.99     0.248    0.00    0.00
ATOM    421  N   GLN A  43      36.518  11.601  -6.260  1.00 25.00    -0.520    9.00  -17.40
ATOM    422  CA  GLN A  43      36.212  12.602  -5.217  1.00 25.00     0.210    9.40    4.00
ATOM    423  C   GLN A  43      36.858  12.308  -3.843  1.00 25.00     0.526    9.82    4.00
ATOM    424  O   GLN A  43      36.562  12.954  -2.845  1.00 25.00    -0.500    8.17  -17.40
ATOM    425  CB  GLN A  43      34.691  12.725  -5.049  1.00 25.00     0.053   12.77    4.00
ATOM    426  CG  GLN A  43      34.002  13.389  -6.247  1.00 25.00    -0.043   12.77    4.00
ATOM    427  CD  GLN A  43      34.488  14.817  -6.524  1.00 50.00     0.675    9.82    4.00
ATOM    428  OE1 GLN A  43      34.879  15.589  -5.659  1.00 50.00    -0.470    8.17  -17.40
ATOM    429  NE2 GLN A  43      34.438  15.201  -7.777  1.00 50.00    -0.867   13.25  -17.40
ATOM    430  HN  GLN A  43      36.068  10.722  -6.114  1.00 99.99     0.248    0.00    0.00
ATOM    431 1HE2 GLN A  43      34.760  16.124  -7.971  1.00 99.99     0.344    0.00    0.00
ATOM    432 2HE2 GLN A  43      34.142  14.581  -8.495  1.00 99.99     0.344    0.00    0.00
ATOM    433  N   LEU A  44      37.778  11.342  -3.830  1.00 25.00    -0.520    9.00  -17.40
ATOM    434  CA  LEU A  44      38.662  11.051  -2.684  1.00 25.00     0.204    9.40    4.00
ATOM    435  C   LEU A  44      40.078  11.598  -2.932  1.00 25.00     0.526    9.82    4.00
ATOM    436  O   LEU A  44      40.701  12.190  -2.054  1.00 25.00    -0.500    8.17  -17.40
ATOM    437  CB  LEU A  44      38.725   9.536  -2.434  1.00 25.00     0.016   12.77    4.00
ATOM    438  CG  LEU A  44      38.083   9.050  -1.123  1.00 25.00     0.054    9.40    4.00
ATOM    439  CD1 LEU A  44      38.776   9.642   0.110  1.00 50.00    -0.014   16.15    4.00
ATOM    440  CD2 LEU A  44      36.570   9.296  -1.098  1.00 50.00    -0.014   16.15    4.00
ATOM    441  HN  LEU A  44      37.833  10.686  -4.582  1.00 99.99     0.248    0.00    0.00
ATOM    442  N   LEU A  45      40.499  11.510  -4.195  1.00 25.00    -0.520    9.00  -17.40
ATOM    443  CA  LEU A  45      41.764  12.101  -4.671  1.00 25.00     0.204    9.40    4.00
ATOM    444  C   LEU A  45      41.839  13.634  -4.477  1.00 25.00     0.526    9.82    4.00
ATOM    445  O   LEU A  45      42.801  14.063  -3.836  1.00 25.00    -0.500    8.17  -17.40
ATOM    446  CB  LEU A  45      42.037  11.684  -6.125  1.00 25.00     0.016   12.77    4.00
ATOM    447  CG  LEU A  45      42.082  10.164  -6.321  1.00 25.00     0.054    9.40    4.00
ATOM    448  CD1 LEU A  45      42.032   9.840  -7.812  1.00 25.00    -0.014   16.15    4.00
ATOM    449  CD2 LEU A  45      43.340   9.548  -5.703  1.00 25.00    -0.014   16.15    4.00
ATOM    450  HN  LEU A  45      39.994  10.978  -4.876  1.00 99.99     0.248    0.00    0.00
ATOM    451  N   PRO A  46      40.813  14.442  -4.822  1.00 25.00    -0.257    9.00  -17.40
ATOM    452  CA  PRO A  46      40.848  15.891  -4.552  1.00 25.00     0.112    9.40    4.00
ATOM    453  C   PRO A  46      40.949  16.305  -3.071  1.00 25.00     0.526    9.82    4.00
ATOM    454  O   PRO A  46      41.900  17.037  -2.790  1.00 25.00    -0.500    8.17  -17.40
ATOM    455  CB  PRO A  46      39.705  16.528  -5.351  1.00 50.00    -0.001   12.77    4.00
ATOM    456  CG  PRO A  46      38.748  15.373  -5.643  1.00 50.00     0.036   12.77    4.00
ATOM    457  CD  PRO A  46      39.633  14.123  -5.650  1.00 50.00     0.084   12.77    4.00
ATOM    458  N   PRO A  47      40.186  15.765  -2.096  1.00 25.00    -0.257    9.00  -17.40
ATOM    459  CA  PRO A  47      40.442  16.046  -0.672  1.00 25.00     0.112    9.40    4.00
ATOM    460  C   PRO A  47      41.799  15.534  -0.172  1.00 25.00     0.526    9.82    4.00
ATOM    461  O   PRO A  47      42.458  16.275   0.548  1.00 25.00    -0.500    8.17  -17.40
ATOM    462  CB  PRO A  47      39.261  15.475   0.115  1.00 50.00    -0.001   12.77    4.00
ATOM    463  CG  PRO A  47      38.705  14.402  -0.813  1.00 50.00     0.036   12.77    4.00
ATOM    464  CD  PRO A  47      38.939  14.986  -2.208  1.00 50.00     0.084   12.77    4.00
ATOM    465  N   LEU A  48      42.296  14.408  -0.697  1.00 25.00    -0.520    9.00  -17.40
ATOM    466  CA  LEU A  48      43.655  13.922  -0.363  1.00 25.00     0.204    9.40    4.00
ATOM    467  C   LEU A  48      44.715  14.968  -0.759  1.00 25.00     0.526    9.82    4.00
ATOM    468  O   LEU A  48      45.439  15.471   0.098  1.00 25.00    -0.500    8.17  -17.40
ATOM    469  CB  LEU A  48      43.909  12.555  -1.030  1.00 25.00     0.016   12.77    4.00
ATOM    470  CG  LEU A  48      45.172  11.760  -0.630  1.00 25.00     0.054    9.40    4.00
ATOM    471  CD1 LEU A  48      46.471  12.340  -1.201  1.00 25.00    -0.014   16.15    4.00
ATOM    472  CD2 LEU A  48      45.280  11.579   0.888  1.00 25.00    -0.014   16.15    4.00
ATOM    473  HN  LEU A  48      41.763  13.802  -1.293  1.00 99.99     0.248    0.00    0.00
ATOM    474  N   TYR A  49      44.654  15.387  -2.028  1.00 25.00    -0.520    9.00  -17.40
ATOM    475  CA  TYR A  49      45.514  16.453  -2.578  1.00 25.00     0.245    9.40    4.00
ATOM    476  C   TYR A  49      45.384  17.782  -1.813  1.00 25.00     0.526    9.82    4.00
ATOM    477  O   TYR A  49      46.381  18.330  -1.361  1.00 25.00    -0.500    8.17  -17.40
ATOM    478  CB  TYR A  49      45.211  16.678  -4.066  1.00 25.00     0.022   12.77    4.00
ATOM    479  CG  TYR A  49      45.688  15.547  -4.984  1.00 25.00    -0.001    7.26    0.60
ATOM    480  CD1 TYR A  49      47.005  15.096  -4.953  1.00 50.00    -0.035   10.80    0.60
ATOM    481  CD2 TYR A  49      44.804  15.011  -5.913  1.00 50.00    -0.035   10.80    0.60
ATOM    482  CE1 TYR A  49      47.433  14.126  -5.847  1.00 50.00     0.100   10.80    0.60
ATOM    483  CE2 TYR A  49      45.224  14.033  -6.801  1.00 50.00     0.100   10.80    0.60
ATOM    484  CZ  TYR A  49      46.544  13.594  -6.773  1.00 50.00    -0.121    7.26    0.60
ATOM    485  OH  TYR A  49      46.954  12.634  -7.640  1.00 50.00    -0.368   10.94  -17.40
ATOM    486  HN  TYR A  49      44.043  14.947  -2.691  1.00 99.99     0.248    0.00    0.00
ATOM    487  HH  TYR A  49      46.184  12.384  -8.225  1.00 99.99     0.339    0.00    0.00
ATOM    488  N   SER A  50      44.138  18.147  -1.497  1.00 25.00    -0.520    9.00  -17.40
ATOM    489  CA  SER A  50      43.805  19.355  -0.713  1.00 25.00     0.292    9.40    4.00
ATOM    490  C   SER A  50      44.414  19.326   0.701  1.00 25.00     0.526    9.82    4.00
ATOM    491  O   SER A  50      45.208  20.192   1.044  1.00 25.00    -0.500    8.17  -17.40
ATOM    492  CB  SER A  50      42.283  19.525  -0.636  1.00 25.00     0.194   12.77    4.00
ATOM    493  OG  SER A  50      41.947  20.734   0.047  1.00 25.00    -0.550   11.04  -17.40
ATOM    494  HN  SER A  50      43.351  17.638  -1.852  1.00 99.99     0.248    0.00    0.00
ATOM    495  HG  SER A  50      40.954  20.858   0.051  1.00 99.99     0.310    0.00    0.00
ATOM    496  N   LEU A  51      44.227  18.198   1.395  1.00 25.00    -0.520    9.00  -17.40
ATOM    497  CA  LEU A  51      44.778  17.955   2.744  1.00 25.00     0.204    9.40    4.00
ATOM    498  C   LEU A  51      46.308  18.045   2.783  1.00 25.00     0.526    9.82    4.00
ATOM    499  O   LEU A  51      46.852  18.885   3.497  1.00 25.00    -0.500    8.17  -17.40
ATOM    500  CB  LEU A  51      44.314  16.588   3.267  1.00 25.00     0.016   12.77    4.00
ATOM    501  CG  LEU A  51      43.125  16.658   4.235  1.00 25.00     0.054    9.40    4.00
ATOM    502  CD1 LEU A  51      41.834  17.156   3.577  1.00 25.00    -0.014   16.15    4.00
ATOM    503  CD2 LEU A  51      42.905  15.278   4.856  1.00 25.00    -0.014   16.15    4.00
ATOM    504  HN  LEU A  51      43.656  17.456   1.034  1.00 99.99     0.248    0.00    0.00
ATOM    505  N   VAL A  52      46.966  17.291   1.892  1.00 25.00    -0.520    9.00  -17.40
ATOM    506  CA  VAL A  52      48.437  17.343   1.762  1.00 25.00     0.201    9.40    4.00
ATOM    507  C   VAL A  52      48.957  18.732   1.350  1.00 25.00     0.526    9.82    4.00
ATOM    508  O   VAL A  52      49.940  19.189   1.915  1.00 25.00    -0.500    8.17  -17.40
ATOM    509  CB  VAL A  52      49.063  16.215   0.911  1.00 50.00     0.033    9.40    4.00
ATOM    510  CG1 VAL A  52      48.813  14.847   1.550  1.00 50.00     0.006   16.15    4.00
ATOM    511  CG2 VAL A  52      48.623  16.208  -0.555  1.00 50.00     0.006   16.15    4.00
ATOM    512  HN  VAL A  52      46.491  16.640   1.294  1.00 99.99     0.248    0.00    0.00
ATOM    513  N   PHE A  53      48.198  19.440   0.503  1.00 25.00    -0.520    9.00  -17.40
ATOM    514  CA  PHE A  53      48.477  20.848   0.153  1.00 25.00     0.214    9.40    4.00
ATOM    515  C   PHE A  53      48.419  21.760   1.390  1.00 25.00     0.526    9.82    4.00
ATOM    516  O   PHE A  53      49.445  22.303   1.766  1.00 25.00    -0.500    8.17  -17.40
ATOM    517  CB  PHE A  53      47.538  21.343  -0.960  1.00 50.00     0.038   12.77    4.00
ATOM    518  CG  PHE A  53      47.764  22.819  -1.313  1.00 50.00     0.011    7.26    0.60
ATOM    519  CD1 PHE A  53      48.799  23.188  -2.166  1.00 50.00    -0.011   10.80    0.60
ATOM    520  CD2 PHE A  53      47.001  23.803  -0.691  1.00 50.00    -0.011   10.80    0.60
ATOM    521  CE1 PHE A  53      49.084  24.531  -2.380  1.00 50.00     0.004   10.80    0.60
ATOM    522  CE2 PHE A  53      47.289  25.146  -0.902  1.00 50.00     0.004   10.80    0.60
ATOM    523  CZ  PHE A  53      48.335  25.511  -1.741  1.00 50.00    -0.003   10.80    0.60
ATOM    524  HN  PHE A  53      47.421  19.032   0.017  1.00 99.99     0.248    0.00    0.00
ATOM    525  N   ILE A  54      47.295  21.729   2.116  1.00 25.00    -0.520    9.00  -17.40
ATOM    526  CA  ILE A  54      47.069  22.546   3.331  1.00 25.00     0.199    9.40    4.00
ATOM    527  C   ILE A  54      48.190  22.317   4.369  1.00 25.00     0.526    9.82    4.00
ATOM    528  O   ILE A  54      49.009  23.204   4.597  1.00 25.00    -0.500    8.17  -17.40
ATOM    529  CB  ILE A  54      45.651  22.282   3.893  1.00 25.00     0.030    9.40    4.00
ATOM    530  CG1 ILE A  54      44.590  22.727   2.871  1.00 25.00     0.017   12.77    4.00
ATOM    531  CG2 ILE A  54      45.418  22.997   5.237  1.00 50.00     0.001   16.15    4.00
ATOM    532  CD1 ILE A  54      43.201  22.117   3.104  1.00 25.00    -0.001   16.15    4.00
ATOM    533  HN  ILE A  54      46.522  21.152   1.836  1.00 99.99     0.248    0.00    0.00
ATOM    534  N   PHE A  55      48.286  21.071   4.846  1.00 25.00    -0.520    9.00  -17.40
ATOM    535  CA  PHE A  55      49.282  20.651   5.855  1.00 25.00     0.214    9.40    4.00
ATOM    536  C   PHE A  55      50.727  20.917   5.402  1.00 25.00     0.526    9.82    4.00
ATOM    537  O   PHE A  55      51.466  21.662   6.039  1.00 25.00    -0.500    8.17  -17.40
ATOM    538  CB  PHE A  55      49.141  19.151   6.154  1.00 25.00     0.038   12.77    4.00
ATOM    539  CG  PHE A  55      47.811  18.751   6.795  1.00 25.00     0.011    7.26    0.60
ATOM    540  CD1 PHE A  55      47.120  17.659   6.284  1.00 25.00    -0.011   10.80    0.60
ATOM    541  CD2 PHE A  55      47.360  19.374   7.954  1.00 25.00    -0.011   10.80    0.60
ATOM    542  CE1 PHE A  55      45.981  17.191   6.925  1.00 50.00     0.004   10.80    0.60
ATOM    543  CE2 PHE A  55      46.220  18.908   8.595  1.00 50.00     0.004   10.80    0.60
ATOM    544  CZ  PHE A  55      45.530  17.815   8.082  1.00 50.00    -0.003   10.80    0.60
ATOM    545  HN  PHE A  55      47.677  20.344   4.517  1.00 99.99     0.248    0.00    0.00
ATOM    546  N   GLY A  56      51.007  20.447   4.175  1.00 25.00    -0.520    9.00  -17.40
ATOM    547  CA  GLY A  56      52.335  20.525   3.550  1.00 25.00     0.246    9.40    4.00
ATOM    548  C   GLY A  56      52.808  21.960   3.300  1.00 25.00     0.526    9.82    4.00
ATOM    549  O   GLY A  56      53.843  22.330   3.830  1.00 25.00    -0.500    8.17  -17.40
ATOM    550  HN  GLY A  56      50.323  20.008   3.577  1.00 99.99     0.248    0.00    0.00
ATOM    551  N   PHE A  57      51.970  22.789   2.665  1.00 25.00    -0.520    9.00  -17.40
ATOM    552  CA  PHE A  57      52.294  24.201   2.368  1.00 25.00     0.214    9.40    4.00
ATOM    553  C   PHE A  57      52.728  24.970   3.625  1.00 25.00     0.526    9.82    4.00
ATOM    554  O   PHE A  57      53.892  25.349   3.731  1.00 25.00    -0.500    8.17  -17.40
ATOM    555  CB  PHE A  57      51.108  24.897   1.676  1.00 25.00     0.038   12.77    4.00
ATOM    556  CG  PHE A  57      51.303  26.407   1.484  1.00 25.00     0.011    7.26    0.60
ATOM    557  CD1 PHE A  57      52.401  26.896   0.784  1.00 25.00    -0.011   10.80    0.60
ATOM    558  CD2 PHE A  57      50.477  27.291   2.172  1.00 25.00    -0.011   10.80    0.60
ATOM    559  CE1 PHE A  57      52.684  28.256   0.790  1.00 25.00     0.004   10.80    0.60
ATOM    560  CE2 PHE A  57      50.759  28.652   2.176  1.00 25.00     0.004   10.80    0.60
ATOM    561  CZ  PHE A  57      51.866  29.135   1.488  1.00 25.00    -0.003   10.80    0.60
ATOM    562  HN  PHE A  57      51.066  22.488   2.344  1.00 99.99     0.248    0.00    0.00
ATOM    563  N   VAL A  58      51.846  24.990   4.631  1.00 25.00    -0.520    9.00  -17.40
ATOM    564  CA  VAL A  58      52.128  25.686   5.906  1.00 25.00     0.201    9.40    4.00
ATOM    565  C   VAL A  58      53.344  25.095   6.646  1.00 25.00     0.526    9.82    4.00
ATOM    566  O   VAL A  58      54.313  25.810   6.878  1.00 25.00    -0.500    8.17  -17.40
ATOM    567  CB  VAL A  58      50.890  25.834   6.819  1.00 50.00     0.033    9.40    4.00
ATOM    568  CG1 VAL A  58      49.819  26.692   6.138  1.00 50.00     0.006   16.15    4.00
ATOM    569  CG2 VAL A  58      50.281  24.509   7.295  1.00 50.00     0.006   16.15    4.00
ATOM    570  HN  VAL A  58      50.953  24.541   4.561  1.00 99.99     0.248    0.00    0.00
ATOM    571  N   GLY A  59      53.379  23.747   6.685  1.00 25.00    -0.520    9.00  -17.40
ATOM    572  CA  GLY A  59      54.482  22.969   7.287  1.00 25.00     0.246    9.40    4.00
ATOM    573  C   GLY A  59      55.851  23.230   6.634  1.00 25.00     0.526    9.82    4.00
ATOM    574  O   GLY A  59      56.872  23.263   7.305  1.00 25.00    -0.500    8.17  -17.40
ATOM    575  HN  GLY A  59      52.630  23.166   6.336  1.00 99.99     0.248    0.00    0.00
ATOM    576  N   ASN A  60      55.835  23.469   5.324  1.00 25.00    -0.520    9.00  -17.40
ATOM    577  CA  ASN A  60      57.037  23.772   4.529  1.00 25.00     0.217    9.40    4.00
ATOM    578  C   ASN A  60      57.488  25.239   4.593  1.00 25.00     0.526    9.82    4.00
ATOM    579  O   ASN A  60      58.586  25.524   5.065  1.00 25.00    -0.500    8.17  -17.40
ATOM    580  CB  ASN A  60      56.849  23.296   3.084  1.00 25.00     0.003   12.77    4.00
ATOM    581  CG  ASN A  60      57.167  21.802   2.970  1.00 25.00     0.675    9.82    4.00
ATOM    582  OD1 ASN A  60      58.252  21.394   2.588  1.00 25.00    -0.470    8.17  -17.40
ATOM    583  ND2 ASN A  60      56.233  20.947   3.309  1.00 25.00    -0.867   13.25  -17.40
ATOM    584  HN  ASN A  60      54.978  23.423   4.805  1.00 99.99     0.248    0.00    0.00
ATOM    585 1HD2 ASN A  60      56.458  19.976   3.215  1.00 99.99     0.344    0.00    0.00
ATOM    586 2HD2 ASN A  60      55.338  21.271   3.625  1.00 99.99     0.344    0.00    0.00
ATOM    587  N   MET A  61      56.547  26.150   4.322  1.00 25.00    -0.520    9.00  -17.40
ATOM    588  CA  MET A  61      56.803  27.605   4.340  1.00 25.00     0.137    9.40    4.00
ATOM    589  C   MET A  61      57.321  28.088   5.710  1.00 25.00     0.526    9.82    4.00
ATOM    590  O   MET A  61      58.324  28.794   5.773  1.00 25.00    -0.500    8.17  -17.40
ATOM    591  CB  MET A  61      55.528  28.359   3.942  1.00 25.00     0.037   12.77    4.00
ATOM    592  CG  MET A  61      55.817  29.841   3.688  1.00 25.00     0.090   12.77    4.00
ATOM    593  SD  MET A  61      54.328  30.836   3.321  1.00 50.00    -0.025   16.39   -6.40
ATOM    594  CE  MET A  61      55.087  32.437   3.154  1.00 50.00     0.007   16.15    4.00
ATOM    595  HN  MET A  61      55.614  25.882   4.061  1.00 99.99     0.248    0.00    0.00
ATOM    596  N   LEU A  62      56.747  27.511   6.776  1.00 25.00    -0.520    9.00  -17.40
ATOM    597  CA  LEU A  62      57.160  27.753   8.173  1.00 25.00     0.204    9.40    4.00
ATOM    598  C   LEU A  62      58.673  27.530   8.363  1.00 25.00     0.526    9.82    4.00
ATOM    599  O   LEU A  62      59.398  28.450   8.724  1.00 25.00    -0.500    8.17  -17.40
ATOM    600  CB  LEU A  62      56.387  26.789   9.085  1.00 25.00     0.016   12.77    4.00
ATOM    601  CG  LEU A  62      56.622  27.044  10.578  1.00 25.00     0.054    9.40    4.00
ATOM    602  CD1 LEU A  62      55.680  28.129  11.107  1.00 25.00    -0.014   16.15    4.00
ATOM    603  CD2 LEU A  62      56.497  25.740  11.367  1.00 25.00    -0.014   16.15    4.00
ATOM    604  HN  LEU A  62      55.950  26.911   6.674  1.00 99.99     0.248    0.00    0.00
ATOM    605  N   VAL A  63      59.146  26.372   7.895  1.00 25.00    -0.520    9.00  -17.40
ATOM    606  CA  VAL A  63      60.556  25.955   8.029  1.00 25.00     0.201    9.40    4.00
ATOM    607  C   VAL A  63      61.504  26.850   7.205  1.00 25.00     0.526    9.82    4.00
ATOM    608  O   VAL A  63      62.512  27.303   7.739  1.00 25.00    -0.500    8.17  -17.40
ATOM    609  CB  VAL A  63      60.723  24.459   7.695  1.00 25.00     0.033    9.40    4.00
ATOM    610  CG1 VAL A  63      62.166  23.990   7.901  1.00 25.00     0.006   16.15    4.00
ATOM    611  CG2 VAL A  63      59.827  23.580   8.573  1.00 25.00     0.006   16.15    4.00
ATOM    612  HN  VAL A  63      58.559  25.736   7.395  1.00 99.99     0.248    0.00    0.00
ATOM    613  N   VAL A  64      61.094  27.203   5.978  1.00 25.00    -0.520    9.00  -17.40
ATOM    614  CA  VAL A  64      61.843  28.159   5.124  1.00 25.00     0.201    9.40    4.00
ATOM    615  C   VAL A  64      62.071  29.463   5.909  1.00 25.00     0.526    9.82    4.00
ATOM    616  O   VAL A  64      63.216  29.814   6.177  1.00 25.00    -0.500    8.17  -17.40
ATOM    617  CB  VAL A  64      61.111  28.468   3.800  1.00 50.00     0.033    9.40    4.00
ATOM    618  CG1 VAL A  64      61.896  29.436   2.903  1.00 50.00     0.006   16.15    4.00
ATOM    619  CG2 VAL A  64      60.852  27.193   3.002  1.00 50.00     0.006   16.15    4.00
ATOM    620  HN  VAL A  64      60.264  26.819   5.570  1.00 99.99     0.248    0.00    0.00
ATOM    621  N   LEU A  65      60.972  29.968   6.481  1.00 25.00    -0.520    9.00  -17.40
ATOM    622  CA  LEU A  65      60.981  31.186   7.307  1.00 25.00     0.204    9.40    4.00
ATOM    623  C   LEU A  65      61.933  31.060   8.509  1.00 25.00     0.526    9.82    4.00
ATOM    624  O   LEU A  65      62.876  31.843   8.573  1.00 25.00    -0.500    8.17  -17.40
ATOM    625  CB  LEU A  65      59.552  31.524   7.763  1.00 25.00     0.016   12.77    4.00
ATOM    626  CG  LEU A  65      59.181  33.020   7.774  1.00 25.00     0.054    9.40    4.00
ATOM    627  CD1 LEU A  65      60.067  33.866   8.696  1.00 25.00    -0.014   16.15    4.00
ATOM    628  CD2 LEU A  65      59.142  33.591   6.353  1.00 25.00    -0.014   16.15    4.00
ATOM    629  HN  LEU A  65      60.070  29.552   6.344  1.00 99.99     0.248    0.00    0.00
ATOM    630  N   ILE A  66      61.881  29.943   9.242  1.00 25.00    -0.520    9.00  -17.40
ATOM    631  CA  ILE A  66      62.728  29.767  10.450  1.00 25.00     0.199    9.40    4.00
ATOM    632  C   ILE A  66      64.226  29.748  10.084  1.00 25.00     0.526    9.82    4.00
ATOM    633  O   ILE A  66      65.023  30.467  10.682  1.00 25.00    -0.500    8.17  -17.40
ATOM    634  CB  ILE A  66      62.336  28.591  11.390  1.00 25.00     0.030    9.40    4.00
ATOM    635  CG1 ILE A  66      62.969  27.223  11.099  1.00 25.00     0.017   12.77    4.00
ATOM    636  CG2 ILE A  66      60.820  28.431  11.529  1.00 25.00     0.001   16.15    4.00
ATOM    637  CD1 ILE A  66      64.256  27.019  11.910  1.00 50.00    -0.001   16.15    4.00
ATOM    638  HN  ILE A  66      61.273  29.181   9.008  1.00 99.99     0.248    0.00    0.00
ATOM    639  N   LEU A  67      64.535  29.011   9.011  1.00 25.00    -0.520    9.00  -17.40
ATOM    640  CA  LEU A  67      65.906  28.830   8.502  1.00 25.00     0.204    9.40    4.00
ATOM    641  C   LEU A  67      66.510  30.121   7.931  1.00 25.00     0.526    9.82    4.00
ATOM    642  O   LEU A  67      67.554  30.555   8.400  1.00 25.00    -0.500    8.17  -17.40
ATOM    643  CB  LEU A  67      65.958  27.697   7.465  1.00 50.00     0.016   12.77    4.00
ATOM    644  CG  LEU A  67      65.720  26.299   8.053  1.00 50.00     0.054    9.40    4.00
ATOM    645  CD1 LEU A  67      65.613  25.277   6.922  1.00 50.00    -0.014   16.15    4.00
ATOM    646  CD2 LEU A  67      66.852  25.877   8.995  1.00 50.00    -0.014   16.15    4.00
ATOM    647  HN  LEU A  67      63.823  28.522   8.499  1.00 99.99     0.248    0.00    0.00
ATOM    648  N   ILE A  68      65.763  30.777   7.031  1.00 25.00    -0.520    9.00  -17.40
ATOM    649  CA  ILE A  68      66.186  32.065   6.437  1.00 25.00     0.199    9.40    4.00
ATOM    650  C   ILE A  68      66.271  33.194   7.481  1.00 25.00     0.526    9.82    4.00
ATOM    651  O   ILE A  68      67.048  34.128   7.342  1.00 25.00    -0.500    8.17  -17.40
ATOM    652  CB  ILE A  68      65.356  32.497   5.205  1.00 25.00     0.030    9.40    4.00
ATOM    653  CG1 ILE A  68      63.875  32.791   5.477  1.00 25.00     0.017   12.77    4.00
ATOM    654  CG2 ILE A  68      65.509  31.491   4.062  1.00 25.00     0.001   16.15    4.00
ATOM    655  CD1 ILE A  68      63.595  34.291   5.605  1.00 50.00    -0.001   16.15    4.00
ATOM    656  HN  ILE A  68      64.872  30.429   6.726  1.00 99.99     0.248    0.00    0.00
ATOM    657  N   ASN A  69      65.407  33.120   8.493  1.00 25.00    -0.520    9.00  -17.40
ATOM    658  CA  ASN A  69      65.454  34.036   9.641  1.00 25.00     0.217    9.40    4.00
ATOM    659  C   ASN A  69      66.732  33.773  10.462  1.00 25.00     0.526    9.82    4.00
ATOM    660  O   ASN A  69      67.655  34.581  10.469  1.00 25.00    -0.500    8.17  -17.40
ATOM    661  CB  ASN A  69      64.168  33.872  10.464  1.00 25.00     0.003   12.77    4.00
ATOM    662  CG  ASN A  69      64.024  34.931  11.555  1.00 25.00     0.675    9.82    4.00
ATOM    663  OD1 ASN A  69      63.131  35.764  11.558  1.00 50.00    -0.470    8.17  -17.40
ATOM    664  ND2 ASN A  69      64.914  34.908  12.519  1.00 50.00    -0.867   13.25  -17.40
ATOM    665  HN  ASN A  69      64.631  32.485   8.485  1.00 99.99     0.248    0.00    0.00
ATOM    666 1HD2 ASN A  69      64.789  35.599  13.229  1.00 99.99     0.344    0.00    0.00
ATOM    667 2HD2 ASN A  69      65.698  34.296  12.478  1.00 99.99     0.344    0.00    0.00
ATOM    668  N   CYS A  70      66.768  32.662  11.195  1.00 25.00    -0.520    9.00  -17.40
ATOM    669  CA  CYS A  70      67.927  32.346  12.048  1.00 25.00     0.146    9.40    4.00
ATOM    670  C   CYS A  70      69.102  31.698  11.286  1.00 25.00     0.526    9.82    4.00
ATOM    671  O   CYS A  70      69.419  30.516  11.431  1.00 25.00    -0.500    8.17  -17.40
ATOM    672  CB  CYS A  70      67.468  31.531  13.260  1.00 25.00     0.100   12.77    4.00
ATOM    673  SG  CYS A  70      68.802  31.342  14.496  1.00 25.00    -0.135   19.93   -6.40
ATOM    674  HN  CYS A  70      66.060  31.950  11.127  1.00 99.99     0.248    0.00    0.00
ATOM    675  HG  CYS A  70      68.079  30.662  15.380  1.00 99.99     0.135    0.00    0.00
ATOM    676  N   LYS A  71      69.840  32.583  10.618  1.00 25.00    -0.520    9.00  -17.40
ATOM    677  CA  LYS A  71      71.107  32.252   9.938  1.00 25.00     0.227    9.40    4.00
ATOM    678  C   LYS A  71      72.274  32.476  10.911  1.00 25.00     0.526    9.82    4.00
ATOM    679  O   LYS A  71      72.364  33.529  11.530  1.00 25.00    -0.500    8.17  -17.40
ATOM    680  CB  LYS A  71      71.372  33.149   8.722  1.00 25.00     0.039   12.77    4.00
ATOM    681  CG  LYS A  71      70.305  33.123   7.627  1.00 25.00     0.053   12.77    4.00
ATOM    682  CD  LYS A  71      70.882  33.785   6.371  1.00 25.00     0.048   12.77    4.00
ATOM    683  CE  LYS A  71      69.833  34.058   5.291  1.00 25.00     0.218   12.77    4.00
ATOM    684  NZ  LYS A  71      69.003  35.216   5.649  1.00 25.00    -0.272   13.25  -39.20
ATOM    685  HN  LYS A  71      69.534  33.529  10.508  1.00 99.99     0.248    0.00    0.00
ATOM    686  HZ1 LYS A  71      68.316  35.386   4.946  1.00 99.99     0.311    0.00    0.00
ATOM    687  HZ2 LYS A  71      68.532  35.034   6.519  1.00 99.99     0.311    0.00    0.00
ATOM    688  HZ3 LYS A  71      69.579  36.034   5.746  1.00 99.99     0.311    0.00    0.00
ATOM    689  N   LYS A  72      72.993  31.386  11.179  1.00 25.00    -0.520    9.00  -17.40
ATOM    690  CA  LYS A  72      74.273  31.375  11.929  1.00 25.00     0.227    9.40    4.00
ATOM    691  C   LYS A  72      74.906  29.976  11.814  1.00 25.00     0.526    9.82    4.00
ATOM    692  O   LYS A  72      76.049  29.830  11.394  1.00 25.00    -0.500    8.17  -17.40
ATOM    693  CB  LYS A  72      74.114  31.773  13.407  1.00 25.00     0.039   12.77    4.00
ATOM    694  CG  LYS A  72      75.465  32.111  14.059  1.00 25.00     0.053   12.77    4.00
ATOM    695  CD  LYS A  72      75.858  33.598  14.140  1.00 25.00     0.048   12.77    4.00
ATOM    696  CE  LYS A  72      75.976  34.370  12.819  1.00 25.00     0.218   12.77    4.00
ATOM    697  NZ  LYS A  72      74.659  34.884  12.421  1.00 25.00    -0.272   13.25  -39.20
ATOM    698  HN  LYS A  72      72.679  30.498  10.847  1.00 99.99     0.248    0.00    0.00
ATOM    699  HZ1 LYS A  72      74.670  35.463  11.601  1.00 99.99     0.311    0.00    0.00
ATOM    700  HZ2 LYS A  72      74.010  34.134  12.257  1.00 99.99     0.311    0.00    0.00
ATOM    701  HZ3 LYS A  72      74.268  35.432  13.167  1.00 99.99     0.311    0.00    0.00
ATOM    702  N   LEU A  73      74.135  28.961  12.221  1.00 25.00    -0.520    9.00  -17.40
ATOM    703  CA  LEU A  73      74.360  27.571  11.778  1.00 25.00     0.204    9.40    4.00
ATOM    704  C   LEU A  73      74.227  27.497  10.250  1.00 25.00     0.526    9.82    4.00
ATOM    705  O   LEU A  73      73.234  27.932   9.669  1.00 25.00    -0.500    8.17  -17.40
ATOM    706  CB  LEU A  73      73.320  26.604  12.362  1.00 25.00     0.016   12.77    4.00
ATOM    707  CG  LEU A  73      73.510  26.198  13.827  1.00 25.00     0.054    9.40    4.00
ATOM    708  CD1 LEU A  73      72.285  25.395  14.269  1.00 25.00    -0.014   16.15    4.00
ATOM    709  CD2 LEU A  73      74.766  25.340  14.014  1.00 25.00    -0.014   16.15    4.00
ATOM    710  HN  LEU A  73      73.452  29.084  12.937  1.00 99.99     0.248    0.00    0.00
ATOM    711  N   LYS A  74      75.259  26.938   9.634  1.00 99.99    -0.520    9.00  -17.40
ATOM    712  CA  LYS A  74      75.312  26.726   8.177  1.00 99.99     0.227    9.40    4.00
ATOM    713  C   LYS A  74      75.812  25.297   7.913  1.00 99.99     0.526    9.82    4.00
ATOM    714  O   LYS A  74      76.474  24.719   8.764  1.00 99.99    -0.500    8.17  -17.40
ATOM    715  CB  LYS A  74      76.228  27.782   7.552  1.00 99.99     0.039   12.77    4.00
ATOM    716  CG  LYS A  74      75.910  27.990   6.071  1.00 99.99     0.053   12.77    4.00
ATOM    717  CD  LYS A  74      76.897  28.969   5.438  1.00 99.99     0.048   12.77    4.00
ATOM    718  CE  LYS A  74      76.536  29.300   3.989  1.00 99.99     0.218   12.77    4.00
ATOM    719  NZ  LYS A  74      76.615  28.158   3.067  1.00 99.99    -0.272   13.25  -39.20
ATOM    720  HN  LYS A  74      76.035  26.565  10.143  1.00 99.99     0.248    0.00    0.00
ATOM    721  HZ1 LYS A  74      76.402  28.492   2.146  1.00 99.99     0.311    0.00    0.00
ATOM    722  HZ2 LYS A  74      77.531  27.760   3.087  1.00 99.99     0.311    0.00    0.00
ATOM    723  HZ3 LYS A  74      75.931  27.477   3.332  1.00 99.99     0.311    0.00    0.00
ATOM    724  N   CYS A  75      75.540  24.799   6.705  1.00 99.99    -0.520    9.00  -17.40
ATOM    725  CA  CYS A  75      75.660  23.381   6.292  1.00 99.99     0.146    9.40    4.00
ATOM    726  C   CYS A  75      74.658  22.504   7.067  1.00 99.99     0.526    9.82    4.00
ATOM    727  O   CYS A  75      74.293  22.790   8.204  1.00 99.99    -0.500    8.17  -17.40
ATOM    728  CB  CYS A  75      77.104  22.869   6.413  1.00 99.99     0.100   12.77    4.00
ATOM    729  SG  CYS A  75      77.378  21.127   5.921  1.00 99.99    -0.135   19.93   -6.40
ATOM    730  HN  CYS A  75      75.184  25.415   6.005  1.00 99.99     0.248    0.00    0.00
ATOM    731  HG  CYS A  75      78.684  21.119   6.184  1.00 99.99     0.135    0.00    0.00
ATOM    732  N   LEU A  76      74.138  21.500   6.356  1.00 99.99    -0.520    9.00  -17.40
ATOM    733  CA  LEU A  76      72.989  20.640   6.743  1.00 99.99     0.204    9.40    4.00
ATOM    734  C   LEU A  76      71.660  21.411   6.703  1.00 99.99     0.526    9.82    4.00
ATOM    735  O   LEU A  76      70.838  21.155   5.835  1.00 99.99    -0.500    8.17  -17.40
ATOM    736  CB  LEU A  76      73.135  19.951   8.113  1.00 99.99     0.016   12.77    4.00
ATOM    737  CG  LEU A  76      74.486  19.264   8.349  1.00 99.99     0.054    9.40    4.00
ATOM    738  CD1 LEU A  76      74.490  18.599   9.725  1.00 99.99    -0.014   16.15    4.00
ATOM    739  CD2 LEU A  76      74.800  18.239   7.260  1.00 99.99    -0.014   16.15    4.00
ATOM    740  HN  LEU A  76      74.586  21.218   5.510  1.00 99.99     0.248    0.00    0.00
ATOM    741  N   THR A  77      71.638  22.524   7.446  1.00 25.00    -0.520    9.00  -17.40
ATOM    742  CA  THR A  77      70.574  23.553   7.446  1.00 25.00     0.268    9.40    4.00
ATOM    743  C   THR A  77      70.193  23.992   6.021  1.00 25.00     0.526    9.82    4.00
ATOM    744  O   THR A  77      69.061  23.812   5.592  1.00 25.00    -0.500    8.17  -17.40
ATOM    745  CB  THR A  77      71.034  24.799   8.228  1.00 50.00     0.211    9.40    4.00
ATOM    746  OG1 THR A  77      72.360  25.176   7.829  1.00 50.00    -0.550   11.04  -17.40
ATOM    747  CG2 THR A  77      70.938  24.594   9.741  1.00 50.00     0.007   16.15    4.00
ATOM    748  HN  THR A  77      72.411  22.733   8.052  1.00 99.99     0.248    0.00    0.00
ATOM    749  HG1 THR A  77      72.643  25.990   8.356  1.00 99.99     0.310    0.00    0.00
ATOM    750  N   ASP A  78      71.233  24.309   5.245  1.00 25.00    -0.520    9.00  -17.40
ATOM    751  CA  ASP A  78      71.139  24.725   3.826  1.00 25.00     0.246    9.40    4.00
ATOM    752  C   ASP A  78      70.502  23.647   2.930  1.00 25.00     0.526    9.82    4.00
ATOM    753  O   ASP A  78      69.622  23.926   2.124  1.00 25.00    -0.500    8.17  -17.40
ATOM    754  CB  ASP A  78      72.526  25.032   3.241  1.00 25.00    -0.208   12.77    4.00
ATOM    755  CG  ASP A  78      73.351  26.110   3.948  1.00 25.00     0.620    9.82    4.00
ATOM    756  OD1 ASP A  78      74.060  26.820   3.212  1.00 50.00    -0.706    8.17  -18.95
ATOM    757  OD2 ASP A  78      73.493  26.010   5.185  1.00 50.00    -0.706    8.17  -18.95
ATOM    758  HN  ASP A  78      72.123  24.435   5.689  1.00 99.99     0.248    0.00    0.00
ATOM    759  N   ILE A  79      70.968  22.410   3.121  1.00 25.00    -0.520    9.00  -17.40
ATOM    760  CA  ILE A  79      70.503  21.206   2.402  1.00 25.00     0.199    9.40    4.00
ATOM    761  C   ILE A  79      69.019  20.935   2.723  1.00 25.00     0.526    9.82    4.00
ATOM    762  O   ILE A  79      68.187  20.893   1.827  1.00 25.00    -0.500    8.17  -17.40
ATOM    763  CB  ILE A  79      71.430  20.012   2.735  1.00 25.00     0.030    9.40    4.00
ATOM    764  CG1 ILE A  79      72.830  20.192   2.129  1.00 25.00     0.017   12.77    4.00
ATOM    765  CG2 ILE A  79      70.879  18.655   2.275  1.00 25.00     0.001   16.15    4.00
ATOM    766  CD1 ILE A  79      73.799  21.033   2.966  1.00 25.00    -0.001   16.15    4.00
ATOM    767  HN  ILE A  79      71.635  22.225   3.837  1.00 99.99     0.248    0.00    0.00
ATOM    768  N   TYR A  80      68.711  20.957   4.023  1.00 25.00    -0.520    9.00  -17.40
ATOM    769  CA  TYR A  80      67.335  20.837   4.533  1.00 25.00     0.245    9.40    4.00
ATOM    770  C   TYR A  80      66.408  21.933   3.975  1.00 25.00     0.526    9.82    4.00
ATOM    771  O   TYR A  80      65.387  21.620   3.374  1.00 25.00    -0.500    8.17  -17.40
ATOM    772  CB  TYR A  80      67.368  20.833   6.069  1.00 25.00     0.022   12.77    4.00
ATOM    773  CG  TYR A  80      67.976  19.559   6.679  1.00 25.00    -0.001    7.26    0.60
ATOM    774  CD1 TYR A  80      67.678  18.292   6.183  1.00 25.00    -0.035   10.80    0.60
ATOM    775  CD2 TYR A  80      68.788  19.672   7.803  1.00 25.00    -0.035   10.80    0.60
ATOM    776  CE1 TYR A  80      68.180  17.159   6.808  1.00 50.00     0.100   10.80    0.60
ATOM    777  CE2 TYR A  80      69.286  18.540   8.435  1.00 50.00     0.100   10.80    0.60
ATOM    778  CZ  TYR A  80      68.981  17.278   7.935  1.00 50.00    -0.121    7.26    0.60
ATOM    779  OH  TYR A  80      69.440  16.159   8.551  1.00 50.00    -0.368   10.94  -17.40
ATOM    780  HN  TYR A  80      69.419  20.996   4.732  1.00 99.99     0.248    0.00    0.00
ATOM    781  HH  TYR A  80      70.027  16.412   9.318  1.00 99.99     0.339    0.00    0.00
ATOM    782  N   LEU A  81      66.929  23.165   3.919  1.00 25.00    -0.520    9.00  -17.40
ATOM    783  CA  LEU A  81      66.261  24.325   3.290  1.00 25.00     0.204    9.40    4.00
ATOM    784  C   LEU A  81      65.969  24.061   1.800  1.00 25.00     0.526    9.82    4.00
ATOM    785  O   LEU A  81      64.868  24.322   1.329  1.00 25.00    -0.500    8.17  -17.40
ATOM    786  CB  LEU A  81      67.168  25.558   3.433  1.00 25.00     0.016   12.77    4.00
ATOM    787  CG  LEU A  81      66.458  26.920   3.506  1.00 25.00     0.054    9.40    4.00
ATOM    788  CD1 LEU A  81      67.500  27.986   3.847  1.00 25.00    -0.014   16.15    4.00
ATOM    789  CD2 LEU A  81      65.748  27.323   2.209  1.00 25.00    -0.014   16.15    4.00
ATOM    790  HN  LEU A  81      67.779  23.380   4.406  1.00 99.99     0.248    0.00    0.00
ATOM    791  N   LEU A  82      66.933  23.468   1.092  1.00 25.00    -0.520    9.00  -17.40
ATOM    792  CA  LEU A  82      66.763  23.076  -0.320  1.00 25.00     0.204    9.40    4.00
ATOM    793  C   LEU A  82      65.672  22.004  -0.512  1.00 25.00     0.526    9.82    4.00
ATOM    794  O   LEU A  82      64.830  22.137  -1.396  1.00 25.00    -0.500    8.17  -17.40
ATOM    795  CB  LEU A  82      68.100  22.601  -0.908  1.00 25.00     0.016   12.77    4.00
ATOM    796  CG  LEU A  82      68.426  23.146  -2.311  1.00 25.00     0.054    9.40    4.00
ATOM    797  CD1 LEU A  82      67.313  22.894  -3.333  1.00 25.00    -0.014   16.15    4.00
ATOM    798  CD2 LEU A  82      68.796  24.629  -2.255  1.00 25.00    -0.014   16.15    4.00
ATOM    799  HN  LEU A  82      67.841  23.302   1.481  1.00 99.99     0.248    0.00    0.00
ATOM    800  N   ASN A  83      65.621  21.028   0.405  1.00 25.00    -0.520    9.00  -17.40
ATOM    801  CA  ASN A  83      64.494  20.074   0.479  1.00 25.00     0.217    9.40    4.00
ATOM    802  C   ASN A  83      63.135  20.779   0.640  1.00 25.00     0.526    9.82    4.00
ATOM    803  O   ASN A  83      62.218  20.527  -0.134  1.00 25.00    -0.500    8.17  -17.40
ATOM    804  CB  ASN A  83      64.671  19.060   1.613  1.00 25.00     0.003   12.77    4.00
ATOM    805  CG  ASN A  83      65.596  17.903   1.238  1.00 25.00     0.675    9.82    4.00
ATOM    806  OD1 ASN A  83      66.722  17.781   1.695  1.00 25.00    -0.470    8.17  -17.40
ATOM    807  ND2 ASN A  83      65.065  16.964   0.484  1.00 25.00    -0.867   13.25  -17.40
ATOM    808  HN  ASN A  83      66.381  20.865   1.039  1.00 99.99     0.248    0.00    0.00
ATOM    809 1HD2 ASN A  83      65.655  16.196   0.249  1.00 99.99     0.344    0.00    0.00
ATOM    810 2HD2 ASN A  83      64.128  17.040   0.158  1.00 99.99     0.344    0.00    0.00
ATOM    811  N   LEU A  84      63.101  21.792   1.514  1.00 25.00    -0.520    9.00  -17.40
ATOM    812  CA  LEU A  84      61.932  22.685   1.650  1.00 25.00     0.204    9.40    4.00
ATOM    813  C   LEU A  84      61.595  23.395   0.333  1.00 25.00     0.526    9.82    4.00
ATOM    814  O   LEU A  84      60.502  23.220  -0.186  1.00 25.00    -0.500    8.17  -17.40
ATOM    815  CB  LEU A  84      62.118  23.767   2.725  1.00 50.00     0.016   12.77    4.00
ATOM    816  CG  LEU A  84      61.800  23.401   4.180  1.00 50.00     0.054    9.40    4.00
ATOM    817  CD1 LEU A  84      60.394  22.836   4.345  1.00 50.00    -0.014   16.15    4.00
ATOM    818  CD2 LEU A  84      62.825  22.442   4.764  1.00 50.00    -0.014   16.15    4.00
ATOM    819  HN  LEU A  84      63.864  21.969   2.139  1.00 99.99     0.248    0.00    0.00
ATOM    820  N   ALA A  85      62.614  23.990  -0.295  1.00 25.00    -0.520    9.00  -17.40
ATOM    821  CA  ALA A  85      62.480  24.735  -1.562  1.00 25.00     0.215    9.40    4.00
ATOM    822  C   ALA A  85      61.835  23.915  -2.694  1.00 25.00     0.526    9.82    4.00
ATOM    823  O   ALA A  85      60.817  24.341  -3.243  1.00 25.00    -0.500    8.17  -17.40
ATOM    824  CB  ALA A  85      63.850  25.268  -1.991  1.00 50.00     0.031   16.15    4.00
ATOM    825  HN  ALA A  85      63.520  24.029   0.135  1.00 99.99     0.248    0.00    0.00
ATOM    826  N   ILE A  86      62.291  22.670  -2.867  1.00 25.00    -0.520    9.00  -17.40
ATOM    827  CA  ILE A  86      61.706  21.756  -3.876  1.00 25.00     0.199    9.40    4.00
ATOM    828  C   ILE A  86      60.245  21.382  -3.556  1.00 25.00     0.526    9.82    4.00
ATOM    829  O   ILE A  86      59.375  21.515  -4.413  1.00 25.00    -0.500    8.17  -17.40
ATOM    830  CB  ILE A  86      62.595  20.538  -4.222  1.00 50.00     0.030    9.40    4.00
ATOM    831  CG1 ILE A  86      62.971  19.618  -3.052  1.00 50.00     0.017   12.77    4.00
ATOM    832  CG2 ILE A  86      63.857  20.995  -4.958  1.00 50.00     0.001   16.15    4.00
ATOM    833  CD1 ILE A  86      61.942  18.513  -2.794  1.00 50.00    -0.001   16.15    4.00
ATOM    834  HN  ILE A  86      63.048  22.302  -2.319  1.00 99.99     0.248    0.00    0.00
ATOM    835  N   SER A  87      59.971  21.164  -2.266  1.00 25.00    -0.520    9.00  -17.40
ATOM    836  CA  SER A  87      58.605  20.949  -1.749  1.00 25.00     0.292    9.40    4.00
ATOM    837  C   SER A  87      57.699  22.185  -1.864  1.00 25.00     0.526    9.82    4.00
ATOM    838  O   SER A  87      56.558  22.065  -2.279  1.00 25.00    -0.500    8.17  -17.40
ATOM    839  CB  SER A  87      58.609  20.495  -0.289  1.00 25.00     0.194   12.77    4.00
ATOM    840  OG  SER A  87      59.119  19.169  -0.153  1.00 25.00    -0.550   11.04  -17.40
ATOM    841  HN  SER A  87      60.695  21.077  -1.576  1.00 99.99     0.248    0.00    0.00
ATOM    842  HG  SER A  87      58.981  18.901   0.806  1.00 99.99     0.310    0.00    0.00
ATOM    843  N   ASP A  88      58.241  23.381  -1.608  1.00 25.00    -0.520    9.00  -17.40
ATOM    844  CA  ASP A  88      57.502  24.651  -1.784  1.00 25.00     0.246    9.40    4.00
ATOM    845  C   ASP A  88      57.057  24.857  -3.241  1.00 25.00     0.526    9.82    4.00
ATOM    846  O   ASP A  88      55.886  25.118  -3.501  1.00 25.00    -0.500    8.17  -17.40
ATOM    847  CB  ASP A  88      58.310  25.864  -1.305  1.00 25.00    -0.208   12.77    4.00
ATOM    848  CG  ASP A  88      58.527  25.864   0.211  1.00 25.00     0.620    9.82    4.00
ATOM    849  OD1 ASP A  88      57.546  26.138   0.936  1.00 25.00    -0.706    8.17  -18.95
ATOM    850  OD2 ASP A  88      59.691  25.656   0.604  1.00 25.00    -0.706    8.17  -18.95
ATOM    851  HN  ASP A  88      59.166  23.444  -1.217  1.00 99.99     0.248    0.00    0.00
ATOM    852  N   LEU A  89      57.967  24.539  -4.169  1.00 25.00    -0.520    9.00  -17.40
ATOM    853  CA  LEU A  89      57.655  24.479  -5.611  1.00 25.00     0.204    9.40    4.00
ATOM    854  C   LEU A  89      56.587  23.417  -5.934  1.00 25.00     0.526    9.82    4.00
ATOM    855  O   LEU A  89      55.582  23.731  -6.561  1.00 25.00    -0.500    8.17  -17.40
ATOM    856  CB  LEU A  89      58.926  24.210  -6.429  1.00 25.00     0.016   12.77    4.00
ATOM    857  CG  LEU A  89      59.957  25.346  -6.381  1.00 25.00     0.054    9.40    4.00
ATOM    858  CD1 LEU A  89      61.239  24.888  -7.077  1.00 25.00    -0.014   16.15    4.00
ATOM    859  CD2 LEU A  89      59.433  26.618  -7.057  1.00 25.00    -0.014   16.15    4.00
ATOM    860  HN  LEU A  89      58.927  24.372  -3.928  1.00 99.99     0.248    0.00    0.00
ATOM    861  N   LEU A  90      56.730  22.243  -5.306  1.00 25.00    -0.520    9.00  -17.40
ATOM    862  CA  LEU A  90      55.767  21.124  -5.386  1.00 25.00     0.204    9.40    4.00
ATOM    863  C   LEU A  90      54.354  21.550  -4.927  1.00 25.00     0.526    9.82    4.00
ATOM    864  O   LEU A  90      53.369  21.293  -5.616  1.00 25.00    -0.500    8.17  -17.40
ATOM    865  CB  LEU A  90      56.343  19.967  -4.544  1.00 25.00     0.016   12.77    4.00
ATOM    866  CG  LEU A  90      55.794  18.537  -4.703  1.00 25.00     0.054    9.40    4.00
ATOM    867  CD1 LEU A  90      54.351  18.376  -4.218  1.00 50.00    -0.014   16.15    4.00
ATOM    868  CD2 LEU A  90      55.977  18.024  -6.134  1.00 50.00    -0.014   16.15    4.00
ATOM    869  HN  LEU A  90      57.566  22.041  -4.791  1.00 99.99     0.248    0.00    0.00
ATOM    870  N   PHE A  91      54.286  22.285  -3.814  1.00 25.00    -0.520    9.00  -17.40
ATOM    871  CA  PHE A  91      53.029  22.867  -3.304  1.00 25.00     0.214    9.40    4.00
ATOM    872  C   PHE A  91      52.395  23.874  -4.273  1.00 25.00     0.526    9.82    4.00
ATOM    873  O   PHE A  91      51.317  23.618  -4.795  1.00 25.00    -0.500    8.17  -17.40
ATOM    874  CB  PHE A  91      53.216  23.501  -1.915  1.00 50.00     0.038   12.77    4.00
ATOM    875  CG  PHE A  91      53.301  22.441  -0.815  1.00 50.00     0.011    7.26    0.60
ATOM    876  CD1 PHE A  91      52.219  21.593  -0.612  1.00 50.00    -0.011   10.80    0.60
ATOM    877  CD2 PHE A  91      54.531  22.124  -0.254  1.00 50.00    -0.011   10.80    0.60
ATOM    878  CE1 PHE A  91      52.388  20.397   0.070  1.00 50.00     0.004   10.80    0.60
ATOM    879  CE2 PHE A  91      54.704  20.925   0.426  1.00 50.00     0.004   10.80    0.60
ATOM    880  CZ  PHE A  91      53.635  20.053   0.576  1.00 50.00    -0.003   10.80    0.60
ATOM    881  HN  PHE A  91      55.088  22.393  -3.218  1.00 99.99     0.248    0.00    0.00
ATOM    882  N   LEU A  92      53.187  24.881  -4.652  1.00 25.00    -0.520    9.00  -17.40
ATOM    883  CA  LEU A  92      52.729  26.012  -5.482  1.00 25.00     0.204    9.40    4.00
ATOM    884  C   LEU A  92      52.413  25.698  -6.955  1.00 25.00     0.526    9.82    4.00
ATOM    885  O   LEU A  92      51.372  26.101  -7.458  1.00 25.00    -0.500    8.17  -17.40
ATOM    886  CB  LEU A  92      53.729  27.173  -5.374  1.00 25.00     0.016   12.77    4.00
ATOM    887  CG  LEU A  92      53.432  28.149  -4.224  1.00 25.00     0.054    9.40    4.00
ATOM    888  CD1 LEU A  92      53.598  27.530  -2.831  1.00 25.00    -0.014   16.15    4.00
ATOM    889  CD2 LEU A  92      54.333  29.377  -4.360  1.00 25.00    -0.014   16.15    4.00
ATOM    890  HN  LEU A  92      54.142  24.928  -4.351  1.00 99.99     0.248    0.00    0.00
ATOM    891  N   ILE A  93      53.312  24.962  -7.615  1.00 25.00    -0.520    9.00  -17.40
ATOM    892  CA  ILE A  93      53.182  24.604  -9.044  1.00 25.00     0.199    9.40    4.00
ATOM    893  C   ILE A  93      52.277  23.368  -9.242  1.00 25.00     0.526    9.82    4.00
ATOM    894  O   ILE A  93      51.290  23.400  -9.968  1.00 25.00    -0.500    8.17  -17.40
ATOM    895  CB  ILE A  93      54.584  24.341  -9.657  1.00 50.00     0.030    9.40    4.00
ATOM    896  CG1 ILE A  93      55.577  25.505  -9.462  1.00 50.00     0.017   12.77    4.00
ATOM    897  CG2 ILE A  93      54.529  23.896 -11.129  1.00 50.00     0.001   16.15    4.00
ATOM    898  CD1 ILE A  93      55.171  26.860 -10.062  1.00 50.00    -0.001   16.15    4.00
ATOM    899  HN  ILE A  93      54.151  24.636  -7.169  1.00 99.99     0.248    0.00    0.00
ATOM    900  N   THR A  94      52.592  22.325  -8.478  1.00 25.00    -0.520    9.00  -17.40
ATOM    901  CA  THR A  94      52.248  20.934  -8.841  1.00 25.00     0.268    9.40    4.00
ATOM    902  C   THR A  94      50.902  20.489  -8.258  1.00 25.00     0.526    9.82    4.00
ATOM    903  O   THR A  94      50.006  20.065  -8.986  1.00 25.00    -0.500    8.17  -17.40
ATOM    904  CB  THR A  94      53.340  19.965  -8.360  1.00 50.00     0.211    9.40    4.00
ATOM    905  OG1 THR A  94      54.609  20.625  -8.298  1.00 50.00    -0.550   11.04  -17.40
ATOM    906  CG2 THR A  94      53.433  18.761  -9.299  1.00 50.00     0.007   16.15    4.00
ATOM    907  HN  THR A  94      53.143  22.422  -7.650  1.00 99.99     0.248    0.00    0.00
ATOM    908  HG1 THR A  94      55.309  19.992  -7.964  1.00 99.99     0.310    0.00    0.00
ATOM    909  N   LEU A  95      50.751  20.692  -6.949  1.00 25.00    -0.520    9.00  -17.40
ATOM    910  CA  LEU A  95      49.519  20.321  -6.230  1.00 25.00     0.204    9.40    4.00
ATOM    911  C   LEU A  95      48.184  20.899  -6.737  1.00 25.00     0.526    9.82    4.00
ATOM    912  O   LEU A  95      47.281  20.083  -6.930  1.00 25.00    -0.500    8.17  -17.40
ATOM    913  CB  LEU A  95      49.693  20.487  -4.719  1.00 25.00     0.016   12.77    4.00
ATOM    914  CG  LEU A  95      50.072  19.146  -4.087  1.00 25.00     0.054    9.40    4.00
ATOM    915  CD1 LEU A  95      50.678  19.367  -2.707  1.00 25.00    -0.014   16.15    4.00
ATOM    916  CD2 LEU A  95      48.833  18.260  -3.939  1.00 25.00    -0.014   16.15    4.00
ATOM    917  HN  LEU A  95      51.484  21.085  -6.387  1.00 99.99     0.248    0.00    0.00
ATOM    918  N   PRO A  96      48.070  22.183  -7.129  1.00 25.00    -0.257    9.00  -17.40
ATOM    919  CA  PRO A  96      46.835  22.707  -7.748  1.00 25.00     0.112    9.40    4.00
ATOM    920  C   PRO A  96      46.437  21.969  -9.038  1.00 25.00     0.526    9.82    4.00
ATOM    921  O   PRO A  96      45.271  21.627  -9.211  1.00 25.00    -0.500    8.17  -17.40
ATOM    922  CB  PRO A  96      47.088  24.200  -7.980  1.00 50.00    -0.001   12.77    4.00
ATOM    923  CG  PRO A  96      48.610  24.309  -8.027  1.00 50.00     0.036   12.77    4.00
ATOM    924  CD  PRO A  96      49.064  23.268  -7.005  1.00 50.00     0.084   12.77    4.00
ATOM    925  N   LEU A  97      47.440  21.552  -9.820  1.00 25.00    -0.520    9.00  -17.40
ATOM    926  CA  LEU A  97      47.224  20.780 -11.060  1.00 25.00     0.204    9.40    4.00
ATOM    927  C   LEU A  97      46.631  19.390 -10.778  1.00 25.00     0.526    9.82    4.00
ATOM    928  O   LEU A  97      45.508  19.120 -11.194  1.00 25.00    -0.500    8.17  -17.40
ATOM    929  CB  LEU A  97      48.525  20.656 -11.864  1.00 50.00     0.016   12.77    4.00
ATOM    930  CG  LEU A  97      49.187  22.001 -12.191  1.00 50.00     0.054    9.40    4.00
ATOM    931  CD1 LEU A  97      50.508  21.726 -12.901  1.00 50.00    -0.014   16.15    4.00
ATOM    932  CD2 LEU A  97      48.307  22.908 -13.058  1.00 50.00    -0.014   16.15    4.00
ATOM    933  HN  LEU A  97      48.399  21.734  -9.599  1.00 99.99     0.248    0.00    0.00
ATOM    934  N   TRP A  98      47.300  18.650  -9.881  1.00 25.00    -0.520    9.00  -17.40
ATOM    935  CA  TRP A  98      46.827  17.351  -9.355  1.00 25.00     0.248    9.40    4.00
ATOM    936  C   TRP A  98      45.397  17.422  -8.801  1.00 25.00     0.526    9.82    4.00
ATOM    937  O   TRP A  98      44.493  16.782  -9.326  1.00 25.00    -0.500    8.17  -17.40
ATOM    938  CB  TRP A  98      47.729  16.890  -8.207  1.00 50.00     0.020   12.77    4.00
ATOM    939  CG  TRP A  98      48.818  15.903  -8.611  1.00  0.00     0.046    7.26    0.60
ATOM    940  CD1 TRP A  98      48.677  14.795  -9.335  1.00  0.00     0.117   10.80    0.60
ATOM    941  CD2 TRP A  98      50.106  15.909  -8.108  1.00  0.00    -0.275    6.80    0.60
ATOM    942  NE1 TRP A  98      49.821  14.113  -9.318  1.00  0.00    -0.330    9.00  -17.40
ATOM    943  CE2 TRP A  98      50.729  14.779  -8.608  1.00  0.00     0.000    6.80    0.60
ATOM    944  CE3 TRP A  98      50.795  16.805  -7.305  1.00  0.00     0.145   10.80    0.60
ATOM    945  CZ2 TRP A  98      52.081  14.574  -8.359  1.00  0.00     0.029   10.80    0.60
ATOM    946  CZ3 TRP A  98      52.141  16.593  -7.045  1.00  0.00    -0.082   10.80    0.60
ATOM    947  CH2 TRP A  98      52.788  15.493  -7.590  1.00  0.00     0.034   10.80    0.60
ATOM    948  HN  TRP A  98      48.202  18.932  -9.550  1.00 99.99     0.248    0.00    0.00
ATOM    949  HE1 TRP A  98      49.971  13.236  -9.775  1.00 99.99     0.294    0.00    0.00
ATOM    950  N   ALA A  99      45.206  18.378  -7.886  1.00 25.00    -0.520    9.00  -17.40
ATOM    951  CA  ALA A  99      43.932  18.624  -7.187  1.00 25.00     0.215    9.40    4.00
ATOM    952  C   ALA A  99      42.756  18.876  -8.145  1.00 25.00     0.526    9.82    4.00
ATOM    953  O   ALA A  99      41.720  18.235  -8.015  1.00 25.00    -0.500    8.17  -17.40
ATOM    954  CB  ALA A  99      44.106  19.806  -6.227  1.00 50.00     0.031   16.15    4.00
ATOM    955  HN  ALA A  99      45.970  18.958  -7.592  1.00 99.99     0.248    0.00    0.00
ATOM    956  N   HIS A 100      43.007  19.690  -9.178  1.00 25.00    -0.520    9.00  -17.40
ATOM    957  CA  HIS A 100      42.034  19.953 -10.256  1.00 25.00     0.195    9.40    4.00
ATOM    958  C   HIS A 100      41.771  18.700 -11.114  1.00 25.00     0.526    9.82    4.00
ATOM    959  O   HIS A 100      40.663  18.179 -11.123  1.00 25.00    -0.500    8.17  -17.40
ATOM    960  CB  HIS A 100      42.526  21.148 -11.091  1.00 25.00     0.211   12.77    4.00
ATOM    961  CG  HIS A 100      41.659  21.568 -12.290  1.00 25.00     0.103    7.26    0.60
ATOM    962  ND1 HIS A 100      42.109  22.277 -13.322  1.00 25.00    -0.613    9.25  -17.40
ATOM    963  CD2 HIS A 100      40.381  21.275 -12.538  1.00 25.00     0.353   10.80    0.60
ATOM    964  CE1 HIS A 100      41.124  22.413 -14.203  1.00 25.00     0.719   10.80    0.60
ATOM    965  NE2 HIS A 100      40.057  21.785 -13.722  1.00 25.00    -0.686    9.25  -17.40
ATOM    966  HE2 HIS A 100      39.149  21.708 -14.180  1.00  0.00     0.486    0.00    0.00
ATOM    967  HN  HIS A 100      43.867  20.200  -9.240  1.00 99.99     0.248    0.00    0.00
ATOM    968  HD1 HIS A 100      43.025  22.669 -13.404  1.00 99.99     0.478    0.00    0.00
ATOM    969  N   SER A 101      42.850  18.144 -11.680  1.00 99.99    -0.520    9.00  -17.40
ATOM    970  CA  SER A 101      42.801  16.960 -12.569  1.00 99.99     0.292    9.40    4.00
ATOM    971  C   SER A 101      42.136  15.722 -11.950  1.00 99.99     0.526    9.82    4.00
ATOM    972  O   SER A 101      41.564  14.908 -12.662  1.00 99.99    -0.500    8.17  -17.40
ATOM    973  CB  SER A 101      44.207  16.524 -12.984  1.00 99.99     0.194   12.77    4.00
ATOM    974  OG  SER A 101      44.838  17.565 -13.726  1.00 99.99    -0.550   11.04  -17.40
ATOM    975  HN  SER A 101      43.773  18.476 -11.466  1.00 99.99     0.248    0.00    0.00
ATOM    976  HG  SER A 101      44.214  18.342 -13.768  1.00 99.99     0.310    0.00    0.00
ATOM    977  N   ALA A 102      42.257  15.605 -10.624  1.00 99.99    -0.520    9.00  -17.40
ATOM    978  CA  ALA A 102      41.724  14.492  -9.817  1.00 99.99     0.215    9.40    4.00
ATOM    979  C   ALA A 102      40.260  14.144 -10.139  1.00 99.99     0.526    9.82    4.00
ATOM    980  O   ALA A 102      39.930  12.975 -10.315  1.00 99.99    -0.500    8.17  -17.40
ATOM    981  CB  ALA A 102      41.885  14.871  -8.345  1.00 99.99     0.031   16.15    4.00
ATOM    982  HN  ALA A 102      42.786  16.277 -10.103  1.00 99.99     0.248    0.00    0.00
ATOM    983  N   ALA A 103      39.451  15.194 -10.301  1.00 99.99    -0.520    9.00  -17.40
ATOM    984  CA  ALA A 103      38.106  15.100 -10.886  1.00 99.99     0.215    9.40    4.00
ATOM    985  C   ALA A 103      38.025  16.061 -12.090  1.00 99.99     0.526    9.82    4.00
ATOM    986  O   ALA A 103      37.804  17.257 -11.952  1.00 99.99    -0.500    8.17  -17.40
ATOM    987  CB  ALA A 103      37.054  15.437  -9.823  1.00 99.99     0.031   16.15    4.00
ATOM    988  HN  ALA A 103      39.733  16.117 -10.041  1.00 99.99     0.248    0.00    0.00
ATOM    989  N   ASN A 104      38.248  15.580 -13.313  1.00 25.00    -0.520    9.00  -17.40
ATOM    990  CA  ASN A 104      38.534  14.179 -13.700  1.00 25.00     0.217    9.40    4.00
ATOM    991  C   ASN A 104      39.723  14.049 -14.681  1.00 25.00     0.526    9.82    4.00
ATOM    992  O   ASN A 104      40.417  13.039 -14.735  1.00 25.00    -0.500    8.17  -17.40
ATOM    993  CB  ASN A 104      37.275  13.613 -14.373  1.00 50.00     0.003   12.77    4.00
ATOM    994  CG  ASN A 104      37.274  12.087 -14.508  1.00 50.00     0.675    9.82    4.00
ATOM    995  OD1 ASN A 104      36.694  11.368 -13.709  1.00 50.00    -0.470    8.17  -17.40
ATOM    996  ND2 ASN A 104      37.863  11.558 -15.559  1.00 50.00    -0.867   13.25  -17.40
ATOM    997  HN  ASN A 104      38.228  16.250 -14.047  1.00 99.99     0.248    0.00    0.00
ATOM    998 1HD2 ASN A 104      37.827  10.566 -15.623  1.00 99.99     0.344    0.00    0.00
ATOM    999 2HD2 ASN A 104      38.430  12.086 -16.187  1.00 99.99     0.344    0.00    0.00
ATOM   1000  N   GLU A 105      39.833  15.064 -15.539  1.00 25.00    -0.520    9.00  -17.40
ATOM   1001  CA  GLU A 105      40.751  15.114 -16.691  1.00 25.00     0.246    9.40    4.00
ATOM   1002  C   GLU A 105      41.799  16.222 -16.512  1.00 25.00     0.526    9.82    4.00
ATOM   1003  O   GLU A 105      41.527  17.280 -15.947  1.00 25.00    -0.500    8.17  -17.40
ATOM   1004  CB  GLU A 105      39.939  15.461 -17.946  1.00 25.00     0.000   12.77    4.00
ATOM   1005  CG  GLU A 105      38.884  14.426 -18.354  1.00 25.00    -0.208   12.77    4.00
ATOM   1006  CD  GLU A 105      39.522  13.155 -18.911  1.00 50.00     0.620    9.82    4.00
ATOM   1007  OE1 GLU A 105      39.464  12.136 -18.187  1.00 50.00    -0.706    8.17  -18.95
ATOM   1008  OE2 GLU A 105      39.997  13.234 -20.064  1.00 50.00    -0.706    8.17  -18.95
ATOM   1009  HN  GLU A 105      39.343  15.914 -15.387  1.00 99.99     0.248    0.00    0.00
ATOM   1010  N   TRP A 106      42.951  15.985 -17.133  1.00 25.00    -0.520    9.00  -17.40
ATOM   1011  CA  TRP A 106      44.010  16.994 -17.308  1.00 25.00     0.248    9.40    4.00
ATOM   1012  C   TRP A 106      43.596  17.970 -18.425  1.00 25.00     0.526    9.82    4.00
ATOM   1013  O   TRP A 106      43.849  17.764 -19.607  1.00 25.00    -0.500    8.17  -17.40
ATOM   1014  CB  TRP A 106      45.335  16.275 -17.603  1.00 25.00     0.020   12.77    4.00
ATOM   1015  CG  TRP A 106      45.888  15.573 -16.357  1.00 25.00     0.046    7.26    0.60
ATOM   1016  CD1 TRP A 106      46.828  16.068 -15.556  1.00 25.00     0.117   10.80    0.60
ATOM   1017  CD2 TRP A 106      45.496  14.350 -15.823  1.00 25.00    -0.275    6.80    0.60
ATOM   1018  NE1 TRP A 106      47.032  15.233 -14.539  1.00 25.00    -0.330    9.00  -17.40
ATOM   1019  CE2 TRP A 106      46.245  14.170 -14.670  1.00 25.00     0.000    6.80    0.60
ATOM   1020  CE3 TRP A 106      44.549  13.397 -16.184  1.00 50.00     0.145   10.80    0.60
ATOM   1021  CZ2 TRP A 106      46.059  13.045 -13.876  1.00 50.00     0.029   10.80    0.60
ATOM   1022  CZ3 TRP A 106      44.356  12.275 -15.388  1.00 50.00    -0.082   10.80    0.60
ATOM   1023  CH2 TRP A 106      45.112  12.096 -14.236  1.00 50.00     0.034   10.80    0.60
ATOM   1024  HN  TRP A 106      43.177  15.080 -17.486  1.00 99.99     0.248    0.00    0.00
ATOM   1025  HE1 TRP A 106      47.664  15.395 -13.780  1.00 99.99     0.294    0.00    0.00
ATOM   1026  N   VAL A 107      42.899  19.026 -17.997  1.00 25.00    -0.520    9.00  -17.40
ATOM   1027  CA  VAL A 107      42.187  19.976 -18.889  1.00 25.00     0.201    9.40    4.00
ATOM   1028  C   VAL A 107      43.104  20.632 -19.940  1.00 25.00     0.526    9.82    4.00
ATOM   1029  O   VAL A 107      42.845  20.543 -21.135  1.00 25.00    -0.500    8.17  -17.40
ATOM   1030  CB  VAL A 107      41.402  21.013 -18.051  1.00 25.00     0.033    9.40    4.00
ATOM   1031  CG1 VAL A 107      40.676  22.060 -18.907  1.00 25.00     0.006   16.15    4.00
ATOM   1032  CG2 VAL A 107      40.351  20.315 -17.180  1.00 25.00     0.006   16.15    4.00
ATOM   1033  HN  VAL A 107      42.717  19.142 -17.023  1.00 99.99     0.248    0.00    0.00
ATOM   1034  N   PHE A 108      44.262  21.107 -19.483  1.00 25.00    -0.520    9.00  -17.40
ATOM   1035  CA  PHE A 108      45.280  21.708 -20.369  1.00 25.00     0.214    9.40    4.00
ATOM   1036  C   PHE A 108      46.335  20.661 -20.791  1.00 25.00     0.526    9.82    4.00
ATOM   1037  O   PHE A 108      47.525  20.938 -20.921  1.00 25.00    -0.500    8.17  -17.40
ATOM   1038  CB  PHE A 108      45.904  22.938 -19.689  1.00 25.00     0.038   12.77    4.00
ATOM   1039  CG  PHE A 108      44.834  23.921 -19.197  1.00 25.00     0.011    7.26    0.60
ATOM   1040  CD1 PHE A 108      44.178  24.771 -20.082  1.00 25.00    -0.011   10.80    0.60
ATOM   1041  CD2 PHE A 108      44.433  23.860 -17.868  1.00 25.00    -0.011   10.80    0.60
ATOM   1042  CE1 PHE A 108      43.104  25.536 -19.641  1.00 25.00     0.004   10.80    0.60
ATOM   1043  CE2 PHE A 108      43.364  24.630 -17.426  1.00 25.00     0.004   10.80    0.60
ATOM   1044  CZ  PHE A 108      42.698  25.466 -18.313  1.00 25.00    -0.003   10.80    0.60
ATOM   1045  HN  PHE A 108      44.468  21.126 -18.509  1.00 99.99     0.248    0.00    0.00
ATOM   1046  N   GLY A 109      45.802  19.444 -21.015  1.00 25.00    -0.520    9.00  -17.40
ATOM   1047  CA  GLY A 109      46.494  18.194 -21.390  1.00 25.00     0.246    9.40    4.00
ATOM   1048  C   GLY A 109      48.013  18.154 -21.202  1.00 25.00     0.526    9.82    4.00
ATOM   1049  O   GLY A 109      48.506  18.111 -20.078  1.00 25.00    -0.500    8.17  -17.40
ATOM   1050  HN  GLY A 109      44.814  19.284 -20.881  1.00 99.99     0.248    0.00    0.00
ATOM   1051  N   ASN A 110      48.686  18.452 -22.312  1.00 25.00    -0.520    9.00  -17.40
ATOM   1052  CA  ASN A 110      50.156  18.375 -22.437  1.00 25.00     0.217    9.40    4.00
ATOM   1053  C   ASN A 110      50.908  19.231 -21.399  1.00 25.00     0.526    9.82    4.00
ATOM   1054  O   ASN A 110      51.628  18.683 -20.572  1.00 25.00    -0.500    8.17  -17.40
ATOM   1055  CB  ASN A 110      50.578  18.706 -23.880  1.00 25.00     0.003   12.77    4.00
ATOM   1056  CG  ASN A 110      50.545  20.196 -24.250  1.00 25.00     0.675    9.82    4.00
ATOM   1057  OD1 ASN A 110      51.549  20.890 -24.257  1.00 50.00    -0.470    8.17  -17.40
ATOM   1058  ND2 ASN A 110      49.387  20.750 -24.532  1.00 50.00    -0.867   13.25  -17.40
ATOM   1059  HN  ASN A 110      48.200  18.744 -23.129  1.00 99.99     0.248    0.00    0.00
ATOM   1060 1HD2 ASN A 110      49.438  21.721 -24.762  1.00 99.99     0.344    0.00    0.00
ATOM   1061 2HD2 ASN A 110      48.547  20.236 -24.651  1.00 99.99     0.344    0.00    0.00
ATOM   1062  N   ALA A 111      50.472  20.488 -21.266  1.00 25.00    -0.520    9.00  -17.40
ATOM   1063  CA  ALA A 111      51.065  21.469 -20.336  1.00 25.00     0.215    9.40    4.00
ATOM   1064  C   ALA A 111      50.915  21.033 -18.868  1.00 25.00     0.526    9.82    4.00
ATOM   1065  O   ALA A 111      51.906  20.827 -18.174  1.00 25.00    -0.500    8.17  -17.40
ATOM   1066  CB  ALA A 111      50.413  22.837 -20.567  1.00 50.00     0.031   16.15    4.00
ATOM   1067  HN  ALA A 111      49.690  20.823 -21.789  1.00 99.99     0.248    0.00    0.00
ATOM   1068  N   MET A 112      49.681  20.653 -18.523  1.00 25.00    -0.520    9.00  -17.40
ATOM   1069  CA  MET A 112      49.311  20.159 -17.182  1.00 25.00     0.137    9.40    4.00
ATOM   1070  C   MET A 112      50.085  18.875 -16.810  1.00 25.00     0.526    9.82    4.00
ATOM   1071  O   MET A 112      50.740  18.828 -15.773  1.00 25.00    -0.500    8.17  -17.40
ATOM   1072  CB  MET A 112      47.796  19.927 -17.182  1.00 50.00     0.037   12.77    4.00
ATOM   1073  CG  MET A 112      47.196  20.032 -15.780  1.00 50.00     0.090   12.77    4.00
ATOM   1074  SD  MET A 112      45.369  19.966 -15.811  1.00 50.00    -0.025   16.39   -6.40
ATOM   1075  CE  MET A 112      45.020  20.754 -14.255  1.00 50.00     0.007   16.15    4.00
ATOM   1076  HN  MET A 112      48.932  20.705 -19.182  1.00 99.99     0.248    0.00    0.00
ATOM   1077  N   CYS A 113      50.150  17.947 -17.773  1.00 25.00    -0.520    9.00  -17.40
ATOM   1078  CA  CYS A 113      50.900  16.679 -17.679  1.00 25.00     0.088    9.40    4.00
ATOM   1079  C   CYS A 113      52.407  16.920 -17.468  1.00 25.00     0.526    9.82    4.00
ATOM   1080  O   CYS A 113      52.914  16.615 -16.395  1.00 25.00    -0.500    8.17  -17.40
ATOM   1081  CB  CYS A 113      50.571  15.854 -18.935  1.00 25.00     0.143   12.77    4.00
ATOM   1082  SG  CYS A 113      51.362  14.221 -19.201  1.00 25.00     0.015   19.93   -6.40
ATOM   1083  HN  CYS A 113      49.653  18.069 -18.637  1.00 99.99     0.248    0.00    0.00
ATOM   1084  N   LYS A 114      53.021  17.707 -18.362  1.00 25.00    -0.520    9.00  -17.40
ATOM   1085  CA  LYS A 114      54.452  18.068 -18.279  1.00 25.00     0.227    9.40    4.00
ATOM   1086  C   LYS A 114      54.853  18.751 -16.963  1.00 25.00     0.526    9.82    4.00
ATOM   1087  O   LYS A 114      55.756  18.272 -16.285  1.00 25.00    -0.500    8.17  -17.40
ATOM   1088  CB  LYS A 114      54.864  18.952 -19.461  1.00 25.00     0.039   12.77    4.00
ATOM   1089  CG  LYS A 114      55.083  18.105 -20.717  1.00 25.00     0.053   12.77    4.00
ATOM   1090  CD  LYS A 114      55.430  18.939 -21.954  1.00 50.00     0.048   12.77    4.00
ATOM   1091  CE  LYS A 114      54.203  19.665 -22.506  1.00 50.00     0.218   12.77    4.00
ATOM   1092  NZ  LYS A 114      54.494  20.333 -23.780  1.00 50.00    -0.272   13.25  -39.20
ATOM   1093  HN  LYS A 114      52.537  18.079 -19.160  1.00 99.99     0.248    0.00    0.00
ATOM   1094  HZ1 LYS A 114      53.652  20.757 -24.122  1.00 99.99     0.311    0.00    0.00
ATOM   1095  HZ2 LYS A 114      55.195  21.031 -23.643  1.00 99.99     0.311    0.00    0.00
ATOM   1096  HZ3 LYS A 114      54.819  19.656 -24.442  1.00 99.99     0.311    0.00    0.00
ATOM   1097  N   LEU A 115      54.044  19.725 -16.535  1.00 25.00    -0.520    9.00  -17.40
ATOM   1098  CA  LEU A 115      54.263  20.449 -15.266  1.00 25.00     0.204    9.40    4.00
ATOM   1099  C   LEU A 115      54.201  19.537 -14.030  1.00 25.00     0.526    9.82    4.00
ATOM   1100  O   LEU A 115      55.204  19.373 -13.339  1.00 25.00    -0.500    8.17  -17.40
ATOM   1101  CB  LEU A 115      53.261  21.600 -15.128  1.00 25.00     0.016   12.77    4.00
ATOM   1102  CG  LEU A 115      53.505  22.774 -16.082  1.00 25.00     0.054    9.40    4.00
ATOM   1103  CD1 LEU A 115      52.304  23.719 -16.034  1.00 25.00    -0.014   16.15    4.00
ATOM   1104  CD2 LEU A 115      54.774  23.543 -15.697  1.00 25.00    -0.014   16.15    4.00
ATOM   1105  HN  LEU A 115      53.265  20.038 -17.083  1.00 99.99     0.248    0.00    0.00
ATOM   1106  N   PHE A 116      53.101  18.784 -13.919  1.00  0.00    -0.520    9.00  -17.40
ATOM   1107  CA  PHE A 116      52.881  17.839 -12.808  1.00  0.00     0.214    9.40    4.00
ATOM   1108  C   PHE A 116      53.958  16.735 -12.739  1.00  0.00     0.526    9.82    4.00
ATOM   1109  O   PHE A 116      54.621  16.589 -11.716  1.00  0.00    -0.500    8.17  -17.40
ATOM   1110  CB  PHE A 116      51.413  17.379 -12.885  1.00  0.00     0.038   12.77    4.00
ATOM   1111  CG  PHE A 116      51.027  15.910 -12.667  1.00  0.00     0.011    7.26    0.60
ATOM   1112  CD1 PHE A 116      51.698  15.063 -11.790  1.00  0.00    -0.011   10.80    0.60
ATOM   1113  CD2 PHE A 116      49.995  15.407 -13.449  1.00  0.00    -0.011   10.80    0.60
ATOM   1114  CE1 PHE A 116      51.363  13.717 -11.728  1.00  0.00     0.004   10.80    0.60
ATOM   1115  CE2 PHE A 116      49.641  14.066 -13.365  1.00  0.00     0.004   10.80    0.60
ATOM   1116  CZ  PHE A 116      50.328  13.224 -12.506  1.00  0.00    -0.003   10.80    0.60
ATOM   1117  HN  PHE A 116      52.372  18.807 -14.608  1.00 99.99     0.248    0.00    0.00
ATOM   1118  N   THR A 117      54.245  16.112 -13.890  1.00 25.00    -0.520    9.00  -17.40
ATOM   1119  CA  THR A 117      55.296  15.076 -14.023  1.00 25.00     0.268    9.40    4.00
ATOM   1120  C   THR A 117      56.682  15.634 -13.665  1.00 25.00     0.526    9.82    4.00
ATOM   1121  O   THR A 117      57.387  15.072 -12.831  1.00 25.00    -0.500    8.17  -17.40
ATOM   1122  CB  THR A 117      55.330  14.516 -15.458  1.00 50.00     0.211    9.40    4.00
ATOM   1123  OG1 THR A 117      54.053  13.972 -15.761  1.00 50.00    -0.550   11.04  -17.40
ATOM   1124  CG2 THR A 117      56.372  13.412 -15.675  1.00 50.00     0.007   16.15    4.00
ATOM   1125  HN  THR A 117      53.701  16.271 -14.719  1.00 99.99     0.248    0.00    0.00
ATOM   1126  HG1 THR A 117      54.013  13.749 -16.735  1.00 99.99     0.310    0.00    0.00
ATOM   1127  N   GLY A 118      57.041  16.732 -14.356  1.00 25.00    -0.520    9.00  -17.40
ATOM   1128  CA  GLY A 118      58.353  17.392 -14.217  1.00 25.00     0.246    9.40    4.00
ATOM   1129  C   GLY A 118      58.656  17.750 -12.760  1.00 25.00     0.526    9.82    4.00
ATOM   1130  O   GLY A 118      59.603  17.223 -12.185  1.00 25.00    -0.500    8.17  -17.40
ATOM   1131  HN  GLY A 118      56.431  17.201 -15.014  1.00 99.99     0.248    0.00    0.00
ATOM   1132  N   LEU A 119      57.674  18.402 -12.135  1.00 25.00    -0.520    9.00  -17.40
ATOM   1133  CA  LEU A 119      57.763  18.803 -10.723  1.00 25.00     0.204    9.40    4.00
ATOM   1134  C   LEU A 119      57.781  17.655  -9.701  1.00 25.00     0.526    9.82    4.00
ATOM   1135  O   LEU A 119      58.604  17.691  -8.787  1.00 25.00    -0.500    8.17  -17.40
ATOM   1136  CB  LEU A 119      56.707  19.866 -10.411  1.00 25.00     0.016   12.77    4.00
ATOM   1137  CG  LEU A 119      57.197  21.325 -10.421  1.00 25.00     0.054    9.40    4.00
ATOM   1138  CD1 LEU A 119      58.171  21.597  -9.271  1.00 25.00    -0.014   16.15    4.00
ATOM   1139  CD2 LEU A 119      57.787  21.748 -11.771  1.00 25.00    -0.014   16.15    4.00
ATOM   1140  HN  LEU A 119      56.831  18.681 -12.607  1.00 99.99     0.248    0.00    0.00
ATOM   1141  N   TYR A 120      57.032  16.579  -9.971  1.00 25.00    -0.520    9.00  -17.40
ATOM   1142  CA  TYR A 120      57.137  15.335  -9.175  1.00 25.00     0.245    9.40    4.00
ATOM   1143  C   TYR A 120      58.581  14.799  -9.227  1.00 25.00     0.526    9.82    4.00
ATOM   1144  O   TYR A 120      59.262  14.706  -8.207  1.00 25.00    -0.500    8.17  -17.40
ATOM   1145  CB  TYR A 120      56.147  14.262  -9.673  1.00 50.00     0.022   12.77    4.00
ATOM   1146  CG  TYR A 120      56.228  12.971  -8.844  1.00 50.00    -0.001    7.26    0.60
ATOM   1147  CD1 TYR A 120      55.498  12.880  -7.664  1.00 50.00    -0.035   10.80    0.60
ATOM   1148  CD2 TYR A 120      57.281  12.082  -9.050  1.00 50.00    -0.035   10.80    0.60
ATOM   1149  CE1 TYR A 120      55.863  11.986  -6.672  1.00 50.00     0.100   10.80    0.60
ATOM   1150  CE2 TYR A 120      57.663  11.194  -8.056  1.00 50.00     0.100   10.80    0.60
ATOM   1151  CZ  TYR A 120      56.961  11.160  -6.856  1.00 50.00    -0.121    7.26    0.60
ATOM   1152  OH  TYR A 120      57.409  10.421  -5.814  1.00 50.00    -0.368   10.94  -17.40
ATOM   1153  HN  TYR A 120      56.326  16.576 -10.685  1.00 99.99     0.248    0.00    0.00
ATOM   1154  HH  TYR A 120      58.250   9.960  -6.086  1.00 99.99     0.339    0.00    0.00
ATOM   1155  N   HIS A 121      59.085  14.639 -10.452  1.00 25.00    -0.520    9.00  -17.40
ATOM   1156  CA  HIS A 121      60.425  14.076 -10.692  1.00 25.00     0.195    9.40    4.00
ATOM   1157  C   HIS A 121      61.598  14.929 -10.184  1.00 25.00     0.526    9.82    4.00
ATOM   1158  O   HIS A 121      62.417  14.403  -9.435  1.00 25.00    -0.500    8.17  -17.40
ATOM   1159  CB  HIS A 121      60.603  13.644 -12.152  1.00 50.00     0.211   12.77    4.00
ATOM   1160  CG  HIS A 121      59.760  12.402 -12.465  1.00 50.00     0.103    7.26    0.60
ATOM   1161  ND1 HIS A 121      58.716  12.359 -13.288  1.00 50.00    -0.613    9.25  -17.40
ATOM   1162  CD2 HIS A 121      59.832  11.223 -11.847  1.00 50.00     0.353   10.80    0.60
ATOM   1163  CE1 HIS A 121      58.137  11.168 -13.165  1.00 50.00     0.719   10.80    0.60
ATOM   1164  NE2 HIS A 121      58.821  10.468 -12.265  1.00 50.00    -0.686    9.25  -17.40
ATOM   1165  HE2 HIS A 121      58.608   9.521 -11.951  1.00  0.00     0.486    0.00    0.00
ATOM   1166  HN  HIS A 121      58.563  14.905 -11.266  1.00 99.99     0.248    0.00    0.00
ATOM   1167  HD1 HIS A 121      58.411  13.104 -13.883  1.00 99.99     0.478    0.00    0.00
ATOM   1168  N   ILE A 122      61.559  16.246 -10.411  1.00 25.00    -0.520    9.00  -17.40
ATOM   1169  CA  ILE A 122      62.574  17.168  -9.847  1.00 25.00     0.199    9.40    4.00
ATOM   1170  C   ILE A 122      62.591  17.120  -8.307  1.00 25.00     0.526    9.82    4.00
ATOM   1171  O   ILE A 122      63.645  16.893  -7.722  1.00 25.00    -0.500    8.17  -17.40
ATOM   1172  CB  ILE A 122      62.488  18.610 -10.414  1.00 50.00     0.030    9.40    4.00
ATOM   1173  CG1 ILE A 122      63.540  19.560  -9.825  1.00 50.00     0.017   12.77    4.00
ATOM   1174  CG2 ILE A 122      61.126  19.273 -10.217  1.00 50.00     0.001   16.15    4.00
ATOM   1175  CD1 ILE A 122      64.973  19.157 -10.158  1.00 50.00    -0.001   16.15    4.00
ATOM   1176  HN  ILE A 122      60.862  16.669 -10.999  1.00 99.99     0.248    0.00    0.00
ATOM   1177  N   GLY A 123      61.382  17.093  -7.716  1.00 25.00    -0.520    9.00  -17.40
ATOM   1178  CA  GLY A 123      61.202  16.927  -6.261  1.00 25.00     0.246    9.40    4.00
ATOM   1179  C   GLY A 123      61.808  15.608  -5.748  1.00 25.00     0.526    9.82    4.00
ATOM   1180  O   GLY A 123      62.669  15.613  -4.875  1.00 25.00    -0.500    8.17  -17.40
ATOM   1181  HN  GLY A 123      60.517  17.224  -8.220  1.00 99.99     0.248    0.00    0.00
ATOM   1182  N   TYR A 124      61.400  14.506  -6.387  1.00 25.00    -0.520    9.00  -17.40
ATOM   1183  CA  TYR A 124      61.862  13.139  -6.069  1.00 25.00     0.245    9.40    4.00
ATOM   1184  C   TYR A 124      63.389  12.971  -6.171  1.00 25.00     0.526    9.82    4.00
ATOM   1185  O   TYR A 124      64.039  12.623  -5.188  1.00 25.00    -0.500    8.17  -17.40
ATOM   1186  CB  TYR A 124      61.139  12.133  -6.980  1.00 50.00     0.022   12.77    4.00
ATOM   1187  CG  TYR A 124      61.586  10.674  -6.804  1.00 50.00    -0.001    7.26    0.60
ATOM   1188  CD1 TYR A 124      61.705  10.094  -5.544  1.00 50.00    -0.035   10.80    0.60
ATOM   1189  CD2 TYR A 124      61.927   9.931  -7.929  1.00 50.00    -0.035   10.80    0.60
ATOM   1190  CE1 TYR A 124      62.143   8.783  -5.416  1.00 50.00     0.100   10.80    0.60
ATOM   1191  CE2 TYR A 124      62.360   8.619  -7.803  1.00 50.00     0.100   10.80    0.60
ATOM   1192  CZ  TYR A 124      62.451   8.034  -6.545  1.00 50.00    -0.121    7.26    0.60
ATOM   1193  OH  TYR A 124      62.613   6.690  -6.448  1.00 50.00    -0.368   10.94  -17.40
ATOM   1194  HN  TYR A 124      60.714  14.557  -7.120  1.00 99.99     0.248    0.00    0.00
ATOM   1195  HH  TYR A 124      62.947   6.353  -7.335  1.00 99.99     0.339    0.00    0.00
ATOM   1196  N   PHE A 125      63.936  13.266  -7.353  1.00 25.00    -0.520    9.00  -17.40
ATOM   1197  CA  PHE A 125      65.384  13.166  -7.616  1.00 25.00     0.214    9.40    4.00
ATOM   1198  C   PHE A 125      66.230  14.143  -6.789  1.00 25.00     0.526    9.82    4.00
ATOM   1199  O   PHE A 125      67.218  13.735  -6.190  1.00 25.00    -0.500    8.17  -17.40
ATOM   1200  CB  PHE A 125      65.687  13.289  -9.113  1.00 25.00     0.038   12.77    4.00
ATOM   1201  CG  PHE A 125      65.151  12.078  -9.884  1.00 25.00     0.011    7.26    0.60
ATOM   1202  CD1 PHE A 125      65.641  10.801  -9.622  1.00 50.00    -0.011   10.80    0.60
ATOM   1203  CD2 PHE A 125      64.135  12.248 -10.816  1.00 50.00    -0.011   10.80    0.60
ATOM   1204  CE1 PHE A 125      65.101   9.700 -10.272  1.00 50.00     0.004   10.80    0.60
ATOM   1205  CE2 PHE A 125      63.596  11.147 -11.469  1.00 50.00     0.004   10.80    0.60
ATOM   1206  CZ  PHE A 125      64.073   9.871 -11.192  1.00 50.00    -0.003   10.80    0.60
ATOM   1207  HN  PHE A 125      63.377  13.560  -8.134  1.00 99.99     0.248    0.00    0.00
ATOM   1208  N   GLY A 126      65.691  15.363  -6.592  1.00 25.00    -0.520    9.00  -17.40
ATOM   1209  CA  GLY A 126      66.261  16.350  -5.651  1.00 25.00     0.246    9.40    4.00
ATOM   1210  C   GLY A 126      66.414  15.724  -4.258  1.00 25.00     0.526    9.82    4.00
ATOM   1211  O   GLY A 126      67.531  15.543  -3.786  1.00 25.00    -0.500    8.17  -17.40
ATOM   1212  HN  GLY A 126      64.891  15.712  -7.099  1.00 99.99     0.248    0.00    0.00
ATOM   1213  N   GLY A 127      65.296  15.119  -3.815  1.00 25.00    -0.520    9.00  -17.40
ATOM   1214  CA  GLY A 127      65.220  14.311  -2.583  1.00 25.00     0.246    9.40    4.00
ATOM   1215  C   GLY A 127      66.328  13.246  -2.495  1.00 25.00     0.526    9.82    4.00
ATOM   1216  O   GLY A 127      67.201  13.372  -1.644  1.00 25.00    -0.500    8.17  -17.40
ATOM   1217  HN  GLY A 127      64.407  15.211  -4.288  1.00 99.99     0.248    0.00    0.00
ATOM   1218  N   ILE A 128      66.398  12.360  -3.499  1.00 25.00    -0.520    9.00  -17.40
ATOM   1219  CA  ILE A 128      67.394  11.259  -3.518  1.00 25.00     0.199    9.40    4.00
ATOM   1220  C   ILE A 128      68.851  11.769  -3.450  1.00 25.00     0.526    9.82    4.00
ATOM   1221  O   ILE A 128      69.632  11.326  -2.613  1.00 25.00    -0.500    8.17  -17.40
ATOM   1222  CB  ILE A 128      67.199  10.223  -4.661  1.00 50.00     0.030    9.40    4.00
ATOM   1223  CG1 ILE A 128      67.576  10.677  -6.074  1.00 50.00     0.017   12.77    4.00
ATOM   1224  CG2 ILE A 128      65.777   9.667  -4.708  1.00 50.00     0.001   16.15    4.00
ATOM   1225  CD1 ILE A 128      69.006  10.273  -6.428  1.00 50.00    -0.001   16.15    4.00
ATOM   1226  HN  ILE A 128      65.749  12.382  -4.262  1.00 99.99     0.248    0.00    0.00
ATOM   1227  N   PHE A 129      69.134  12.826  -4.219  1.00 25.00    -0.520    9.00  -17.40
ATOM   1228  CA  PHE A 129      70.461  13.469  -4.259  1.00 25.00     0.214    9.40    4.00
ATOM   1229  C   PHE A 129      70.838  14.215  -2.965  1.00 25.00     0.526    9.82    4.00
ATOM   1230  O   PHE A 129      71.964  14.099  -2.492  1.00 25.00    -0.500    8.17  -17.40
ATOM   1231  CB  PHE A 129      70.596  14.350  -5.509  1.00 25.00     0.038   12.77    4.00
ATOM   1232  CG  PHE A 129      70.673  13.522  -6.800  1.00 25.00     0.011    7.26    0.60
ATOM   1233  CD1 PHE A 129      71.682  12.578  -6.985  1.00 25.00    -0.011   10.80    0.60
ATOM   1234  CD2 PHE A 129      69.735  13.720  -7.808  1.00 25.00    -0.011   10.80    0.60
ATOM   1235  CE1 PHE A 129      71.740  11.833  -8.158  1.00 25.00     0.004   10.80    0.60
ATOM   1236  CE2 PHE A 129      69.788  12.972  -8.979  1.00 25.00     0.004   10.80    0.60
ATOM   1237  CZ  PHE A 129      70.788  12.022  -9.153  1.00 50.00    -0.003   10.80    0.60
ATOM   1238  HN  PHE A 129      68.453  13.210  -4.850  1.00 99.99     0.248    0.00    0.00
ATOM   1239  N   PHE A 130      69.842  14.819  -2.309  1.00 25.00    -0.520    9.00  -17.40
ATOM   1240  CA  PHE A 130      70.004  15.359  -0.941  1.00 25.00     0.214    9.40    4.00
ATOM   1241  C   PHE A 130      70.397  14.276   0.077  1.00 25.00     0.526    9.82    4.00
ATOM   1242  O   PHE A 130      71.355  14.444   0.828  1.00 25.00    -0.500    8.17  -17.40
ATOM   1243  CB  PHE A 130      68.733  16.080  -0.467  1.00 25.00     0.038   12.77    4.00
ATOM   1244  CG  PHE A 130      68.533  17.440  -1.143  1.00 25.00     0.011    7.26    0.60
ATOM   1245  CD1 PHE A 130      69.599  18.324  -1.265  1.00 50.00    -0.011   10.80    0.60
ATOM   1246  CD2 PHE A 130      67.352  17.694  -1.830  1.00 50.00    -0.011   10.80    0.60
ATOM   1247  CE1 PHE A 130      69.504  19.414  -2.114  1.00 50.00     0.004   10.80    0.60
ATOM   1248  CE2 PHE A 130      67.256  18.783  -2.686  1.00 50.00     0.004   10.80    0.60
ATOM   1249  CZ  PHE A 130      68.346  19.626  -2.849  1.00 50.00    -0.003   10.80    0.60
ATOM   1250  HN  PHE A 130      68.951  14.988  -2.742  1.00 99.99     0.248    0.00    0.00
ATOM   1251  N   ILE A 131      69.793  13.095  -0.089  1.00 25.00    -0.520    9.00  -17.40
ATOM   1252  CA  ILE A 131      70.104  11.913   0.742  1.00 25.00     0.199    9.40    4.00
ATOM   1253  C   ILE A 131      71.549  11.424   0.482  1.00 25.00     0.526    9.82    4.00
ATOM   1254  O   ILE A 131      72.291  11.220   1.443  1.00 25.00    -0.500    8.17  -17.40
ATOM   1255  CB  ILE A 131      69.070  10.775   0.557  1.00 50.00     0.030    9.40    4.00
ATOM   1256  CG1 ILE A 131      67.596  11.229   0.528  1.00 50.00     0.017   12.77    4.00
ATOM   1257  CG2 ILE A 131      69.247   9.697   1.633  1.00 50.00     0.001   16.15    4.00
ATOM   1258  CD1 ILE A 131      67.085  12.056   1.718  1.00 50.00    -0.001   16.15    4.00
ATOM   1259  HN  ILE A 131      69.058  12.974  -0.760  1.00 99.99     0.248    0.00    0.00
ATOM   1260  N   ILE A 132      71.995  11.433  -0.782  1.00 25.00    -0.520    9.00  -17.40
ATOM   1261  CA  ILE A 132      73.387  11.035  -1.123  1.00 25.00     0.199    9.40    4.00
ATOM   1262  C   ILE A 132      74.406  11.997  -0.485  1.00 25.00     0.526    9.82    4.00
ATOM   1263  O   ILE A 132      75.360  11.567   0.158  1.00 25.00    -0.500    8.17  -17.40
ATOM   1264  CB  ILE A 132      73.691  10.784  -2.627  1.00 25.00     0.030    9.40    4.00
ATOM   1265  CG1 ILE A 132      73.941  12.010  -3.514  1.00 25.00     0.017   12.77    4.00
ATOM   1266  CG2 ILE A 132      72.630   9.907  -3.290  1.00 25.00     0.001   16.15    4.00
ATOM   1267  CD1 ILE A 132      75.430  12.342  -3.643  1.00 50.00    -0.001   16.15    4.00
ATOM   1268  HN  ILE A 132      71.404  11.681  -1.554  1.00 99.99     0.248    0.00    0.00
ATOM   1269  N   LEU A 133      74.068  13.291  -0.507  1.00 25.00    -0.520    9.00  -17.40
ATOM   1270  CA  LEU A 133      74.896  14.328   0.129  1.00 25.00     0.204    9.40    4.00
ATOM   1271  C   LEU A 133      75.014  14.104   1.643  1.00 25.00     0.526    9.82    4.00
ATOM   1272  O   LEU A 133      76.121  14.062   2.175  1.00 25.00    -0.500    8.17  -17.40
ATOM   1273  CB  LEU A 133      74.366  15.738  -0.199  1.00 50.00     0.016   12.77    4.00
ATOM   1274  CG  LEU A 133      75.222  16.933   0.277  1.00 50.00     0.054    9.40    4.00
ATOM   1275  CD1 LEU A 133      75.000  17.276   1.755  1.00 50.00    -0.014   16.15    4.00
ATOM   1276  CD2 LEU A 133      76.714  16.705   0.012  1.00 50.00    -0.014   16.15    4.00
ATOM   1277  HN  LEU A 133      73.260  13.617  -1.005  1.00 99.99     0.248    0.00    0.00
ATOM   1278  N   LEU A 134      73.873  13.904   2.297  1.00 25.00    -0.520    9.00  -17.40
ATOM   1279  CA  LEU A 134      73.843  13.688   3.754  1.00 25.00     0.204    9.40    4.00
ATOM   1280  C   LEU A 134      74.593  12.420   4.201  1.00 25.00     0.526    9.82    4.00
ATOM   1281  O   LEU A 134      75.369  12.496   5.149  1.00 25.00    -0.500    8.17  -17.40
ATOM   1282  CB  LEU A 134      72.404  13.755   4.274  1.00 25.00     0.016   12.77    4.00
ATOM   1283  CG  LEU A 134      71.772  15.150   4.174  1.00 25.00     0.054    9.40    4.00
ATOM   1284  CD1 LEU A 134      70.284  15.059   4.512  1.00 25.00    -0.014   16.15    4.00
ATOM   1285  CD2 LEU A 134      72.447  16.148   5.122  1.00 25.00    -0.014   16.15    4.00
ATOM   1286  HN  LEU A 134      72.981  13.897   1.835  1.00 99.99     0.248    0.00    0.00
ATOM   1287  N   THR A 135      74.593  11.394   3.338  1.00 25.00    -0.520    9.00  -17.40
ATOM   1288  CA  THR A 135      75.414  10.178   3.546  1.00 25.00     0.268    9.40    4.00
ATOM   1289  C   THR A 135      76.926  10.494   3.535  1.00 25.00     0.526    9.82    4.00
ATOM   1290  O   THR A 135      77.622  10.216   4.507  1.00 25.00    -0.500    8.17  -17.40
ATOM   1291  CB  THR A 135      74.968   9.029   2.607  1.00 50.00     0.211    9.40    4.00
ATOM   1292  OG1 THR A 135      74.912   7.829   3.377  1.00 50.00    -0.550   11.04  -17.40
ATOM   1293  CG2 THR A 135      75.810   8.758   1.357  1.00 50.00     0.007   16.15    4.00
ATOM   1294  HN  THR A 135      73.962  11.367   2.560  1.00 99.99     0.248    0.00    0.00
ATOM   1295  HG1 THR A 135      74.625   7.068   2.791  1.00 99.99     0.310    0.00    0.00
ATOM   1296  N   ILE A 136      77.342  11.311   2.555  1.00 25.00    -0.520    9.00  -17.40
ATOM   1297  CA  ILE A 136      78.731  11.815   2.443  1.00 25.00     0.199    9.40    4.00
ATOM   1298  C   ILE A 136      79.097  12.681   3.664  1.00 25.00     0.526    9.82    4.00
ATOM   1299  O   ILE A 136      80.159  12.498   4.253  1.00 25.00    -0.500    8.17  -17.40
ATOM   1300  CB  ILE A 136      78.950  12.566   1.108  1.00 25.00     0.030    9.40    4.00
ATOM   1301  CG1 ILE A 136      78.715  11.606  -0.071  1.00 25.00     0.017   12.77    4.00
ATOM   1302  CG2 ILE A 136      80.361  13.181   1.024  1.00 25.00     0.001   16.15    4.00
ATOM   1303  CD1 ILE A 136      78.598  12.290  -1.440  1.00 25.00    -0.001   16.15    4.00
ATOM   1304  HN  ILE A 136      76.721  11.601   1.825  1.00 99.99     0.248    0.00    0.00
ATOM   1305  N   ASP A 137      78.167  13.549   4.076  1.00 25.00    -0.520    9.00  -17.40
ATOM   1306  CA  ASP A 137      78.340  14.376   5.283  1.00 25.00     0.246    9.40    4.00
ATOM   1307  C   ASP A 137      78.596  13.518   6.534  1.00 25.00     0.526    9.82    4.00
ATOM   1308  O   ASP A 137      79.623  13.712   7.176  1.00 25.00    -0.500    8.17  -17.40
ATOM   1309  CB  ASP A 137      77.146  15.319   5.479  1.00 25.00    -0.208   12.77    4.00
ATOM   1310  CG  ASP A 137      77.239  16.082   6.805  1.00 25.00     0.620    9.82    4.00
ATOM   1311  OD1 ASP A 137      77.971  17.094   6.840  1.00 50.00    -0.706    8.17  -18.95
ATOM   1312  OD2 ASP A 137      76.550  15.637   7.746  1.00 50.00    -0.706    8.17  -18.95
ATOM   1313  HN  ASP A 137      77.321  13.694   3.555  1.00 99.99     0.248    0.00    0.00
ATOM   1314  N   ARG A 138      77.745  12.516   6.769  1.00 25.00    -0.520    9.00  -17.40
ATOM   1315  CA  ARG A 138      77.889  11.636   7.947  1.00 25.00     0.237    9.40    4.00
ATOM   1316  C   ARG A 138      79.198  10.830   7.909  1.00 25.00     0.526    9.82    4.00
ATOM   1317  O   ARG A 138      79.951  10.848   8.876  1.00 25.00    -0.500    8.17  -17.40
ATOM   1318  CB  ARG A 138      76.690  10.698   8.145  1.00 25.00     0.049   12.77    4.00
ATOM   1319  CG  ARG A 138      75.310  11.373   8.247  1.00 25.00     0.058   12.77    4.00
ATOM   1320  CD  ARG A 138      75.201  12.666   9.072  1.00 25.00     0.111   12.77    4.00
ATOM   1321  NE  ARG A 138      75.785  12.550  10.421  1.00 25.00    -0.493    9.00  -24.67
ATOM   1322  CZ  ARG A 138      76.642  13.407  10.979  1.00 25.00     0.814    6.95    4.00
ATOM   1323  NH1 ARG A 138      77.079  14.504  10.378  1.00 25.00    -0.634    9.00  -24.67
ATOM   1324  NH2 ARG A 138      77.047  13.214  12.218  1.00 25.00    -0.634    9.00  -24.67
ATOM   1325  HN  ARG A 138      76.961  12.316   6.174  1.00 99.99     0.248    0.00    0.00
ATOM   1326  HE  ARG A 138      75.523  11.742  10.943  1.00 99.99     0.294    0.00    0.00
ATOM   1327 1HH1 ARG A 138      77.720  15.100  10.859  1.00 99.99     0.361    0.00    0.00
ATOM   1328 2HH1 ARG A 138      76.763  14.732   9.456  1.00 99.99     0.361    0.00    0.00
ATOM   1329 1HH2 ARG A 138      77.684  13.877  12.627  1.00 99.99     0.361    0.00    0.00
ATOM   1330 2HH2 ARG A 138      76.685  12.466  12.768  1.00 99.99     0.361    0.00    0.00
ATOM   1331  N   TYR A 139      79.557  10.374   6.701  1.00 25.00    -0.520    9.00  -17.40
ATOM   1332  CA  TYR A 139      80.846   9.708   6.422  1.00 25.00     0.245    9.40    4.00
ATOM   1333  C   TYR A 139      82.031  10.599   6.838  1.00 25.00     0.526    9.82    4.00
ATOM   1334  O   TYR A 139      82.698  10.296   7.823  1.00 25.00    -0.500    8.17  -17.40
ATOM   1335  CB  TYR A 139      80.925   9.334   4.934  1.00 25.00     0.022   12.77    4.00
ATOM   1336  CG  TYR A 139      82.180   8.526   4.587  1.00 25.00    -0.001    7.26    0.60
ATOM   1337  CD1 TYR A 139      82.148   7.137   4.638  1.00 25.00    -0.035   10.80    0.60
ATOM   1338  CD2 TYR A 139      83.358   9.175   4.232  1.00 25.00    -0.035   10.80    0.60
ATOM   1339  CE1 TYR A 139      83.284   6.401   4.340  1.00 25.00     0.100   10.80    0.60
ATOM   1340  CE2 TYR A 139      84.498   8.442   3.935  1.00 25.00     0.100   10.80    0.60
ATOM   1341  CZ  TYR A 139      84.458   7.052   3.979  1.00 25.00    -0.121    7.26    0.60
ATOM   1342  OH  TYR A 139      85.537   6.324   3.599  1.00 25.00    -0.368   10.94  -17.40
ATOM   1343  HN  TYR A 139      78.922  10.412   5.926  1.00 99.99     0.248    0.00    0.00
ATOM   1344  HH  TYR A 139      86.285   6.939   3.362  1.00 99.99     0.339    0.00    0.00
ATOM   1345  N   LEU A 140      82.119  11.781   6.209  1.00 25.00    -0.520    9.00  -17.40
ATOM   1346  CA  LEU A 140      83.152  12.802   6.494  1.00 25.00     0.204    9.40    4.00
ATOM   1347  C   LEU A 140      83.257  13.121   7.994  1.00 25.00     0.526    9.82    4.00
ATOM   1348  O   LEU A 140      84.307  12.931   8.602  1.00 25.00    -0.500    8.17  -17.40
ATOM   1349  CB  LEU A 140      82.839  14.123   5.772  1.00 50.00     0.016   12.77    4.00
ATOM   1350  CG  LEU A 140      83.019  14.126   4.252  1.00 50.00     0.054    9.40    4.00
ATOM   1351  CD1 LEU A 140      82.427  15.422   3.692  1.00 50.00    -0.014   16.15    4.00
ATOM   1352  CD2 LEU A 140      84.500  14.045   3.870  1.00 50.00    -0.014   16.15    4.00
ATOM   1353  HN  LEU A 140      81.450  12.036   5.505  1.00 99.99     0.248    0.00    0.00
ATOM   1354  N   ALA A 141      82.083  13.393   8.575  1.00 25.00    -0.520    9.00  -17.40
ATOM   1355  CA  ALA A 141      81.926  13.772   9.988  1.00 25.00     0.215    9.40    4.00
ATOM   1356  C   ALA A 141      82.452  12.711  10.964  1.00 25.00     0.526    9.82    4.00
ATOM   1357  O   ALA A 141      83.337  13.022  11.755  1.00 25.00    -0.500    8.17  -17.40
ATOM   1358  CB  ALA A 141      80.451  14.067  10.274  1.00 50.00     0.031   16.15    4.00
ATOM   1359  HN  ALA A 141      81.228  13.371   8.051  1.00 99.99     0.248    0.00    0.00
ATOM   1360  N   ILE A 142      82.051  11.454  10.765  1.00 25.00    -0.520    9.00  -17.40
ATOM   1361  CA  ILE A 142      82.383  10.372  11.716  1.00 25.00     0.199    9.40    4.00
ATOM   1362  C   ILE A 142      83.788   9.767  11.542  1.00 25.00     0.526    9.82    4.00
ATOM   1363  O   ILE A 142      84.467   9.504  12.530  1.00 25.00    -0.500    8.17  -17.40
ATOM   1364  CB  ILE A 142      81.285   9.284  11.802  1.00 25.00     0.030    9.40    4.00
ATOM   1365  CG1 ILE A 142      81.129   8.412  10.549  1.00 25.00     0.017   12.77    4.00
ATOM   1366  CG2 ILE A 142      79.934   9.884  12.210  1.00 25.00     0.001   16.15    4.00
ATOM   1367  CD1 ILE A 142      81.899   7.096  10.691  1.00 50.00    -0.001   16.15    4.00
ATOM   1368  HN  ILE A 142      81.441  11.202  10.007  1.00 99.99     0.248    0.00    0.00
ATOM   1369  N   VAL A 143      84.231   9.603  10.289  1.00 25.00    -0.520    9.00  -17.40
ATOM   1370  CA  VAL A 143      85.513   8.926   9.989  1.00 25.00     0.201    9.40    4.00
ATOM   1371  C   VAL A 143      86.758   9.687  10.482  1.00 25.00     0.526    9.82    4.00
ATOM   1372  O   VAL A 143      87.718   9.085  10.951  1.00 25.00    -0.500    8.17  -17.40
ATOM   1373  CB  VAL A 143      85.687   8.519   8.504  1.00 50.00     0.033    9.40    4.00
ATOM   1374  CG1 VAL A 143      84.616   7.520   8.060  1.00 50.00     0.006   16.15    4.00
ATOM   1375  CG2 VAL A 143      85.759   9.694   7.522  1.00 50.00     0.006   16.15    4.00
ATOM   1376  HN  VAL A 143      83.699   9.909   9.495  1.00 99.99     0.248    0.00    0.00
ATOM   1377  N   HIS A 144      86.679  11.021  10.379  1.00 50.00    -0.520    9.00  -17.40
ATOM   1378  CA  HIS A 144      87.791  11.971  10.585  1.00 50.00     0.195    9.40    4.00
ATOM   1379  C   HIS A 144      89.020  11.717   9.695  1.00 50.00     0.526    9.82    4.00
ATOM   1380  O   HIS A 144      89.315  12.534   8.831  1.00 50.00    -0.500    8.17  -17.40
ATOM   1381  CB  HIS A 144      88.177  12.135  12.062  1.00 50.00     0.211   12.77    4.00
ATOM   1382  CG  HIS A 144      87.159  12.994  12.817  1.00 50.00     0.103    7.26    0.60
ATOM   1383  ND1 HIS A 144      87.209  14.317  12.944  1.00 50.00    -0.613    9.25  -17.40
ATOM   1384  CD2 HIS A 144      86.111  12.553  13.510  1.00 50.00     0.353   10.80    0.60
ATOM   1385  CE1 HIS A 144      86.190  14.694  13.710  1.00 50.00     0.719   10.80    0.60
ATOM   1386  NE2 HIS A 144      85.521  13.606  14.070  1.00 50.00    -0.686    9.25  -17.40
ATOM   1387  HE2 HIS A 144      84.698  13.581  14.671  1.00  0.00     0.486    0.00    0.00
ATOM   1388  HN  HIS A 144      85.793  11.452  10.209  1.00 99.99     0.248    0.00    0.00
ATOM   1389  HD1 HIS A 144      87.922  14.917  12.583  1.00 99.99     0.478    0.00    0.00
ATOM   1390  N   ALA A 145      89.777  10.650   9.991  1.00 25.00    -0.520    9.00  -17.40
ATOM   1391  CA  ALA A 145      91.023  10.258   9.286  1.00 25.00     0.215    9.40    4.00
ATOM   1392  C   ALA A 145      91.985  11.448   9.062  1.00 25.00     0.526    9.82    4.00
ATOM   1393  O   ALA A 145      92.774  11.509   8.122  1.00 25.00    -0.500    8.17  -17.40
ATOM   1394  CB  ALA A 145      90.655   9.552   7.972  1.00 50.00     0.031   16.15    4.00
ATOM   1395  HN  ALA A 145      89.427   9.971  10.641  1.00 99.99     0.248    0.00    0.00
ATOM   1396  N   VAL A 146      91.949  12.343  10.054  1.00 50.00    -0.520    9.00  -17.40
ATOM   1397  CA  VAL A 146      92.448  13.736  10.018  1.00 50.00     0.201    9.40    4.00
ATOM   1398  C   VAL A 146      91.731  14.546   8.910  1.00 50.00     0.526    9.82    4.00
ATOM   1399  O   VAL A 146      90.760  15.239   9.193  1.00 50.00    -0.500    8.17  -17.40
ATOM   1400  CB  VAL A 146      93.986  13.863   9.920  1.00 50.00     0.033    9.40    4.00
ATOM   1401  CG1 VAL A 146      94.426  15.293  10.255  1.00 50.00     0.006   16.15    4.00
ATOM   1402  CG2 VAL A 146      94.741  12.885  10.830  1.00 50.00     0.006   16.15    4.00
ATOM   1403  HN  VAL A 146      91.546  12.080  10.927  1.00 99.99     0.248    0.00    0.00
ATOM   1404  N   PHE A 147      92.043  14.184   7.658  1.00 50.00    -0.520    9.00  -17.40
ATOM   1405  CA  PHE A 147      91.687  14.928   6.431  1.00 50.00     0.214    9.40    4.00
ATOM   1406  C   PHE A 147      90.192  15.250   6.226  1.00 50.00     0.526    9.82    4.00
ATOM   1407  O   PHE A 147      89.851  16.311   5.715  1.00 50.00    -0.500    8.17  -17.40
ATOM   1408  CB  PHE A 147      92.263  14.209   5.194  1.00 50.00     0.038   12.77    4.00
ATOM   1409  CG  PHE A 147      91.373  13.129   4.559  1.00 50.00     0.011    7.26    0.60
ATOM   1410  CD1 PHE A 147      90.437  13.511   3.602  1.00 50.00    -0.011   10.80    0.60
ATOM   1411  CD2 PHE A 147      91.457  11.794   4.942  1.00 50.00    -0.011   10.80    0.60
ATOM   1412  CE1 PHE A 147      89.573  12.575   3.048  1.00 50.00     0.004   10.80    0.60
ATOM   1413  CE2 PHE A 147      90.599  10.855   4.378  1.00 50.00     0.004   10.80    0.60
ATOM   1414  CZ  PHE A 147      89.651  11.245   3.439  1.00 50.00    -0.003   10.80    0.60
ATOM   1415  HN  PHE A 147      92.552  13.335   7.507  1.00 99.99     0.248    0.00    0.00
ATOM   1416  N   ALA A 148      89.325  14.300   6.593  1.00 50.00    -0.520    9.00  -17.40
ATOM   1417  CA  ALA A 148      87.862  14.433   6.440  1.00 50.00     0.215    9.40    4.00
ATOM   1418  C   ALA A 148      87.240  15.547   7.299  1.00 50.00     0.526    9.82    4.00
ATOM   1419  O   ALA A 148      86.202  16.098   6.936  1.00 50.00    -0.500    8.17  -17.40
ATOM   1420  CB  ALA A 148      87.167  13.095   6.706  1.00 50.00     0.031   16.15    4.00
ATOM   1421  HN  ALA A 148      89.626  13.466   7.057  1.00 99.99     0.248    0.00    0.00
ATOM   1422  N   LEU A 149      87.889  15.881   8.423  1.00 50.00    -0.520    9.00  -17.40
ATOM   1423  CA  LEU A 149      87.519  17.072   9.211  1.00 50.00     0.204    9.40    4.00
ATOM   1424  C   LEU A 149      87.958  18.359   8.484  1.00 50.00     0.526    9.82    4.00
ATOM   1425  O   LEU A 149      88.875  19.079   8.872  1.00 50.00    -0.500    8.17  -17.40
ATOM   1426  CB  LEU A 149      88.061  16.997  10.650  1.00 50.00     0.016   12.77    4.00
ATOM   1427  CG  LEU A 149      87.601  18.182  11.517  1.00 50.00     0.054    9.40    4.00
ATOM   1428  CD1 LEU A 149      86.100  18.132  11.824  1.00 50.00    -0.014   16.15    4.00
ATOM   1429  CD2 LEU A 149      88.430  18.263  12.799  1.00 50.00    -0.014   16.15    4.00
ATOM   1430  HN  LEU A 149      88.693  15.376   8.743  1.00 99.99     0.248    0.00    0.00
ATOM   1431  N   LYS A 150      87.117  18.708   7.513  1.00 50.00    -0.520    9.00  -17.40
ATOM   1432  CA  LYS A 150      87.256  19.928   6.691  1.00 50.00     0.227    9.40    4.00
ATOM   1433  C   LYS A 150      86.669  21.161   7.413  1.00 50.00     0.526    9.82    4.00
ATOM   1434  O   LYS A 150      85.845  21.905   6.886  1.00 50.00    -0.500    8.17  -17.40
ATOM   1435  CB  LYS A 150      86.584  19.714   5.327  1.00 50.00     0.039   12.77    4.00
ATOM   1436  CG  LYS A 150      87.137  18.528   4.528  1.00 50.00     0.053   12.77    4.00
ATOM   1437  CD  LYS A 150      86.681  18.608   3.070  1.00 50.00     0.048   12.77    4.00
ATOM   1438  CE  LYS A 150      87.544  19.607   2.294  1.00 50.00     0.218   12.77    4.00
ATOM   1439  NZ  LYS A 150      86.722  20.424   1.397  1.00 50.00    -0.272   13.25  -39.20
ATOM   1440  HN  LYS A 150      86.429  18.050   7.199  1.00 99.99     0.248    0.00    0.00
ATOM   1441  HZ1 LYS A 150      87.310  21.040   0.871  1.00 99.99     0.311    0.00    0.00
ATOM   1442  HZ2 LYS A 150      86.217  19.826   0.774  1.00 99.99     0.311    0.00    0.00
ATOM   1443  HZ3 LYS A 150      86.071  20.952   1.947  1.00 99.99     0.311    0.00    0.00
ATOM   1444  N   ALA A 151      87.020  21.246   8.704  1.00 99.99    -0.520    9.00  -17.40
ATOM   1445  CA  ALA A 151      86.515  22.225   9.693  1.00 99.99     0.215    9.40    4.00
ATOM   1446  C   ALA A 151      84.972  22.340   9.740  1.00 99.99     0.526    9.82    4.00
ATOM   1447  O   ALA A 151      84.403  23.384  10.040  1.00 99.99    -0.500    8.17  -17.40
ATOM   1448  CB  ALA A 151      87.200  23.582   9.462  1.00 99.99     0.031   16.15    4.00
ATOM   1449  HN  ALA A 151      87.761  20.658   9.038  1.00 99.99     0.248    0.00    0.00
ATOM   1450  N   ARG A 152      84.319  21.196   9.487  1.00 99.99    -0.520    9.00  -17.40
ATOM   1451  CA  ARG A 152      82.860  21.060   9.282  1.00 99.99     0.237    9.40    4.00
ATOM   1452  C   ARG A 152      82.319  22.174   8.353  1.00 99.99     0.526    9.82    4.00
ATOM   1453  O   ARG A 152      81.537  23.052   8.706  1.00 99.99    -0.500    8.17  -17.40
ATOM   1454  CB  ARG A 152      82.124  20.984  10.629  1.00 99.99     0.049   12.77    4.00
ATOM   1455  CG  ARG A 152      80.675  20.539  10.423  1.00 99.99     0.058   12.77    4.00
ATOM   1456  CD  ARG A 152      79.775  21.121  11.513  1.00 99.99     0.111   12.77    4.00
ATOM   1457  NE  ARG A 152      78.374  21.148  11.055  1.00 99.99    -0.493    9.00  -24.67
ATOM   1458  CZ  ARG A 152      77.843  21.945  10.123  1.00 99.99     0.814    6.95    4.00
ATOM   1459  NH1 ARG A 152      78.552  22.820   9.420  1.00 99.99    -0.634    9.00  -24.67
ATOM   1460  NH2 ARG A 152      76.533  21.930   9.940  1.00 99.99    -0.634    9.00  -24.67
ATOM   1461  HN  ARG A 152      84.824  20.340   9.433  1.00 99.99     0.248    0.00    0.00
ATOM   1462  HE  ARG A 152      77.765  20.497  11.499  1.00 99.99     0.294    0.00    0.00
ATOM   1463 1HH1 ARG A 152      78.082  23.410   8.763  1.00 99.99     0.361    0.00    0.00
ATOM   1464 2HH1 ARG A 152      79.544  22.890   9.536  1.00 99.99     0.361    0.00    0.00
ATOM   1465 1HH2 ARG A 152      76.130  22.548   9.261  1.00 99.99     0.361    0.00    0.00
ATOM   1466 2HH2 ARG A 152      75.945  21.349  10.495  1.00 99.99     0.361    0.00    0.00
ATOM   1467  N   THR A 153      82.842  22.105   7.131  1.00 99.99    -0.520    9.00  -17.40
ATOM   1468  CA  THR A 153      82.648  23.090   6.045  1.00 99.99     0.268    9.40    4.00
ATOM   1469  C   THR A 153      81.201  23.547   5.798  1.00 99.99     0.526    9.82    4.00
ATOM   1470  O   THR A 153      80.274  22.761   5.621  1.00 99.99    -0.500    8.17  -17.40
ATOM   1471  CB  THR A 153      83.349  22.599   4.759  1.00 99.99     0.211    9.40    4.00
ATOM   1472  OG1 THR A 153      83.122  23.470   3.643  1.00 99.99    -0.550   11.04  -17.40
ATOM   1473  CG2 THR A 153      83.031  21.143   4.392  1.00 99.99     0.007   16.15    4.00
ATOM   1474  HN  THR A 153      83.506  21.393   6.920  1.00 99.99     0.248    0.00    0.00
ATOM   1475  HG1 THR A 153      83.513  22.987   2.851  1.00 99.99     0.310    0.00    0.00
ATOM   1476  N   VAL A 154      81.143  24.847   5.526  1.00 25.00    -0.520    9.00  -17.40
ATOM   1477  CA  VAL A 154      79.901  25.632   5.353  1.00 25.00     0.201    9.40    4.00
ATOM   1478  C   VAL A 154      79.684  26.140   3.913  1.00 25.00     0.526    9.82    4.00
ATOM   1479  O   VAL A 154      78.607  25.953   3.360  1.00 25.00    -0.500    8.17  -17.40
ATOM   1480  CB  VAL A 154      79.776  26.761   6.399  1.00 50.00     0.033    9.40    4.00
ATOM   1481  CG1 VAL A 154      79.635  26.181   7.810  1.00 50.00     0.006   16.15    4.00
ATOM   1482  CG2 VAL A 154      80.930  27.769   6.372  1.00 50.00     0.006   16.15    4.00
ATOM   1483  HN  VAL A 154      82.001  25.340   5.392  1.00 99.99     0.248    0.00    0.00
ATOM   1484  N   THR A 155      80.776  26.565   3.257  1.00 25.00    -0.520    9.00  -17.40
ATOM   1485  CA  THR A 155      80.826  26.873   1.804  1.00 25.00     0.268    9.40    4.00
ATOM   1486  C   THR A 155      80.376  25.652   0.968  1.00 25.00     0.526    9.82    4.00
ATOM   1487  O   THR A 155      79.730  25.787  -0.065  1.00 25.00    -0.500    8.17  -17.40
ATOM   1488  CB  THR A 155      82.253  27.327   1.422  1.00 50.00     0.211    9.40    4.00
ATOM   1489  OG1 THR A 155      82.565  28.555   2.087  1.00 50.00    -0.550   11.04  -17.40
ATOM   1490  CG2 THR A 155      82.503  27.512  -0.080  1.00 50.00     0.007   16.15    4.00
ATOM   1491  HN  THR A 155      81.628  26.745   3.743  1.00 99.99     0.248    0.00    0.00
ATOM   1492  HG1 THR A 155      83.386  28.917   1.637  1.00 99.99     0.310    0.00    0.00
ATOM   1493  N   PHE A 156      80.642  24.465   1.527  1.00 25.00    -0.520    9.00  -17.40
ATOM   1494  CA  PHE A 156      80.132  23.158   1.068  1.00 25.00     0.214    9.40    4.00
ATOM   1495  C   PHE A 156      78.637  23.190   0.691  1.00 25.00     0.526    9.82    4.00
ATOM   1496  O   PHE A 156      78.297  22.904  -0.451  1.00 25.00    -0.500    8.17  -17.40
ATOM   1497  CB  PHE A 156      80.359  22.208   2.246  1.00 25.00     0.038   12.77    4.00
ATOM   1498  CG  PHE A 156      79.788  20.797   2.107  1.00 25.00     0.011    7.26    0.60
ATOM   1499  CD1 PHE A 156      80.606  19.759   1.678  1.00 25.00    -0.011   10.80    0.60
ATOM   1500  CD2 PHE A 156      78.551  20.518   2.677  1.00 25.00    -0.011   10.80    0.60
ATOM   1501  CE1 PHE A 156      80.197  18.443   1.851  1.00 25.00     0.004   10.80    0.60
ATOM   1502  CE2 PHE A 156      78.149  19.203   2.862  1.00 25.00     0.004   10.80    0.60
ATOM   1503  CZ  PHE A 156      78.976  18.163   2.454  1.00 50.00    -0.003   10.80    0.60
ATOM   1504  HN  PHE A 156      81.215  24.408   2.343  1.00 99.99     0.248    0.00    0.00
ATOM   1505  N   GLY A 157      77.841  23.830   1.570  1.00 25.00    -0.520    9.00  -17.40
ATOM   1506  CA  GLY A 157      76.372  23.915   1.448  1.00 25.00     0.246    9.40    4.00
ATOM   1507  C   GLY A 157      75.904  24.305   0.038  1.00 25.00     0.526    9.82    4.00
ATOM   1508  O   GLY A 157      75.374  23.466  -0.687  1.00 25.00    -0.500    8.17  -17.40
ATOM   1509  HN  GLY A 157      78.206  24.338   2.362  1.00 99.99     0.248    0.00    0.00
ATOM   1510  N   VAL A 158      76.349  25.485  -0.400  1.00 25.00    -0.520    9.00  -17.40
ATOM   1511  CA  VAL A 158      75.992  26.037  -1.724  1.00 25.00     0.201    9.40    4.00
ATOM   1512  C   VAL A 158      76.511  25.216  -2.926  1.00 25.00     0.526    9.82    4.00
ATOM   1513  O   VAL A 158      75.743  24.904  -3.834  1.00 25.00    -0.500    8.17  -17.40
ATOM   1514  CB  VAL A 158      76.361  27.534  -1.799  1.00 25.00     0.033    9.40    4.00
ATOM   1515  CG1 VAL A 158      77.869  27.797  -1.834  1.00 25.00     0.006   16.15    4.00
ATOM   1516  CG2 VAL A 158      75.651  28.231  -2.963  1.00 25.00     0.006   16.15    4.00
ATOM   1517  HN  VAL A 158      76.944  26.062   0.158  1.00 99.99     0.248    0.00    0.00
ATOM   1518  N   VAL A 159      77.755  24.739  -2.864  1.00 25.00    -0.520    9.00  -17.40
ATOM   1519  CA  VAL A 159      78.312  23.941  -3.982  1.00 25.00     0.201    9.40    4.00
ATOM   1520  C   VAL A 159      77.579  22.596  -4.129  1.00 25.00     0.526    9.82    4.00
ATOM   1521  O   VAL A 159      77.060  22.275  -5.194  1.00 25.00    -0.500    8.17  -17.40
ATOM   1522  CB  VAL A 159      79.848  23.790  -3.960  1.00 50.00     0.033    9.40    4.00
ATOM   1523  CG1 VAL A 159      80.528  25.148  -4.147  1.00 50.00     0.006   16.15    4.00
ATOM   1524  CG2 VAL A 159      80.390  23.115  -2.700  1.00 50.00     0.006   16.15    4.00
ATOM   1525  HN  VAL A 159      78.327  24.812  -2.046  1.00 99.99     0.248    0.00    0.00
ATOM   1526  N   THR A 160      77.268  22.005  -2.974  1.00 25.00    -0.520    9.00  -17.40
ATOM   1527  CA  THR A 160      76.503  20.747  -2.900  1.00 25.00     0.268    9.40    4.00
ATOM   1528  C   THR A 160      75.043  20.903  -3.353  1.00 25.00     0.526    9.82    4.00
ATOM   1529  O   THR A 160      74.601  20.147  -4.211  1.00 25.00    -0.500    8.17  -17.40
ATOM   1530  CB  THR A 160      76.605  20.065  -1.525  1.00 50.00     0.211    9.40    4.00
ATOM   1531  OG1 THR A 160      75.999  20.818  -0.465  1.00 50.00    -0.550   11.04  -17.40
ATOM   1532  CG2 THR A 160      78.070  19.746  -1.205  1.00 50.00     0.007   16.15    4.00
ATOM   1533  HN  THR A 160      77.600  22.360  -2.095  1.00 99.99     0.248    0.00    0.00
ATOM   1534  HG1 THR A 160      75.698  21.734  -0.760  1.00 99.99     0.310    0.00    0.00
ATOM   1535  N   SER A 161      74.429  22.043  -3.001  1.00 25.00    -0.520    9.00  -17.40
ATOM   1536  CA  SER A 161      73.049  22.358  -3.422  1.00 25.00     0.292    9.40    4.00
ATOM   1537  C   SER A 161      72.935  22.551  -4.943  1.00 25.00     0.526    9.82    4.00
ATOM   1538  O   SER A 161      72.121  21.873  -5.568  1.00 25.00    -0.500    8.17  -17.40
ATOM   1539  CB  SER A 161      72.445  23.553  -2.669  1.00 50.00     0.194   12.77    4.00
ATOM   1540  OG  SER A 161      73.079  24.788  -3.009  1.00 50.00    -0.550   11.04  -17.40
ATOM   1541  HN  SER A 161      74.874  22.758  -2.461  1.00 99.99     0.248    0.00    0.00
ATOM   1542  HG  SER A 161      72.630  25.551  -2.540  1.00 99.99     0.310    0.00    0.00
ATOM   1543  N   VAL A 162      73.908  23.243  -5.545  1.00 25.00    -0.520    9.00  -17.40
ATOM   1544  CA  VAL A 162      73.934  23.418  -7.016  1.00 25.00     0.201    9.40    4.00
ATOM   1545  C   VAL A 162      74.212  22.107  -7.775  1.00 25.00     0.526    9.82    4.00
ATOM   1546  O   VAL A 162      73.475  21.780  -8.699  1.00 25.00    -0.500    8.17  -17.40
ATOM   1547  CB  VAL A 162      74.788  24.600  -7.522  1.00 50.00     0.033    9.40    4.00
ATOM   1548  CG1 VAL A 162      74.234  25.926  -6.992  1.00 50.00     0.006   16.15    4.00
ATOM   1549  CG2 VAL A 162      76.285  24.487  -7.221  1.00 50.00     0.006   16.15    4.00
ATOM   1550  HN  VAL A 162      74.629  23.713  -5.028  1.00 99.99     0.248    0.00    0.00
ATOM   1551  N   ILE A 163      75.090  21.268  -7.207  1.00 25.00    -0.520    9.00  -17.40
ATOM   1552  CA  ILE A 163      75.341  19.894  -7.699  1.00 25.00     0.199    9.40    4.00
ATOM   1553  C   ILE A 163      74.036  19.072  -7.674  1.00 25.00     0.526    9.82    4.00
ATOM   1554  O   ILE A 163      73.596  18.591  -8.713  1.00 25.00    -0.500    8.17  -17.40
ATOM   1555  CB  ILE A 163      76.484  19.225  -6.898  1.00 50.00     0.030    9.40    4.00
ATOM   1556  CG1 ILE A 163      77.808  19.947  -7.193  1.00 50.00     0.017   12.77    4.00
ATOM   1557  CG2 ILE A 163      76.618  17.719  -7.200  1.00 50.00     0.001   16.15    4.00
ATOM   1558  CD1 ILE A 163      78.920  19.660  -6.176  1.00 50.00    -0.001   16.15    4.00
ATOM   1559  HN  ILE A 163      75.661  21.558  -6.435  1.00 99.99     0.248    0.00    0.00
ATOM   1560  N   THR A 164      73.385  19.048  -6.505  1.00 25.00    -0.520    9.00  -17.40
ATOM   1561  CA  THR A 164      72.109  18.325  -6.315  1.00 25.00     0.268    9.40    4.00
ATOM   1562  C   THR A 164      70.996  18.791  -7.266  1.00 25.00     0.526    9.82    4.00
ATOM   1563  O   THR A 164      70.470  17.968  -8.006  1.00 25.00    -0.500    8.17  -17.40
ATOM   1564  CB  THR A 164      71.615  18.309  -4.858  1.00 25.00     0.211    9.40    4.00
ATOM   1565  OG1 THR A 164      71.499  19.624  -4.312  1.00 25.00    -0.550   11.04  -17.40
ATOM   1566  CG2 THR A 164      72.513  17.438  -3.975  1.00 25.00     0.007   16.15    4.00
ATOM   1567  HN  THR A 164      73.785  19.447  -5.674  1.00 99.99     0.248    0.00    0.00
ATOM   1568  HG1 THR A 164      71.751  20.348  -4.968  1.00 99.99     0.310    0.00    0.00
ATOM   1569  N   TRP A 165      70.887  20.116  -7.448  1.00 25.00    -0.520    9.00  -17.40
ATOM   1570  CA  TRP A 165      69.993  20.728  -8.453  1.00 25.00     0.248    9.40    4.00
ATOM   1571  C   TRP A 165      70.296  20.239  -9.877  1.00 25.00     0.526    9.82    4.00
ATOM   1572  O   TRP A 165      69.427  19.660 -10.517  1.00 25.00    -0.500    8.17  -17.40
ATOM   1573  CB  TRP A 165      70.091  22.258  -8.454  1.00 25.00     0.020   12.77    4.00
ATOM   1574  CG  TRP A 165      69.230  22.945  -7.394  1.00 25.00     0.046    7.26    0.60
ATOM   1575  CD1 TRP A 165      69.682  23.803  -6.482  1.00 25.00     0.117   10.80    0.60
ATOM   1576  CD2 TRP A 165      67.851  23.097  -7.447  1.00 25.00    -0.275    6.80    0.60
ATOM   1577  NE1 TRP A 165      68.664  24.496  -5.974  1.00 25.00    -0.330    9.00  -17.40
ATOM   1578  CE2 TRP A 165      67.528  24.088  -6.535  1.00 25.00     0.000    6.80    0.60
ATOM   1579  CE3 TRP A 165      66.847  22.449  -8.158  1.00 25.00     0.145   10.80    0.60
ATOM   1580  CZ2 TRP A 165      66.198  24.427  -6.316  1.00 25.00     0.029   10.80    0.60
ATOM   1581  CZ3 TRP A 165      65.517  22.793  -7.946  1.00 25.00    -0.082   10.80    0.60
ATOM   1582  CH2 TRP A 165      65.192  23.777  -7.020  1.00 25.00     0.034   10.80    0.60
ATOM   1583  HN  TRP A 165      71.391  20.776  -6.890  1.00 99.99     0.248    0.00    0.00
ATOM   1584  HE1 TRP A 165      68.742  25.213  -5.282  1.00 99.99     0.294    0.00    0.00
ATOM   1585  N   LEU A 166      71.576  20.310 -10.258  1.00 25.00    -0.520    9.00  -17.40
ATOM   1586  CA  LEU A 166      72.069  19.882 -11.583  1.00 25.00     0.204    9.40    4.00
ATOM   1587  C   LEU A 166      71.732  18.423 -11.921  1.00 25.00     0.526    9.82    4.00
ATOM   1588  O   LEU A 166      71.003  18.163 -12.874  1.00 25.00    -0.500    8.17  -17.40
ATOM   1589  CB  LEU A 166      73.582  20.117 -11.696  1.00 50.00     0.016   12.77    4.00
ATOM   1590  CG  LEU A 166      73.963  21.596 -11.824  1.00 50.00     0.054    9.40    4.00
ATOM   1591  CD1 LEU A 166      75.466  21.758 -11.595  1.00 50.00    -0.014   16.15    4.00
ATOM   1592  CD2 LEU A 166      73.595  22.142 -13.208  1.00 50.00    -0.014   16.15    4.00
ATOM   1593  HN  LEU A 166      72.273  20.707  -9.654  1.00 99.99     0.248    0.00    0.00
ATOM   1594  N   VAL A 167      72.107  17.506 -11.026  1.00 25.00    -0.520    9.00  -17.40
ATOM   1595  CA  VAL A 167      71.813  16.067 -11.205  1.00 25.00     0.201    9.40    4.00
ATOM   1596  C   VAL A 167      70.310  15.720 -11.167  1.00 25.00     0.526    9.82    4.00
ATOM   1597  O   VAL A 167      69.816  14.986 -12.018  1.00 25.00    -0.500    8.17  -17.40
ATOM   1598  CB  VAL A 167      72.653  15.151 -10.291  1.00 50.00     0.033    9.40    4.00
ATOM   1599  CG1 VAL A 167      74.104  15.120 -10.777  1.00 50.00     0.006   16.15    4.00
ATOM   1600  CG2 VAL A 167      72.623  15.552  -8.814  1.00 50.00     0.006   16.15    4.00
ATOM   1601  HN  VAL A 167      72.602  17.759 -10.190  1.00 99.99     0.248    0.00    0.00
ATOM   1602  N   ALA A 168      69.576  16.435 -10.309  1.00 25.00    -0.520    9.00  -17.40
ATOM   1603  CA  ALA A 168      68.109  16.325 -10.213  1.00 25.00     0.215    9.40    4.00
ATOM   1604  C   ALA A 168      67.377  16.836 -11.470  1.00 25.00     0.526    9.82    4.00
ATOM   1605  O   ALA A 168      66.600  16.095 -12.067  1.00 25.00    -0.500    8.17  -17.40
ATOM   1606  CB  ALA A 168      67.634  17.060  -8.961  1.00 25.00     0.031   16.15    4.00
ATOM   1607  HN  ALA A 168      69.998  17.056  -9.644  1.00 99.99     0.248    0.00    0.00
ATOM   1608  N   VAL A 169      67.756  18.030 -11.953  1.00 25.00    -0.520    9.00  -17.40
ATOM   1609  CA  VAL A 169      67.200  18.588 -13.208  1.00 25.00     0.201    9.40    4.00
ATOM   1610  C   VAL A 169      67.504  17.689 -14.418  1.00 25.00     0.526    9.82    4.00
ATOM   1611  O   VAL A 169      66.567  17.285 -15.100  1.00 25.00    -0.500    8.17  -17.40
ATOM   1612  CB  VAL A 169      67.535  20.069 -13.517  1.00 50.00     0.033    9.40    4.00
ATOM   1613  CG1 VAL A 169      66.953  21.019 -12.470  1.00 50.00     0.006   16.15    4.00
ATOM   1614  CG2 VAL A 169      69.020  20.377 -13.724  1.00 50.00     0.006   16.15    4.00
ATOM   1615  HN  VAL A 169      68.399  18.621 -11.454  1.00 99.99     0.248    0.00    0.00
ATOM   1616  N   PHE A 170      68.738  17.163 -14.436  1.00 25.00    -0.520    9.00  -17.40
ATOM   1617  CA  PHE A 170      69.243  16.202 -15.437  1.00 25.00     0.214    9.40    4.00
ATOM   1618  C   PHE A 170      68.393  14.923 -15.542  1.00 25.00     0.526    9.82    4.00
ATOM   1619  O   PHE A 170      68.161  14.426 -16.634  1.00 25.00    -0.500    8.17  -17.40
ATOM   1620  CB  PHE A 170      70.702  15.864 -15.088  1.00 50.00     0.038   12.77    4.00
ATOM   1621  CG  PHE A 170      71.332  14.764 -15.951  1.00 50.00     0.011    7.26    0.60
ATOM   1622  CD1 PHE A 170      71.888  15.074 -17.186  1.00 50.00    -0.011   10.80    0.60
ATOM   1623  CD2 PHE A 170      71.399  13.462 -15.466  1.00 50.00    -0.011   10.80    0.60
ATOM   1624  CE1 PHE A 170      72.516  14.084 -17.934  1.00 50.00     0.004   10.80    0.60
ATOM   1625  CE2 PHE A 170      72.028  12.473 -16.214  1.00 50.00     0.004   10.80    0.60
ATOM   1626  CZ  PHE A 170      72.590  12.785 -17.446  1.00 50.00    -0.003   10.80    0.60
ATOM   1627  HN  PHE A 170      69.427  17.454 -13.766  1.00 99.99     0.248    0.00    0.00
ATOM   1628  N   ALA A 171      67.918  14.430 -14.396  1.00 25.00    -0.520    9.00  -17.40
ATOM   1629  CA  ALA A 171      67.019  13.261 -14.334  1.00 25.00     0.215    9.40    4.00
ATOM   1630  C   ALA A 171      65.578  13.532 -14.816  1.00 25.00     0.526    9.82    4.00
ATOM   1631  O   ALA A 171      64.932  12.666 -15.402  1.00 25.00    -0.500    8.17  -17.40
ATOM   1632  CB  ALA A 171      67.015  12.724 -12.901  1.00 50.00     0.031   16.15    4.00
ATOM   1633  HN  ALA A 171      68.221  14.786 -13.510  1.00 99.99     0.248    0.00    0.00
ATOM   1634  N   SER A 172      65.142  14.784 -14.667  1.00 25.00    -0.520    9.00  -17.40
ATOM   1635  CA  SER A 172      63.748  15.202 -14.941  1.00 25.00     0.292    9.40    4.00
ATOM   1636  C   SER A 172      63.478  15.841 -16.316  1.00 25.00     0.526    9.82    4.00
ATOM   1637  O   SER A 172      62.598  15.382 -17.042  1.00 25.00    -0.500    8.17  -17.40
ATOM   1638  CB  SER A 172      63.225  16.108 -13.817  1.00 50.00     0.194   12.77    4.00
ATOM   1639  OG  SER A 172      63.936  17.348 -13.709  1.00 50.00    -0.550   11.04  -17.40
ATOM   1640  HN  SER A 172      65.758  15.487 -14.312  1.00 99.99     0.248    0.00    0.00
ATOM   1641  HG  SER A 172      64.799  17.335 -14.220  1.00 99.99     0.310    0.00    0.00
ATOM   1642  N   VAL A 173      64.368  16.742 -16.749  1.00 25.00    -0.520    9.00  -17.40
ATOM   1643  CA  VAL A 173      64.211  17.485 -18.018  1.00 25.00     0.201    9.40    4.00
ATOM   1644  C   VAL A 173      64.137  16.659 -19.328  1.00 25.00     0.526    9.82    4.00
ATOM   1645  O   VAL A 173      63.287  17.005 -20.148  1.00 25.00    -0.500    8.17  -17.40
ATOM   1646  CB  VAL A 173      65.145  18.714 -18.152  1.00 50.00     0.033    9.40    4.00
ATOM   1647  CG1 VAL A 173      64.857  19.739 -17.051  1.00 50.00     0.006   16.15    4.00
ATOM   1648  CG2 VAL A 173      66.643  18.391 -18.191  1.00 50.00     0.006   16.15    4.00
ATOM   1649  HN  VAL A 173      65.208  16.948 -16.242  1.00 99.99     0.248    0.00    0.00
ATOM   1650  N   PRO A 174      64.856  15.530 -19.508  1.00 25.00    -0.257    9.00  -17.40
ATOM   1651  CA  PRO A 174      64.757  14.710 -20.737  1.00 25.00     0.112    9.40    4.00
ATOM   1652  C   PRO A 174      63.351  14.124 -20.942  1.00 25.00     0.526    9.82    4.00
ATOM   1653  O   PRO A 174      62.786  14.246 -22.025  1.00 25.00    -0.500    8.17  -17.40
ATOM   1654  CB  PRO A 174      65.759  13.567 -20.557  1.00 25.00    -0.001   12.77    4.00
ATOM   1655  CG  PRO A 174      66.786  14.146 -19.592  1.00 25.00     0.036   12.77    4.00
ATOM   1656  CD  PRO A 174      65.923  14.981 -18.650  1.00 25.00     0.084   12.77    4.00
ATOM   1657  N   GLY A 175      62.747  13.681 -19.822  1.00 25.00    -0.520    9.00  -17.40
ATOM   1658  CA  GLY A 175      61.461  12.957 -19.824  1.00 25.00     0.246    9.40    4.00
ATOM   1659  C   GLY A 175      60.294  13.760 -20.416  1.00 25.00     0.526    9.82    4.00
ATOM   1660  O   GLY A 175      59.757  13.389 -21.453  1.00 25.00    -0.500    8.17  -17.40
ATOM   1661  HN  GLY A 175      63.117  13.837 -18.899  1.00 99.99     0.248    0.00    0.00
ATOM   1662  N   ILE A 176      60.147  14.986 -19.904  1.00 25.00    -0.520    9.00  -17.40
ATOM   1663  CA  ILE A 176      58.991  15.867 -20.186  1.00 25.00     0.199    9.40    4.00
ATOM   1664  C   ILE A 176      58.663  16.188 -21.656  1.00 25.00     0.526    9.82    4.00
ATOM   1665  O   ILE A 176      57.516  16.471 -21.962  1.00 25.00    -0.500    8.17  -17.40
ATOM   1666  CB  ILE A 176      58.984  17.144 -19.324  1.00 25.00     0.030    9.40    4.00
ATOM   1667  CG1 ILE A 176      60.343  17.866 -19.305  1.00 25.00     0.017   12.77    4.00
ATOM   1668  CG2 ILE A 176      58.442  16.782 -17.935  1.00 25.00     0.001   16.15    4.00
ATOM   1669  CD1 ILE A 176      60.334  19.254 -18.653  1.00 50.00    -0.001   16.15    4.00
ATOM   1670  HN  ILE A 176      60.849  15.388 -19.319  1.00 99.99     0.248    0.00    0.00
ATOM   1671  N   ILE A 177      59.659  16.108 -22.545  1.00 25.00    -0.520    9.00  -17.40
ATOM   1672  CA  ILE A 177      59.441  16.220 -24.005  1.00 25.00     0.199    9.40    4.00
ATOM   1673  C   ILE A 177      58.604  15.022 -24.512  1.00 25.00     0.526    9.82    4.00
ATOM   1674  O   ILE A 177      57.471  15.178 -24.953  1.00 25.00    -0.500    8.17  -17.40
ATOM   1675  CB  ILE A 177      60.792  16.341 -24.747  1.00 50.00     0.030    9.40    4.00
ATOM   1676  CG1 ILE A 177      61.591  17.546 -24.222  1.00 50.00     0.017   12.77    4.00
ATOM   1677  CG2 ILE A 177      60.577  16.472 -26.266  1.00 50.00     0.001   16.15    4.00
ATOM   1678  CD1 ILE A 177      63.088  17.492 -24.551  1.00 50.00    -0.001   16.15    4.00
ATOM   1679  HN  ILE A 177      60.601  15.945 -22.262  1.00 99.99     0.248    0.00    0.00
ATOM   1680  N   PHE A 178      59.195  13.833 -24.386  1.00 25.00    -0.520    9.00  -17.40
ATOM   1681  CA  PHE A 178      58.659  12.558 -24.906  1.00 25.00     0.214    9.40    4.00
ATOM   1682  C   PHE A 178      57.503  11.931 -24.095  1.00 25.00     0.526    9.82    4.00
ATOM   1683  O   PHE A 178      56.908  10.934 -24.497  1.00 25.00    -0.500    8.17  -17.40
ATOM   1684  CB  PHE A 178      59.819  11.570 -25.095  1.00 25.00     0.038   12.77    4.00
ATOM   1685  CG  PHE A 178      60.936  12.169 -25.962  1.00 25.00     0.011    7.26    0.60
ATOM   1686  CD1 PHE A 178      60.739  12.370 -27.324  1.00 25.00    -0.011   10.80    0.60
ATOM   1687  CD2 PHE A 178      62.071  12.684 -25.343  1.00 25.00    -0.011   10.80    0.60
ATOM   1688  CE1 PHE A 178      61.657  13.114 -28.057  1.00 25.00     0.004   10.80    0.60
ATOM   1689  CE2 PHE A 178      62.994  13.418 -26.078  1.00 25.00     0.004   10.80    0.60
ATOM   1690  CZ  PHE A 178      62.782  13.642 -27.434  1.00 50.00    -0.003   10.80    0.60
ATOM   1691  HN  PHE A 178      60.067  13.748 -23.909  1.00 99.99     0.248    0.00    0.00
ATOM   1692  N   THR A 179      57.267  12.477 -22.896  1.00 25.00    -0.520    9.00  -17.40
ATOM   1693  CA  THR A 179      56.069  12.179 -22.081  1.00 25.00     0.268    9.40    4.00
ATOM   1694  C   THR A 179      54.820  12.704 -22.810  1.00 25.00     0.526    9.82    4.00
ATOM   1695  O   THR A 179      54.507  13.892 -22.783  1.00 25.00    -0.500    8.17  -17.40
ATOM   1696  CB  THR A 179      56.155  12.810 -20.676  1.00 50.00     0.211    9.40    4.00
ATOM   1697  OG1 THR A 179      57.362  12.399 -20.032  1.00 50.00    -0.550   11.04  -17.40
ATOM   1698  CG2 THR A 179      54.979  12.399 -19.779  1.00 50.00     0.007   16.15    4.00
ATOM   1699  HN  THR A 179      57.943  13.066 -22.457  1.00 99.99     0.248    0.00    0.00
ATOM   1700  HG1 THR A 179      57.436  12.855 -19.149  1.00 99.99     0.310    0.00    0.00
ATOM   1701  N   LYS A 180      54.123  11.767 -23.450  1.00 25.00    -0.520    9.00  -17.40
ATOM   1702  CA  LYS A 180      52.873  12.049 -24.187  1.00 25.00     0.227    9.40    4.00
ATOM   1703  C   LYS A 180      51.766  12.607 -23.274  1.00 25.00     0.526    9.82    4.00
ATOM   1704  O   LYS A 180      51.825  12.460 -22.048  1.00 25.00    -0.500    8.17  -17.40
ATOM   1705  CB  LYS A 180      52.359  10.778 -24.884  1.00 25.00     0.039   12.77    4.00
ATOM   1706  CG  LYS A 180      53.302  10.291 -25.991  1.00 25.00     0.053   12.77    4.00
ATOM   1707  CD  LYS A 180      52.638   9.320 -26.976  1.00 25.00     0.048   12.77    4.00
ATOM   1708  CE  LYS A 180      52.893   7.831 -26.709  1.00 25.00     0.218   12.77    4.00
ATOM   1709  NZ  LYS A 180      52.129   7.301 -25.574  1.00 25.00    -0.272   13.25  -39.20
ATOM   1710  HN  LYS A 180      54.458  10.830 -23.512  1.00 99.99     0.248    0.00    0.00
ATOM   1711  HZ1 LYS A 180      52.278   6.315 -25.493  1.00 99.99     0.311    0.00    0.00
ATOM   1712  HZ2 LYS A 180      52.399   7.760 -24.723  1.00 99.99     0.311    0.00    0.00
ATOM   1713  HZ3 LYS A 180      51.154   7.479 -25.730  1.00 99.99     0.311    0.00    0.00
ATOM   1714  N   CYS A 181      50.835  13.360 -23.862  1.00 25.00    -0.520    9.00  -17.40
ATOM   1715  CA  CYS A 181      49.522  13.597 -23.219  1.00 25.00     0.146    9.40    4.00
ATOM   1716  C   CYS A 181      48.760  12.261 -23.153  1.00 25.00     0.526    9.82    4.00
ATOM   1717  O   CYS A 181      48.053  11.838 -24.067  1.00 25.00    -0.500    8.17  -17.40
ATOM   1718  CB  CYS A 181      48.680  14.677 -23.908  1.00 25.00     0.100   12.77    4.00
ATOM   1719  SG  CYS A 181      47.112  14.971 -23.004  1.00 25.00    -0.135   19.93   -6.40
ATOM   1720  HN  CYS A 181      51.032  13.894 -24.683  1.00 99.99     0.248    0.00    0.00
ATOM   1721  HG  CYS A 181      46.608  15.877 -23.834  1.00 99.99     0.135    0.00    0.00
ATOM   1722  N   GLN A 182      49.149  11.555 -22.101  1.00 25.00    -0.520    9.00  -17.40
ATOM   1723  CA  GLN A 182      48.736  10.180 -21.789  1.00 25.00     0.210    9.40    4.00
ATOM   1724  C   GLN A 182      48.307  10.034 -20.322  1.00 25.00     0.526    9.82    4.00
ATOM   1725  O   GLN A 182      48.587  10.876 -19.470  1.00 25.00    -0.500    8.17  -17.40
ATOM   1726  CB  GLN A 182      49.872   9.203 -22.142  1.00 50.00     0.053   12.77    4.00
ATOM   1727  CG  GLN A 182      51.170   9.435 -21.353  1.00 50.00    -0.043   12.77    4.00
ATOM   1728  CD  GLN A 182      52.308   8.511 -21.790  1.00 50.00     0.675    9.82    4.00
ATOM   1729  OE1 GLN A 182      52.324   7.892 -22.840  1.00 50.00    -0.470    8.17  -17.40
ATOM   1730  NE2 GLN A 182      53.303   8.356 -20.955  1.00 50.00    -0.867   13.25  -17.40
ATOM   1731  HN  GLN A 182      49.835  11.939 -21.482  1.00 99.99     0.248    0.00    0.00
ATOM   1732 1HE2 GLN A 182      54.033   7.737 -21.258  1.00 99.99     0.344    0.00    0.00
ATOM   1733 2HE2 GLN A 182      53.368   8.905 -20.124  1.00 99.99     0.344    0.00    0.00
ATOM   1734  N   LYS A 183      47.815   8.832 -20.055  1.00 25.00    -0.520    9.00  -17.40
ATOM   1735  CA  LYS A 183      47.209   8.422 -18.782  1.00 25.00     0.227    9.40    4.00
ATOM   1736  C   LYS A 183      47.712   7.026 -18.392  1.00 25.00     0.526    9.82    4.00
ATOM   1737  O   LYS A 183      47.140   5.987 -18.709  1.00 25.00    -0.500    8.17  -17.40
ATOM   1738  CB  LYS A 183      45.691   8.431 -18.953  1.00 25.00     0.039   12.77    4.00
ATOM   1739  CG  LYS A 183      45.153   9.855 -19.061  1.00 25.00     0.053   12.77    4.00
ATOM   1740  CD  LYS A 183      43.655   9.778 -19.296  1.00 50.00     0.048   12.77    4.00
ATOM   1741  CE  LYS A 183      43.040  11.160 -19.478  1.00 50.00     0.218   12.77    4.00
ATOM   1742  NZ  LYS A 183      41.677  10.958 -19.971  1.00 50.00    -0.272   13.25  -39.20
ATOM   1743  HN  LYS A 183      47.827   8.109 -20.752  1.00 99.99     0.248    0.00    0.00
ATOM   1744  HZ1 LYS A 183      41.221  11.834 -20.127  1.00 99.99     0.311    0.00    0.00
ATOM   1745  HZ2 LYS A 183      41.730  10.454 -20.839  1.00 99.99     0.311    0.00    0.00
ATOM   1746  HZ3 LYS A 183      41.162  10.404 -19.317  1.00 99.99     0.311    0.00    0.00
ATOM   1747  N   GLU A 184      48.846   7.059 -17.701  1.00 25.00    -0.520    9.00  -17.40
ATOM   1748  CA  GLU A 184      49.557   5.841 -17.263  1.00 25.00     0.246    9.40    4.00
ATOM   1749  C   GLU A 184      48.882   5.230 -16.017  1.00 25.00     0.526    9.82    4.00
ATOM   1750  O   GLU A 184      47.755   5.589 -15.675  1.00 25.00    -0.500    8.17  -17.40
ATOM   1751  CB  GLU A 184      51.026   6.200 -17.016  1.00 25.00     0.000   12.77    4.00
ATOM   1752  CG  GLU A 184      51.703   6.785 -18.259  1.00 25.00    -0.208   12.77    4.00
ATOM   1753  CD  GLU A 184      53.011   7.466 -17.871  1.00 25.00     0.620    9.82    4.00
ATOM   1754  OE1 GLU A 184      53.825   6.787 -17.216  1.00 25.00    -0.706    8.17  -18.95
ATOM   1755  OE2 GLU A 184      53.151   8.671 -18.170  1.00 25.00    -0.706    8.17  -18.95
ATOM   1756  HN  GLU A 184      49.210   7.923 -17.356  1.00 99.99     0.248    0.00    0.00
ATOM   1757  N   ASP A 185      49.588   4.344 -15.305  1.00 25.00    -0.520    9.00  -17.40
ATOM   1758  CA  ASP A 185      49.028   3.566 -14.176  1.00 25.00     0.246    9.40    4.00
ATOM   1759  C   ASP A 185      47.742   2.837 -14.656  1.00 25.00     0.526    9.82    4.00
ATOM   1760  O   ASP A 185      47.740   2.281 -15.751  1.00 25.00    -0.500    8.17  -17.40
ATOM   1761  CB  ASP A 185      48.881   4.516 -12.969  1.00 50.00    -0.208   12.77    4.00
ATOM   1762  CG  ASP A 185      48.690   3.810 -11.625  1.00 50.00     0.620    9.82    4.00
ATOM   1763  OD1 ASP A 185      49.699   3.622 -10.914  1.00 50.00    -0.706    8.17  -18.95
ATOM   1764  OD2 ASP A 185      47.513   3.510 -11.324  1.00 50.00    -0.706    8.17  -18.95
ATOM   1765  HN  ASP A 185      50.545   4.151 -15.513  1.00 99.99     0.248    0.00    0.00
ATOM   1766  N   SER A 186      46.630   2.966 -13.930  1.00 25.00    -0.520    9.00  -17.40
ATOM   1767  CA  SER A 186      45.328   2.337 -14.242  1.00 25.00     0.292    9.40    4.00
ATOM   1768  C   SER A 186      44.512   3.134 -15.285  1.00 25.00     0.526    9.82    4.00
ATOM   1769  O   SER A 186      43.363   3.512 -15.071  1.00 25.00    -0.500    8.17  -17.40
ATOM   1770  CB  SER A 186      44.521   2.210 -12.942  1.00 25.00     0.194   12.77    4.00
ATOM   1771  OG  SER A 186      45.276   1.583 -11.901  1.00 25.00    -0.550   11.04  -17.40
ATOM   1772  HN  SER A 186      46.643   3.414 -13.039  1.00 99.99     0.248    0.00    0.00
ATOM   1773  HG  SER A 186      44.691   1.560 -11.085  1.00 99.99     0.310    0.00    0.00
ATOM   1774  N   VAL A 187      45.177   3.421 -16.411  1.00 25.00    -0.520    9.00  -17.40
ATOM   1775  CA  VAL A 187      44.651   4.227 -17.545  1.00 25.00     0.201    9.40    4.00
ATOM   1776  C   VAL A 187      44.198   5.622 -17.041  1.00 25.00     0.526    9.82    4.00
ATOM   1777  O   VAL A 187      43.065   6.051 -17.241  1.00 25.00    -0.500    8.17  -17.40
ATOM   1778  CB  VAL A 187      43.524   3.491 -18.321  1.00 50.00     0.033    9.40    4.00
ATOM   1779  CG1 VAL A 187      43.265   4.145 -19.684  1.00 50.00     0.006   16.15    4.00
ATOM   1780  CG2 VAL A 187      43.791   1.997 -18.543  1.00 50.00     0.006   16.15    4.00
ATOM   1781  HN  VAL A 187      46.091   3.038 -16.557  1.00 99.99     0.248    0.00    0.00
ATOM   1782  N   TYR A 188      45.094   6.275 -16.294  1.00 25.00    -0.520    9.00  -17.40
ATOM   1783  CA  TYR A 188      44.769   7.501 -15.532  1.00 25.00     0.245    9.40    4.00
ATOM   1784  C   TYR A 188      45.905   8.536 -15.347  1.00 25.00     0.526    9.82    4.00
ATOM   1785  O   TYR A 188      45.879   9.610 -15.932  1.00 25.00    -0.500    8.17  -17.40
ATOM   1786  CB  TYR A 188      44.165   7.065 -14.186  1.00 25.00     0.022   12.77    4.00
ATOM   1787  CG  TYR A 188      43.627   8.190 -13.296  1.00 25.00    -0.001    7.26    0.60
ATOM   1788  CD1 TYR A 188      42.900   9.262 -13.809  1.00 50.00    -0.035   10.80    0.60
ATOM   1789  CD2 TYR A 188      43.910   8.144 -11.938  1.00 50.00    -0.035   10.80    0.60
ATOM   1790  CE1 TYR A 188      42.473  10.284 -12.972  1.00 50.00     0.100   10.80    0.60
ATOM   1791  CE2 TYR A 188      43.498   9.168 -11.102  1.00 50.00     0.100   10.80    0.60
ATOM   1792  CZ  TYR A 188      42.788  10.245 -11.617  1.00 50.00    -0.121    7.26    0.60
ATOM   1793  OH  TYR A 188      42.498  11.294 -10.810  1.00 50.00    -0.368   10.94  -17.40
ATOM   1794  HN  TYR A 188      46.045   5.962 -16.251  1.00 99.99     0.248    0.00    0.00
ATOM   1795  HH  TYR A 188      41.907  11.946 -11.298  1.00 99.99     0.339    0.00    0.00
ATOM   1796  N   VAL A 189      46.942   8.168 -14.592  1.00 25.00    -0.520    9.00  -17.40
ATOM   1797  CA  VAL A 189      47.948   9.114 -14.051  1.00 25.00     0.201    9.40    4.00
ATOM   1798  C   VAL A 189      49.135   9.336 -15.015  1.00 25.00     0.526    9.82    4.00
ATOM   1799  O   VAL A 189      49.880   8.407 -15.310  1.00 25.00    -0.500    8.17  -17.40
ATOM   1800  CB  VAL A 189      48.444   8.608 -12.674  1.00 50.00     0.033    9.40    4.00
ATOM   1801  CG1 VAL A 189      49.427   9.570 -12.001  1.00 50.00     0.006   16.15    4.00
ATOM   1802  CG2 VAL A 189      47.297   8.367 -11.689  1.00 50.00     0.006   16.15    4.00
ATOM   1803  HN  VAL A 189      47.120   7.204 -14.412  1.00 99.99     0.248    0.00    0.00
ATOM   1804  N   CYS A 190      49.306  10.580 -15.470  1.00 25.00    -0.520    9.00  -17.40
ATOM   1805  CA  CYS A 190      50.494  11.006 -16.248  1.00 25.00     0.088    9.40    4.00
ATOM   1806  C   CYS A 190      51.788  10.972 -15.402  1.00 25.00     0.526    9.82    4.00
ATOM   1807  O   CYS A 190      51.784  11.343 -14.234  1.00 25.00    -0.500    8.17  -17.40
ATOM   1808  CB  CYS A 190      50.215  12.392 -16.863  1.00 25.00     0.143   12.77    4.00
ATOM   1809  SG  CYS A 190      51.687  13.356 -17.381  1.00 25.00     0.015   19.93   -6.40
ATOM   1810  HN  CYS A 190      48.622  11.291 -15.314  1.00 99.99     0.248    0.00    0.00
ATOM   1811  N   GLY A 191      52.836  10.359 -15.984  1.00 25.00    -0.520    9.00  -17.40
ATOM   1812  CA  GLY A 191      54.182  10.307 -15.368  1.00 25.00     0.246    9.40    4.00
ATOM   1813  C   GLY A 191      54.856   8.926 -15.148  1.00 25.00     0.526    9.82    4.00
ATOM   1814  O   GLY A 191      55.661   8.521 -15.985  1.00 25.00    -0.500    8.17  -17.40
ATOM   1815  HN  GLY A 191      52.782   9.920 -16.888  1.00 99.99     0.248    0.00    0.00
ATOM   1816  N   PRO A 192      54.452   8.174 -14.112  1.00 25.00    -0.257    9.00  -17.40
ATOM   1817  CA  PRO A 192      55.280   7.141 -13.440  1.00 25.00     0.112    9.40    4.00
ATOM   1818  C   PRO A 192      55.779   5.843 -14.110  1.00 25.00     0.526    9.82    4.00
ATOM   1819  O   PRO A 192      56.697   5.219 -13.589  1.00 25.00    -0.500    8.17  -17.40
ATOM   1820  CB  PRO A 192      54.510   6.836 -12.154  1.00 50.00    -0.001   12.77    4.00
ATOM   1821  CG  PRO A 192      53.046   7.042 -12.534  1.00 50.00     0.036   12.77    4.00
ATOM   1822  CD  PRO A 192      53.088   8.188 -13.542  1.00 50.00     0.084   12.77    4.00
ATOM   1823  N   TYR A 193      55.187   5.435 -15.234  1.00 25.00    -0.520    9.00  -17.40
ATOM   1824  CA  TYR A 193      55.423   4.111 -15.862  1.00 25.00     0.245    9.40    4.00
ATOM   1825  C   TYR A 193      56.128   4.163 -17.233  1.00 25.00     0.526    9.82    4.00
ATOM   1826  O   TYR A 193      57.303   3.849 -17.368  1.00 25.00    -0.500    8.17  -17.40
ATOM   1827  CB  TYR A 193      54.093   3.365 -16.061  1.00 25.00     0.022   12.77    4.00
ATOM   1828  CG  TYR A 193      53.387   2.942 -14.780  1.00 25.00    -0.001    7.26    0.60
ATOM   1829  CD1 TYR A 193      53.448   1.619 -14.367  1.00 25.00    -0.035   10.80    0.60
ATOM   1830  CD2 TYR A 193      52.773   3.897 -13.986  1.00 25.00    -0.035   10.80    0.60
ATOM   1831  CE1 TYR A 193      52.907   1.256 -13.144  1.00 50.00     0.100   10.80    0.60
ATOM   1832  CE2 TYR A 193      52.256   3.544 -12.752  1.00 50.00     0.100   10.80    0.60
ATOM   1833  CZ  TYR A 193      52.324   2.219 -12.332  1.00 50.00    -0.121    7.26    0.60
ATOM   1834  OH  TYR A 193      51.877   1.874 -11.101  1.00 50.00    -0.368   10.94  -17.40
ATOM   1835  HN  TYR A 193      54.646   6.073 -15.778  1.00 99.99     0.248    0.00    0.00
ATOM   1836  HH  TYR A 193      51.487   2.683 -10.652  1.00 99.99     0.339    0.00    0.00
ATOM   1837  N   PHE A 194      55.397   4.728 -18.197  1.00 25.00    -0.520    9.00  -17.40
ATOM   1838  CA  PHE A 194      55.701   4.683 -19.639  1.00 25.00     0.214    9.40    4.00
ATOM   1839  C   PHE A 194      55.923   6.076 -20.297  1.00 25.00     0.526    9.82    4.00
ATOM   1840  O   PHE A 194      55.302   6.351 -21.329  1.00 25.00    -0.500    8.17  -17.40
ATOM   1841  CB  PHE A 194      54.528   3.952 -20.327  1.00 25.00     0.038   12.77    4.00
ATOM   1842  CG  PHE A 194      54.027   2.662 -19.667  1.00 25.00     0.011    7.26    0.60
ATOM   1843  CD1 PHE A 194      52.714   2.574 -19.213  1.00 25.00    -0.011   10.80    0.60
ATOM   1844  CD2 PHE A 194      54.872   1.571 -19.534  1.00 25.00    -0.011   10.80    0.60
ATOM   1845  CE1 PHE A 194      52.255   1.398 -18.630  1.00 25.00     0.004   10.80    0.60
ATOM   1846  CE2 PHE A 194      54.410   0.391 -18.969  1.00 25.00     0.004   10.80    0.60
ATOM   1847  CZ  PHE A 194      53.103   0.303 -18.509  1.00 25.00    -0.003   10.80    0.60
ATOM   1848  HN  PHE A 194      54.574   5.229 -17.952  1.00 99.99     0.248    0.00    0.00
ATOM   1849  N   PRO A 195      56.759   6.992 -19.765  1.00 25.00    -0.257    9.00  -17.40
ATOM   1850  CA  PRO A 195      57.043   8.281 -20.438  1.00 25.00     0.112    9.40    4.00
ATOM   1851  C   PRO A 195      58.039   8.153 -21.610  1.00 25.00     0.526    9.82    4.00
ATOM   1852  O   PRO A 195      58.909   8.994 -21.819  1.00 25.00    -0.500    8.17  -17.40
ATOM   1853  CB  PRO A 195      57.541   9.187 -19.310  1.00 50.00    -0.001   12.77    4.00
ATOM   1854  CG  PRO A 195      58.290   8.223 -18.397  1.00 50.00     0.036   12.77    4.00
ATOM   1855  CD  PRO A 195      57.432   6.959 -18.452  1.00 50.00     0.084   12.77    4.00
ATOM   1856  N   ARG A 196      57.905   7.046 -22.340  1.00 25.00    -0.520    9.00  -17.40
ATOM   1857  CA  ARG A 196      58.739   6.729 -23.509  1.00 25.00     0.237    9.40    4.00
ATOM   1858  C   ARG A 196      58.299   7.497 -24.763  1.00 25.00     0.526    9.82    4.00
ATOM   1859  O   ARG A 196      59.020   8.390 -25.188  1.00 25.00    -0.500    8.17  -17.40
ATOM   1860  CB  ARG A 196      58.842   5.211 -23.703  1.00 25.00     0.049   12.77    4.00
ATOM   1861  CG  ARG A 196      59.749   4.646 -22.607  1.00 25.00     0.058   12.77    4.00
ATOM   1862  CD  ARG A 196      59.993   3.143 -22.714  1.00 50.00     0.111   12.77    4.00
ATOM   1863  NE  ARG A 196      58.808   2.379 -22.299  1.00 50.00    -0.493    9.00  -24.67
ATOM   1864  CZ  ARG A 196      58.677   1.683 -21.172  1.00 50.00     0.814    6.95    4.00
ATOM   1865  NH1 ARG A 196      59.579   1.681 -20.199  1.00 50.00    -0.634    9.00  -24.67
ATOM   1866  NH2 ARG A 196      57.693   0.812 -21.078  1.00 50.00    -0.634    9.00  -24.67
ATOM   1867  HN  ARG A 196      57.191   6.378 -22.142  1.00 99.99     0.248    0.00    0.00
ATOM   1868  HE  ARG A 196      58.052   2.362 -22.949  1.00 99.99     0.294    0.00    0.00
ATOM   1869 1HH1 ARG A 196      59.410   1.139 -19.375  1.00 99.99     0.361    0.00    0.00
ATOM   1870 2HH1 ARG A 196      60.403   2.236 -20.282  1.00 99.99     0.361    0.00    0.00
ATOM   1871 1HH2 ARG A 196      57.617   0.258 -20.239  1.00 99.99     0.361    0.00    0.00
ATOM   1872 2HH2 ARG A 196      57.009   0.706 -21.794  1.00 99.99     0.361    0.00    0.00
ATOM   1873  N   GLY A 197      57.192   7.056 -25.395  1.00 25.00    -0.520    9.00  -17.40
ATOM   1874  CA  GLY A 197      56.627   7.719 -26.594  1.00 25.00     0.246    9.40    4.00
ATOM   1875  C   GLY A 197      57.698   8.023 -27.653  1.00 25.00     0.526    9.82    4.00
ATOM   1876  O   GLY A 197      57.989   9.180 -27.930  1.00 25.00    -0.500    8.17  -17.40
ATOM   1877  HN  GLY A 197      56.638   6.287 -25.065  1.00 99.99     0.248    0.00    0.00
ATOM   1878  N   TRP A 198      58.341   6.926 -28.078  1.00 25.00    -0.520    9.00  -17.40
ATOM   1879  CA  TRP A 198      59.579   6.823 -28.887  1.00 25.00     0.248    9.40    4.00
ATOM   1880  C   TRP A 198      60.825   6.607 -28.004  1.00 25.00     0.526    9.82    4.00
ATOM   1881  O   TRP A 198      61.559   5.642 -28.195  1.00 25.00    -0.500    8.17  -17.40
ATOM   1882  CB  TRP A 198      59.815   7.973 -29.891  1.00 25.00     0.020   12.77    4.00
ATOM   1883  CG  TRP A 198      61.185   7.909 -30.574  1.00 25.00     0.046    7.26    0.60
ATOM   1884  CD1 TRP A 198      61.544   7.034 -31.511  1.00 25.00     0.117   10.80    0.60
ATOM   1885  CD2 TRP A 198      62.350   8.489 -30.089  1.00 25.00    -0.275    6.80    0.60
ATOM   1886  NE1 TRP A 198      62.873   7.009 -31.614  1.00 50.00    -0.330    9.00  -17.40
ATOM   1887  CE2 TRP A 198      63.399   7.877 -30.755  1.00 50.00     0.000    6.80    0.60
ATOM   1888  CE3 TRP A 198      62.602   9.416 -29.084  1.00 50.00     0.145   10.80    0.60
ATOM   1889  CZ2 TRP A 198      64.711   8.181 -30.408  1.00 50.00     0.029   10.80    0.60
ATOM   1890  CZ3 TRP A 198      63.913   9.720 -28.738  1.00 50.00    -0.082   10.80    0.60
ATOM   1891  CH2 TRP A 198      64.967   9.101 -29.399  1.00 50.00     0.034   10.80    0.60
ATOM   1892  HN  TRP A 198      57.950   6.039 -27.849  1.00 99.99     0.248    0.00    0.00
ATOM   1893  HE1 TRP A 198      63.389   6.424 -32.240  1.00 99.99     0.294    0.00    0.00
ATOM   1894  N   ASN A 199      60.971   7.447 -26.976  1.00 25.00    -0.520    9.00  -17.40
ATOM   1895  CA  ASN A 199      62.170   7.470 -26.118  1.00 25.00     0.217    9.40    4.00
ATOM   1896  C   ASN A 199      62.219   6.336 -25.075  1.00 25.00     0.526    9.82    4.00
ATOM   1897  O   ASN A 199      62.086   6.531 -23.871  1.00 25.00    -0.500    8.17  -17.40
ATOM   1898  CB  ASN A 199      62.291   8.860 -25.475  1.00 25.00     0.003   12.77    4.00
ATOM   1899  CG  ASN A 199      63.636   9.112 -24.785  1.00 25.00     0.675    9.82    4.00
ATOM   1900  OD1 ASN A 199      64.304   8.229 -24.261  1.00 25.00    -0.470    8.17  -17.40
ATOM   1901  ND2 ASN A 199      64.069  10.352 -24.794  1.00 25.00    -0.867   13.25  -17.40
ATOM   1902  HN  ASN A 199      60.245   8.088 -26.710  1.00 99.99     0.248    0.00    0.00
ATOM   1903 1HD2 ASN A 199      64.939  10.538 -24.345  1.00 99.99     0.344    0.00    0.00
ATOM   1904 2HD2 ASN A 199      63.525  11.073 -25.220  1.00 99.99     0.344    0.00    0.00
ATOM   1905  N   ASN A 200      62.628   5.169 -25.573  1.00 25.00    -0.520    9.00  -17.40
ATOM   1906  CA  ASN A 200      62.997   4.018 -24.722  1.00 25.00     0.217    9.40    4.00
ATOM   1907  C   ASN A 200      64.493   4.073 -24.336  1.00 25.00     0.526    9.82    4.00
ATOM   1908  O   ASN A 200      65.175   3.070 -24.152  1.00 25.00    -0.500    8.17  -17.40
ATOM   1909  CB  ASN A 200      62.629   2.708 -25.438  1.00 25.00     0.003   12.77    4.00
ATOM   1910  CG  ASN A 200      62.848   1.470 -24.555  1.00 25.00     0.675    9.82    4.00
ATOM   1911  OD1 ASN A 200      62.731   1.480 -23.334  1.00 50.00    -0.470    8.17  -17.40
ATOM   1912  ND2 ASN A 200      63.210   0.372 -25.178  1.00 50.00    -0.867   13.25  -17.40
ATOM   1913  HN  ASN A 200      62.635   5.017 -26.563  1.00 99.99     0.248    0.00    0.00
ATOM   1914 1HD2 ASN A 200      63.374  -0.428 -24.607  1.00 99.99     0.344    0.00    0.00
ATOM   1915 2HD2 ASN A 200      63.382   0.372 -26.158  1.00 99.99     0.344    0.00    0.00
ATOM   1916  N   PHE A 201      64.960   5.303 -24.134  1.00 25.00    -0.520    9.00  -17.40
ATOM   1917  CA  PHE A 201      66.391   5.590 -23.926  1.00 25.00     0.214    9.40    4.00
ATOM   1918  C   PHE A 201      66.685   6.227 -22.560  1.00 25.00     0.526    9.82    4.00
ATOM   1919  O   PHE A 201      67.616   5.816 -21.874  1.00 25.00    -0.500    8.17  -17.40
ATOM   1920  CB  PHE A 201      66.916   6.443 -25.093  1.00 25.00     0.038   12.77    4.00
ATOM   1921  CG  PHE A 201      66.644   5.761 -26.441  1.00 25.00     0.011    7.26    0.60
ATOM   1922  CD1 PHE A 201      65.588   6.202 -27.234  1.00 50.00    -0.011   10.80    0.60
ATOM   1923  CD2 PHE A 201      67.218   4.520 -26.701  1.00 50.00    -0.011   10.80    0.60
ATOM   1924  CE1 PHE A 201      65.088   5.396 -28.251  1.00 50.00     0.004   10.80    0.60
ATOM   1925  CE2 PHE A 201      66.715   3.709 -27.711  1.00 50.00     0.004   10.80    0.60
ATOM   1926  CZ  PHE A 201      65.645   4.144 -28.484  1.00 50.00    -0.003   10.80    0.60
ATOM   1927  HN  PHE A 201      64.353   6.098 -24.180  1.00 99.99     0.248    0.00    0.00
ATOM   1928  N   HIS A 202      65.757   7.079 -22.111  1.00 25.00    -0.520    9.00  -17.40
ATOM   1929  CA  HIS A 202      65.825   7.700 -20.775  1.00 25.00     0.219    9.40    4.00
ATOM   1930  C   HIS A 202      65.642   6.679 -19.636  1.00 25.00     0.526    9.82    4.00
ATOM   1931  O   HIS A 202      66.328   6.756 -18.629  1.00 25.00    -0.500    8.17  -17.40
ATOM   1932  CB  HIS A 202      64.793   8.831 -20.651  1.00 25.00     0.060   12.77    4.00
ATOM   1933  CG  HIS A 202      65.075   9.719 -19.431  1.00 25.00     0.089    7.26    0.60
ATOM   1934  ND1 HIS A 202      66.282  10.023 -18.960  1.00 25.00    -0.444    9.25  -17.40
ATOM   1935  HD1 HIS A 202      67.172   9.780 -19.395  1.00  0.00     0.320    0.00    0.00
ATOM   1936  CD2 HIS A 202      64.173  10.226 -18.593  1.00 25.00     0.145   10.80    0.60
ATOM   1937  CE1 HIS A 202      66.129  10.698 -17.824  1.00 25.00     0.384   10.80    0.60
ATOM   1938  NE2 HIS A 202      64.825  10.829 -17.602  1.00 25.00    -0.527    9.25  -17.40
ATOM   1939  HN  HIS A 202      65.016   7.409 -22.699  1.00 99.99     0.248    0.00    0.00
ATOM   1940  HE  HIS A 202      64.419  11.320 -16.827  1.00 99.99     0.000    0.00    0.00
ATOM   1941  N   THR A 203      64.908   5.597 -19.912  1.00 25.00    -0.520    9.00  -17.40
ATOM   1942  CA  THR A 203      64.521   4.580 -18.910  1.00 25.00     0.268    9.40    4.00
ATOM   1943  C   THR A 203      65.695   3.888 -18.197  1.00 25.00     0.526    9.82    4.00
ATOM   1944  O   THR A 203      65.890   4.107 -17.006  1.00 25.00    -0.500    8.17  -17.40
ATOM   1945  CB  THR A 203      63.549   3.551 -19.507  1.00 25.00     0.211    9.40    4.00
ATOM   1946  OG1 THR A 203      64.072   3.049 -20.744  1.00 25.00    -0.550   11.04  -17.40
ATOM   1947  CG2 THR A 203      62.154   4.162 -19.663  1.00 25.00     0.007   16.15    4.00
ATOM   1948  HN  THR A 203      64.651   5.369 -20.848  1.00 99.99     0.248    0.00    0.00
ATOM   1949  HG1 THR A 203      63.396   2.450 -21.201  1.00 99.99     0.310    0.00    0.00
ATOM   1950  N   ILE A 204      66.520   3.134 -18.935  1.00 25.00    -0.520    9.00  -17.40
ATOM   1951  CA  ILE A 204      67.716   2.461 -18.363  1.00 25.00     0.199    9.40    4.00
ATOM   1952  C   ILE A 204      68.642   3.483 -17.665  1.00 25.00     0.526    9.82    4.00
ATOM   1953  O   ILE A 204      68.952   3.325 -16.488  1.00 25.00    -0.500    8.17  -17.40
ATOM   1954  CB  ILE A 204      68.473   1.628 -19.424  1.00 25.00     0.030    9.40    4.00
ATOM   1955  CG1 ILE A 204      67.547   0.545 -20.005  1.00 25.00     0.017   12.77    4.00
ATOM   1956  CG2 ILE A 204      69.741   0.980 -18.833  1.00 25.00     0.001   16.15    4.00
ATOM   1957  CD1 ILE A 204      68.059  -0.103 -21.299  1.00 25.00    -0.001   16.15    4.00
ATOM   1958  HN  ILE A 204      66.316   2.944 -19.897  1.00 99.99     0.248    0.00    0.00
ATOM   1959  N   MET A 205      68.869   4.606 -18.354  1.00 25.00    -0.520    9.00  -17.40
ATOM   1960  CA  MET A 205      69.658   5.753 -17.862  1.00 25.00     0.137    9.40    4.00
ATOM   1961  C   MET A 205      69.152   6.272 -16.496  1.00 25.00     0.526    9.82    4.00
ATOM   1962  O   MET A 205      69.885   6.247 -15.511  1.00 25.00    -0.500    8.17  -17.40
ATOM   1963  CB  MET A 205      69.592   6.824 -18.960  1.00 25.00     0.037   12.77    4.00
ATOM   1964  CG  MET A 205      70.351   8.114 -18.642  1.00 25.00     0.090   12.77    4.00
ATOM   1965  SD  MET A 205      70.162   9.359 -19.968  1.00 50.00    -0.025   16.39   -6.40
ATOM   1966  CE  MET A 205      69.921  10.820 -18.981  1.00 50.00     0.007   16.15    4.00
ATOM   1967  HN  MET A 205      68.509   4.722 -19.279  1.00 99.99     0.248    0.00    0.00
ATOM   1968  N   ARG A 206      67.845   6.541 -16.432  1.00 25.00    -0.520    9.00  -17.40
ATOM   1969  CA  ARG A 206      67.131   7.009 -15.229  1.00 25.00     0.237    9.40    4.00
ATOM   1970  C   ARG A 206      67.174   5.981 -14.084  1.00 25.00     0.526    9.82    4.00
ATOM   1971  O   ARG A 206      67.477   6.348 -12.956  1.00 25.00    -0.500    8.17  -17.40
ATOM   1972  CB  ARG A 206      65.685   7.347 -15.615  1.00 25.00     0.049   12.77    4.00
ATOM   1973  CG  ARG A 206      64.934   8.121 -14.525  1.00 25.00     0.058   12.77    4.00
ATOM   1974  CD  ARG A 206      63.493   8.437 -14.936  1.00 25.00     0.111   12.77    4.00
ATOM   1975  NE  ARG A 206      62.694   7.201 -15.037  1.00 25.00    -0.493    9.00  -24.67
ATOM   1976  CZ  ARG A 206      61.419   7.099 -15.425  1.00 50.00     0.814    6.95    4.00
ATOM   1977  NH1 ARG A 206      60.695   8.151 -15.783  1.00 50.00    -0.634    9.00  -24.67
ATOM   1978  NH2 ARG A 206      60.837   5.910 -15.446  1.00 50.00    -0.634    9.00  -24.67
ATOM   1979  HN  ARG A 206      67.278   6.520 -17.264  1.00 99.99     0.248    0.00    0.00
ATOM   1980  HE  ARG A 206      63.161   6.363 -14.763  1.00 99.99     0.294    0.00    0.00
ATOM   1981 1HH1 ARG A 206      59.745   8.027 -16.061  1.00 99.99     0.361    0.00    0.00
ATOM   1982 2HH1 ARG A 206      61.106   9.058 -15.755  1.00 99.99     0.361    0.00    0.00
ATOM   1983 1HH2 ARG A 206      59.884   5.827 -15.732  1.00 99.99     0.361    0.00    0.00
ATOM   1984 2HH2 ARG A 206      61.337   5.096 -15.155  1.00 99.99     0.361    0.00    0.00
ATOM   1985  N   ASN A 207      67.010   4.693 -14.411  1.00 25.00    -0.520    9.00  -17.40
ATOM   1986  CA  ASN A 207      67.188   3.599 -13.431  1.00 25.00     0.217    9.40    4.00
ATOM   1987  C   ASN A 207      68.597   3.617 -12.811  1.00 25.00     0.526    9.82    4.00
ATOM   1988  O   ASN A 207      68.764   3.944 -11.639  1.00 25.00    -0.500    8.17  -17.40
ATOM   1989  CB  ASN A 207      66.947   2.213 -14.048  1.00 25.00     0.003   12.77    4.00
ATOM   1990  CG  ASN A 207      65.476   1.855 -14.261  1.00 25.00     0.675    9.82    4.00
ATOM   1991  OD1 ASN A 207      64.703   1.657 -13.337  1.00 25.00    -0.470    8.17  -17.40
ATOM   1992  ND2 ASN A 207      65.092   1.687 -15.504  1.00 25.00    -0.867   13.25  -17.40
ATOM   1993  HN  ASN A 207      66.709   4.422 -15.328  1.00 99.99     0.248    0.00    0.00
ATOM   1994 1HD2 ASN A 207      64.141   1.424 -15.644  1.00 99.99     0.344    0.00    0.00
ATOM   1995 2HD2 ASN A 207      65.715   1.863 -16.259  1.00 99.99     0.344    0.00    0.00
ATOM   1996  N   ILE A 208      69.602   3.476 -13.680  1.00 25.00    -0.520    9.00  -17.40
ATOM   1997  CA  ILE A 208      71.009   3.326 -13.264  1.00 25.00     0.199    9.40    4.00
ATOM   1998  C   ILE A 208      71.587   4.568 -12.548  1.00 25.00     0.526    9.82    4.00
ATOM   1999  O   ILE A 208      71.925   4.480 -11.372  1.00 25.00    -0.500    8.17  -17.40
ATOM   2000  CB  ILE A 208      71.856   2.762 -14.429  1.00 25.00     0.030    9.40    4.00
ATOM   2001  CG1 ILE A 208      73.210   2.272 -13.899  1.00 25.00     0.017   12.77    4.00
ATOM   2002  CG2 ILE A 208      72.022   3.741 -15.605  1.00 25.00     0.001   16.15    4.00
ATOM   2003  CD1 ILE A 208      73.937   1.291 -14.827  1.00 50.00    -0.001   16.15    4.00
ATOM   2004  HN  ILE A 208      69.433   3.456 -14.669  1.00 99.99     0.248    0.00    0.00
ATOM   2005  N   LEU A 209      71.464   5.730 -13.198  1.00 25.00    -0.520    9.00  -17.40
ATOM   2006  CA  LEU A 209      71.996   7.014 -12.698  1.00 25.00     0.204    9.40    4.00
ATOM   2007  C   LEU A 209      71.119   7.725 -11.656  1.00 25.00     0.526    9.82    4.00
ATOM   2008  O   LEU A 209      71.642   8.324 -10.726  1.00 25.00    -0.500    8.17  -17.40
ATOM   2009  CB  LEU A 209      72.244   7.986 -13.860  1.00 50.00     0.016   12.77    4.00
ATOM   2010  CG  LEU A 209      73.403   7.594 -14.782  1.00 50.00     0.054    9.40    4.00
ATOM   2011  CD1 LEU A 209      73.416   8.528 -15.993  1.00 50.00    -0.014   16.15    4.00
ATOM   2012  CD2 LEU A 209      74.751   7.682 -14.057  1.00 50.00    -0.014   16.15    4.00
ATOM   2013  HN  LEU A 209      71.005   5.784 -14.089  1.00 99.99     0.248    0.00    0.00
ATOM   2014  N   GLY A 210      69.796   7.701 -11.889  1.00 25.00    -0.520    9.00  -17.40
ATOM   2015  CA  GLY A 210      68.815   8.385 -11.023  1.00 25.00     0.246    9.40    4.00
ATOM   2016  C   GLY A 210      68.453   7.636  -9.729  1.00 25.00     0.526    9.82    4.00
ATOM   2017  O   GLY A 210      68.048   8.262  -8.757  1.00 25.00    -0.500    8.17  -17.40
ATOM   2018  HN  GLY A 210      69.371   7.234 -12.674  1.00 99.99     0.248    0.00    0.00
ATOM   2019  N   LEU A 211      68.501   6.301  -9.778  1.00 25.00    -0.520    9.00  -17.40
ATOM   2020  CA  LEU A 211      68.104   5.451  -8.638  1.00 25.00     0.204    9.40    4.00
ATOM   2021  C   LEU A 211      69.216   4.519  -8.112  1.00 25.00     0.526    9.82    4.00
ATOM   2022  O   LEU A 211      69.761   4.741  -7.035  1.00 25.00    -0.500    8.17  -17.40
ATOM   2023  CB  LEU A 211      66.838   4.668  -9.026  1.00 25.00     0.016   12.77    4.00
ATOM   2024  CG  LEU A 211      66.198   3.899  -7.863  1.00 25.00     0.054    9.40    4.00
ATOM   2025  CD1 LEU A 211      65.498   4.849  -6.886  1.00 25.00    -0.014   16.15    4.00
ATOM   2026  CD2 LEU A 211      65.224   2.848  -8.397  1.00 25.00    -0.014   16.15    4.00
ATOM   2027  HN  LEU A 211      68.706   5.818 -10.628  1.00 99.99     0.248    0.00    0.00
ATOM   2028  N   VAL A 212      69.604   3.545  -8.944  1.00 25.00    -0.520    9.00  -17.40
ATOM   2029  CA  VAL A 212      70.468   2.405  -8.554  1.00 25.00     0.201    9.40    4.00
ATOM   2030  C   VAL A 212      71.809   2.868  -7.953  1.00 25.00     0.526    9.82    4.00
ATOM   2031  O   VAL A 212      72.045   2.690  -6.761  1.00 25.00    -0.500    8.17  -17.40
ATOM   2032  CB  VAL A 212      70.656   1.418  -9.730  1.00 25.00     0.033    9.40    4.00
ATOM   2033  CG1 VAL A 212      71.504   0.201  -9.339  1.00 25.00     0.006   16.15    4.00
ATOM   2034  CG2 VAL A 212      69.311   0.904 -10.257  1.00 25.00     0.006   16.15    4.00
ATOM   2035  HN  VAL A 212      69.314   3.551  -9.904  1.00 99.99     0.248    0.00    0.00
ATOM   2036  N   LEU A 213      72.613   3.561  -8.762  1.00 25.00    -0.520    9.00  -17.40
ATOM   2037  CA  LEU A 213      73.927   4.080  -8.330  1.00 25.00     0.204    9.40    4.00
ATOM   2038  C   LEU A 213      73.867   4.991  -7.085  1.00 25.00     0.526    9.82    4.00
ATOM   2039  O   LEU A 213      74.554   4.652  -6.120  1.00 25.00    -0.500    8.17  -17.40
ATOM   2040  CB  LEU A 213      74.671   4.724  -9.513  1.00 25.00     0.016   12.77    4.00
ATOM   2041  CG  LEU A 213      75.633   3.797 -10.272  1.00 25.00     0.054    9.40    4.00
ATOM   2042  CD1 LEU A 213      74.986   2.498 -10.763  1.00 50.00    -0.014   16.15    4.00
ATOM   2043  CD2 LEU A 213      76.203   4.563 -11.467  1.00 50.00    -0.014   16.15    4.00
ATOM   2044  HN  LEU A 213      72.347   3.795  -9.702  1.00 99.99     0.248    0.00    0.00
ATOM   2045  N   PRO A 214      72.942   5.966  -6.984  1.00 25.00    -0.257    9.00  -17.40
ATOM   2046  CA  PRO A 214      72.737   6.745  -5.745  1.00 25.00     0.112    9.40    4.00
ATOM   2047  C   PRO A 214      72.434   5.876  -4.516  1.00 25.00     0.526    9.82    4.00
ATOM   2048  O   PRO A 214      73.144   5.972  -3.516  1.00 25.00    -0.500    8.17  -17.40
ATOM   2049  CB  PRO A 214      71.562   7.666  -6.057  1.00 25.00    -0.001   12.77    4.00
ATOM   2050  CG  PRO A 214      71.778   7.969  -7.533  1.00 25.00     0.036   12.77    4.00
ATOM   2051  CD  PRO A 214      72.211   6.616  -8.092  1.00 25.00     0.084   12.77    4.00
ATOM   2052  N   LEU A 215      71.517   4.915  -4.663  1.00 25.00    -0.520    9.00  -17.40
ATOM   2053  CA  LEU A 215      71.178   3.993  -3.560  1.00 25.00     0.204    9.40    4.00
ATOM   2054  C   LEU A 215      72.347   3.083  -3.159  1.00 25.00     0.526    9.82    4.00
ATOM   2055  O   LEU A 215      72.623   2.918  -1.977  1.00 25.00    -0.500    8.17  -17.40
ATOM   2056  CB  LEU A 215      69.924   3.161  -3.855  1.00 25.00     0.016   12.77    4.00
ATOM   2057  CG  LEU A 215      68.634   3.981  -4.015  1.00 25.00     0.054    9.40    4.00
ATOM   2058  CD1 LEU A 215      67.465   3.015  -4.203  1.00 25.00    -0.014   16.15    4.00
ATOM   2059  CD2 LEU A 215      68.354   4.913  -2.829  1.00 25.00    -0.014   16.15    4.00
ATOM   2060  HN  LEU A 215      71.013   4.767  -5.520  1.00 99.99     0.248    0.00    0.00
ATOM   2061  N   LEU A 216      73.134   2.667  -4.151  1.00 25.00    -0.520    9.00  -17.40
ATOM   2062  CA  LEU A 216      74.400   1.949  -3.919  1.00 25.00     0.204    9.40    4.00
ATOM   2063  C   LEU A 216      75.454   2.775  -3.166  1.00 25.00     0.526    9.82    4.00
ATOM   2064  O   LEU A 216      76.041   2.262  -2.213  1.00 25.00    -0.500    8.17  -17.40
ATOM   2065  CB  LEU A 216      74.970   1.399  -5.236  1.00 25.00     0.016   12.77    4.00
ATOM   2066  CG  LEU A 216      74.672  -0.088  -5.503  1.00 25.00     0.054    9.40    4.00
ATOM   2067  CD1 LEU A 216      75.330  -0.989  -4.451  1.00 50.00    -0.014   16.15    4.00
ATOM   2068  CD2 LEU A 216      73.173  -0.382  -5.625  1.00 50.00    -0.014   16.15    4.00
ATOM   2069  HN  LEU A 216      72.859   2.761  -5.112  1.00 99.99     0.248    0.00    0.00
ATOM   2070  N   ILE A 217      75.544   4.074  -3.467  1.00 25.00    -0.520    9.00  -17.40
ATOM   2071  CA  ILE A 217      76.467   4.977  -2.738  1.00 25.00     0.199    9.40    4.00
ATOM   2072  C   ILE A 217      76.022   5.134  -1.270  1.00 25.00     0.526    9.82    4.00
ATOM   2073  O   ILE A 217      76.825   4.938  -0.363  1.00 25.00    -0.500    8.17  -17.40
ATOM   2074  CB  ILE A 217      76.833   6.317  -3.432  1.00 25.00     0.030    9.40    4.00
ATOM   2075  CG1 ILE A 217      75.940   7.519  -3.111  1.00 25.00     0.017   12.77    4.00
ATOM   2076  CG2 ILE A 217      77.013   6.178  -4.947  1.00 25.00     0.001   16.15    4.00
ATOM   2077  CD1 ILE A 217      76.674   8.462  -2.154  1.00 50.00    -0.001   16.15    4.00
ATOM   2078  HN  ILE A 217      75.019   4.487  -4.216  1.00 99.99     0.248    0.00    0.00
ATOM   2079  N   MET A 218      74.698   5.212  -1.082  1.00 25.00    -0.520    9.00  -17.40
ATOM   2080  CA  MET A 218      74.052   5.186   0.246  1.00 25.00     0.137    9.40    4.00
ATOM   2081  C   MET A 218      74.420   3.902   1.009  1.00 25.00     0.526    9.82    4.00
ATOM   2082  O   MET A 218      75.051   3.981   2.057  1.00 25.00    -0.500    8.17  -17.40
ATOM   2083  CB  MET A 218      72.528   5.225   0.103  1.00 25.00     0.037   12.77    4.00
ATOM   2084  CG  MET A 218      71.900   6.318   0.965  1.00 25.00     0.090   12.77    4.00
ATOM   2085  SD  MET A 218      72.012   7.961   0.171  1.00 25.00    -0.025   16.39   -6.40
ATOM   2086  CE  MET A 218      70.803   7.732  -1.118  1.00 50.00     0.007   16.15    4.00
ATOM   2087  HN  MET A 218      74.075   5.335  -1.858  1.00 99.99     0.248    0.00    0.00
ATOM   2088  N   VAL A 219      74.214   2.762   0.336  1.00 25.00    -0.520    9.00  -17.40
ATOM   2089  CA  VAL A 219      74.472   1.414   0.878  1.00 25.00     0.201    9.40    4.00
ATOM   2090  C   VAL A 219      75.941   1.246   1.300  1.00 25.00     0.526    9.82    4.00
ATOM   2091  O   VAL A 219      76.186   1.124   2.495  1.00 25.00    -0.500    8.17  -17.40
ATOM   2092  CB  VAL A 219      73.977   0.315  -0.092  1.00 50.00     0.033    9.40    4.00
ATOM   2093  CG1 VAL A 219      74.365  -1.105   0.344  1.00 50.00     0.006   16.15    4.00
ATOM   2094  CG2 VAL A 219      72.448   0.346  -0.189  1.00 50.00     0.006   16.15    4.00
ATOM   2095  HN  VAL A 219      73.790   2.774  -0.573  1.00 99.99     0.248    0.00    0.00
ATOM   2096  N   ILE A 220      76.897   1.438   0.388  1.00 25.00    -0.520    9.00  -17.40
ATOM   2097  CA  ILE A 220      78.311   1.157   0.730  1.00 25.00     0.199    9.40    4.00
ATOM   2098  C   ILE A 220      78.900   2.157   1.744  1.00 25.00     0.526    9.82    4.00
ATOM   2099  O   ILE A 220      79.692   1.766   2.594  1.00 25.00    -0.500    8.17  -17.40
ATOM   2100  CB  ILE A 220      79.274   0.826  -0.439  1.00 50.00     0.030    9.40    4.00
ATOM   2101  CG1 ILE A 220      80.018   2.005  -1.095  1.00 50.00     0.017   12.77    4.00
ATOM   2102  CG2 ILE A 220      78.634  -0.131  -1.455  1.00 50.00     0.001   16.15    4.00
ATOM   2103  CD1 ILE A 220      79.174   3.089  -1.768  1.00 50.00    -0.001   16.15    4.00
ATOM   2104  HN  ILE A 220      76.713   1.835  -0.517  1.00 99.99     0.248    0.00    0.00
ATOM   2105  N   CYS A 221      78.410   3.404   1.717  1.00 25.00    -0.520    9.00  -17.40
ATOM   2106  CA  CYS A 221      78.716   4.405   2.759  1.00 25.00     0.146    9.40    4.00
ATOM   2107  C   CYS A 221      78.191   3.954   4.133  1.00 25.00     0.526    9.82    4.00
ATOM   2108  O   CYS A 221      78.961   3.864   5.082  1.00 25.00    -0.500    8.17  -17.40
ATOM   2109  CB  CYS A 221      78.119   5.770   2.400  1.00 25.00     0.100   12.77    4.00
ATOM   2110  SG  CYS A 221      78.381   7.050   3.685  1.00 25.00    -0.135   19.93   -6.40
ATOM   2111  HN  CYS A 221      77.827   3.731   0.971  1.00 99.99     0.248    0.00    0.00
ATOM   2112  HG  CYS A 221      77.714   8.019   3.068  1.00 99.99     0.135    0.00    0.00
ATOM   2113  N   TYR A 222      76.916   3.550   4.165  1.00 25.00    -0.520    9.00  -17.40
ATOM   2114  CA  TYR A 222      76.265   3.020   5.376  1.00 25.00     0.245    9.40    4.00
ATOM   2115  C   TYR A 222      76.933   1.728   5.888  1.00 25.00     0.526    9.82    4.00
ATOM   2116  O   TYR A 222      77.045   1.530   7.089  1.00 25.00    -0.500    8.17  -17.40
ATOM   2117  CB  TYR A 222      74.770   2.810   5.104  1.00 25.00     0.022   12.77    4.00
ATOM   2118  CG  TYR A 222      73.953   3.131   6.355  1.00 25.00    -0.001    7.26    0.60
ATOM   2119  CD1 TYR A 222      73.602   4.452   6.613  1.00 25.00    -0.035   10.80    0.60
ATOM   2120  CD2 TYR A 222      73.756   2.158   7.330  1.00 25.00    -0.035   10.80    0.60
ATOM   2121  CE1 TYR A 222      73.099   4.811   7.852  1.00 25.00     0.100   10.80    0.60
ATOM   2122  CE2 TYR A 222      73.273   2.516   8.579  1.00 25.00     0.100   10.80    0.60
ATOM   2123  CZ  TYR A 222      72.967   3.843   8.841  1.00 25.00    -0.121    7.26    0.60
ATOM   2124  OH  TYR A 222      72.736   4.243  10.109  1.00 25.00    -0.368   10.94  -17.40
ATOM   2125  HN  TYR A 222      76.317   3.622   3.364  1.00 99.99     0.248    0.00    0.00
ATOM   2126  HH  TYR A 222      72.675   5.245  10.072  1.00 99.99     0.339    0.00    0.00
ATOM   2127  N   SER A 223      77.424   0.909   4.949  1.00 25.00    -0.520    9.00  -17.40
ATOM   2128  CA  SER A 223      78.255  -0.289   5.207  1.00 25.00     0.292    9.40    4.00
ATOM   2129  C   SER A 223      79.647   0.019   5.789  1.00 25.00     0.526    9.82    4.00
ATOM   2130  O   SER A 223      80.247  -0.830   6.438  1.00 25.00    -0.500    8.17  -17.40
ATOM   2131  CB  SER A 223      78.495  -1.084   3.916  1.00 50.00     0.194   12.77    4.00
ATOM   2132  OG  SER A 223      77.274  -1.551   3.340  1.00 50.00    -0.550   11.04  -17.40
ATOM   2133  HN  SER A 223      77.112   0.996   3.999  1.00 99.99     0.248    0.00    0.00
ATOM   2134  HG  SER A 223      77.488  -2.081   2.520  1.00 99.99     0.310    0.00    0.00
ATOM   2135  N   GLY A 224      80.208   1.162   5.357  1.00 99.99    -0.520    9.00  -17.40
ATOM   2136  CA  GLY A 224      81.545   1.626   5.774  1.00 99.99     0.246    9.40    4.00
ATOM   2137  C   GLY A 224      81.565   2.314   7.149  1.00 99.99     0.526    9.82    4.00
ATOM   2138  O   GLY A 224      82.417   2.027   7.981  1.00 99.99    -0.500    8.17  -17.40
ATOM   2139  HN  GLY A 224      79.776   1.751   4.663  1.00 99.99     0.248    0.00    0.00
ATOM   2140  N   ILE A 225      80.619   3.238   7.337  1.00 99.99    -0.520    9.00  -17.40
ATOM   2141  CA  ILE A 225      80.506   4.057   8.565  1.00 99.99     0.199    9.40    4.00
ATOM   2142  C   ILE A 225      80.287   3.220   9.835  1.00 99.99     0.526    9.82    4.00
ATOM   2143  O   ILE A 225      79.751   2.111   9.791  1.00 99.99    -0.500    8.17  -17.40
ATOM   2144  CB  ILE A 225      79.431   5.159   8.451  1.00 99.99     0.030    9.40    4.00
ATOM   2145  CG1 ILE A 225      78.022   4.601   8.182  1.00 99.99     0.017   12.77    4.00
ATOM   2146  CG2 ILE A 225      79.879   6.201   7.417  1.00 99.99     0.001   16.15    4.00
ATOM   2147  CD1 ILE A 225      76.891   5.619   8.376  1.00 99.99    -0.001   16.15    4.00
ATOM   2148  HN  ILE A 225      79.922   3.412   6.640  1.00 99.99     0.248    0.00    0.00
ATOM   2149  N   LEU A 226      80.705   3.782  10.967  1.00 99.99    -0.520    9.00  -17.40
ATOM   2150  CA  LEU A 226      80.598   3.110  12.276  1.00 99.99     0.204    9.40    4.00
ATOM   2151  C   LEU A 226      79.151   3.034  12.790  1.00 99.99     0.526    9.82    4.00
ATOM   2152  O   LEU A 226      78.712   3.829  13.610  1.00 99.99    -0.500    8.17  -17.40
ATOM   2153  CB  LEU A 226      81.532   3.750  13.315  1.00 99.99     0.016   12.77    4.00
ATOM   2154  CG  LEU A 226      83.026   3.572  13.011  1.00 99.99     0.054    9.40    4.00
ATOM   2155  CD1 LEU A 226      83.843   4.282  14.091  1.00 99.99    -0.014   16.15    4.00
ATOM   2156  CD2 LEU A 226      83.435   2.096  12.941  1.00 99.99    -0.014   16.15    4.00
ATOM   2157  HN  LEU A 226      81.076   4.709  10.984  1.00 99.99     0.248    0.00    0.00
ATOM   2158  N   LYS A 227      78.478   1.988  12.297  1.00 99.99    -0.520    9.00  -17.40
ATOM   2159  CA  LYS A 227      77.079   1.657  12.633  1.00 99.99     0.227    9.40    4.00
ATOM   2160  C   LYS A 227      76.858   1.546  14.143  1.00 99.99     0.526    9.82    4.00
ATOM   2161  O   LYS A 227      75.902   2.111  14.652  1.00 99.99    -0.500    8.17  -17.40
ATOM   2162  CB  LYS A 227      76.657   0.353  11.947  1.00 99.99     0.039   12.77    4.00
ATOM   2163  CG  LYS A 227      76.268   0.573  10.483  1.00 99.99     0.053   12.77    4.00
ATOM   2164  CD  LYS A 227      76.263  -0.741   9.690  1.00 99.99     0.048   12.77    4.00
ATOM   2165  CE  LYS A 227      77.675  -1.302   9.473  1.00 99.99     0.218   12.77    4.00
ATOM   2166  NZ  LYS A 227      78.515  -0.328   8.763  1.00 99.99    -0.272   13.25  -39.20
ATOM   2167  HN  LYS A 227      78.869   1.472  11.535  1.00 99.99     0.248    0.00    0.00
ATOM   2168  HZ1 LYS A 227      79.423  -0.700   8.561  1.00 99.99     0.311    0.00    0.00
ATOM   2169  HZ2 LYS A 227      78.070  -0.073   7.901  1.00 99.99     0.311    0.00    0.00
ATOM   2170  HZ3 LYS A 227      78.619   0.514   9.297  1.00 99.99     0.311    0.00    0.00
ATOM   2171  N   THR A 228      77.571   0.596  14.758  1.00 99.99    -0.520    9.00  -17.40
ATOM   2172  CA  THR A 228      77.688   0.440  16.228  1.00 99.99     0.268    9.40    4.00
ATOM   2173  C   THR A 228      76.358   0.590  16.990  1.00 99.99     0.526    9.82    4.00
ATOM   2174  O   THR A 228      76.154   1.494  17.791  1.00 99.99    -0.500    8.17  -17.40
ATOM   2175  CB  THR A 228      78.767   1.372  16.815  1.00 99.99     0.211    9.40    4.00
ATOM   2176  OG1 THR A 228      78.535   2.726  16.423  1.00 99.99    -0.550   11.04  -17.40
ATOM   2177  CG2 THR A 228      80.177   0.933  16.409  1.00 99.99     0.007   16.15    4.00
ATOM   2178  HN  THR A 228      78.095  -0.057  14.218  1.00 99.99     0.248    0.00    0.00
ATOM   2179  HG1 THR A 228      79.230   3.316  16.833  1.00 99.99     0.310    0.00    0.00
ATOM   2180  N   LEU A 229      75.441  -0.333  16.680  1.00 99.99    -0.520    9.00  -17.40
ATOM   2181  CA  LEU A 229      74.069  -0.416  17.242  1.00 99.99     0.204    9.40    4.00
ATOM   2182  C   LEU A 229      73.111   0.720  16.812  1.00 99.99     0.526    9.82    4.00
ATOM   2183  O   LEU A 229      71.944   0.714  17.181  1.00 99.99    -0.500    8.17  -17.40
ATOM   2184  CB  LEU A 229      74.085  -0.491  18.783  1.00 99.99     0.016   12.77    4.00
ATOM   2185  CG  LEU A 229      75.070  -1.516  19.362  1.00 99.99     0.054    9.40    4.00
ATOM   2186  CD1 LEU A 229      75.302  -1.213  20.843  1.00 99.99    -0.014   16.15    4.00
ATOM   2187  CD2 LEU A 229      74.562  -2.950  19.192  1.00 99.99    -0.014   16.15    4.00
ATOM   2188  HN  LEU A 229      75.655  -1.044  16.015  1.00 99.99     0.248    0.00    0.00
ATOM   2189  N   LEU A 230      73.596   1.636  15.962  1.00 99.99    -0.520    9.00  -17.40
ATOM   2190  CA  LEU A 230      72.911   2.810  15.367  1.00 99.99     0.204    9.40    4.00
ATOM   2191  C   LEU A 230      72.578   3.914  16.390  1.00 99.99     0.526    9.82    4.00
ATOM   2192  O   LEU A 230      72.896   5.080  16.207  1.00 99.99    -0.500    8.17  -17.40
ATOM   2193  CB  LEU A 230      71.641   2.421  14.586  1.00 99.99     0.016   12.77    4.00
ATOM   2194  CG  LEU A 230      71.813   1.246  13.612  1.00 99.99     0.054    9.40    4.00
ATOM   2195  CD1 LEU A 230      70.441   0.824  13.085  1.00 99.99    -0.014   16.15    4.00
ATOM   2196  CD2 LEU A 230      72.742   1.590  12.445  1.00 99.99    -0.014   16.15    4.00
ATOM   2197  HN  LEU A 230      74.562   1.602  15.694  1.00 99.99     0.248    0.00    0.00
ATOM   2198  N   ARG A 231      71.863   3.483  17.431  1.00 99.99    -0.520    9.00  -17.40
ATOM   2199  CA  ARG A 231      71.418   4.243  18.617  1.00 99.99     0.237    9.40    4.00
ATOM   2200  C   ARG A 231      72.356   5.378  19.064  1.00 99.99     0.526    9.82    4.00
ATOM   2201  O   ARG A 231      73.507   5.169  19.438  1.00 99.99    -0.500    8.17  -17.40
ATOM   2202  CB  ARG A 231      71.232   3.247  19.769  1.00 99.99     0.049   12.77    4.00
ATOM   2203  CG  ARG A 231      70.101   2.250  19.497  1.00 99.99     0.058   12.77    4.00
ATOM   2204  CD  ARG A 231      70.193   1.055  20.448  1.00 99.99     0.111   12.77    4.00
ATOM   2205  NE  ARG A 231      69.099   0.094  20.209  1.00 99.99    -0.493    9.00  -24.67
ATOM   2206  CZ  ARG A 231      68.976  -0.788  19.210  1.00 99.99     0.814    6.95    4.00
ATOM   2207  NH1 ARG A 231      69.869  -0.924  18.241  1.00 99.99    -0.634    9.00  -24.67
ATOM   2208  NH2 ARG A 231      67.931  -1.598  19.183  1.00 99.99    -0.634    9.00  -24.67
ATOM   2209  HN  ARG A 231      71.577   2.523  17.435  1.00 99.99     0.248    0.00    0.00
ATOM   2210  HE  ARG A 231      68.368   0.119  20.886  1.00 99.99     0.294    0.00    0.00
ATOM   2211 1HH1 ARG A 231      69.732  -1.599  17.520  1.00 99.99     0.361    0.00    0.00
ATOM   2212 2HH1 ARG A 231      70.667  -0.317  18.207  1.00 99.99     0.361    0.00    0.00
ATOM   2213 1HH2 ARG A 231      67.842  -2.251  18.432  1.00 99.99     0.361    0.00    0.00
ATOM   2214 2HH2 ARG A 231      67.245  -1.565  19.906  1.00 99.99     0.361    0.00    0.00
ATOM   2215  N   CYS A 232      71.805   6.589  19.022  1.00 99.99    -0.520    9.00  -17.40
ATOM   2216  CA  CYS A 232      72.520   7.813  19.428  1.00 99.99     0.146    9.40    4.00
ATOM   2217  C   CYS A 232      72.601   7.982  20.952  1.00 99.99     0.526    9.82    4.00
ATOM   2218  O   CYS A 232      71.670   7.646  21.679  1.00 99.99    -0.500    8.17  -17.40
ATOM   2219  CB  CYS A 232      71.852   9.051  18.821  1.00 99.99     0.100   12.77    4.00
ATOM   2220  SG  CYS A 232      70.199   9.483  19.480  1.00 99.99    -0.135   19.93   -6.40
ATOM   2221  HN  CYS A 232      70.866   6.719  18.717  1.00 99.99     0.248    0.00    0.00
ATOM   2222  HG  CYS A 232      70.054  10.596  18.765  1.00 99.99     0.135    0.00    0.00
ATOM   2223  N   ARG A 233      73.694   8.601  21.385  1.00 99.99    -0.520    9.00  -17.40
ATOM   2224  CA  ARG A 233      73.869   9.049  22.780  1.00 99.99     0.237    9.40    4.00
ATOM   2225  C   ARG A 233      74.211  10.545  22.843  1.00 99.99     0.526    9.82    4.00
ATOM   2226  O   ARG A 233      74.812  11.089  21.921  1.00 99.99    -0.500    8.17  -17.40
ATOM   2227  CB  ARG A 233      74.954   8.222  23.483  1.00 99.99     0.049   12.77    4.00
ATOM   2228  CG  ARG A 233      74.372   7.430  24.659  1.00 99.99     0.058   12.77    4.00
ATOM   2229  CD  ARG A 233      73.522   6.246  24.186  1.00 99.99     0.111   12.77    4.00
ATOM   2230  NE  ARG A 233      72.535   5.877  25.217  1.00 99.99    -0.493    9.00  -24.67
ATOM   2231  CZ  ARG A 233      71.264   6.294  25.267  1.00 99.99     0.814    6.95    4.00
ATOM   2232  NH1 ARG A 233      70.758   7.134  24.375  1.00 99.99    -0.634    9.00  -24.67
ATOM   2233  NH2 ARG A 233      70.431   5.783  26.159  1.00 99.99    -0.634    9.00  -24.67
ATOM   2234  HN  ARG A 233      74.455   8.807  20.773  1.00 99.99     0.248    0.00    0.00
ATOM   2235  HE  ARG A 233      72.845   5.221  25.900  1.00 99.99     0.294    0.00    0.00
ATOM   2236 1HH1 ARG A 233      69.809   7.432  24.437  1.00 99.99     0.361    0.00    0.00
ATOM   2237 2HH1 ARG A 233      71.311   7.399  23.580  1.00 99.99     0.361    0.00    0.00
ATOM   2238 1HH2 ARG A 233      69.485   6.099  26.172  1.00 99.99     0.361    0.00    0.00
ATOM   2239 2HH2 ARG A 233      70.734   5.072  26.790  1.00 99.99     0.361    0.00    0.00
ATOM   2240  N   ASN A 234      73.805  11.164  23.957  1.00 99.99    -0.520    9.00  -17.40
ATOM   2241  CA  ASN A 234      74.108  12.572  24.308  1.00 99.99     0.217    9.40    4.00
ATOM   2242  C   ASN A 234      75.636  12.793  24.243  1.00 99.99     0.526    9.82    4.00
ATOM   2243  O   ASN A 234      76.170  13.286  23.255  1.00 99.99    -0.500    8.17  -17.40
ATOM   2244  CB  ASN A 234      73.483  12.820  25.696  1.00 99.99     0.003   12.77    4.00
ATOM   2245  CG  ASN A 234      73.700  14.200  26.331  1.00 99.99     0.675    9.82    4.00
ATOM   2246  OD1 ASN A 234      74.030  15.192  25.700  1.00 99.99    -0.470    8.17  -17.40
ATOM   2247  ND2 ASN A 234      73.546  14.279  27.634  1.00 99.99    -0.867   13.25  -17.40
ATOM   2248  HN  ASN A 234      73.227  10.680  24.610  1.00 99.99     0.248    0.00    0.00
ATOM   2249 1HD2 ASN A 234      73.687  15.182  28.035  1.00 99.99     0.344    0.00    0.00
ATOM   2250 2HD2 ASN A 234      73.255  13.503  28.184  1.00 99.99     0.344    0.00    0.00
ATOM   2251  N   GLU A 235      76.312  12.213  25.239  1.00 99.99    -0.520    9.00  -17.40
ATOM   2252  CA  GLU A 235      77.763  11.945  25.283  1.00 99.99     0.246    9.40    4.00
ATOM   2253  C   GLU A 235      78.656  13.150  24.901  1.00 99.99     0.526    9.82    4.00
ATOM   2254  O   GLU A 235      78.845  14.038  25.724  1.00 99.99    -0.500    8.17  -17.40
ATOM   2255  CB  GLU A 235      77.954  10.633  24.495  1.00 99.99     0.000   12.77    4.00
ATOM   2256  CG  GLU A 235      79.302   9.919  24.646  1.00 99.99    -0.208   12.77    4.00
ATOM   2257  CD  GLU A 235      80.337  10.317  23.590  1.00 99.99     0.620    9.82    4.00
ATOM   2258  OE1 GLU A 235      81.529  10.299  23.948  1.00 99.99    -0.706    8.17  -18.95
ATOM   2259  OE2 GLU A 235      79.933  10.672  22.457  1.00 99.99    -0.706    8.17  -18.95
ATOM   2260  HN  GLU A 235      75.824  11.913  26.052  1.00 99.99     0.248    0.00    0.00
ATOM   2261  N   LYS A 236      79.172  13.171  23.669  1.00 50.00    -0.520    9.00  -17.40
ATOM   2262  CA  LYS A 236      80.116  14.189  23.151  1.00 50.00     0.227    9.40    4.00
ATOM   2263  C   LYS A 236      79.943  14.309  21.627  1.00 50.00     0.526    9.82    4.00
ATOM   2264  O   LYS A 236      79.592  15.362  21.105  1.00 50.00    -0.500    8.17  -17.40
ATOM   2265  CB  LYS A 236      81.591  13.854  23.443  1.00 50.00     0.039   12.77    4.00
ATOM   2266  CG  LYS A 236      81.938  13.718  24.932  1.00 50.00     0.053   12.77    4.00
ATOM   2267  CD  LYS A 236      83.447  13.689  25.210  1.00 50.00     0.048   12.77    4.00
ATOM   2268  CE  LYS A 236      84.200  12.468  24.664  1.00 50.00     0.218   12.77    4.00
ATOM   2269  NZ  LYS A 236      83.866  11.221  25.369  1.00 50.00    -0.272   13.25  -39.20
ATOM   2270  HN  LYS A 236      78.817  12.539  22.982  1.00 99.99     0.248    0.00    0.00
ATOM   2271  HZ1 LYS A 236      84.408  10.473  24.986  1.00 99.99     0.311    0.00    0.00
ATOM   2272  HZ2 LYS A 236      84.063  11.313  26.345  1.00 99.99     0.311    0.00    0.00
ATOM   2273  HZ3 LYS A 236      82.896  11.012  25.234  1.00 99.99     0.311    0.00    0.00
ATOM   2274  N   LYS A 237      80.095  13.162  20.958  1.00 25.00    -0.520    9.00  -17.40
ATOM   2275  CA  LYS A 237      79.783  12.975  19.530  1.00 25.00     0.227    9.40    4.00
ATOM   2276  C   LYS A 237      78.268  12.834  19.298  1.00 25.00     0.526    9.82    4.00
ATOM   2277  O   LYS A 237      77.748  11.868  18.747  1.00 25.00    -0.500    8.17  -17.40
ATOM   2278  CB  LYS A 237      80.600  11.794  18.991  1.00 25.00     0.039   12.77    4.00
ATOM   2279  CG  LYS A 237      82.047  12.236  18.744  1.00 25.00     0.053   12.77    4.00
ATOM   2280  CD  LYS A 237      83.074  11.103  18.843  1.00 25.00     0.048   12.77    4.00
ATOM   2281  CE  LYS A 237      83.494  10.795  20.287  1.00 25.00     0.218   12.77    4.00
ATOM   2282  NZ  LYS A 237      82.451  10.100  21.054  1.00 25.00    -0.272   13.25  -39.20
ATOM   2283  HN  LYS A 237      80.477  12.353  21.401  1.00 99.99     0.248    0.00    0.00
ATOM   2284  HZ1 LYS A 237      82.765   9.960  21.995  1.00 99.99     0.311    0.00    0.00
ATOM   2285  HZ2 LYS A 237      81.613  10.643  21.059  1.00 99.99     0.311    0.00    0.00
ATOM   2286  HZ3 LYS A 237      82.263   9.215  20.628  1.00 99.99     0.311    0.00    0.00
ATOM   2287  N   ARG A 238      77.599  13.923  19.679  1.00 25.00    -0.520    9.00  -17.40
ATOM   2288  CA  ARG A 238      76.166  14.182  19.430  1.00 25.00     0.237    9.40    4.00
ATOM   2289  C   ARG A 238      75.800  14.216  17.933  1.00 25.00     0.526    9.82    4.00
ATOM   2290  O   ARG A 238      74.636  14.157  17.552  1.00 25.00    -0.500    8.17  -17.40
ATOM   2291  CB  ARG A 238      75.722  15.438  20.192  1.00 50.00     0.049   12.77    4.00
ATOM   2292  CG  ARG A 238      76.593  16.678  19.944  1.00 50.00     0.058   12.77    4.00
ATOM   2293  CD  ARG A 238      76.479  17.674  21.103  1.00 50.00     0.111   12.77    4.00
ATOM   2294  NE  ARG A 238      77.080  17.110  22.329  1.00 50.00    -0.493    9.00  -24.67
ATOM   2295  CZ  ARG A 238      76.432  16.750  23.441  1.00 50.00     0.814    6.95    4.00
ATOM   2296  NH1 ARG A 238      75.115  16.838  23.562  1.00 50.00    -0.634    9.00  -24.67
ATOM   2297  NH2 ARG A 238      77.110  16.306  24.488  1.00 50.00    -0.634    9.00  -24.67
ATOM   2298  HN  ARG A 238      78.066  14.636  20.208  1.00 99.99     0.248    0.00    0.00
ATOM   2299  HE  ARG A 238      78.067  16.966  22.301  1.00 99.99     0.294    0.00    0.00
ATOM   2300 1HH1 ARG A 238      74.676  16.525  24.407  1.00 99.99     0.361    0.00    0.00
ATOM   2301 2HH1 ARG A 238      74.569  17.191  22.807  1.00 99.99     0.361    0.00    0.00
ATOM   2302 1HH2 ARG A 238      76.608  16.036  25.308  1.00 99.99     0.361    0.00    0.00
ATOM   2303 2HH2 ARG A 238      78.103  16.220  24.464  1.00 99.99     0.361    0.00    0.00
ATOM   2304  N   HIS A 239      76.849  14.285  17.106  1.00 25.00    -0.520    9.00  -17.40
ATOM   2305  CA  HIS A 239      76.862  13.809  15.709  1.00 25.00     0.219    9.40    4.00
ATOM   2306  C   HIS A 239      76.048  12.519  15.472  1.00 25.00     0.526    9.82    4.00
ATOM   2307  O   HIS A 239      75.319  12.432  14.493  1.00 25.00    -0.500    8.17  -17.40
ATOM   2308  CB  HIS A 239      78.315  13.576  15.274  1.00 25.00     0.060   12.77    4.00
ATOM   2309  CG  HIS A 239      78.962  14.835  14.691  1.00 25.00     0.089    7.26    0.60
ATOM   2310  ND1 HIS A 239      78.610  15.408  13.544  1.00 50.00    -0.444    9.25  -17.40
ATOM   2311  HD1 HIS A 239      77.782  15.181  12.994  1.00  0.00     0.320    0.00    0.00
ATOM   2312  CD2 HIS A 239      80.086  15.417  15.103  1.00 50.00     0.145   10.80    0.60
ATOM   2313  CE1 HIS A 239      79.520  16.327  13.235  1.00 50.00     0.384   10.80    0.60
ATOM   2314  NE2 HIS A 239      80.433  16.334  14.201  1.00 50.00    -0.527    9.25  -17.40
ATOM   2315  HN  HIS A 239      77.679  14.758  17.389  1.00 99.99     0.248    0.00    0.00
ATOM   2316  HE  HIS A 239      81.242  16.921  14.235  1.00 99.99     0.000    0.00    0.00
ATOM   2317  N   ARG A 240      76.041  11.602  16.450  1.00 25.00    -0.520    9.00  -17.40
ATOM   2318  CA  ARG A 240      75.193  10.389  16.406  1.00 25.00     0.237    9.40    4.00
ATOM   2319  C   ARG A 240      73.690  10.697  16.273  1.00 25.00     0.526    9.82    4.00
ATOM   2320  O   ARG A 240      73.008  10.113  15.441  1.00 25.00    -0.500    8.17  -17.40
ATOM   2321  CB  ARG A 240      75.390   9.506  17.641  1.00 25.00     0.049   12.77    4.00
ATOM   2322  CG  ARG A 240      76.762   8.834  17.701  1.00 25.00     0.058   12.77    4.00
ATOM   2323  CD  ARG A 240      76.802   7.794  18.826  1.00 25.00     0.111   12.77    4.00
ATOM   2324  NE  ARG A 240      76.076   6.564  18.451  1.00 25.00    -0.493    9.00  -24.67
ATOM   2325  CZ  ARG A 240      76.555   5.533  17.752  1.00 25.00     0.814    6.95    4.00
ATOM   2326  NH1 ARG A 240      77.775   5.498  17.240  1.00 50.00    -0.634    9.00  -24.67
ATOM   2327  NH2 ARG A 240      75.835   4.428  17.673  1.00 50.00    -0.634    9.00  -24.67
ATOM   2328  HN  ARG A 240      76.660  11.664  17.238  1.00 99.99     0.248    0.00    0.00
ATOM   2329  HE  ARG A 240      75.122   6.489  18.744  1.00 99.99     0.294    0.00    0.00
ATOM   2330 1HH1 ARG A 240      78.035   4.690  16.711  1.00 99.99     0.361    0.00    0.00
ATOM   2331 2HH1 ARG A 240      78.398   6.264  17.375  1.00 99.99     0.361    0.00    0.00
ATOM   2332 1HH2 ARG A 240      76.188   3.631  17.180  1.00 99.99     0.361    0.00    0.00
ATOM   2333 2HH2 ARG A 240      74.948   4.379  18.133  1.00 99.99     0.361    0.00    0.00
ATOM   2334  N   ALA A 241      73.212  11.695  17.025  1.00 25.00    -0.520    9.00  -17.40
ATOM   2335  CA  ALA A 241      71.825  12.197  16.919  1.00 25.00     0.215    9.40    4.00
ATOM   2336  C   ALA A 241      71.500  12.734  15.511  1.00 25.00     0.526    9.82    4.00
ATOM   2337  O   ALA A 241      70.494  12.364  14.912  1.00 25.00    -0.500    8.17  -17.40
ATOM   2338  CB  ALA A 241      71.573  13.272  17.981  1.00 50.00     0.031   16.15    4.00
ATOM   2339  HN  ALA A 241      73.779  12.151  17.710  1.00 99.99     0.248    0.00    0.00
ATOM   2340  N   VAL A 242      72.465  13.452  14.929  1.00 25.00    -0.520    9.00  -17.40
ATOM   2341  CA  VAL A 242      72.405  13.908  13.521  1.00 25.00     0.201    9.40    4.00
ATOM   2342  C   VAL A 242      72.373  12.700  12.557  1.00 25.00     0.526    9.82    4.00
ATOM   2343  O   VAL A 242      71.499  12.604  11.699  1.00 25.00    -0.500    8.17  -17.40
ATOM   2344  CB  VAL A 242      73.573  14.872  13.213  1.00 25.00     0.033    9.40    4.00
ATOM   2345  CG1 VAL A 242      73.578  15.342  11.753  1.00 25.00     0.006   16.15    4.00
ATOM   2346  CG2 VAL A 242      73.517  16.113  14.110  1.00 25.00     0.006   16.15    4.00
ATOM   2347  HN  VAL A 242      73.283  13.729  15.433  1.00 99.99     0.248    0.00    0.00
ATOM   2348  N   ARG A 243      73.220  11.707  12.833  1.00 25.00    -0.520    9.00  -17.40
ATOM   2349  CA  ARG A 243      73.268  10.465  12.042  1.00 25.00     0.237    9.40    4.00
ATOM   2350  C   ARG A 243      71.947   9.677  12.109  1.00 25.00     0.526    9.82    4.00
ATOM   2351  O   ARG A 243      71.429   9.318  11.056  1.00 25.00    -0.500    8.17  -17.40
ATOM   2352  CB  ARG A 243      74.476   9.607  12.439  1.00 50.00     0.049   12.77    4.00
ATOM   2353  CG  ARG A 243      74.751   8.541  11.370  1.00 50.00     0.058   12.77    4.00
ATOM   2354  CD  ARG A 243      76.103   7.840  11.546  1.00 50.00     0.111   12.77    4.00
ATOM   2355  NE  ARG A 243      76.156   6.956  12.726  1.00 50.00    -0.493    9.00  -24.67
ATOM   2356  CZ  ARG A 243      75.586   5.758  12.882  1.00 50.00     0.814    6.95    4.00
ATOM   2357  NH1 ARG A 243      74.818   5.195  11.961  1.00 50.00    -0.634    9.00  -24.67
ATOM   2358  NH2 ARG A 243      75.942   5.012  13.913  1.00 50.00    -0.634    9.00  -24.67
ATOM   2359  HN  ARG A 243      73.918  11.795  13.549  1.00 99.99     0.248    0.00    0.00
ATOM   2360  HE  ARG A 243      76.706   7.290  13.487  1.00 99.99     0.294    0.00    0.00
ATOM   2361 1HH1 ARG A 243      74.414   4.297  12.126  1.00 99.99     0.361    0.00    0.00
ATOM   2362 2HH1 ARG A 243      74.677   5.656  11.090  1.00 99.99     0.361    0.00    0.00
ATOM   2363 1HH2 ARG A 243      75.536   4.108  14.047  1.00 99.99     0.361    0.00    0.00
ATOM   2364 2HH2 ARG A 243      76.677   5.303  14.523  1.00 99.99     0.361    0.00    0.00
ATOM   2365  N   VAL A 244      71.294   9.642  13.273  1.00 25.00    -0.520    9.00  -17.40
ATOM   2366  CA  VAL A 244      70.003   8.932  13.404  1.00 25.00     0.201    9.40    4.00
ATOM   2367  C   VAL A 244      68.856   9.603  12.635  1.00 25.00     0.526    9.82    4.00
ATOM   2368  O   VAL A 244      68.194   8.900  11.878  1.00 25.00    -0.500    8.17  -17.40
ATOM   2369  CB  VAL A 244      69.591   8.488  14.824  1.00 50.00     0.033    9.40    4.00
ATOM   2370  CG1 VAL A 244      70.600   7.485  15.390  1.00 50.00     0.006   16.15    4.00
ATOM   2371  CG2 VAL A 244      69.339   9.635  15.804  1.00 50.00     0.006   16.15    4.00
ATOM   2372  HN  VAL A 244      71.666  10.055  14.110  1.00 99.99     0.248    0.00    0.00
ATOM   2373  N   ILE A 245      68.788  10.939  12.624  1.00 25.00    -0.520    9.00  -17.40
ATOM   2374  CA  ILE A 245      67.804  11.651  11.771  1.00 25.00     0.199    9.40    4.00
ATOM   2375  C   ILE A 245      68.055  11.390  10.271  1.00 25.00     0.526    9.82    4.00
ATOM   2376  O   ILE A 245      67.133  10.980   9.570  1.00 25.00    -0.500    8.17  -17.40
ATOM   2377  CB  ILE A 245      67.572  13.142  12.138  1.00 25.00     0.030    9.40    4.00
ATOM   2378  CG1 ILE A 245      66.603  13.869  11.191  1.00 25.00     0.017   12.77    4.00
ATOM   2379  CG2 ILE A 245      68.851  13.971  12.264  1.00 50.00     0.001   16.15    4.00
ATOM   2380  CD1 ILE A 245      65.168  13.342  11.252  1.00 25.00    -0.001   16.15    4.00
ATOM   2381  HN  ILE A 245      69.431  11.513  13.137  1.00 99.99     0.248    0.00    0.00
ATOM   2382  N   PHE A 246      69.335  11.369   9.882  1.00 25.00    -0.520    9.00  -17.40
ATOM   2383  CA  PHE A 246      69.751  10.961   8.526  1.00 25.00     0.214    9.40    4.00
ATOM   2384  C   PHE A 246      69.319   9.519   8.181  1.00 25.00     0.526    9.82    4.00
ATOM   2385  O   PHE A 246      68.583   9.311   7.223  1.00 25.00    -0.500    8.17  -17.40
ATOM   2386  CB  PHE A 246      71.268  11.144   8.366  1.00 50.00     0.038   12.77    4.00
ATOM   2387  CG  PHE A 246      71.772  10.608   7.022  1.00 50.00     0.011    7.26    0.60
ATOM   2388  CD1 PHE A 246      71.251  11.116   5.839  1.00 50.00    -0.011   10.80    0.60
ATOM   2389  CD2 PHE A 246      72.550   9.455   6.995  1.00 50.00    -0.011   10.80    0.60
ATOM   2390  CE1 PHE A 246      71.491  10.471   4.634  1.00 50.00     0.004   10.80    0.60
ATOM   2391  CE2 PHE A 246      72.794   8.810   5.790  1.00 50.00     0.004   10.80    0.60
ATOM   2392  CZ  PHE A 246      72.261   9.317   4.611  1.00 50.00    -0.003   10.80    0.60
ATOM   2393  HN  PHE A 246      70.079  11.659  10.487  1.00 99.99     0.248    0.00    0.00
ATOM   2394  N   THR A 247      69.678   8.565   9.049  1.00 25.00    -0.520    9.00  -17.40
ATOM   2395  CA  THR A 247      69.305   7.137   8.918  1.00 25.00     0.268    9.40    4.00
ATOM   2396  C   THR A 247      67.776   6.977   8.811  1.00 25.00     0.526    9.82    4.00
ATOM   2397  O   THR A 247      67.275   6.336   7.894  1.00 25.00    -0.500    8.17  -17.40
ATOM   2398  CB  THR A 247      69.821   6.326  10.124  1.00 25.00     0.211    9.40    4.00
ATOM   2399  OG1 THR A 247      71.230   6.511  10.300  1.00 25.00    -0.550   11.04  -17.40
ATOM   2400  CG2 THR A 247      69.530   4.825   9.991  1.00 25.00     0.007   16.15    4.00
ATOM   2401  HN  THR A 247      70.309   8.767   9.805  1.00 99.99     0.248    0.00    0.00
ATOM   2402  HG1 THR A 247      71.483   6.071  11.169  1.00 99.99     0.310    0.00    0.00
ATOM   2403  N   ILE A 248      67.063   7.668   9.707  1.00 25.00    -0.520    9.00  -17.40
ATOM   2404  CA  ILE A 248      65.588   7.725   9.742  1.00 25.00     0.199    9.40    4.00
ATOM   2405  C   ILE A 248      65.013   8.209   8.396  1.00 25.00     0.526    9.82    4.00
ATOM   2406  O   ILE A 248      64.166   7.534   7.820  1.00 25.00    -0.500    8.17  -17.40
ATOM   2407  CB  ILE A 248      65.155   8.550  10.979  1.00 25.00     0.030    9.40    4.00
ATOM   2408  CG1 ILE A 248      65.369   7.770  12.291  1.00 25.00     0.017   12.77    4.00
ATOM   2409  CG2 ILE A 248      63.754   9.174  10.908  1.00 25.00     0.001   16.15    4.00
ATOM   2410  CD1 ILE A 248      64.646   6.420  12.415  1.00 25.00    -0.001   16.15    4.00
ATOM   2411  HN  ILE A 248      67.520   8.178  10.443  1.00 99.99     0.248    0.00    0.00
ATOM   2412  N   MET A 249      65.618   9.263   7.840  1.00 25.00    -0.520    9.00  -17.40
ATOM   2413  CA  MET A 249      65.278   9.755   6.489  1.00 25.00     0.137    9.40    4.00
ATOM   2414  C   MET A 249      65.445   8.667   5.417  1.00 25.00     0.526    9.82    4.00
ATOM   2415  O   MET A 249      64.462   8.316   4.773  1.00 25.00    -0.500    8.17  -17.40
ATOM   2416  CB  MET A 249      66.106  10.984   6.091  1.00 25.00     0.037   12.77    4.00
ATOM   2417  CG  MET A 249      65.729  12.240   6.878  1.00 25.00     0.090   12.77    4.00
ATOM   2418  SD  MET A 249      66.643  13.729   6.329  1.00 25.00    -0.025   16.39   -6.40
ATOM   2419  CE  MET A 249      65.752  14.155   4.846  1.00 25.00     0.007   16.15    4.00
ATOM   2420  HN  MET A 249      66.312   9.795   8.334  1.00 99.99     0.248    0.00    0.00
ATOM   2421  N   ILE A 250      66.596   7.978   5.431  1.00 25.00    -0.520    9.00  -17.40
ATOM   2422  CA  ILE A 250      66.901   6.926   4.431  1.00 25.00     0.199    9.40    4.00
ATOM   2423  C   ILE A 250      65.909   5.752   4.533  1.00 25.00     0.526    9.82    4.00
ATOM   2424  O   ILE A 250      65.275   5.395   3.545  1.00 25.00    -0.500    8.17  -17.40
ATOM   2425  CB  ILE A 250      68.385   6.455   4.370  1.00 25.00     0.030    9.40    4.00
ATOM   2426  CG1 ILE A 250      68.797   5.263   5.246  1.00 25.00     0.017   12.77    4.00
ATOM   2427  CG2 ILE A 250      69.370   7.596   4.623  1.00 25.00     0.001   16.15    4.00
ATOM   2428  CD1 ILE A 250      68.709   3.940   4.477  1.00 50.00    -0.001   16.15    4.00
ATOM   2429  HN  ILE A 250      67.315   8.172   6.103  1.00 99.99     0.248    0.00    0.00
ATOM   2430  N   VAL A 251      65.658   5.303   5.768  1.00 25.00    -0.520    9.00  -17.40
ATOM   2431  CA  VAL A 251      64.736   4.181   6.023  1.00 25.00     0.201    9.40    4.00
ATOM   2432  C   VAL A 251      63.269   4.529   5.709  1.00 25.00     0.526    9.82    4.00
ATOM   2433  O   VAL A 251      62.618   3.746   5.032  1.00 25.00    -0.500    8.17  -17.40
ATOM   2434  CB  VAL A 251      64.973   3.524   7.400  1.00 25.00     0.033    9.40    4.00
ATOM   2435  CG1 VAL A 251      64.572   4.389   8.599  1.00 25.00     0.006   16.15    4.00
ATOM   2436  CG2 VAL A 251      64.318   2.141   7.469  1.00 25.00     0.006   16.15    4.00
ATOM   2437  HN  VAL A 251      66.134   5.674   6.571  1.00 99.99     0.248    0.00    0.00
ATOM   2438  N   TYR A 252      62.827   5.751   6.019  1.00 25.00    -0.520    9.00  -17.40
ATOM   2439  CA  TYR A 252      61.491   6.230   5.599  1.00 25.00     0.245    9.40    4.00
ATOM   2440  C   TYR A 252      61.343   6.349   4.074  1.00 25.00     0.526    9.82    4.00
ATOM   2441  O   TYR A 252      60.410   5.805   3.490  1.00 25.00    -0.500    8.17  -17.40
ATOM   2442  CB  TYR A 252      61.128   7.566   6.254  1.00 50.00     0.022   12.77    4.00
ATOM   2443  CG  TYR A 252      60.493   7.370   7.631  1.00 50.00    -0.001    7.26    0.60
ATOM   2444  CD1 TYR A 252      59.236   6.783   7.736  1.00 50.00    -0.035   10.80    0.60
ATOM   2445  CD2 TYR A 252      61.089   7.923   8.756  1.00 50.00    -0.035   10.80    0.60
ATOM   2446  CE1 TYR A 252      58.576   6.759   8.955  1.00 50.00     0.100   10.80    0.60
ATOM   2447  CE2 TYR A 252      60.433   7.902   9.978  1.00 50.00     0.100   10.80    0.60
ATOM   2448  CZ  TYR A 252      59.169   7.330  10.074  1.00 50.00    -0.121    7.26    0.60
ATOM   2449  OH  TYR A 252      58.467   7.424  11.231  1.00 50.00    -0.368   10.94  -17.40
ATOM   2450  HN  TYR A 252      63.365   6.392   6.574  1.00 99.99     0.248    0.00    0.00
ATOM   2451  HH  TYR A 252      59.048   7.840  11.927  1.00 99.99     0.339    0.00    0.00
ATOM   2452  N   PHE A 253      62.390   6.898   3.451  1.00 99.99    -0.520    9.00  -17.40
ATOM   2453  CA  PHE A 253      62.490   7.061   1.988  1.00 99.99     0.214    9.40    4.00
ATOM   2454  C   PHE A 253      62.432   5.706   1.253  1.00 99.99     0.526    9.82    4.00
ATOM   2455  O   PHE A 253      61.740   5.572   0.248  1.00 99.99    -0.500    8.17  -17.40
ATOM   2456  CB  PHE A 253      63.809   7.781   1.681  1.00 99.99     0.038   12.77    4.00
ATOM   2457  CG  PHE A 253      63.765   8.546   0.357  1.00 99.99     0.011    7.26    0.60
ATOM   2458  CD1 PHE A 253      63.457   9.902   0.359  1.00 99.99    -0.011   10.80    0.60
ATOM   2459  CD2 PHE A 253      63.983   7.883  -0.844  1.00 99.99    -0.011   10.80    0.60
ATOM   2460  CE1 PHE A 253      63.361  10.596  -0.840  1.00 99.99     0.004   10.80    0.60
ATOM   2461  CE2 PHE A 253      63.870   8.574  -2.042  1.00 99.99     0.004   10.80    0.60
ATOM   2462  CZ  PHE A 253      63.561   9.931  -2.043  1.00 99.99    -0.003   10.80    0.60
ATOM   2463  HN  PHE A 253      63.160   7.280   3.969  1.00 99.99     0.248    0.00    0.00
ATOM   2464  N   LEU A 254      63.060   4.695   1.863  1.00 99.99    -0.520    9.00  -17.40
ATOM   2465  CA  LEU A 254      63.091   3.315   1.340  1.00 99.99     0.204    9.40    4.00
ATOM   2466  C   LEU A 254      62.044   2.353   1.945  1.00 99.99     0.526    9.82    4.00
ATOM   2467  O   LEU A 254      62.072   1.154   1.687  1.00 99.99    -0.500    8.17  -17.40
ATOM   2468  CB  LEU A 254      64.512   2.743   1.486  1.00 99.99     0.016   12.77    4.00
ATOM   2469  CG  LEU A 254      65.597   3.519   0.722  1.00 99.99     0.054    9.40    4.00
ATOM   2470  CD1 LEU A 254      66.959   2.865   0.963  1.00 99.99    -0.014   16.15    4.00
ATOM   2471  CD2 LEU A 254      65.316   3.593  -0.782  1.00 99.99    -0.014   16.15    4.00
ATOM   2472  HN  LEU A 254      63.652   4.859   2.656  1.00 99.99     0.248    0.00    0.00
ATOM   2473  N   PHE A 255      61.188   2.898   2.817  1.00 99.99    -0.520    9.00  -17.40
ATOM   2474  CA  PHE A 255      59.960   2.245   3.318  1.00 99.99     0.214    9.40    4.00
ATOM   2475  C   PHE A 255      58.842   2.357   2.267  1.00 99.99     0.526    9.82    4.00
ATOM   2476  O   PHE A 255      57.937   1.528   2.196  1.00 99.99    -0.500    8.17  -17.40
ATOM   2477  CB  PHE A 255      59.539   2.862   4.661  1.00 99.99     0.038   12.77    4.00
ATOM   2478  CG  PHE A 255      58.265   2.229   5.228  1.00 99.99     0.011    7.26    0.60
ATOM   2479  CD1 PHE A 255      58.300   0.953   5.780  1.00 99.99    -0.011   10.80    0.60
ATOM   2480  CD2 PHE A 255      57.056   2.909   5.129  1.00 99.99    -0.011   10.80    0.60
ATOM   2481  CE1 PHE A 255      57.126   0.353   6.218  1.00 99.99     0.004   10.80    0.60
ATOM   2482  CE2 PHE A 255      55.883   2.310   5.570  1.00 99.99     0.004   10.80    0.60
ATOM   2483  CZ  PHE A 255      55.917   1.032   6.115  1.00 99.99    -0.003   10.80    0.60
ATOM   2484  HN  PHE A 255      61.399   3.771   3.252  1.00 99.99     0.248    0.00    0.00
ATOM   2485  N   TRP A 256      58.863   3.477   1.543  1.00 99.99    -0.520    9.00  -17.40
ATOM   2486  CA  TRP A 256      58.305   3.528   0.179  1.00 99.99     0.248    9.40    4.00
ATOM   2487  C   TRP A 256      59.134   2.587  -0.733  1.00 99.99     0.526    9.82    4.00
ATOM   2488  O   TRP A 256      59.898   1.760  -0.252  1.00 99.99    -0.500    8.17  -17.40
ATOM   2489  CB  TRP A 256      58.307   4.996  -0.274  1.00 99.99     0.020   12.77    4.00
ATOM   2490  CG  TRP A 256      57.571   5.247  -1.597  1.00 99.99     0.046    7.26    0.60
ATOM   2491  CD1 TRP A 256      56.438   4.687  -2.028  1.00 99.99     0.117   10.80    0.60
ATOM   2492  CD2 TRP A 256      58.010   6.105  -2.590  1.00 99.99    -0.275    6.80    0.60
ATOM   2493  NE1 TRP A 256      56.158   5.139  -3.253  1.00 99.99    -0.330    9.00  -17.40
ATOM   2494  CE2 TRP A 256      57.107   5.992  -3.630  1.00 99.99     0.000    6.80    0.60
ATOM   2495  CE3 TRP A 256      59.096   6.968  -2.688  1.00 99.99     0.145   10.80    0.60
ATOM   2496  CZ2 TRP A 256      57.308   6.726  -4.793  1.00 99.99     0.029   10.80    0.60
ATOM   2497  CZ3 TRP A 256      59.281   7.708  -3.847  1.00 99.99    -0.082   10.80    0.60
ATOM   2498  CH2 TRP A 256      58.394   7.578  -4.905  1.00 99.99     0.034   10.80    0.60
ATOM   2499  HN  TRP A 256      59.248   4.328   1.898  1.00 99.99     0.248    0.00    0.00
ATOM   2500  HE1 TRP A 256      55.339   4.915  -3.786  1.00 99.99     0.294    0.00    0.00
ATOM   2501  N   THR A 257      58.922   2.694  -2.051  1.00 25.00    -0.520    9.00  -17.40
ATOM   2502  CA  THR A 257      59.419   1.813  -3.143  1.00 25.00     0.268    9.40    4.00
ATOM   2503  C   THR A 257      58.440   0.764  -3.733  1.00 25.00     0.526    9.82    4.00
ATOM   2504  O   THR A 257      58.757   0.280  -4.823  1.00 25.00    -0.500    8.17  -17.40
ATOM   2505  CB  THR A 257      60.803   1.123  -3.035  1.00 50.00     0.211    9.40    4.00
ATOM   2506  OG1 THR A 257      60.724  -0.077  -2.262  1.00 50.00    -0.550   11.04  -17.40
ATOM   2507  CG2 THR A 257      61.935   2.067  -2.609  1.00 50.00     0.007   16.15    4.00
ATOM   2508  HN  THR A 257      58.438   3.513  -2.356  1.00 99.99     0.248    0.00    0.00
ATOM   2509  HG1 THR A 257      61.644  -0.400  -2.030  1.00 99.99     0.310    0.00    0.00
ATOM   2510  N   PRO A 258      57.249   0.462  -3.169  1.00 25.00    -0.257    9.00  -17.40
ATOM   2511  CA  PRO A 258      56.200  -0.289  -3.900  1.00 25.00     0.112    9.40    4.00
ATOM   2512  C   PRO A 258      55.951   0.278  -5.306  1.00 25.00     0.526    9.82    4.00
ATOM   2513  O   PRO A 258      55.952  -0.464  -6.281  1.00 25.00    -0.500    8.17  -17.40
ATOM   2514  CB  PRO A 258      54.956  -0.170  -3.022  1.00 25.00    -0.001   12.77    4.00
ATOM   2515  CG  PRO A 258      55.554  -0.246  -1.621  1.00 25.00     0.036   12.77    4.00
ATOM   2516  CD  PRO A 258      56.855   0.549  -1.748  1.00 25.00     0.084   12.77    4.00
ATOM   2517  N   TYR A 259      56.009   1.611  -5.395  1.00 25.00    -0.520    9.00  -17.40
ATOM   2518  CA  TYR A 259      56.045   2.364  -6.663  1.00 25.00     0.245    9.40    4.00
ATOM   2519  C   TYR A 259      57.178   1.869  -7.580  1.00 25.00     0.526    9.82    4.00
ATOM   2520  O   TYR A 259      56.887   1.169  -8.542  1.00 25.00    -0.500    8.17  -17.40
ATOM   2521  CB  TYR A 259      56.215   3.844  -6.318  1.00 25.00     0.022   12.77    4.00
ATOM   2522  CG  TYR A 259      56.300   4.789  -7.518  1.00 25.00    -0.001    7.26    0.60
ATOM   2523  CD1 TYR A 259      55.120   5.306  -8.035  1.00 25.00    -0.035   10.80    0.60
ATOM   2524  CD2 TYR A 259      57.505   5.435  -7.786  1.00 25.00    -0.035   10.80    0.60
ATOM   2525  CE1 TYR A 259      55.134   6.493  -8.751  1.00 25.00     0.100   10.80    0.60
ATOM   2526  CE2 TYR A 259      57.522   6.628  -8.494  1.00 25.00     0.100   10.80    0.60
ATOM   2527  CZ  TYR A 259      56.330   7.167  -8.966  1.00 25.00    -0.121    7.26    0.60
ATOM   2528  OH  TYR A 259      56.298   8.401  -9.529  1.00 25.00    -0.368   10.94  -17.40
ATOM   2529  HN  TYR A 259      55.963   2.174  -4.575  1.00 99.99     0.248    0.00    0.00
ATOM   2530  HH  TYR A 259      57.230   8.732  -9.682  1.00 99.99     0.339    0.00    0.00
ATOM   2531  N   ASN A 260      58.427   2.024  -7.122  1.00 25.00    -0.520    9.00  -17.40
ATOM   2532  CA  ASN A 260      59.638   1.600  -7.854  1.00 25.00     0.217    9.40    4.00
ATOM   2533  C   ASN A 260      59.631   0.144  -8.360  1.00 25.00     0.526    9.82    4.00
ATOM   2534  O   ASN A 260      59.922  -0.076  -9.533  1.00 25.00    -0.500    8.17  -17.40
ATOM   2535  CB  ASN A 260      60.910   1.900  -7.048  1.00 50.00     0.003   12.77    4.00
ATOM   2536  CG  ASN A 260      61.354   3.364  -7.179  1.00 50.00     0.675    9.82    4.00
ATOM   2537  OD1 ASN A 260      61.639   3.876  -8.252  1.00 50.00    -0.470    8.17  -17.40
ATOM   2538  ND2 ASN A 260      61.463   4.063  -6.070  1.00 50.00    -0.867   13.25  -17.40
ATOM   2539  HN  ASN A 260      58.606   2.451  -6.241  1.00 99.99     0.248    0.00    0.00
ATOM   2540 1HD2 ASN A 260      61.767   5.020  -6.163  1.00 99.99     0.344    0.00    0.00
ATOM   2541 2HD2 ASN A 260      61.371   3.654  -5.170  1.00 99.99     0.344    0.00    0.00
ATOM   2542  N   ILE A 261      59.102  -0.794  -7.570  1.00 25.00    -0.520    9.00  -17.40
ATOM   2543  CA  ILE A 261      58.945  -2.191  -8.040  1.00 25.00     0.199    9.40    4.00
ATOM   2544  C   ILE A 261      57.824  -2.347  -9.086  1.00 25.00     0.526    9.82    4.00
ATOM   2545  O   ILE A 261      58.095  -2.775 -10.202  1.00 25.00    -0.500    8.17  -17.40
ATOM   2546  CB  ILE A 261      58.910  -3.247  -6.907  1.00 50.00     0.030    9.40    4.00
ATOM   2547  CG1 ILE A 261      58.783  -4.687  -7.435  1.00 50.00     0.017   12.77    4.00
ATOM   2548  CG2 ILE A 261      57.828  -2.991  -5.855  1.00 50.00     0.001   16.15    4.00
ATOM   2549  CD1 ILE A 261      59.983  -5.152  -8.268  1.00 50.00    -0.001   16.15    4.00
ATOM   2550  HN  ILE A 261      58.774  -0.593  -6.644  1.00 99.99     0.248    0.00    0.00
ATOM   2551  N   VAL A 262      56.630  -1.829  -8.782  1.00 25.00    -0.520    9.00  -17.40
ATOM   2552  CA  VAL A 262      55.463  -1.878  -9.693  1.00 25.00     0.201    9.40    4.00
ATOM   2553  C   VAL A 262      55.759  -1.184 -11.042  1.00 25.00     0.526    9.82    4.00
ATOM   2554  O   VAL A 262      55.571  -1.785 -12.096  1.00 25.00    -0.500    8.17  -17.40
ATOM   2555  CB  VAL A 262      54.212  -1.308  -8.985  1.00 25.00     0.033    9.40    4.00
ATOM   2556  CG1 VAL A 262      52.992  -1.195  -9.906  1.00 25.00     0.006   16.15    4.00
ATOM   2557  CG2 VAL A 262      53.804  -2.202  -7.809  1.00 25.00     0.006   16.15    4.00
ATOM   2558  HN  VAL A 262      56.465  -1.374  -7.903  1.00 99.99     0.248    0.00    0.00
ATOM   2559  N   ILE A 263      56.324   0.026 -10.975  1.00 25.00    -0.520    9.00  -17.40
ATOM   2560  CA  ILE A 263      56.685   0.815 -12.174  1.00 25.00     0.199    9.40    4.00
ATOM   2561  C   ILE A 263      57.759   0.135 -13.050  1.00 25.00     0.526    9.82    4.00
ATOM   2562  O   ILE A 263      57.731   0.268 -14.267  1.00 25.00    -0.500    8.17  -17.40
ATOM   2563  CB  ILE A 263      57.070   2.281 -11.873  1.00 50.00     0.030    9.40    4.00
ATOM   2564  CG1 ILE A 263      58.356   2.404 -11.043  1.00 50.00     0.017   12.77    4.00
ATOM   2565  CG2 ILE A 263      55.892   3.015 -11.214  1.00 50.00     0.001   16.15    4.00
ATOM   2566  CD1 ILE A 263      59.133   3.697 -11.312  1.00 50.00    -0.001   16.15    4.00
ATOM   2567  HN  ILE A 263      56.519   0.469 -10.094  1.00 99.99     0.248    0.00    0.00
ATOM   2568  N   LEU A 264      58.636  -0.649 -12.407  1.00 25.00    -0.520    9.00  -17.40
ATOM   2569  CA  LEU A 264      59.656  -1.465 -13.092  1.00 25.00     0.204    9.40    4.00
ATOM   2570  C   LEU A 264      59.044  -2.749 -13.682  1.00 25.00     0.526    9.82    4.00
ATOM   2571  O   LEU A 264      59.170  -2.994 -14.873  1.00 25.00    -0.500    8.17  -17.40
ATOM   2572  CB  LEU A 264      60.793  -1.777 -12.105  1.00 25.00     0.016   12.77    4.00
ATOM   2573  CG  LEU A 264      62.084  -2.300 -12.751  1.00 25.00     0.054    9.40    4.00
ATOM   2574  CD1 LEU A 264      63.260  -1.991 -11.823  1.00 25.00    -0.014   16.15    4.00
ATOM   2575  CD2 LEU A 264      62.043  -3.813 -12.989  1.00 25.00    -0.014   16.15    4.00
ATOM   2576  HN  LEU A 264      58.671  -0.686 -11.409  1.00 99.99     0.248    0.00    0.00
ATOM   2577  N   LEU A 265      58.260  -3.465 -12.862  1.00 25.00    -0.520    9.00  -17.40
ATOM   2578  CA  LEU A 265      57.559  -4.719 -13.225  1.00 25.00     0.204    9.40    4.00
ATOM   2579  C   LEU A 265      56.817  -4.586 -14.562  1.00 25.00     0.526    9.82    4.00
ATOM   2580  O   LEU A 265      57.021  -5.383 -15.472  1.00 25.00    -0.500    8.17  -17.40
ATOM   2581  CB  LEU A 265      56.571  -5.073 -12.097  1.00 25.00     0.016   12.77    4.00
ATOM   2582  CG  LEU A 265      55.815  -6.409 -12.218  1.00 25.00     0.054    9.40    4.00
ATOM   2583  CD1 LEU A 265      55.290  -6.789 -10.834  1.00 25.00    -0.014   16.15    4.00
ATOM   2584  CD2 LEU A 265      54.604  -6.344 -13.159  1.00 25.00    -0.014   16.15    4.00
ATOM   2585  HN  LEU A 265      58.179  -3.207 -11.895  1.00 99.99     0.248    0.00    0.00
ATOM   2586  N   ASN A 266      56.035  -3.509 -14.669  1.00 25.00    -0.520    9.00  -17.40
ATOM   2587  CA  ASN A 266      55.235  -3.201 -15.870  1.00 25.00     0.217    9.40    4.00
ATOM   2588  C   ASN A 266      56.044  -3.021 -17.168  1.00 25.00     0.526    9.82    4.00
ATOM   2589  O   ASN A 266      55.480  -2.797 -18.233  1.00 25.00    -0.500    8.17  -17.40
ATOM   2590  CB  ASN A 266      54.292  -2.025 -15.595  1.00 50.00     0.003   12.77    4.00
ATOM   2591  CG  ASN A 266      53.093  -2.495 -14.765  1.00 50.00     0.675    9.82    4.00
ATOM   2592  OD1 ASN A 266      52.092  -2.988 -15.272  1.00 50.00    -0.470    8.17  -17.40
ATOM   2593  ND2 ASN A 266      53.202  -2.416 -13.457  1.00 50.00    -0.867   13.25  -17.40
ATOM   2594  HN  ASN A 266      55.981  -2.844 -13.925  1.00 99.99     0.248    0.00    0.00
ATOM   2595 1HD2 ASN A 266      52.427  -2.730 -12.919  1.00 99.99     0.344    0.00    0.00
ATOM   2596 2HD2 ASN A 266      54.043  -2.079 -13.020  1.00 99.99     0.344    0.00    0.00
ATOM   2597  N   THR A 267      57.369  -2.932 -17.034  1.00 25.00    -0.520    9.00  -17.40
ATOM   2598  CA  THR A 267      58.291  -3.132 -18.165  1.00 25.00     0.268    9.40    4.00
ATOM   2599  C   THR A 267      59.509  -3.978 -17.746  1.00 25.00     0.526    9.82    4.00
ATOM   2600  O   THR A 267      60.621  -3.482 -17.590  1.00 25.00    -0.500    8.17  -17.40
ATOM   2601  CB  THR A 267      58.703  -1.791 -18.792  1.00 50.00     0.211    9.40    4.00
ATOM   2602  OG1 THR A 267      57.514  -1.024 -18.994  1.00 50.00    -0.550   11.04  -17.40
ATOM   2603  CG2 THR A 267      59.402  -1.984 -20.144  1.00 50.00     0.007   16.15    4.00
ATOM   2604  HN  THR A 267      57.818  -2.714 -16.163  1.00 99.99     0.248    0.00    0.00
ATOM   2605  HG1 THR A 267      56.720  -1.623 -18.798  1.00 99.99     0.310    0.00    0.00
ATOM   2606  N   PHE A 268      59.235  -5.254 -17.472  1.00 25.00    -0.520    9.00  -17.40
ATOM   2607  CA  PHE A 268      60.284  -6.299 -17.524  1.00 25.00     0.214    9.40    4.00
ATOM   2608  C   PHE A 268      60.828  -6.408 -18.964  1.00 25.00     0.526    9.82    4.00
ATOM   2609  O   PHE A 268      62.021  -6.566 -19.204  1.00 25.00    -0.500    8.17  -17.40
ATOM   2610  CB  PHE A 268      59.758  -7.655 -17.017  1.00 50.00     0.038   12.77    4.00
ATOM   2611  CG  PHE A 268      58.536  -8.223 -17.756  1.00 50.00     0.011    7.26    0.60
ATOM   2612  CD1 PHE A 268      57.259  -8.011 -17.252  1.00 50.00    -0.011   10.80    0.60
ATOM   2613  CD2 PHE A 268      58.696  -8.973 -18.917  1.00 50.00    -0.011   10.80    0.60
ATOM   2614  CE1 PHE A 268      56.150  -8.533 -17.905  1.00 50.00     0.004   10.80    0.60
ATOM   2615  CE2 PHE A 268      57.588  -9.492 -19.575  1.00 50.00     0.004   10.80    0.60
ATOM   2616  CZ  PHE A 268      56.312  -9.276 -19.067  1.00 50.00    -0.003   10.80    0.60
ATOM   2617  HN  PHE A 268      58.373  -5.521 -17.037  1.00 99.99     0.248    0.00    0.00
ATOM   2618  N   GLN A 269      59.868  -6.366 -19.887  1.00 25.00    -0.520    9.00  -17.40
ATOM   2619  CA  GLN A 269      60.039  -6.184 -21.337  1.00 25.00     0.210    9.40    4.00
ATOM   2620  C   GLN A 269      58.932  -5.258 -21.854  1.00 25.00     0.526    9.82    4.00
ATOM   2621  O   GLN A 269      57.849  -5.182 -21.273  1.00 25.00    -0.500    8.17  -17.40
ATOM   2622  CB  GLN A 269      59.967  -7.525 -22.077  1.00 25.00     0.053   12.77    4.00
ATOM   2623  CG  GLN A 269      61.272  -8.319 -21.952  1.00 25.00    -0.043   12.77    4.00
ATOM   2624  CD  GLN A 269      62.457  -7.704 -22.713  1.00 50.00     0.675    9.82    4.00
ATOM   2625  OE1 GLN A 269      62.453  -6.587 -23.218  1.00 50.00    -0.470    8.17  -17.40
ATOM   2626  NE2 GLN A 269      63.486  -8.500 -22.892  1.00 50.00    -0.867   13.25  -17.40
ATOM   2627  HN  GLN A 269      58.912  -6.443 -19.606  1.00 99.99     0.248    0.00    0.00
ATOM   2628 1HE2 GLN A 269      64.266  -8.119 -23.379  1.00 99.99     0.344    0.00    0.00
ATOM   2629 2HE2 GLN A 269      63.484  -9.424 -22.523  1.00 99.99     0.344    0.00    0.00
ATOM   2630  N   GLU A 270      59.267  -4.512 -22.903  1.00 25.00    -0.520    9.00  -17.40
ATOM   2631  CA  GLU A 270      58.297  -3.633 -23.586  1.00 25.00     0.246    9.40    4.00
ATOM   2632  C   GLU A 270      57.106  -4.370 -24.228  1.00 25.00     0.526    9.82    4.00
ATOM   2633  O   GLU A 270      57.019  -5.596 -24.176  1.00 25.00    -0.500    8.17  -17.40
ATOM   2634  CB  GLU A 270      58.995  -2.688 -24.576  1.00 50.00     0.000   12.77    4.00
ATOM   2635  CG  GLU A 270      59.128  -1.261 -24.019  1.00 50.00    -0.208   12.77    4.00
ATOM   2636  CD  GLU A 270      57.788  -0.527 -23.848  1.00 50.00     0.620    9.82    4.00
ATOM   2637  OE1 GLU A 270      57.664   0.590 -24.395  1.00 50.00    -0.706    8.17  -18.95
ATOM   2638  OE2 GLU A 270      56.846  -1.129 -23.287  1.00 50.00    -0.706    8.17  -18.95
ATOM   2639  HN  GLU A 270      60.192  -4.539 -23.279  1.00 99.99     0.248    0.00    0.00
ATOM   2640  N   PHE A 271      56.095  -3.567 -24.580  1.00 25.00    -0.520    9.00  -17.40
ATOM   2641  CA  PHE A 271      54.796  -3.947 -25.182  1.00 25.00     0.214    9.40    4.00
ATOM   2642  C   PHE A 271      53.756  -4.364 -24.123  1.00 25.00     0.526    9.82    4.00
ATOM   2643  O   PHE A 271      52.641  -3.856 -24.130  1.00 25.00    -0.500    8.17  -17.40
ATOM   2644  CB  PHE A 271      54.943  -5.020 -26.278  1.00 50.00     0.038   12.77    4.00
ATOM   2645  CG  PHE A 271      53.661  -5.350 -27.047  1.00 50.00     0.011    7.26    0.60
ATOM   2646  CD1 PHE A 271      52.936  -4.346 -27.680  1.00 50.00    -0.011   10.80    0.60
ATOM   2647  CD2 PHE A 271      53.293  -6.680 -27.217  1.00 50.00    -0.011   10.80    0.60
ATOM   2648  CE1 PHE A 271      51.858  -4.672 -28.492  1.00 50.00     0.004   10.80    0.60
ATOM   2649  CE2 PHE A 271      52.215  -7.007 -28.030  1.00 50.00     0.004   10.80    0.60
ATOM   2650  CZ  PHE A 271      51.496  -6.003 -28.669  1.00 50.00    -0.003   10.80    0.60
ATOM   2651  HN  PHE A 271      56.146  -2.598 -24.341  1.00 99.99     0.248    0.00    0.00
ATOM   2652  N   PHE A 272      54.216  -5.153 -23.145  1.00 25.00    -0.520    9.00  -17.40
ATOM   2653  CA  PHE A 272      53.398  -5.639 -22.015  1.00 25.00     0.214    9.40    4.00
ATOM   2654  C   PHE A 272      52.826  -4.496 -21.157  1.00 25.00     0.526    9.82    4.00
ATOM   2655  O   PHE A 272      53.450  -3.455 -20.976  1.00 25.00    -0.500    8.17  -17.40
ATOM   2656  CB  PHE A 272      54.237  -6.599 -21.151  1.00 25.00     0.038   12.77    4.00
ATOM   2657  CG  PHE A 272      53.464  -7.143 -19.939  1.00 25.00     0.011    7.26    0.60
ATOM   2658  CD1 PHE A 272      52.515  -8.144 -20.120  1.00 50.00    -0.011   10.80    0.60
ATOM   2659  CD2 PHE A 272      53.527  -6.472 -18.722  1.00 50.00    -0.011   10.80    0.60
ATOM   2660  CE1 PHE A 272      51.607  -8.437 -19.109  1.00 50.00     0.004   10.80    0.60
ATOM   2661  CE2 PHE A 272      52.619  -6.764 -17.710  1.00 50.00     0.004   10.80    0.60
ATOM   2662  CZ  PHE A 272      51.653  -7.744 -17.906  1.00 50.00    -0.003   10.80    0.60
ATOM   2663  HN  PHE A 272      55.169  -5.451 -23.141  1.00 99.99     0.248    0.00    0.00
ATOM   2664  N   GLY A 273      51.664  -4.799 -20.562  1.00 25.00    -0.520    9.00  -17.40
ATOM   2665  CA  GLY A 273      50.981  -3.877 -19.637  1.00 25.00     0.246    9.40    4.00
ATOM   2666  C   GLY A 273      49.869  -4.589 -18.860  1.00 25.00     0.526    9.82    4.00
ATOM   2667  O   GLY A 273      48.955  -5.168 -19.447  1.00 25.00    -0.500    8.17  -17.40
ATOM   2668  HN  GLY A 273      51.206  -5.687 -20.683  1.00 99.99     0.248    0.00    0.00
ATOM   2669  N   LEU A 274      49.994  -4.555 -17.533  1.00 25.00    -0.520    9.00  -17.40
ATOM   2670  CA  LEU A 274      48.930  -5.057 -16.645  1.00 25.00     0.204    9.40    4.00
ATOM   2671  C   LEU A 274      47.754  -4.072 -16.690  1.00 25.00     0.526    9.82    4.00
ATOM   2672  O   LEU A 274      47.877  -2.904 -16.325  1.00 25.00    -0.500    8.17  -17.40
ATOM   2673  CB  LEU A 274      49.422  -5.238 -15.203  1.00 25.00     0.016   12.77    4.00
ATOM   2674  CG  LEU A 274      48.385  -5.966 -14.334  1.00 25.00     0.054    9.40    4.00
ATOM   2675  CD1 LEU A 274      48.324  -7.462 -14.661  1.00 25.00    -0.014   16.15    4.00
ATOM   2676  CD2 LEU A 274      48.666  -5.728 -12.850  1.00 25.00    -0.014   16.15    4.00
ATOM   2677  HN  LEU A 274      50.778  -4.127 -17.079  1.00 99.99     0.248    0.00    0.00
ATOM   2678  N   SER A 275      46.608  -4.613 -17.094  1.00 25.00    -0.520    9.00  -17.40
ATOM   2679  CA  SER A 275      45.373  -3.844 -17.356  1.00 25.00     0.292    9.40    4.00
ATOM   2680  C   SER A 275      44.632  -3.426 -16.069  1.00 25.00     0.526    9.82    4.00
ATOM   2681  O   SER A 275      43.420  -3.570 -15.946  1.00 25.00    -0.500    8.17  -17.40
ATOM   2682  CB  SER A 275      44.462  -4.691 -18.255  1.00 50.00     0.194   12.77    4.00
ATOM   2683  OG  SER A 275      45.215  -5.215 -19.353  1.00 50.00    -0.550   11.04  -17.40
ATOM   2684  HN  SER A 275      46.552  -5.581 -17.345  1.00 99.99     0.248    0.00    0.00
ATOM   2685  HG  SER A 275      46.096  -4.745 -19.439  1.00 99.99     0.310    0.00    0.00
ATOM   2686  N   ASN A 276      45.388  -2.826 -15.140  1.00 25.00    -0.520    9.00  -17.40
ATOM   2687  CA  ASN A 276      44.944  -2.599 -13.748  1.00 25.00     0.217    9.40    4.00
ATOM   2688  C   ASN A 276      43.578  -1.911 -13.619  1.00 25.00     0.526    9.82    4.00
ATOM   2689  O   ASN A 276      43.421  -0.694 -13.681  1.00 25.00    -0.500    8.17  -17.40
ATOM   2690  CB  ASN A 276      45.978  -1.892 -12.855  1.00 25.00     0.003   12.77    4.00
ATOM   2691  CG  ASN A 276      45.554  -1.916 -11.374  1.00 25.00     0.675    9.82    4.00
ATOM   2692  OD1 ASN A 276      46.101  -2.604 -10.527  1.00 50.00    -0.470    8.17  -17.40
ATOM   2693  ND2 ASN A 276      44.560  -1.131 -11.018  1.00 50.00    -0.867   13.25  -17.40
ATOM   2694  HN  ASN A 276      46.317  -2.523 -15.369  1.00 99.99     0.248    0.00    0.00
ATOM   2695 1HD2 ASN A 276      44.233  -1.163 -10.081  1.00 99.99     0.344    0.00    0.00
ATOM   2696 2HD2 ASN A 276      44.128  -0.570 -11.732  1.00 99.99     0.344    0.00    0.00
ATOM   2697  N   CYS A 277      42.675  -2.795 -13.218  1.00 99.99    -0.520    9.00  -17.40
ATOM   2698  CA  CYS A 277      41.290  -2.543 -12.781  1.00 99.99     0.088    9.40    4.00
ATOM   2699  C   CYS A 277      40.726  -3.949 -12.527  1.00 99.99     0.526    9.82    4.00
ATOM   2700  O   CYS A 277      40.107  -4.556 -13.389  1.00 99.99    -0.500    8.17  -17.40
ATOM   2701  CB  CYS A 277      40.502  -1.818 -13.881  1.00 99.99     0.143   12.77    4.00
ATOM   2702  SG  CYS A 277      38.942  -1.085 -13.277  1.00 99.99     0.015   19.93   -6.40
ATOM   2703  HN  CYS A 277      42.911  -3.764 -13.304  1.00 99.99     0.248    0.00    0.00
ATOM   2704  N   GLU A 278      41.167  -4.502 -11.391  1.00 99.99    -0.520    9.00  -17.40
ATOM   2705  CA  GLU A 278      41.170  -5.953 -11.075  1.00 99.99     0.246    9.40    4.00
ATOM   2706  C   GLU A 278      41.206  -6.862 -12.318  1.00 99.99     0.526    9.82    4.00
ATOM   2707  O   GLU A 278      40.189  -7.336 -12.817  1.00 99.99    -0.500    8.17  -17.40
ATOM   2708  CB  GLU A 278      40.035  -6.361 -10.125  1.00 99.99     0.000   12.77    4.00
ATOM   2709  CG  GLU A 278      40.084  -5.666  -8.760  1.00 99.99    -0.208   12.77    4.00
ATOM   2710  CD  GLU A 278      41.456  -5.700  -8.078  1.00 99.99     0.620    9.82    4.00
ATOM   2711  OE1 GLU A 278      41.757  -6.721  -7.428  1.00 99.99    -0.706    8.17  -18.95
ATOM   2712  OE2 GLU A 278      42.175  -4.684  -8.230  1.00 99.99    -0.706    8.17  -18.95
ATOM   2713  HN  GLU A 278      41.474  -3.908 -10.650  1.00 99.99     0.248    0.00    0.00
ATOM   2714  N   SER A 279      42.439  -7.050 -12.786  1.00 99.99    -0.520    9.00  -17.40
ATOM   2715  CA  SER A 279      42.764  -7.593 -14.121  1.00 99.99     0.292    9.40    4.00
ATOM   2716  C   SER A 279      42.647  -9.128 -14.193  1.00 99.99     0.526    9.82    4.00
ATOM   2717  O   SER A 279      43.600  -9.853 -14.468  1.00 99.99    -0.500    8.17  -17.40
ATOM   2718  CB  SER A 279      44.183  -7.152 -14.520  1.00 99.99     0.194   12.77    4.00
ATOM   2719  OG  SER A 279      44.474  -5.821 -14.077  1.00 99.99    -0.550   11.04  -17.40
ATOM   2720  HN  SER A 279      43.244  -6.785 -12.261  1.00 99.99     0.248    0.00    0.00
ATOM   2721  HG  SER A 279      45.363  -5.558 -14.457  1.00 99.99     0.310    0.00    0.00
ATOM   2722  N   THR A 280      41.445  -9.601 -13.859  1.00 99.99    -0.520    9.00  -17.40
ATOM   2723  CA  THR A 280      41.059 -11.026 -13.882  1.00 99.99     0.268    9.40    4.00
ATOM   2724  C   THR A 280      41.070 -11.529 -15.335  1.00 99.99     0.526    9.82    4.00
ATOM   2725  O   THR A 280      40.093 -11.460 -16.076  1.00 99.99    -0.500    8.17  -17.40
ATOM   2726  CB  THR A 280      39.682 -11.212 -13.218  1.00 99.99     0.211    9.40    4.00
ATOM   2727  OG1 THR A 280      39.681 -10.549 -11.948  1.00 99.99    -0.550   11.04  -17.40
ATOM   2728  CG2 THR A 280      39.345 -12.692 -13.003  1.00 99.99     0.007   16.15    4.00
ATOM   2729  HN  THR A 280      40.738  -8.983 -13.509  1.00 99.99     0.248    0.00    0.00
ATOM   2730  HG1 THR A 280      38.811 -10.724 -11.486  1.00 99.99     0.310    0.00    0.00
ATOM   2731  N   SER A 281      42.256 -12.021 -15.694  1.00 99.99    -0.520    9.00  -17.40
ATOM   2732  CA  SER A 281      42.620 -12.444 -17.060  1.00 99.99     0.292    9.40    4.00
ATOM   2733  C   SER A 281      42.003 -13.803 -17.427  1.00 99.99     0.526    9.82    4.00
ATOM   2734  O   SER A 281      42.640 -14.851 -17.439  1.00 99.99    -0.500    8.17  -17.40
ATOM   2735  CB  SER A 281      44.147 -12.477 -17.198  1.00 99.99     0.194   12.77    4.00
ATOM   2736  OG  SER A 281      44.695 -11.193 -16.885  1.00 99.99    -0.550   11.04  -17.40
ATOM   2737  HN  SER A 281      43.000 -12.069 -15.028  1.00 99.99     0.248    0.00    0.00
ATOM   2738  HG  SER A 281      44.019 -10.625 -16.403  1.00 99.99     0.310    0.00    0.00
ATOM   2739  N   GLN A 282      40.680 -13.745 -17.554  1.00 99.99    -0.520    9.00  -17.40
ATOM   2740  CA  GLN A 282      39.837 -14.881 -17.969  1.00 99.99     0.210    9.40    4.00
ATOM   2741  C   GLN A 282      40.118 -15.284 -19.423  1.00 99.99     0.526    9.82    4.00
ATOM   2742  O   GLN A 282      40.629 -14.491 -20.212  1.00 99.99    -0.500    8.17  -17.40
ATOM   2743  CB  GLN A 282      38.352 -14.544 -17.794  1.00 99.99     0.053   12.77    4.00
ATOM   2744  CG  GLN A 282      37.974 -14.347 -16.321  1.00 99.99    -0.043   12.77    4.00
ATOM   2745  CD  GLN A 282      36.462 -14.215 -16.105  1.00 99.99     0.675    9.82    4.00
ATOM   2746  OE1 GLN A 282      35.856 -14.936 -15.328  1.00 99.99    -0.470    8.17  -17.40
ATOM   2747  NE2 GLN A 282      35.826 -13.266 -16.753  1.00 99.99    -0.867   13.25  -17.40
ATOM   2748  HN  GLN A 282      40.188 -12.922 -17.269  1.00 99.99     0.248    0.00    0.00
ATOM   2749 1HE2 GLN A 282      34.842 -13.209 -16.619  1.00 99.99     0.344    0.00    0.00
ATOM   2750 2HE2 GLN A 282      36.322 -12.588 -17.314  1.00 99.99     0.344    0.00    0.00
ATOM   2751  N   LEU A 283      39.744 -16.526 -19.742  1.00 99.99    -0.520    9.00  -17.40
ATOM   2752  CA  LEU A 283      39.954 -17.135 -21.071  1.00 99.99     0.204    9.40    4.00
ATOM   2753  C   LEU A 283      39.603 -16.195 -22.237  1.00 99.99     0.526    9.82    4.00
ATOM   2754  O   LEU A 283      38.469 -15.761 -22.420  1.00 99.99    -0.500    8.17  -17.40
ATOM   2755  CB  LEU A 283      39.181 -18.457 -21.195  1.00 99.99     0.016   12.77    4.00
ATOM   2756  CG  LEU A 283      39.442 -19.187 -22.523  1.00 99.99     0.054    9.40    4.00
ATOM   2757  CD1 LEU A 283      40.881 -19.707 -22.623  1.00 99.99    -0.014   16.15    4.00
ATOM   2758  CD2 LEU A 283      38.436 -20.322 -22.711  1.00 99.99    -0.014   16.15    4.00
ATOM   2759  HN  LEU A 283      39.330 -17.125 -19.061  1.00 99.99     0.248    0.00    0.00
ATOM   2760  N   ASP A 284      40.683 -15.849 -22.940  1.00 99.99    -0.520    9.00  -17.40
ATOM   2761  CA  ASP A 284      40.735 -14.948 -24.108  1.00 99.99     0.246    9.40    4.00
ATOM   2762  C   ASP A 284      40.315 -13.501 -23.785  1.00 99.99     0.526    9.82    4.00
ATOM   2763  O   ASP A 284      41.156 -12.611 -23.850  1.00 99.99    -0.500    8.17  -17.40
ATOM   2764  CB  ASP A 284      39.998 -15.554 -25.315  1.00 99.99    -0.208   12.77    4.00
ATOM   2765  CG  ASP A 284      40.302 -14.837 -26.637  1.00 99.99     0.620    9.82    4.00
ATOM   2766  OD1 ASP A 284      39.434 -14.906 -27.529  1.00 99.99    -0.706    8.17  -18.95
ATOM   2767  OD2 ASP A 284      41.376 -14.195 -26.714  1.00 99.99    -0.706    8.17  -18.95
ATOM   2768  HN  ASP A 284      41.576 -16.168 -22.628  1.00 99.99     0.248    0.00    0.00
ATOM   2769  N   GLN A 285      39.009 -13.271 -23.601  1.00 99.99    -0.520    9.00  -17.40
ATOM   2770  CA  GLN A 285      38.470 -11.991 -23.102  1.00 99.99     0.210    9.40    4.00
ATOM   2771  C   GLN A 285      38.898 -11.744 -21.640  1.00 99.99     0.526    9.82    4.00
ATOM   2772  O   GLN A 285      38.127 -11.806 -20.683  1.00 99.99    -0.500    8.17  -17.40
ATOM   2773  CB  GLN A 285      36.944 -11.932 -23.269  1.00 99.99     0.053   12.77    4.00
ATOM   2774  CG  GLN A 285      36.536 -11.813 -24.740  1.00 99.99    -0.043   12.77    4.00
ATOM   2775  CD  GLN A 285      35.116 -11.258 -24.868  1.00 99.99     0.675    9.82    4.00
ATOM   2776  OE1 GLN A 285      34.128 -11.967 -24.988  1.00 99.99    -0.470    8.17  -17.40
ATOM   2777  NE2 GLN A 285      35.003  -9.950 -24.815  1.00 99.99    -0.867   13.25  -17.40
ATOM   2778  HN  GLN A 285      38.338 -14.008 -23.686  1.00 99.99     0.248    0.00    0.00
ATOM   2779 1HE2 GLN A 285      34.087  -9.573 -24.928  1.00 99.99     0.344    0.00    0.00
ATOM   2780 2HE2 GLN A 285      35.784  -9.362 -24.609  1.00 99.99     0.344    0.00    0.00
ATOM   2781  N   ALA A 286      40.156 -11.313 -21.564  1.00 99.99    -0.520    9.00  -17.40
ATOM   2782  CA  ALA A 286      40.948 -11.089 -20.342  1.00 99.99     0.215    9.40    4.00
ATOM   2783  C   ALA A 286      40.430  -9.868 -19.564  1.00 99.99     0.526    9.82    4.00
ATOM   2784  O   ALA A 286      40.796  -8.713 -19.739  1.00 99.99    -0.500    8.17  -17.40
ATOM   2785  CB  ALA A 286      42.414 -10.970 -20.766  1.00 99.99     0.031   16.15    4.00
ATOM   2786  HN  ALA A 286      40.664 -11.150 -22.411  1.00 99.99     0.248    0.00    0.00
ATOM   2787  N   THR A 287      39.447 -10.187 -18.744  1.00 99.99    -0.520    9.00  -17.40
ATOM   2788  CA  THR A 287      38.485  -9.226 -18.178  1.00 99.99     0.268    9.40    4.00
ATOM   2789  C   THR A 287      39.119  -8.275 -17.148  1.00 99.99     0.526    9.82    4.00
ATOM   2790  O   THR A 287      40.166  -8.556 -16.568  1.00 99.99    -0.500    8.17  -17.40
ATOM   2791  CB  THR A 287      37.307  -9.989 -17.549  1.00 99.99     0.211    9.40    4.00
ATOM   2792  OG1 THR A 287      37.146 -11.286 -18.150  1.00 99.99    -0.550   11.04  -17.40
ATOM   2793  CG2 THR A 287      36.006  -9.198 -17.723  1.00 99.99     0.007   16.15    4.00
ATOM   2794  HN  THR A 287      39.343 -11.120 -18.408  1.00 99.99     0.248    0.00    0.00
ATOM   2795  HG1 THR A 287      37.537 -11.308 -19.089  1.00 99.99     0.310    0.00    0.00
ATOM   2796  N   GLN A 288      38.517  -7.091 -17.073  1.00 99.99    -0.520    9.00  -17.40
ATOM   2797  CA  GLN A 288      38.805  -6.095 -16.024  1.00 99.99     0.210    9.40    4.00
ATOM   2798  C   GLN A 288      37.545  -5.848 -15.175  1.00 99.99     0.526    9.82    4.00
ATOM   2799  O   GLN A 288      36.432  -5.747 -15.685  1.00 99.99    -0.500    8.17  -17.40
ATOM   2800  CB  GLN A 288      39.438  -4.827 -16.624  1.00 99.99     0.053   12.77    4.00
ATOM   2801  CG  GLN A 288      38.618  -4.114 -17.705  1.00 99.99    -0.043   12.77    4.00
ATOM   2802  CD  GLN A 288      39.502  -3.182 -18.540  1.00 99.99     0.675    9.82    4.00
ATOM   2803  OE1 GLN A 288      40.008  -3.533 -19.601  1.00 99.99    -0.470    8.17  -17.40
ATOM   2804  NE2 GLN A 288      39.689  -1.966 -18.073  1.00 99.99    -0.867   13.25  -17.40
ATOM   2805  HN  GLN A 288      37.809  -6.818 -17.720  1.00 99.99     0.248    0.00    0.00
ATOM   2806 1HE2 GLN A 288      40.252  -1.339 -18.605  1.00 99.99     0.344    0.00    0.00
ATOM   2807 2HE2 GLN A 288      39.285  -1.687 -17.208  1.00 99.99     0.344    0.00    0.00
ATOM   2808  N   VAL A 289      37.776  -5.893 -13.866  1.00 99.99    -0.520    9.00  -17.40
ATOM   2809  CA  VAL A 289      36.753  -6.072 -12.810  1.00 99.99     0.201    9.40    4.00
ATOM   2810  C   VAL A 289      36.766  -4.908 -11.783  1.00 99.99     0.526    9.82    4.00
ATOM   2811  O   VAL A 289      37.703  -4.117 -11.673  1.00 99.99    -0.500    8.17  -17.40
ATOM   2812  CB  VAL A 289      36.934  -7.497 -12.214  1.00 99.99     0.033    9.40    4.00
ATOM   2813  CG1 VAL A 289      35.962  -7.870 -11.089  1.00 99.99     0.006   16.15    4.00
ATOM   2814  CG2 VAL A 289      36.767  -8.579 -13.291  1.00 99.99     0.006   16.15    4.00
ATOM   2815  HN  VAL A 289      38.712  -5.747 -13.531  1.00 99.99     0.248    0.00    0.00
ATOM   2816  N   THR A 290      35.687  -4.866 -11.002  1.00 99.99    -0.520    9.00  -17.40
ATOM   2817  CA  THR A 290      35.250  -3.798 -10.079  1.00 99.99     0.268    9.40    4.00
ATOM   2818  C   THR A 290      36.098  -3.486  -8.825  1.00 99.99     0.526    9.82    4.00
ATOM   2819  O   THR A 290      35.659  -3.642  -7.691  1.00 99.99    -0.500    8.17  -17.40
ATOM   2820  CB  THR A 290      33.792  -4.086  -9.670  1.00 99.99     0.211    9.40    4.00
ATOM   2821  OG1 THR A 290      33.645  -5.472  -9.327  1.00 99.99    -0.550   11.04  -17.40
ATOM   2822  CG2 THR A 290      32.809  -3.687 -10.774  1.00 99.99     0.007   16.15    4.00
ATOM   2823  HN  THR A 290      35.101  -5.675 -10.928  1.00 99.99     0.248    0.00    0.00
ATOM   2824  HG1 THR A 290      32.740  -5.617  -8.916  1.00 99.99     0.310    0.00    0.00
ATOM   2825  N   GLU A 291      37.287  -2.922  -9.072  1.00 99.99    -0.520    9.00  -17.40
ATOM   2826  CA  GLU A 291      38.119  -2.233  -8.052  1.00 99.99     0.246    9.40    4.00
ATOM   2827  C   GLU A 291      39.359  -1.564  -8.674  1.00 99.99     0.526    9.82    4.00
ATOM   2828  O   GLU A 291      40.096  -2.161  -9.457  1.00 99.99    -0.500    8.17  -17.40
ATOM   2829  CB  GLU A 291      38.506  -3.152  -6.874  1.00 99.99     0.000   12.77    4.00
ATOM   2830  CG  GLU A 291      39.124  -2.453  -5.652  1.00 99.99    -0.208   12.77    4.00
ATOM   2831  CD  GLU A 291      38.246  -1.330  -5.086  1.00 99.99     0.620    9.82    4.00
ATOM   2832  OE1 GLU A 291      38.453  -0.188  -5.553  1.00 99.99    -0.706    8.17  -18.95
ATOM   2833  OE2 GLU A 291      37.408  -1.625  -4.211  1.00 99.99    -0.706    8.17  -18.95
ATOM   2834  HN  GLU A 291      37.707  -3.042  -9.975  1.00 99.99     0.248    0.00    0.00
ATOM   2835  N   THR A 292      39.623  -0.364  -8.158  1.00 99.99    -0.520    9.00  -17.40
ATOM   2836  CA  THR A 292      40.629   0.590  -8.675  1.00 99.99     0.268    9.40    4.00
ATOM   2837  C   THR A 292      41.656   1.092  -7.638  1.00 99.99     0.526    9.82    4.00
ATOM   2838  O   THR A 292      42.068   2.247  -7.645  1.00 99.99    -0.500    8.17  -17.40
ATOM   2839  CB  THR A 292      39.924   1.780  -9.353  1.00 99.99     0.211    9.40    4.00
ATOM   2840  OG1 THR A 292      38.814   2.223  -8.565  1.00 99.99    -0.550   11.04  -17.40
ATOM   2841  CG2 THR A 292      39.490   1.438 -10.779  1.00 99.99     0.007   16.15    4.00
ATOM   2842  HN  THR A 292      39.072   0.006  -7.405  1.00 99.99     0.248    0.00    0.00
ATOM   2843  HG1 THR A 292      38.460   3.076  -8.951  1.00 99.99     0.310    0.00    0.00
ATOM   2844  N   LEU A 293      42.191   0.142  -6.869  1.00 25.00    -0.520    9.00  -17.40
ATOM   2845  CA  LEU A 293      43.239   0.416  -5.862  1.00 25.00     0.204    9.40    4.00
ATOM   2846  C   LEU A 293      44.626   0.044  -6.420  1.00 25.00     0.526    9.82    4.00
ATOM   2847  O   LEU A 293      45.412   0.932  -6.731  1.00 25.00    -0.500    8.17  -17.40
ATOM   2848  CB  LEU A 293      42.895  -0.309  -4.548  1.00 25.00     0.016   12.77    4.00
ATOM   2849  CG  LEU A 293      43.808   0.026  -3.357  1.00 25.00     0.054    9.40    4.00
ATOM   2850  CD1 LEU A 293      43.010  -0.098  -2.059  1.00 50.00    -0.014   16.15    4.00
ATOM   2851  CD2 LEU A 293      44.997  -0.936  -3.265  1.00 50.00    -0.014   16.15    4.00
ATOM   2852  HN  LEU A 293      41.888  -0.803  -6.940  1.00 99.99     0.248    0.00    0.00
ATOM   2853  N   GLY A 294      44.796  -1.272  -6.678  1.00 25.00    -0.520    9.00  -17.40
ATOM   2854  CA  GLY A 294      46.017  -1.932  -7.193  1.00 25.00     0.246    9.40    4.00
ATOM   2855  C   GLY A 294      47.267  -1.057  -7.373  1.00 25.00     0.526    9.82    4.00
ATOM   2856  O   GLY A 294      48.005  -0.805  -6.426  1.00 25.00    -0.500    8.17  -17.40
ATOM   2857  HN  GLY A 294      44.082  -1.942  -6.460  1.00 99.99     0.248    0.00    0.00
ATOM   2858  N   MET A 295      47.387  -0.514  -8.584  1.00 25.00    -0.520    9.00  -17.40
ATOM   2859  CA  MET A 295      48.529   0.346  -8.963  1.00 25.00     0.137    9.40    4.00
ATOM   2860  C   MET A 295      48.415   1.817  -8.535  1.00 25.00     0.526    9.82    4.00
ATOM   2861  O   MET A 295      49.367   2.404  -8.035  1.00 25.00    -0.500    8.17  -17.40
ATOM   2862  CB  MET A 295      48.805   0.294 -10.468  1.00 25.00     0.037   12.77    4.00
ATOM   2863  CG  MET A 295      49.234  -1.098 -10.943  1.00 25.00     0.090   12.77    4.00
ATOM   2864  SD  MET A 295      50.271  -1.099 -12.454  1.00 25.00    -0.025   16.39   -6.40
ATOM   2865  CE  MET A 295      49.262  -0.252 -13.652  1.00 25.00     0.007   16.15    4.00
ATOM   2866  HN  MET A 295      46.763  -0.766  -9.323  1.00 99.99     0.248    0.00    0.00
ATOM   2867  N   THR A 296      47.202   2.367  -8.612  1.00 25.00    -0.520    9.00  -17.40
ATOM   2868  CA  THR A 296      46.935   3.800  -8.344  1.00 25.00     0.268    9.40    4.00
ATOM   2869  C   THR A 296      47.293   4.188  -6.899  1.00 25.00     0.526    9.82    4.00
ATOM   2870  O   THR A 296      47.902   5.223  -6.660  1.00 25.00    -0.500    8.17  -17.40
ATOM   2871  CB  THR A 296      45.478   4.162  -8.662  1.00 25.00     0.211    9.40    4.00
ATOM   2872  OG1 THR A 296      45.071   3.405  -9.809  1.00 25.00    -0.550   11.04  -17.40
ATOM   2873  CG2 THR A 296      45.338   5.660  -8.959  1.00 25.00     0.007   16.15    4.00
ATOM   2874  HN  THR A 296      46.389   1.817  -8.788  1.00 99.99     0.248    0.00    0.00
ATOM   2875  HG1 THR A 296      45.887   3.243 -10.385  1.00 99.99     0.310    0.00    0.00
ATOM   2876  N   HIS A 297      47.103   3.211  -6.010  1.00 25.00    -0.520    9.00  -17.40
ATOM   2877  CA  HIS A 297      47.589   3.225  -4.619  1.00 25.00     0.195    9.40    4.00
ATOM   2878  C   HIS A 297      49.072   3.642  -4.514  1.00 25.00     0.526    9.82    4.00
ATOM   2879  O   HIS A 297      49.366   4.715  -3.995  1.00 25.00    -0.500    8.17  -17.40
ATOM   2880  CB  HIS A 297      47.346   1.816  -4.062  1.00 50.00     0.211   12.77    4.00
ATOM   2881  CG  HIS A 297      47.957   1.590  -2.679  1.00 50.00     0.103    7.26    0.60
ATOM   2882  ND1 HIS A 297      47.490   2.070  -1.531  1.00 50.00    -0.613    9.25  -17.40
ATOM   2883  CD2 HIS A 297      49.120   0.990  -2.437  1.00 50.00     0.353   10.80    0.60
ATOM   2884  CE1 HIS A 297      48.381   1.795  -0.582  1.00 50.00     0.719   10.80    0.60
ATOM   2885  NE2 HIS A 297      49.385   1.129  -1.145  1.00 50.00    -0.686    9.25  -17.40
ATOM   2886  HE2 HIS A 297      50.216   0.784  -0.665  1.00  0.00     0.486    0.00    0.00
ATOM   2887  HN  HIS A 297      46.560   2.404  -6.254  1.00 99.99     0.248    0.00    0.00
ATOM   2888  HD1 HIS A 297      46.609   2.525  -1.398  1.00 99.99     0.478    0.00    0.00
ATOM   2889  N   CYS A 298      49.936   2.896  -5.213  1.00 25.00    -0.520    9.00  -17.40
ATOM   2890  CA  CYS A 298      51.399   3.100  -5.196  1.00 25.00     0.146    9.40    4.00
ATOM   2891  C   CYS A 298      51.871   4.445  -5.780  1.00 25.00     0.526    9.82    4.00
ATOM   2892  O   CYS A 298      53.028   4.803  -5.591  1.00 25.00    -0.500    8.17  -17.40
ATOM   2893  CB  CYS A 298      52.133   1.934  -5.881  1.00 25.00     0.100   12.77    4.00
ATOM   2894  SG  CYS A 298      52.268   2.011  -7.707  1.00 25.00    -0.135   19.93   -6.40
ATOM   2895  HN  CYS A 298      49.625   2.161  -5.815  1.00 99.99     0.248    0.00    0.00
ATOM   2896  HG  CYS A 298      52.950   0.879  -7.853  1.00 99.99     0.135    0.00    0.00
ATOM   2897  N   CYS A 299      51.000   5.086  -6.572  1.00 25.00    -0.520    9.00  -17.40
ATOM   2898  CA  CYS A 299      51.257   6.407  -7.180  1.00 25.00     0.146    9.40    4.00
ATOM   2899  C   CYS A 299      50.589   7.610  -6.475  1.00 25.00     0.526    9.82    4.00
ATOM   2900  O   CYS A 299      51.004   8.743  -6.686  1.00 25.00    -0.500    8.17  -17.40
ATOM   2901  CB  CYS A 299      50.944   6.404  -8.684  1.00 50.00     0.100   12.77    4.00
ATOM   2902  SG  CYS A 299      49.174   6.330  -9.141  1.00 50.00    -0.135   19.93   -6.40
ATOM   2903  HN  CYS A 299      50.134   4.658  -6.827  1.00 99.99     0.248    0.00    0.00
ATOM   2904  HG  CYS A 299      48.697   6.383  -7.899  1.00 99.99     0.135    0.00    0.00
ATOM   2905  N   ILE A 300      49.558   7.359  -5.658  1.00 25.00    -0.520    9.00  -17.40
ATOM   2906  CA  ILE A 300      48.978   8.397  -4.774  1.00 25.00     0.199    9.40    4.00
ATOM   2907  C   ILE A 300      49.727   8.519  -3.428  1.00 25.00     0.526    9.82    4.00
ATOM   2908  O   ILE A 300      50.119   9.609  -3.024  1.00 25.00    -0.500    8.17  -17.40
ATOM   2909  CB  ILE A 300      47.443   8.250  -4.626  1.00 50.00     0.030    9.40    4.00
ATOM   2910  CG1 ILE A 300      46.819   9.461  -3.919  1.00 50.00     0.017   12.77    4.00
ATOM   2911  CG2 ILE A 300      46.998   6.964  -3.918  1.00 50.00     0.001   16.15    4.00
ATOM   2912  CD1 ILE A 300      46.908  10.745  -4.749  1.00 50.00    -0.001   16.15    4.00
ATOM   2913  HN  ILE A 300      49.080   6.480  -5.664  1.00 99.99     0.248    0.00    0.00
ATOM   2914  N   ASN A 301      50.119   7.361  -2.885  1.00 25.00    -0.520    9.00  -17.40
ATOM   2915  CA  ASN A 301      50.982   7.247  -1.691  1.00 25.00     0.217    9.40    4.00
ATOM   2916  C   ASN A 301      52.277   8.109  -1.712  1.00 25.00     0.526    9.82    4.00
ATOM   2917  O   ASN A 301      52.512   8.794  -0.716  1.00 25.00    -0.500    8.17  -17.40
ATOM   2918  CB  ASN A 301      51.285   5.754  -1.472  1.00 25.00     0.003   12.77    4.00
ATOM   2919  CG  ASN A 301      52.158   5.473  -0.248  1.00 25.00     0.675    9.82    4.00
ATOM   2920  OD1 ASN A 301      51.687   5.301   0.866  1.00 25.00    -0.470    8.17  -17.40
ATOM   2921  ND2 ASN A 301      53.460   5.448  -0.438  1.00 25.00    -0.867   13.25  -17.40
ATOM   2922  HN  ASN A 301      49.803   6.486  -3.257  1.00 99.99     0.248    0.00    0.00
ATOM   2923 1HD2 ASN A 301      54.010   5.271   0.376  1.00 99.99     0.344    0.00    0.00
ATOM   2924 2HD2 ASN A 301      53.872   5.623  -1.323  1.00 99.99     0.344    0.00    0.00
ATOM   2925  N   PRO A 302      53.046   8.197  -2.820  1.00 25.00    -0.257    9.00  -17.40
ATOM   2926  CA  PRO A 302      54.307   8.965  -2.902  1.00 25.00     0.112    9.40    4.00
ATOM   2927  C   PRO A 302      54.215  10.423  -2.450  1.00 25.00     0.526    9.82    4.00
ATOM   2928  O   PRO A 302      55.057  10.841  -1.669  1.00 25.00    -0.500    8.17  -17.40
ATOM   2929  CB  PRO A 302      54.695   8.980  -4.378  1.00 50.00    -0.001   12.77    4.00
ATOM   2930  CG  PRO A 302      54.123   7.677  -4.910  1.00 50.00     0.036   12.77    4.00
ATOM   2931  CD  PRO A 302      52.851   7.486  -4.094  1.00 50.00     0.084   12.77    4.00
ATOM   2932  N   ILE A 303      53.098  11.092  -2.778  1.00 25.00    -0.520    9.00  -17.40
ATOM   2933  CA  ILE A 303      52.920  12.561  -2.659  1.00 25.00     0.199    9.40    4.00
ATOM   2934  C   ILE A 303      53.303  13.117  -1.269  1.00 25.00     0.526    9.82    4.00
ATOM   2935  O   ILE A 303      53.996  14.124  -1.163  1.00 25.00    -0.500    8.17  -17.40
ATOM   2936  CB  ILE A 303      51.472  12.955  -3.048  1.00 25.00     0.030    9.40    4.00
ATOM   2937  CG1 ILE A 303      51.011  12.359  -4.395  1.00 25.00     0.017   12.77    4.00
ATOM   2938  CG2 ILE A 303      51.240  14.474  -3.026  1.00 50.00     0.001   16.15    4.00
ATOM   2939  CD1 ILE A 303      51.921  12.607  -5.606  1.00 25.00    -0.001   16.15    4.00
ATOM   2940  HN  ILE A 303      52.297  10.609  -3.134  1.00 99.99     0.248    0.00    0.00
ATOM   2941  N   ILE A 304      53.021  12.296  -0.253  1.00 25.00    -0.520    9.00  -17.40
ATOM   2942  CA  ILE A 304      53.361  12.510   1.167  1.00 25.00     0.199    9.40    4.00
ATOM   2943  C   ILE A 304      54.858  12.841   1.415  1.00 25.00     0.526    9.82    4.00
ATOM   2944  O   ILE A 304      55.167  13.553   2.366  1.00 25.00    -0.500    8.17  -17.40
ATOM   2945  CB  ILE A 304      52.800  11.295   1.953  1.00 50.00     0.030    9.40    4.00
ATOM   2946  CG1 ILE A 304      51.273  11.380   2.123  1.00 50.00     0.017   12.77    4.00
ATOM   2947  CG2 ILE A 304      53.415  11.065   3.337  1.00 50.00     0.001   16.15    4.00
ATOM   2948  CD1 ILE A 304      50.446  10.956   0.903  1.00 50.00    -0.001   16.15    4.00
ATOM   2949  HN  ILE A 304      52.548  11.435  -0.429  1.00 99.99     0.248    0.00    0.00
ATOM   2950  N   TYR A 305      55.742  12.450   0.482  1.00 25.00    -0.520    9.00  -17.40
ATOM   2951  CA  TYR A 305      57.192  12.754   0.507  1.00 25.00     0.245    9.40    4.00
ATOM   2952  C   TYR A 305      57.504  14.242   0.768  1.00 25.00     0.526    9.82    4.00
ATOM   2953  O   TYR A 305      58.209  14.564   1.720  1.00 25.00    -0.500    8.17  -17.40
ATOM   2954  CB  TYR A 305      57.874  12.253  -0.785  1.00 25.00     0.022   12.77    4.00
ATOM   2955  CG  TYR A 305      57.881  13.191  -2.005  1.00 25.00    -0.001    7.26    0.60
ATOM   2956  CD1 TYR A 305      56.795  13.280  -2.870  1.00 50.00    -0.035   10.80    0.60
ATOM   2957  CD2 TYR A 305      59.053  13.872  -2.324  1.00 50.00    -0.035   10.80    0.60
ATOM   2958  CE1 TYR A 305      56.882  14.021  -4.037  1.00 50.00     0.100   10.80    0.60
ATOM   2959  CE2 TYR A 305      59.144  14.622  -3.489  1.00 50.00     0.100   10.80    0.60
ATOM   2960  CZ  TYR A 305      58.056  14.690  -4.353  1.00 50.00    -0.121    7.26    0.60
ATOM   2961  OH  TYR A 305      58.111  15.409  -5.500  1.00 50.00    -0.368   10.94  -17.40
ATOM   2962  HN  TYR A 305      55.456  11.867  -0.285  1.00 99.99     0.248    0.00    0.00
ATOM   2963  HH  TYR A 305      59.017  15.809  -5.606  1.00 99.99     0.339    0.00    0.00
ATOM   2964  N   ALA A 306      56.712  15.100   0.111  1.00 25.00    -0.520    9.00  -17.40
ATOM   2965  CA  ALA A 306      56.787  16.572   0.217  1.00 25.00     0.215    9.40    4.00
ATOM   2966  C   ALA A 306      56.525  17.145   1.627  1.00 25.00     0.526    9.82    4.00
ATOM   2967  O   ALA A 306      56.991  18.229   1.966  1.00 25.00    -0.500    8.17  -17.40
ATOM   2968  CB  ALA A 306      55.796  17.176  -0.782  1.00 25.00     0.031   16.15    4.00
ATOM   2969  HN  ALA A 306      56.014  14.762  -0.522  1.00 99.99     0.248    0.00    0.00
ATOM   2970  N   PHE A 307      55.818  16.358   2.442  1.00 25.00    -0.520    9.00  -17.40
ATOM   2971  CA  PHE A 307      55.413  16.713   3.816  1.00 25.00     0.214    9.40    4.00
ATOM   2972  C   PHE A 307      56.241  15.989   4.898  1.00 25.00     0.526    9.82    4.00
ATOM   2973  O   PHE A 307      56.743  16.623   5.823  1.00 25.00    -0.500    8.17  -17.40
ATOM   2974  CB  PHE A 307      53.917  16.397   3.943  1.00 50.00     0.038   12.77    4.00
ATOM   2975  CG  PHE A 307      53.296  16.707   5.309  1.00 50.00     0.011    7.26    0.60
ATOM   2976  CD1 PHE A 307      53.514  17.921   5.955  1.00 50.00    -0.011   10.80    0.60
ATOM   2977  CD2 PHE A 307      52.479  15.748   5.896  1.00 50.00    -0.011   10.80    0.60
ATOM   2978  CE1 PHE A 307      52.904  18.177   7.175  1.00 50.00     0.004   10.80    0.60
ATOM   2979  CE2 PHE A 307      51.873  16.003   7.119  1.00 50.00     0.004   10.80    0.60
ATOM   2980  CZ  PHE A 307      52.082  17.219   7.758  1.00 50.00    -0.003   10.80    0.60
ATOM   2981  HN  PHE A 307      55.530  15.449   2.140  1.00 99.99     0.248    0.00    0.00
ATOM   2982  N   VAL A 308      56.455  14.676   4.728  1.00 25.00    -0.520    9.00  -17.40
ATOM   2983  CA  VAL A 308      57.329  13.897   5.637  1.00 25.00     0.201    9.40    4.00
ATOM   2984  C   VAL A 308      58.790  14.379   5.665  1.00 25.00     0.526    9.82    4.00
ATOM   2985  O   VAL A 308      59.400  14.400   6.730  1.00 25.00    -0.500    8.17  -17.40
ATOM   2986  CB  VAL A 308      57.286  12.368   5.447  1.00 50.00     0.033    9.40    4.00
ATOM   2987  CG1 VAL A 308      55.945  11.809   5.922  1.00 50.00     0.006   16.15    4.00
ATOM   2988  CG2 VAL A 308      57.611  11.902   4.024  1.00 50.00     0.006   16.15    4.00
ATOM   2989  HN  VAL A 308      56.001  14.153   4.003  1.00 99.99     0.248    0.00    0.00
ATOM   2990  N   GLY A 309      59.217  14.941   4.515  1.00 25.00    -0.520    9.00  -17.40
ATOM   2991  CA  GLY A 309      60.568  15.501   4.309  1.00 25.00     0.246    9.40    4.00
ATOM   2992  C   GLY A 309      61.044  16.381   5.474  1.00 25.00     0.526    9.82    4.00
ATOM   2993  O   GLY A 309      62.021  16.035   6.131  1.00 25.00    -0.500    8.17  -17.40
ATOM   2994  HN  GLY A 309      58.657  14.953   3.676  1.00 99.99     0.248    0.00    0.00
ATOM   2995  N   GLU A 310      60.207  17.361   5.831  1.00 25.00    -0.520    9.00  -17.40
ATOM   2996  CA  GLU A 310      60.494  18.263   6.965  1.00 25.00     0.246    9.40    4.00
ATOM   2997  C   GLU A 310      59.964  17.787   8.333  1.00 25.00     0.526    9.82    4.00
ATOM   2998  O   GLU A 310      60.649  17.943   9.339  1.00 25.00    -0.500    8.17  -17.40
ATOM   2999  CB  GLU A 310      60.102  19.723   6.661  1.00 25.00     0.000   12.77    4.00
ATOM   3000  CG  GLU A 310      58.638  20.172   6.827  1.00 25.00    -0.208   12.77    4.00
ATOM   3001  CD  GLU A 310      57.577  19.561   5.902  1.00 50.00     0.620    9.82    4.00
ATOM   3002  OE1 GLU A 310      57.958  18.898   4.909  1.00 50.00    -0.706    8.17  -18.95
ATOM   3003  OE2 GLU A 310      56.383  19.721   6.242  1.00 50.00    -0.706    8.17  -18.95
ATOM   3004  HN  GLU A 310      59.382  17.566   5.303  1.00 99.99     0.248    0.00    0.00
ATOM   3005  N   LYS A 311      58.855  17.033   8.314  1.00 25.00    -0.520    9.00  -17.40
ATOM   3006  CA  LYS A 311      58.149  16.548   9.521  1.00 25.00     0.227    9.40    4.00
ATOM   3007  C   LYS A 311      59.078  15.952  10.601  1.00 25.00     0.526    9.82    4.00
ATOM   3008  O   LYS A 311      59.181  16.500  11.696  1.00 25.00    -0.500    8.17  -17.40
ATOM   3009  CB  LYS A 311      57.077  15.536   9.082  1.00 50.00     0.039   12.77    4.00
ATOM   3010  CG  LYS A 311      56.268  14.943  10.243  1.00 50.00     0.053   12.77    4.00
ATOM   3011  CD  LYS A 311      55.264  13.897   9.750  1.00 50.00     0.048   12.77    4.00
ATOM   3012  CE  LYS A 311      54.583  13.151  10.904  1.00 50.00     0.218   12.77    4.00
ATOM   3013  NZ  LYS A 311      53.776  14.036  11.759  1.00 50.00    -0.272   13.25  -39.20
ATOM   3014  HN  LYS A 311      58.445  16.739   7.451  1.00 99.99     0.248    0.00    0.00
ATOM   3015  HZ1 LYS A 311      53.358  13.493  12.488  1.00 99.99     0.311    0.00    0.00
ATOM   3016  HZ2 LYS A 311      54.371  14.756  12.123  1.00 99.99     0.311    0.00    0.00
ATOM   3017  HZ3 LYS A 311      53.057  14.459  11.205  1.00 99.99     0.311    0.00    0.00
ATOM   3018  N   PHE A 312      59.874  14.953  10.204  1.00 25.00    -0.520    9.00  -17.40
ATOM   3019  CA  PHE A 312      60.765  14.205  11.120  1.00 25.00     0.214    9.40    4.00
ATOM   3020  C   PHE A 312      61.785  15.082  11.869  1.00 25.00     0.526    9.82    4.00
ATOM   3021  O   PHE A 312      61.972  14.930  13.074  1.00 25.00    -0.500    8.17  -17.40
ATOM   3022  CB  PHE A 312      61.533  13.123  10.352  1.00 50.00     0.038   12.77    4.00
ATOM   3023  CG  PHE A 312      60.647  12.148   9.574  1.00 50.00     0.011    7.26    0.60
ATOM   3024  CD1 PHE A 312      60.953  11.902   8.242  1.00 50.00    -0.011   10.80    0.60
ATOM   3025  CD2 PHE A 312      59.527  11.556  10.152  1.00 50.00    -0.011   10.80    0.60
ATOM   3026  CE1 PHE A 312      60.132  11.084   7.479  1.00 50.00     0.004   10.80    0.60
ATOM   3027  CE2 PHE A 312      58.699  10.747   9.384  1.00 50.00     0.004   10.80    0.60
ATOM   3028  CZ  PHE A 312      58.999  10.514   8.048  1.00 50.00    -0.003   10.80    0.60
ATOM   3029  HN  PHE A 312      59.862  14.629   9.257  1.00 99.99     0.248    0.00    0.00
ATOM   3030  N   ARG A 313      62.304  16.088  11.155  1.00 25.00    -0.520    9.00  -17.40
ATOM   3031  CA  ARG A 313      63.309  17.044  11.667  1.00 25.00     0.237    9.40    4.00
ATOM   3032  C   ARG A 313      62.801  17.795  12.907  1.00 25.00     0.526    9.82    4.00
ATOM   3033  O   ARG A 313      63.458  17.770  13.940  1.00 25.00    -0.500    8.17  -17.40
ATOM   3034  CB  ARG A 313      63.668  18.091  10.606  1.00 25.00     0.049   12.77    4.00
ATOM   3035  CG  ARG A 313      64.127  17.477   9.285  1.00 25.00     0.058   12.77    4.00
ATOM   3036  CD  ARG A 313      64.275  18.574   8.236  1.00 50.00     0.111   12.77    4.00
ATOM   3037  NE  ARG A 313      64.180  17.948   6.910  1.00 50.00    -0.493    9.00  -24.67
ATOM   3038  CZ  ARG A 313      64.205  18.567   5.733  1.00 50.00     0.814    6.95    4.00
ATOM   3039  NH1 ARG A 313      64.323  19.878   5.628  1.00 50.00    -0.634    9.00  -24.67
ATOM   3040  NH2 ARG A 313      64.030  17.865   4.628  1.00 50.00    -0.634    9.00  -24.67
ATOM   3041  HN  ARG A 313      61.988  16.275  10.225  1.00 99.99     0.248    0.00    0.00
ATOM   3042  HE  ARG A 313      63.976  16.970   6.908  1.00 99.99     0.294    0.00    0.00
ATOM   3043 1HH1 ARG A 313      64.345  20.314   4.728  1.00 99.99     0.361    0.00    0.00
ATOM   3044 2HH1 ARG A 313      64.388  20.429   6.458  1.00 99.99     0.361    0.00    0.00
ATOM   3045 1HH2 ARG A 313      64.056  18.323   3.743  1.00 99.99     0.361    0.00    0.00
ATOM   3046 2HH2 ARG A 313      63.854  16.884   4.692  1.00 99.99     0.361    0.00    0.00
ATOM   3047  N   ARG A 314      61.531  18.209  12.842  1.00 25.00    -0.520    9.00  -17.40
ATOM   3048  CA  ARG A 314      60.853  18.919  13.944  1.00 25.00     0.237    9.40    4.00
ATOM   3049  C   ARG A 314      60.806  18.121  15.254  1.00 25.00     0.526    9.82    4.00
ATOM   3050  O   ARG A 314      61.080  18.676  16.309  1.00 25.00    -0.500    8.17  -17.40
ATOM   3051  CB  ARG A 314      59.421  19.285  13.547  1.00 25.00     0.049   12.77    4.00
ATOM   3052  CG  ARG A 314      59.383  20.475  12.591  1.00 25.00     0.058   12.77    4.00
ATOM   3053  CD  ARG A 314      57.940  20.904  12.325  1.00 25.00     0.111   12.77    4.00
ATOM   3054  NE  ARG A 314      57.314  20.070  11.283  1.00 50.00    -0.493    9.00  -24.67
ATOM   3055  CZ  ARG A 314      56.865  20.522  10.109  1.00 50.00     0.814    6.95    4.00
ATOM   3056  NH1 ARG A 314      56.968  21.803   9.781  1.00 50.00    -0.634    9.00  -24.67
ATOM   3057  NH2 ARG A 314      56.249  19.707   9.268  1.00 50.00    -0.634    9.00  -24.67
ATOM   3058  HN  ARG A 314      60.962  18.038  12.038  1.00 99.99     0.248    0.00    0.00
ATOM   3059  HE  ARG A 314      57.217  19.100  11.494  1.00 99.99     0.294    0.00    0.00
ATOM   3060 1HH1 ARG A 314      56.653  22.143   8.893  1.00 99.99     0.361    0.00    0.00
ATOM   3061 2HH1 ARG A 314      57.380  22.434  10.434  1.00 99.99     0.361    0.00    0.00
ATOM   3062 1HH2 ARG A 314      55.921  20.064   8.393  1.00 99.99     0.361    0.00    0.00
ATOM   3063 2HH2 ARG A 314      56.098  18.750   9.506  1.00 99.99     0.361    0.00    0.00
ATOM   3064  N   TYR A 315      60.537  16.817  15.130  1.00 25.00    -0.520    9.00  -17.40
ATOM   3065  CA  TYR A 315      60.386  15.901  16.279  1.00 25.00     0.245    9.40    4.00
ATOM   3066  C   TYR A 315      61.705  15.330  16.822  1.00 25.00     0.526    9.82    4.00
ATOM   3067  O   TYR A 315      61.924  15.311  18.029  1.00 25.00    -0.500    8.17  -17.40
ATOM   3068  CB  TYR A 315      59.464  14.723  15.929  1.00 25.00     0.022   12.77    4.00
ATOM   3069  CG  TYR A 315      58.024  15.051  15.510  1.00 25.00    -0.001    7.26    0.60
ATOM   3070  CD1 TYR A 315      57.297  14.050  14.875  1.00 50.00    -0.035   10.80    0.60
ATOM   3071  CD2 TYR A 315      57.437  16.299  15.707  1.00 50.00    -0.035   10.80    0.60
ATOM   3072  CE1 TYR A 315      56.008  14.290  14.424  1.00 50.00     0.100   10.80    0.60
ATOM   3073  CE2 TYR A 315      56.147  16.542  15.263  1.00 50.00     0.100   10.80    0.60
ATOM   3074  CZ  TYR A 315      55.434  15.542  14.614  1.00 50.00    -0.121    7.26    0.60
ATOM   3075  OH  TYR A 315      54.200  15.816  14.124  1.00 50.00    -0.368   10.94  -17.40
ATOM   3076  HN  TYR A 315      60.388  16.412  14.231  1.00 99.99     0.248    0.00    0.00
ATOM   3077  HH  TYR A 315      53.824  14.996  13.699  1.00 99.99     0.339    0.00    0.00
ATOM   3078  N   LEU A 316      62.545  14.823  15.920  1.00 25.00    -0.520    9.00  -17.40
ATOM   3079  CA  LEU A 316      63.784  14.120  16.314  1.00 25.00     0.204    9.40    4.00
ATOM   3080  C   LEU A 316      65.031  15.006  16.427  1.00 25.00     0.526    9.82    4.00
ATOM   3081  O   LEU A 316      65.845  14.810  17.331  1.00 25.00    -0.500    8.17  -17.40
ATOM   3082  CB  LEU A 316      64.076  12.952  15.362  1.00 25.00     0.016   12.77    4.00
ATOM   3083  CG  LEU A 316      62.979  11.880  15.315  1.00 25.00     0.054    9.40    4.00
ATOM   3084  CD1 LEU A 316      63.368  10.825  14.281  1.00 50.00    -0.014   16.15    4.00
ATOM   3085  CD2 LEU A 316      62.749  11.208  16.673  1.00 50.00    -0.014   16.15    4.00
ATOM   3086  HN  LEU A 316      62.325  14.812  14.942  1.00 99.99     0.248    0.00    0.00
ATOM   3087  N   SER A 317      65.171  15.968  15.514  1.00 25.00    -0.520    9.00  -17.40
ATOM   3088  CA  SER A 317      66.355  16.851  15.480  1.00 25.00     0.292    9.40    4.00
ATOM   3089  C   SER A 317      66.333  17.856  16.638  1.00 25.00     0.526    9.82    4.00
ATOM   3090  O   SER A 317      65.766  18.946  16.573  1.00 25.00    -0.500    8.17  -17.40
ATOM   3091  CB  SER A 317      66.524  17.553  14.127  1.00 25.00     0.194   12.77    4.00
ATOM   3092  OG  SER A 317      67.673  18.410  14.134  1.00 25.00    -0.550   11.04  -17.40
ATOM   3093  HN  SER A 317      64.417  16.247  14.915  1.00 99.99     0.248    0.00    0.00
ATOM   3094  HG  SER A 317      67.809  18.747  13.198  1.00 99.99     0.310    0.00    0.00
ATOM   3095  N   VAL A 318      67.041  17.433  17.685  1.00 25.00    -0.520    9.00  -17.40
ATOM   3096  CA  VAL A 318      67.253  18.215  18.923  1.00 25.00     0.201    9.40    4.00
ATOM   3097  C   VAL A 318      67.827  19.624  18.670  1.00 25.00     0.526    9.82    4.00
ATOM   3098  O   VAL A 318      67.584  20.555  19.430  1.00 25.00    -0.500    8.17  -17.40
ATOM   3099  CB  VAL A 318      68.078  17.432  19.970  1.00 50.00     0.033    9.40    4.00
ATOM   3100  CG1 VAL A 318      67.310  16.194  20.446  1.00 50.00     0.006   16.15    4.00
ATOM   3101  CG2 VAL A 318      69.479  17.033  19.486  1.00 50.00     0.006   16.15    4.00
ATOM   3102  HN  VAL A 318      67.318  16.473  17.734  1.00 99.99     0.248    0.00    0.00
ATOM   3103  N   PHE A 319      68.548  19.744  17.551  1.00 25.00    -0.520    9.00  -17.40
ATOM   3104  CA  PHE A 319      69.033  21.027  17.017  1.00 25.00     0.214    9.40    4.00
ATOM   3105  C   PHE A 319      67.955  21.878  16.336  1.00 25.00     0.526    9.82    4.00
ATOM   3106  O   PHE A 319      67.751  23.013  16.751  1.00 25.00    -0.500    8.17  -17.40
ATOM   3107  CB  PHE A 319      70.218  20.816  16.074  1.00 25.00     0.038   12.77    4.00
ATOM   3108  CG  PHE A 319      71.500  20.682  16.892  1.00 25.00     0.011    7.26    0.60
ATOM   3109  CD1 PHE A 319      72.203  21.830  17.239  1.00 50.00    -0.011   10.80    0.60
ATOM   3110  CD2 PHE A 319      71.908  19.441  17.363  1.00 50.00    -0.011   10.80    0.60
ATOM   3111  CE1 PHE A 319      73.319  21.734  18.059  1.00 50.00     0.004   10.80    0.60
ATOM   3112  CE2 PHE A 319      73.023  19.346  18.184  1.00 50.00     0.004   10.80    0.60
ATOM   3113  CZ  PHE A 319      73.730  20.493  18.531  1.00 50.00    -0.003   10.80    0.60
ATOM   3114  HN  PHE A 319      68.750  18.946  16.990  1.00 99.99     0.248    0.00    0.00
ATOM   3115  N   PHE A 320      67.183  21.288  15.419  1.00 25.00    -0.520    9.00  -17.40
ATOM   3116  CA  PHE A 320      66.100  22.016  14.721  1.00 25.00     0.214    9.40    4.00
ATOM   3117  C   PHE A 320      65.003  22.510  15.686  1.00 25.00     0.526    9.82    4.00
ATOM   3118  O   PHE A 320      64.501  23.622  15.524  1.00 25.00    -0.500    8.17  -17.40
ATOM   3119  CB  PHE A 320      65.510  21.174  13.583  1.00 25.00     0.038   12.77    4.00
ATOM   3120  CG  PHE A 320      64.549  21.990  12.709  1.00 25.00     0.011    7.26    0.60
ATOM   3121  CD1 PHE A 320      65.026  22.705  11.614  1.00 25.00    -0.011   10.80    0.60
ATOM   3122  CD2 PHE A 320      63.212  22.090  13.074  1.00 25.00    -0.011   10.80    0.60
ATOM   3123  CE1 PHE A 320      64.162  23.517  10.889  1.00 25.00     0.004   10.80    0.60
ATOM   3124  CE2 PHE A 320      62.354  22.914  12.359  1.00 25.00     0.004   10.80    0.60
ATOM   3125  CZ  PHE A 320      62.829  23.626  11.267  1.00 25.00    -0.003   10.80    0.60
ATOM   3126  HN  PHE A 320      67.260  20.316  15.194  1.00 99.99     0.248    0.00    0.00
ATOM   3127  N   ARG A 321      64.733  21.738  16.743  1.00 25.00    -0.520    9.00  -17.40
ATOM   3128  CA  ARG A 321      63.849  22.193  17.837  1.00 25.00     0.237    9.40    4.00
ATOM   3129  C   ARG A 321      64.424  23.453  18.505  1.00 25.00     0.526    9.82    4.00
ATOM   3130  O   ARG A 321      63.828  24.518  18.398  1.00 25.00    -0.500    8.17  -17.40
ATOM   3131  CB  ARG A 321      63.575  21.073  18.851  1.00 25.00     0.049   12.77    4.00
ATOM   3132  CG  ARG A 321      62.697  21.558  20.017  1.00 25.00     0.058   12.77    4.00
ATOM   3133  CD  ARG A 321      61.609  20.564  20.434  1.00 25.00     0.111   12.77    4.00
ATOM   3134  NE  ARG A 321      62.177  19.300  20.938  1.00 25.00    -0.493    9.00  -24.67
ATOM   3135  CZ  ARG A 321      62.250  18.155  20.257  1.00 25.00     0.814    6.95    4.00
ATOM   3136  NH1 ARG A 321      61.851  18.056  19.001  1.00 25.00    -0.634    9.00  -24.67
ATOM   3137  NH2 ARG A 321      62.701  17.051  20.827  1.00 25.00    -0.634    9.00  -24.67
ATOM   3138  HN  ARG A 321      65.069  20.795  16.815  1.00 99.99     0.248    0.00    0.00
ATOM   3139  HE  ARG A 321      62.498  19.313  21.882  1.00 99.99     0.294    0.00    0.00
ATOM   3140 1HH1 ARG A 321      61.911  17.175  18.530  1.00 99.99     0.361    0.00    0.00
ATOM   3141 2HH1 ARG A 321      61.503  18.856  18.510  1.00 99.99     0.361    0.00    0.00
ATOM   3142 1HH2 ARG A 321      62.732  16.218  20.275  1.00 99.99     0.361    0.00    0.00
ATOM   3143 2HH2 ARG A 321      62.981  17.041  21.783  1.00 99.99     0.361    0.00    0.00
ATOM   3144  N   LYS A 322      65.675  23.368  18.969  1.00 25.00    -0.520    9.00  -17.40
ATOM   3145  CA  LYS A 322      66.389  24.539  19.520  1.00 25.00     0.227    9.40    4.00
ATOM   3146  C   LYS A 322      66.447  25.732  18.548  1.00 25.00     0.526    9.82    4.00
ATOM   3147  O   LYS A 322      66.327  26.870  18.978  1.00 25.00    -0.500    8.17  -17.40
ATOM   3148  CB  LYS A 322      67.815  24.195  19.959  1.00 25.00     0.039   12.77    4.00
ATOM   3149  CG  LYS A 322      67.852  23.314  21.213  1.00 25.00     0.053   12.77    4.00
ATOM   3150  CD  LYS A 322      69.236  23.314  21.878  1.00 50.00     0.048   12.77    4.00
ATOM   3151  CE  LYS A 322      70.357  22.673  21.049  1.00 50.00     0.218   12.77    4.00
ATOM   3152  NZ  LYS A 322      70.194  21.217  20.933  1.00 50.00    -0.272   13.25  -39.20
ATOM   3153  HN  LYS A 322      66.184  22.507  18.978  1.00 99.99     0.248    0.00    0.00
ATOM   3154  HZ1 LYS A 322      70.940  20.845  20.380  1.00 99.99     0.311    0.00    0.00
ATOM   3155  HZ2 LYS A 322      70.214  20.809  21.845  1.00 99.99     0.311    0.00    0.00
ATOM   3156  HZ3 LYS A 322      69.314  21.017  20.495  1.00 99.99     0.311    0.00    0.00
ATOM   3157  N   HIS A 323      66.514  25.435  17.247  1.00 25.00    -0.520    9.00  -17.40
ATOM   3158  CA  HIS A 323      66.505  26.427  16.156  1.00 25.00     0.219    9.40    4.00
ATOM   3159  C   HIS A 323      65.168  27.189  16.095  1.00 25.00     0.526    9.82    4.00
ATOM   3160  O   HIS A 323      65.177  28.407  16.275  1.00 25.00    -0.500    8.17  -17.40
ATOM   3161  CB  HIS A 323      66.799  25.717  14.826  1.00 25.00     0.060   12.77    4.00
ATOM   3162  CG  HIS A 323      67.554  26.545  13.775  1.00 25.00     0.089    7.26    0.60
ATOM   3163  ND1 HIS A 323      68.180  26.025  12.721  1.00 50.00    -0.444    9.25  -17.40
ATOM   3164  HD1 HIS A 323      68.169  25.044  12.442  1.00  0.00     0.320    0.00    0.00
ATOM   3165  CD2 HIS A 323      67.818  27.852  13.793  1.00 50.00     0.145   10.80    0.60
ATOM   3166  CE1 HIS A 323      68.822  27.009  12.095  1.00 50.00     0.384   10.80    0.60
ATOM   3167  NE2 HIS A 323      68.603  28.137  12.760  1.00 50.00    -0.527    9.25  -17.40
ATOM   3168  HN  HIS A 323      66.663  24.490  16.951  1.00 99.99     0.248    0.00    0.00
ATOM   3169  HE  HIS A 323      68.958  29.043  12.509  1.00 99.99     0.000    0.00    0.00
ATOM   3170  N   ILE A 324      64.042  26.466  16.027  1.00 25.00    -0.520    9.00  -17.40
ATOM   3171  CA  ILE A 324      62.700  27.096  16.084  1.00 25.00     0.199    9.40    4.00
ATOM   3172  C   ILE A 324      62.478  27.850  17.407  1.00 25.00     0.526    9.82    4.00
ATOM   3173  O   ILE A 324      62.114  29.022  17.381  1.00 25.00    -0.500    8.17  -17.40
ATOM   3174  CB  ILE A 324      61.500  26.173  15.770  1.00 25.00     0.030    9.40    4.00
ATOM   3175  CG1 ILE A 324      61.354  24.971  16.717  1.00 25.00     0.017   12.77    4.00
ATOM   3176  CG2 ILE A 324      61.561  25.743  14.301  1.00 50.00     0.001   16.15    4.00
ATOM   3177  CD1 ILE A 324      59.974  24.300  16.680  1.00 25.00    -0.001   16.15    4.00
ATOM   3178  HN  ILE A 324      64.055  25.465  15.929  1.00 99.99     0.248    0.00    0.00
ATOM   3179  N   THR A 325      62.969  27.259  18.504  1.00 25.00    -0.520    9.00  -17.40
ATOM   3180  CA  THR A 325      62.934  27.878  19.845  1.00 25.00     0.268    9.40    4.00
ATOM   3181  C   THR A 325      63.691  29.213  19.821  1.00 25.00     0.526    9.82    4.00
ATOM   3182  O   THR A 325      63.053  30.248  19.872  1.00 25.00    -0.500    8.17  -17.40
ATOM   3183  CB  THR A 325      63.510  26.960  20.940  1.00 25.00     0.211    9.40    4.00
ATOM   3184  OG1 THR A 325      62.900  25.672  20.857  1.00 25.00    -0.550   11.04  -17.40
ATOM   3185  CG2 THR A 325      63.254  27.521  22.344  1.00 25.00     0.007   16.15    4.00
ATOM   3186  HN  THR A 325      63.321  26.319  18.484  1.00 99.99     0.248    0.00    0.00
ATOM   3187  HG1 THR A 325      63.284  25.077  21.563  1.00 99.99     0.310    0.00    0.00
ATOM   3188  N   LYS A 326      64.987  29.175  19.500  1.00 25.00    -0.520    9.00  -17.40
ATOM   3189  CA  LYS A 326      65.865  30.360  19.482  1.00 25.00     0.227    9.40    4.00
ATOM   3190  C   LYS A 326      65.382  31.468  18.523  1.00 25.00     0.526    9.82    4.00
ATOM   3191  O   LYS A 326      65.401  32.634  18.895  1.00 25.00    -0.500    8.17  -17.40
ATOM   3192  CB  LYS A 326      67.301  29.899  19.185  1.00 50.00     0.039   12.77    4.00
ATOM   3193  CG  LYS A 326      68.338  31.014  19.342  1.00 50.00     0.053   12.77    4.00
ATOM   3194  CD  LYS A 326      68.744  31.571  17.976  1.00 50.00     0.048   12.77    4.00
ATOM   3195  CE  LYS A 326      69.255  33.008  18.071  1.00 50.00     0.218   12.77    4.00
ATOM   3196  NZ  LYS A 326      68.142  33.912  18.385  1.00 50.00    -0.272   13.25  -39.20
ATOM   3197  HN  LYS A 326      65.438  28.313  19.246  1.00 99.99     0.248    0.00    0.00
ATOM   3198  HZ1 LYS A 326      68.457  34.856  18.466  1.00 99.99     0.311    0.00    0.00
ATOM   3199  HZ2 LYS A 326      67.432  33.859  17.679  1.00 99.99     0.311    0.00    0.00
ATOM   3200  HZ3 LYS A 326      67.708  33.642  19.247  1.00 99.99     0.311    0.00    0.00
ATOM   3201  N   ARG A 327      64.863  31.066  17.355  1.00 25.00    -0.520    9.00  -17.40
ATOM   3202  CA  ARG A 327      64.225  31.979  16.383  1.00 25.00     0.237    9.40    4.00
ATOM   3203  C   ARG A 327      63.048  32.709  17.064  1.00 25.00     0.526    9.82    4.00
ATOM   3204  O   ARG A 327      63.164  33.881  17.398  1.00 25.00    -0.500    8.17  -17.40
ATOM   3205  CB  ARG A 327      63.773  31.151  15.165  1.00 50.00     0.049   12.77    4.00
ATOM   3206  CG  ARG A 327      63.443  31.906  13.866  1.00 50.00     0.058   12.77    4.00
ATOM   3207  CD  ARG A 327      62.153  32.739  13.874  1.00 50.00     0.111   12.77    4.00
ATOM   3208  NE  ARG A 327      62.413  34.080  14.427  1.00 50.00    -0.493    9.00  -24.67
ATOM   3209  CZ  ARG A 327      61.521  34.977  14.857  1.00 50.00     0.814    6.95    4.00
ATOM   3210  NH1 ARG A 327      60.214  34.766  14.826  1.00 50.00    -0.634    9.00  -24.67
ATOM   3211  NH2 ARG A 327      61.951  36.084  15.442  1.00 50.00    -0.634    9.00  -24.67
ATOM   3212  HN  ARG A 327      64.905  30.106  17.070  1.00 99.99     0.248    0.00    0.00
ATOM   3213  HE  ARG A 327      63.369  34.357  14.453  1.00 99.99     0.294    0.00    0.00
ATOM   3214 1HH1 ARG A 327      59.596  35.473  15.158  1.00 99.99     0.361    0.00    0.00
ATOM   3215 2HH1 ARG A 327      59.869  33.898  14.475  1.00 99.99     0.361    0.00    0.00
ATOM   3216 1HH2 ARG A 327      61.306  36.769  15.769  1.00 99.99     0.361    0.00    0.00
ATOM   3217 2HH2 ARG A 327      62.932  36.203  15.600  1.00 99.99     0.361    0.00    0.00
ATOM   3218  N   PHE A 328      62.046  31.928  17.473  1.00 25.00    -0.520    9.00  -17.40
ATOM   3219  CA  PHE A 328      60.800  32.438  18.076  1.00 25.00     0.214    9.40    4.00
ATOM   3220  C   PHE A 328      60.877  32.975  19.524  1.00 25.00     0.526    9.82    4.00
ATOM   3221  O   PHE A 328      59.914  33.570  19.998  1.00 25.00    -0.500    8.17  -17.40
ATOM   3222  CB  PHE A 328      59.697  31.378  17.937  1.00 25.00     0.038   12.77    4.00
ATOM   3223  CG  PHE A 328      59.207  31.214  16.490  1.00 25.00     0.011    7.26    0.60
ATOM   3224  CD1 PHE A 328      59.575  30.110  15.727  1.00 25.00    -0.011   10.80    0.60
ATOM   3225  CD2 PHE A 328      58.351  32.163  15.942  1.00 25.00    -0.011   10.80    0.60
ATOM   3226  CE1 PHE A 328      59.088  29.955  14.437  1.00 50.00     0.004   10.80    0.60
ATOM   3227  CE2 PHE A 328      57.863  32.009  14.650  1.00 50.00     0.004   10.80    0.60
ATOM   3228  CZ  PHE A 328      58.226  30.900  13.895  1.00 50.00    -0.003   10.80    0.60
ATOM   3229  HN  PHE A 328      62.109  30.929  17.416  1.00 99.99     0.248    0.00    0.00
ATOM   3230  N   CYS A 329      61.980  32.689  20.231  1.00 25.00    -0.520    9.00  -17.40
ATOM   3231  CA  CYS A 329      62.207  33.028  21.654  1.00 25.00     0.146    9.40    4.00
ATOM   3232  C   CYS A 329      62.405  34.531  21.898  1.00 25.00     0.526    9.82    4.00
ATOM   3233  O   CYS A 329      63.503  35.057  22.065  1.00 25.00    -0.500    8.17  -17.40
ATOM   3234  CB  CYS A 329      63.368  32.218  22.250  1.00 25.00     0.100   12.77    4.00
ATOM   3235  SG  CYS A 329      63.630  32.528  24.037  1.00 25.00    -0.135   19.93   -6.40
ATOM   3236  HN  CYS A 329      62.699  32.124  19.823  1.00 99.99     0.248    0.00    0.00
ATOM   3237  HG  CYS A 329      64.677  31.721  24.174  1.00 99.99     0.135    0.00    0.00
ATOM   3238  N   LYS A 330      61.242  35.142  22.083  1.00 25.00    -0.520    9.00  -17.40
ATOM   3239  CA  LYS A 330      61.067  36.600  22.251  1.00 25.00     0.227    9.40    4.00
ATOM   3240  C   LYS A 330      60.020  36.951  23.333  1.00 25.00     0.526    9.82    4.00
ATOM   3241  O   LYS A 330      59.654  38.104  23.527  1.00 25.00    -0.500    8.17  -17.40
ATOM   3242  CB  LYS A 330      60.644  37.201  20.897  1.00 25.00     0.039   12.77    4.00
ATOM   3243  CG  LYS A 330      61.620  36.942  19.737  1.00 25.00     0.053   12.77    4.00
ATOM   3244  CD  LYS A 330      62.959  37.672  19.904  1.00 50.00     0.048   12.77    4.00
ATOM   3245  CE  LYS A 330      64.014  37.177  18.910  1.00 50.00     0.218   12.77    4.00
ATOM   3246  NZ  LYS A 330      64.473  35.822  19.249  1.00 50.00    -0.272   13.25  -39.20
ATOM   3247  HN  LYS A 330      60.403  34.595  22.045  1.00 99.99     0.248    0.00    0.00
ATOM   3248  HZ1 LYS A 330      65.138  35.484  18.580  1.00 99.99     0.311    0.00    0.00
ATOM   3249  HZ2 LYS A 330      64.867  35.793  20.169  1.00 99.99     0.311    0.00    0.00
ATOM   3250  HZ3 LYS A 330      63.698  35.188  19.218  1.00 99.99     0.311    0.00    0.00
ATOM   3251  N   GLN A 331      59.603  35.925  24.081  1.00 25.00    -0.520    9.00  -17.40
ATOM   3252  CA  GLN A 331      58.555  35.994  25.124  1.00 25.00     0.210    9.40    4.00
ATOM   3253  C   GLN A 331      59.126  36.384  26.498  1.00 25.00     0.526    9.82    4.00
ATOM   3254  O   GLN A 331      58.412  36.864  27.372  1.00 25.00    -0.500    8.17  -17.40
ATOM   3255  CB  GLN A 331      57.814  34.653  25.253  1.00 50.00     0.053   12.77    4.00
ATOM   3256  CG  GLN A 331      57.098  34.175  23.978  1.00 50.00    -0.043   12.77    4.00
ATOM   3257  CD  GLN A 331      58.048  33.711  22.866  1.00 50.00     0.675    9.82    4.00
ATOM   3258  OE1 GLN A 331      59.189  33.312  23.076  1.00 50.00    -0.470    8.17  -17.40
ATOM   3259  NE2 GLN A 331      57.618  33.837  21.634  1.00 50.00    -0.867   13.25  -17.40
ATOM   3260  HN  GLN A 331      59.951  35.005  23.906  1.00 99.99     0.248    0.00    0.00
ATOM   3261 1HE2 GLN A 331      58.255  33.557  20.906  1.00 99.99     0.344    0.00    0.00
ATOM   3262 2HE2 GLN A 331      56.713  34.193  21.424  1.00 99.99     0.344    0.00    0.00
ATOM   3263  N   CYS A 332      60.399  36.024  26.705  1.00 25.00    -0.520    9.00  -17.40
ATOM   3264  CA  CYS A 332      61.235  36.541  27.807  1.00 25.00     0.146    9.40    4.00
ATOM   3265  C   CYS A 332      61.107  38.078  27.830  1.00 25.00     0.526    9.82    4.00
ATOM   3266  O   CYS A 332      61.189  38.675  26.762  1.00 25.00    -0.500    8.17  -17.40
ATOM   3267  CB  CYS A 332      62.686  36.146  27.513  1.00 25.00     0.100   12.77    4.00
ATOM   3268  SG  CYS A 332      63.920  36.805  28.693  1.00 25.00    -0.135   19.93   -6.40
ATOM   3269  HN  CYS A 332      60.860  35.400  26.084  1.00 99.99     0.248    0.00    0.00
ATOM   3270  HG  CYS A 332      64.983  36.309  28.065  1.00 99.99     0.135    0.00    0.00
ATOM   3271  N   PRO A 333      60.745  38.680  28.971  1.00 25.00    -0.257    9.00  -17.40
ATOM   3272  CA  PRO A 333      60.503  40.134  29.065  1.00 25.00     0.112    9.40    4.00
ATOM   3273  C   PRO A 333      61.757  41.022  29.154  1.00 25.00     0.526    9.82    4.00
ATOM   3274  O   PRO A 333      61.757  42.141  28.656  1.00 25.00    -0.500    8.17  -17.40
ATOM   3275  CB  PRO A 333      59.599  40.281  30.291  1.00 50.00    -0.001   12.77    4.00
ATOM   3276  CG  PRO A 333      60.035  39.131  31.200  1.00 50.00     0.036   12.77    4.00
ATOM   3277  CD  PRO A 333      60.362  37.998  30.225  1.00 50.00     0.084   12.77    4.00
ATOM   3278  N   VAL A 334      62.738  40.567  29.936  1.00 50.00    -0.520    9.00  -17.40
ATOM   3279  CA  VAL A 334      64.004  41.292  30.178  1.00 50.00     0.201    9.40    4.00
ATOM   3280  C   VAL A 334      64.958  41.103  28.981  1.00 50.00     0.526    9.82    4.00
ATOM   3281  O   VAL A 334      65.260  42.040  28.250  1.00 50.00    -0.500    8.17  -17.40
ATOM   3282  CB  VAL A 334      64.625  40.859  31.530  1.00 50.00     0.033    9.40    4.00
ATOM   3283  CG1 VAL A 334      65.963  41.552  31.820  1.00 50.00     0.006   16.15    4.00
ATOM   3284  CG2 VAL A 334      63.679  41.148  32.701  1.00 50.00     0.006   16.15    4.00
ATOM   3285  HN  VAL A 334      62.626  39.720  30.446  1.00 99.99     0.248    0.00    0.00
ATOM   3286  N   PHE A 335      65.556  39.912  28.939  1.00 50.00    -0.520    9.00  -17.40
ATOM   3287  CA  PHE A 335      66.501  39.510  27.885  1.00 50.00     0.214    9.40    4.00
ATOM   3288  C   PHE A 335      65.770  39.151  26.576  1.00 50.00     0.526    9.82    4.00
ATOM   3289  O   PHE A 335      64.545  39.154  26.512  1.00 50.00    -0.500    8.17  -17.40
ATOM   3290  CB  PHE A 335      67.354  38.354  28.430  1.00 50.00     0.038   12.77    4.00
ATOM   3291  CG  PHE A 335      68.595  38.084  27.572  1.00 50.00     0.011    7.26    0.60
ATOM   3292  CD1 PHE A 335      69.470  39.119  27.253  1.00 50.00    -0.011   10.80    0.60
ATOM   3293  CD2 PHE A 335      68.758  36.837  26.978  1.00 50.00    -0.011   10.80    0.60
ATOM   3294  CE1 PHE A 335      70.496  38.911  26.342  1.00 50.00     0.004   10.80    0.60
ATOM   3295  CE2 PHE A 335      69.782  36.629  26.064  1.00 50.00     0.004   10.80    0.60
ATOM   3296  CZ  PHE A 335      70.654  37.665  25.746  1.00 50.00    -0.003   10.80    0.60
ATOM   3297  HN  PHE A 335      65.362  39.217  29.622  1.00 99.99     0.248    0.00    0.00
ATOM   3298  N   TYR A 336      66.562  38.728  25.591  1.00 50.00    -0.520    9.00  -17.40
ATOM   3299  CA  TYR A 336      66.151  38.454  24.199  1.00 50.00     0.245    9.40    4.00
ATOM   3300  C   TYR A 336      65.606  39.662  23.414  1.00 50.00     0.526    9.82    4.00
ATOM   3301  O   TYR A 336      65.026  39.528  22.341  1.00 50.00    -0.500    8.17  -17.40
ATOM   3302  CB  TYR A 336      65.276  37.196  24.075  1.00 50.00     0.022   12.77    4.00
ATOM   3303  CG  TYR A 336      66.091  35.930  24.366  1.00 50.00    -0.001    7.26    0.60
ATOM   3304  CD1 TYR A 336      67.051  35.490  23.463  1.00 50.00    -0.035   10.80    0.60
ATOM   3305  CD2 TYR A 336      65.847  35.188  25.513  1.00 50.00    -0.035   10.80    0.60
ATOM   3306  CE1 TYR A 336      67.756  34.319  23.695  1.00 50.00     0.100   10.80    0.60
ATOM   3307  CE2 TYR A 336      66.548  34.016  25.756  1.00 50.00     0.100   10.80    0.60
ATOM   3308  CZ  TYR A 336      67.501  33.577  24.841  1.00 50.00    -0.121    7.26    0.60
ATOM   3309  OH  TYR A 336      68.206  32.443  25.078  1.00 50.00    -0.368   10.94  -17.40
ATOM   3310  HN  TYR A 336      67.515  38.495  25.787  1.00 99.99     0.248    0.00    0.00
ATOM   3311  HH  TYR A 336      67.846  31.994  25.893  1.00 99.99     0.339    0.00    0.00
ATOM   3312  N   ARG A 337      66.114  40.831  23.818  1.00 50.00    -0.520    9.00  -17.40
ATOM   3313  CA  ARG A 337      66.184  42.038  22.966  1.00 50.00     0.237    9.40    4.00
ATOM   3314  C   ARG A 337      67.488  42.030  22.141  1.00 50.00     0.526    9.82    4.00
ATOM   3315  O   ARG A 337      68.282  42.962  22.087  1.00 50.00    -0.500    8.17  -17.40
ATOM   3316  CB  ARG A 337      66.048  43.310  23.810  1.00 50.00     0.049   12.77    4.00
ATOM   3317  CG  ARG A 337      64.617  43.859  23.828  1.00 50.00     0.058   12.77    4.00
ATOM   3318  CD  ARG A 337      63.637  43.075  24.706  1.00 50.00     0.111   12.77    4.00
ATOM   3319  NE  ARG A 337      63.291  41.760  24.135  1.00 50.00    -0.493    9.00  -24.67
ATOM   3320  CZ  ARG A 337      62.396  40.913  24.633  1.00 50.00     0.814    6.95    4.00
ATOM   3321  NH1 ARG A 337      61.676  41.212  25.703  1.00 50.00    -0.634    9.00  -24.67
ATOM   3322  NH2 ARG A 337      62.238  39.715  24.093  1.00 50.00    -0.634    9.00  -24.67
ATOM   3323  HN  ARG A 337      66.400  40.967  24.763  1.00 99.99     0.248    0.00    0.00
ATOM   3324  HE  ARG A 337      63.769  41.490  23.301  1.00 99.99     0.294    0.00    0.00
ATOM   3325 1HH1 ARG A 337      61.030  40.533  26.052  1.00 99.99     0.361    0.00    0.00
ATOM   3326 2HH1 ARG A 337      61.829  42.069  26.193  1.00 99.99     0.361    0.00    0.00
ATOM   3327 1HH2 ARG A 337      61.552  39.104  24.489  1.00 99.99     0.361    0.00    0.00
ATOM   3328 2HH2 ARG A 337      62.784  39.420  23.311  1.00 99.99     0.361    0.00    0.00
ATOM   3329  N   GLU A 338      67.738  40.818  21.657  1.00 50.00    -0.520    9.00  -17.40
ATOM   3330  CA  GLU A 338      68.905  40.418  20.857  1.00 50.00     0.246    9.40    4.00
ATOM   3331  C   GLU A 338      68.937  41.093  19.476  1.00 50.00     0.526    9.82    4.00
ATOM   3332  O   GLU A 338      67.951  41.651  19.003  1.00 50.00    -0.500    8.17  -17.40
ATOM   3333  CB  GLU A 338      68.870  38.891  20.693  1.00 50.00     0.000   12.77    4.00
ATOM   3334  CG  GLU A 338      67.593  38.382  20.006  1.00 50.00    -0.208   12.77    4.00
ATOM   3335  CD  GLU A 338      67.780  36.944  19.536  1.00 50.00     0.620    9.82    4.00
ATOM   3336  OE1 GLU A 338      68.468  36.789  18.502  1.00 50.00    -0.706    8.17  -18.95
ATOM   3337  OE2 GLU A 338      67.384  36.036  20.292  1.00 50.00    -0.706    8.17  -18.95
ATOM   3338  HN  GLU A 338      67.046  40.108  21.774  1.00 99.99     0.248    0.00    0.00
ATOM   3339  N   THR A 339      70.105  40.986  18.845  1.00 50.00    -0.520    9.00  -17.40
ATOM   3340  CA  THR A 339      70.272  41.194  17.392  1.00 50.00     0.268    9.40    4.00
ATOM   3341  C   THR A 339      69.510  40.096  16.624  1.00 50.00     0.526    9.82    4.00
ATOM   3342  O   THR A 339      70.051  39.063  16.250  1.00 50.00    -0.500    8.17  -17.40
ATOM   3343  CB  THR A 339      71.766  41.193  17.019  1.00 50.00     0.211    9.40    4.00
ATOM   3344  OG1 THR A 339      72.448  40.107  17.661  1.00 50.00    -0.550   11.04  -17.40
ATOM   3345  CG2 THR A 339      72.424  42.533  17.360  1.00 50.00     0.007   16.15    4.00
ATOM   3346  HN  THR A 339      70.951  40.778  19.332  1.00 99.99     0.248    0.00    0.00
ATOM   3347  HG1 THR A 339      73.412  40.109  17.386  1.00 99.99     0.310    0.00    0.00
ATOM   3348  N   VAL A 340      68.200  40.329  16.510  1.00 50.00    -0.520    9.00  -17.40
ATOM   3349  CA  VAL A 340      67.193  39.395  15.951  1.00 50.00     0.201    9.40    4.00
ATOM   3350  C   VAL A 340      67.616  38.894  14.557  1.00 50.00     0.526    9.82    4.00
ATOM   3351  O   VAL A 340      68.021  39.687  13.716  1.00 50.00    -0.500    8.17  -17.40
ATOM   3352  CB  VAL A 340      65.820  40.100  15.828  1.00 50.00     0.033    9.40    4.00
ATOM   3353  CG1 VAL A 340      64.716  39.160  15.323  1.00 50.00     0.006   16.15    4.00
ATOM   3354  CG2 VAL A 340      65.350  40.729  17.144  1.00 50.00     0.006   16.15    4.00
ATOM   3355  HN  VAL A 340      67.811  41.159  16.909  1.00 99.99     0.248    0.00    0.00
ATOM   3356  N   ASP A 341      67.799  37.588  14.371  1.00 50.00    -0.520    9.00  -17.40
ATOM   3357  CA  ASP A 341      67.989  36.492  15.340  1.00 50.00     0.246    9.40    4.00
ATOM   3358  C   ASP A 341      69.431  35.989  15.215  1.00 50.00     0.526    9.82    4.00
ATOM   3359  O   ASP A 341      69.870  35.664  14.115  1.00 50.00    -0.500    8.17  -17.40
ATOM   3360  CB  ASP A 341      67.101  35.291  15.013  1.00 50.00    -0.208   12.77    4.00
ATOM   3361  CG  ASP A 341      65.801  35.335  15.801  1.00 50.00     0.620    9.82    4.00
ATOM   3362  OD1 ASP A 341      64.824  35.857  15.229  1.00 50.00    -0.706    8.17  -18.95
ATOM   3363  OD2 ASP A 341      65.850  34.876  16.954  1.00 50.00    -0.706    8.17  -18.95
ATOM   3364  HN  ASP A 341      67.849  37.299  13.403  1.00 99.99     0.248    0.00    0.00
ATOM   3365  N   GLY A 342      70.143  36.082  16.350  1.00 50.00    -0.520    9.00  -17.40
ATOM   3366  CA  GLY A 342      71.573  35.723  16.463  1.00 50.00     0.246    9.40    4.00
ATOM   3367  C   GLY A 342      72.402  36.339  15.327  1.00 50.00     0.526    9.82    4.00
ATOM   3368  O   GLY A 342      73.116  35.633  14.634  1.00 50.00    -0.500    8.17  -17.40
ATOM   3369  HN  GLY A 342      69.731  36.398  17.214  1.00 99.99     0.248    0.00    0.00
ATOM   3370  N   VAL A 343      72.166  37.635  15.099  1.00 50.00    -0.520    9.00  -17.40
ATOM   3371  CA  VAL A 343      72.613  38.427  13.935  1.00 50.00     0.201    9.40    4.00
ATOM   3372  C   VAL A 343      72.350  37.758  12.562  1.00 50.00     0.526    9.82    4.00
ATOM   3373  O   VAL A 343      73.257  37.468  11.791  1.00 50.00    -0.500    8.17  -17.40
ATOM   3374  CB  VAL A 343      74.021  39.037  14.155  1.00 50.00     0.033    9.40    4.00
ATOM   3375  CG1 VAL A 343      75.178  38.032  14.197  1.00 50.00     0.006   16.15    4.00
ATOM   3376  CG2 VAL A 343      74.301  40.172  13.166  1.00 50.00     0.006   16.15    4.00
ATOM   3377  HN  VAL A 343      71.608  38.153  15.753  1.00 99.99     0.248    0.00    0.00
ATOM   3378  N   THR A 344      71.077  37.881  12.163  1.00 50.00    -0.520    9.00  -17.40
ATOM   3379  CA  THR A 344      70.525  37.390  10.871  1.00 50.00     0.268    9.40    4.00
ATOM   3380  C   THR A 344      71.256  37.944   9.632  1.00 50.00     0.526    9.82    4.00
ATOM   3381  O   THR A 344      71.349  37.304   8.593  1.00 50.00    -0.500    8.17  -17.40
ATOM   3382  CB  THR A 344      69.026  37.742  10.834  1.00 50.00     0.211    9.40    4.00
ATOM   3383  OG1 THR A 344      68.430  37.002  11.896  1.00 50.00    -0.550   11.04  -17.40
ATOM   3384  CG2 THR A 344      68.285  37.476   9.516  1.00 50.00     0.007   16.15    4.00
ATOM   3385  HN  THR A 344      70.395  38.285  12.772  1.00 99.99     0.248    0.00    0.00
ATOM   3386  HG1 THR A 344      69.081  36.282  12.176  1.00 99.99     0.310    0.00    0.00
ATOM   3387  N   SER A 345      71.824  39.134   9.831  1.00 50.00    -0.520    9.00  -17.40
ATOM   3388  CA  SER A 345      72.567  39.963   8.865  1.00 50.00     0.292    9.40    4.00
ATOM   3389  C   SER A 345      73.701  39.249   8.104  1.00 50.00     0.526    9.82    4.00
ATOM   3390  O   SER A 345      74.189  39.763   7.101  1.00 50.00    -0.500    8.17  -17.40
ATOM   3391  CB  SER A 345      73.162  41.157   9.621  1.00 50.00     0.194   12.77    4.00
ATOM   3392  OG  SER A 345      72.198  41.697  10.537  1.00 50.00    -0.550   11.04  -17.40
ATOM   3393  HN  SER A 345      71.745  39.567  10.725  1.00 99.99     0.248    0.00    0.00
ATOM   3394  HG  SER A 345      72.570  42.517  10.976  1.00 99.99     0.310    0.00    0.00
ATOM   3395  N   THR A 346      74.181  38.123   8.643  1.00 50.00    -0.520    9.00  -17.40
ATOM   3396  CA  THR A 346      75.181  37.266   7.970  1.00 50.00     0.268    9.40    4.00
ATOM   3397  C   THR A 346      74.529  36.352   6.914  1.00 50.00     0.526    9.82    4.00
ATOM   3398  O   THR A 346      74.638  35.129   6.932  1.00 50.00    -0.500    8.17  -17.40
ATOM   3399  CB  THR A 346      75.973  36.441   8.997  1.00 50.00     0.211    9.40    4.00
ATOM   3400  OG1 THR A 346      75.054  35.734   9.825  1.00 50.00    -0.550   11.04  -17.40
ATOM   3401  CG2 THR A 346      76.906  37.315   9.840  1.00 50.00     0.007   16.15    4.00
ATOM   3402  HN  THR A 346      73.819  37.735   9.493  1.00 99.99     0.248    0.00    0.00
ATOM   3403  HG1 THR A 346      75.545  35.082  10.415  1.00 99.99     0.310    0.00    0.00
ATOM   3404  N   ASN A 347      74.085  37.027   5.852  1.00 50.00    -0.520    9.00  -17.40
ATOM   3405  CA  ASN A 347      73.411  36.429   4.677  1.00 50.00     0.217    9.40    4.00
ATOM   3406  C   ASN A 347      74.408  35.794   3.680  1.00 50.00     0.526    9.82    4.00
ATOM   3407  O   ASN A 347      74.295  35.898   2.461  1.00 50.00    -0.500    8.17  -17.40
ATOM   3408  CB  ASN A 347      72.555  37.504   3.986  1.00 50.00     0.003   12.77    4.00
ATOM   3409  CG  ASN A 347      71.503  38.137   4.902  1.00 50.00     0.675    9.82    4.00
ATOM   3410  OD1 ASN A 347      70.376  37.690   5.037  1.00 50.00    -0.470    8.17  -17.40
ATOM   3411  ND2 ASN A 347      71.834  39.253   5.506  1.00 50.00    -0.867   13.25  -17.40
ATOM   3412  HN  ASN A 347      74.154  38.021   5.844  1.00 99.99     0.248    0.00    0.00
ATOM   3413 1HD2 ASN A 347      71.139  39.633   6.110  1.00 99.99     0.344    0.00    0.00
ATOM   3414 2HD2 ASN A 347      72.731  39.676   5.406  1.00 99.99     0.344    0.00    0.00
ATOM   3415  N   THR A 348      75.397  35.113   4.257  1.00 50.00    -0.520    9.00  -17.40
ATOM   3416  CA  THR A 348      76.574  34.548   3.569  1.00 50.00     0.268    9.40    4.00
ATOM   3417  C   THR A 348      76.255  33.250   2.802  1.00 50.00     0.526    9.82    4.00
ATOM   3418  O   THR A 348      75.988  32.226   3.426  1.00 50.00    -0.500    8.17  -17.40
ATOM   3419  CB  THR A 348      77.729  34.329   4.564  1.00 50.00     0.211    9.40    4.00
ATOM   3420  OG1 THR A 348      77.282  33.584   5.701  1.00 50.00    -0.550   11.04  -17.40
ATOM   3421  CG2 THR A 348      78.339  35.660   5.015  1.00 50.00     0.007   16.15    4.00
ATOM   3422  HN  THR A 348      75.331  34.862   5.229  1.00 99.99     0.248    0.00    0.00
ATOM   3423  HG1 THR A 348      78.055  33.385   6.302  1.00 99.99     0.310    0.00    0.00
ATOM   3424  N   PRO A 349      76.240  33.278   1.459  1.00 50.00    -0.257    9.00  -17.40
ATOM   3425  CA  PRO A 349      76.035  32.064   0.633  1.00 50.00     0.112    9.40    4.00
ATOM   3426  C   PRO A 349      77.202  31.064   0.761  1.00 50.00     0.526    9.82    4.00
ATOM   3427  O   PRO A 349      77.057  29.861   0.558  1.00 99.99    -0.500    8.17  -17.40
ATOM   3428  CB  PRO A 349      75.870  32.597  -0.793  1.00 50.00    -0.001   12.77    4.00
ATOM   3429  CG  PRO A 349      76.680  33.895  -0.800  1.00 50.00     0.036   12.77    4.00
ATOM   3430  CD  PRO A 349      76.470  34.463   0.606  1.00 50.00     0.084   12.77    4.00
ATOM   3431  N   SER A 350      78.396  31.646   0.836  1.00  0.00    -0.520    9.00  -17.40
ATOM   3432  CA  SER A 350      79.672  31.001   1.186  1.00  0.00     0.292    9.40    4.00
ATOM   3433  C   SER A 350      80.393  31.871   2.219  1.00  0.00     0.526    9.82    4.00
ATOM   3434  O   SER A 350      80.065  33.049   2.376  1.00  0.00    -0.500    8.17  -17.40
ATOM   3435  CB  SER A 350      80.562  30.868  -0.050  1.00  0.00     0.194   12.77    4.00
ATOM   3436  OG  SER A 350      80.066  29.797  -0.849  1.00  0.00    -0.550   11.04  -17.40
ATOM   3437  HN  SER A 350      78.479  32.629   0.678  1.00 99.99     0.248    0.00    0.00
ATOM   3438  HG  SER A 350      79.166  29.515  -0.497  1.00 99.99     0.310    0.00    0.00
ATOM   3439  N   THR A 351      81.356  31.269   2.903  1.00  0.00    -0.520    9.00  -17.40
ATOM   3440  CA  THR A 351      82.146  31.998   3.921  1.00  0.00     0.268    9.40    4.00
ATOM   3441  C   THR A 351      83.604  32.206   3.480  1.00  0.00     0.526    9.82    4.00
ATOM   3442  O   THR A 351      84.069  33.332   3.354  1.00  0.00    -0.500    8.17  -17.40
ATOM   3443  CB  THR A 351      82.083  31.270   5.275  1.00  0.00     0.211    9.40    4.00
ATOM   3444  OG1 THR A 351      80.720  30.947   5.565  1.00  0.00    -0.550   11.04  -17.40
ATOM   3445  CG2 THR A 351      82.671  32.102   6.420  1.00  0.00     0.007   16.15    4.00
ATOM   3446  HN  THR A 351      81.437  30.272   2.908  1.00 99.99     0.248    0.00    0.00
ATOM   3447  HG1 THR A 351      80.622  30.636   6.512  1.00 99.99     0.310    0.00    0.00
ATOM   3448  N   GLY A 352      84.273  31.082   3.186  1.00  0.00    -0.520    9.00  -17.40
ATOM   3449  CA  GLY A 352      85.734  31.062   2.969  1.00  0.00     0.246    9.40    4.00
ATOM   3450  C   GLY A 352      86.460  30.855   4.309  1.00  0.00     0.526    9.82    4.00
ATOM   3451  O   GLY A 352      87.352  31.597   4.699  1.00  0.00    -0.500    8.17  -17.40
ATOM   3452  HN  GLY A 352      83.814  30.192   3.110  1.00 99.99     0.248    0.00    0.00
ATOM   3453  N   GLU A 353      86.048  29.769   4.961  1.00  0.00    -0.520    9.00  -17.40
ATOM   3454  CA  GLU A 353      86.512  29.262   6.270  1.00  0.00     0.246    9.40    4.00
ATOM   3455  C   GLU A 353      87.933  28.659   6.234  1.00  0.00     0.526    9.82    4.00
ATOM   3456  O   GLU A 353      88.231  27.666   6.888  1.00  0.00    -0.500    8.17  -17.40
ATOM   3457  CB  GLU A 353      85.470  28.273   6.847  1.00  0.00     0.000   12.77    4.00
ATOM   3458  CG  GLU A 353      85.152  27.019   6.008  1.00  0.00    -0.208   12.77    4.00
ATOM   3459  CD  GLU A 353      84.075  27.199   4.929  1.00  0.00     0.620    9.82    4.00
ATOM   3460  OE1 GLU A 353      83.863  28.338   4.463  1.00  0.00    -0.706    8.17  -18.95
ATOM   3461  OE2 GLU A 353      83.444  26.190   4.560  1.00  0.00    -0.706    8.17  -18.95
ATOM   3462  HN  GLU A 353      85.294  29.244   4.572  1.00 99.99     0.248    0.00    0.00
ATOM   3463  N   GLN A 354      88.780  29.315   5.428  1.00  0.00    -0.520    9.00  -17.40
ATOM   3464  CA  GLN A 354      90.152  28.924   5.030  1.00  0.00     0.210    9.40    4.00
ATOM   3465  C   GLN A 354      90.209  27.632   4.197  1.00  0.00     0.526    9.82    4.00
ATOM   3466  O   GLN A 354      90.665  27.643   3.061  1.00  0.00    -0.500    8.17  -17.40
ATOM   3467  CB  GLN A 354      91.102  28.896   6.232  1.00  0.00     0.053   12.77    4.00
ATOM   3468  CG  GLN A 354      91.366  30.328   6.711  1.00  0.00    -0.043   12.77    4.00
ATOM   3469  CD  GLN A 354      92.109  30.412   8.047  1.00  0.00     0.675    9.82    4.00
ATOM   3470  OE1 GLN A 354      92.753  29.493   8.533  1.00  0.00    -0.470    8.17  -17.40
ATOM   3471  NE2 GLN A 354      91.997  31.551   8.691  1.00  0.00    -0.867   13.25  -17.40
ATOM   3472  HN  GLN A 354      88.502  30.212   5.076  1.00 99.99     0.248    0.00    0.00
ATOM   3473 1HE2 GLN A 354      92.481  31.612   9.559  1.00 99.99     0.344    0.00    0.00
ATOM   3474 2HE2 GLN A 354      91.473  32.308   8.315  1.00 99.99     0.344    0.00    0.00
ATOM   3475  N   GLU A 355      89.536  26.602   4.718  1.00  0.00    -0.520    9.00  -17.40
ATOM   3476  CA  GLU A 355      89.153  25.371   4.001  1.00  0.00     0.246    9.40    4.00
ATOM   3477  C   GLU A 355      90.354  24.625   3.378  1.00  0.00     0.526    9.82    4.00
ATOM   3478  O   GLU A 355      91.424  24.575   3.977  1.00  0.00    -0.500    8.17  -17.40
ATOM   3479  CB  GLU A 355      88.042  25.770   3.010  1.00  0.00     0.000   12.77    4.00
ATOM   3480  CG  GLU A 355      86.744  24.987   3.231  1.00  0.00    -0.208   12.77    4.00
ATOM   3481  CD  GLU A 355      86.787  23.574   2.643  1.00  0.00     0.620    9.82    4.00
ATOM   3482  OE1 GLU A 355      86.263  22.669   3.318  1.00  0.00    -0.706    8.17  -18.95
ATOM   3483  OE2 GLU A 355      87.275  23.453   1.492  1.00  0.00    -0.706    8.17  -18.95
ATOM   3484  HN  GLU A 355      89.287  26.626   5.689  1.00 99.99     0.248    0.00    0.00
ATOM   3485  N   VAL A 356      90.075  23.868   2.317  1.00  0.00    -0.520    9.00  -17.40
ATOM   3486  CA  VAL A 356      91.047  23.017   1.596  1.00  0.00     0.201    9.40    4.00
ATOM   3487  C   VAL A 356      90.893  23.206   0.069  1.00  0.00     0.526    9.82    4.00
ATOM   3488  O   VAL A 356      91.868  23.330  -0.659  1.00  0.00    -0.500    8.17  -17.40
ATOM   3489  CB  VAL A 356      90.842  21.525   1.965  1.00  0.00     0.033    9.40    4.00
ATOM   3490  CG1 VAL A 356      91.880  20.613   1.302  1.00  0.00     0.006   16.15    4.00
ATOM   3491  CG2 VAL A 356      90.874  21.262   3.476  1.00  0.00     0.006   16.15    4.00
ATOM   3492  HN  VAL A 356      89.165  23.887   1.917  1.00 99.99     0.248    0.00    0.00
ATOM   3493  N   SER A 357      89.635  23.141  -0.378  1.00  0.00    -0.520    9.00  -17.40
ATOM   3494  CA  SER A 357      89.268  23.077  -1.806  1.00  0.00     0.292    9.40    4.00
ATOM   3495  C   SER A 357      88.162  24.085  -2.195  1.00  0.00     0.526    9.82    4.00
ATOM   3496  O   SER A 357      88.408  25.285  -2.197  1.00  0.00    -0.500    8.17  -17.40
ATOM   3497  CB  SER A 357      88.924  21.611  -2.125  1.00  0.00     0.194   12.77    4.00
ATOM   3498  OG  SER A 357      87.939  21.141  -1.193  1.00  0.00    -0.550   11.04  -17.40
ATOM   3499  HN  SER A 357      88.864  23.038   0.240  1.00 99.99     0.248    0.00    0.00
ATOM   3500  HG  SER A 357      87.802  20.150  -1.321  1.00 99.99     0.310    0.00    0.00
ATOM   3501  N   ALA A 358      86.916  23.621  -2.336  1.00  0.00    -0.520    9.00  -17.40
ATOM   3502  CA  ALA A 358      85.769  24.447  -2.774  1.00  0.00     0.215    9.40    4.00
ATOM   3503  C   ALA A 358      84.565  24.359  -1.813  1.00  0.00     0.526    9.82    4.00
ATOM   3504  O   ALA A 358      83.397  24.415  -2.195  1.00  0.00    -0.500    8.17  -17.40
ATOM   3505  CB  ALA A 358      85.387  24.000  -4.192  1.00  0.00     0.031   16.15    4.00
ATOM   3506  HN  ALA A 358      86.725  22.647  -2.186  1.00 99.99     0.248    0.00    0.00
ATOM   3507  N   GLY A 359      84.886  24.266  -0.513  1.00  0.00    -0.520    9.00  -17.40
ATOM   3508  CA  GLY A 359      83.900  23.841   0.501  1.00  0.00     0.246    9.40    4.00
ATOM   3509  C   GLY A 359      83.732  22.318   0.406  1.00  0.00     0.526    9.82    4.00
ATOM   3510  O   GLY A 359      83.936  21.624   1.390  1.00  0.00    -0.500    8.17  -17.40
ATOM   3511  HN  GLY A 359      85.801  24.487  -0.159  1.00 99.99     0.248    0.00    0.00
ATOM   3512  N   LEU A 360      83.244  21.877  -0.757  1.00  0.00    -0.520    9.00  -17.40
ATOM   3513  CA  LEU A 360      83.403  20.494  -1.261  1.00  0.00     0.198    9.40    4.00
ATOM   3514  C   LEU A 360      84.887  20.205  -1.566  1.00  0.00     0.444    9.82    4.00
ATOM   3515  O   LEU A 360      85.458  20.991  -2.358  1.00  0.00    -0.706    8.17  -17.40
ATOM   3516  CB  LEU A 360      82.609  20.340  -2.566  1.00  0.00     0.016   12.77    4.00
ATOM   3517  CG  LEU A 360      82.667  18.931  -3.169  1.00  0.00     0.054    9.40    4.00
ATOM   3518  CD1 LEU A 360      81.713  17.981  -2.440  1.00  0.00    -0.014   16.15    4.00
ATOM   3519  CD2 LEU A 360      82.388  18.980  -4.671  1.00  0.00    -0.014   16.15    4.00
ATOM   3520  OXT LEU A 360      85.437  19.260  -0.964  1.00  0.00    -0.706    8.17  -18.95
ATOM   3521  HN  LEU A 360      82.743  22.498  -1.362  1.00 99.99     0.248    0.00    0.00
TER    3522      LEU A 360 
