# Supplementary material for: Common angiotensin receptor blockers may directly modulate the immune system via VDR, PPAR and CCR2b
Source: Theor Biol Med Model. 2006 Jan 10;3:1. doi: 10.1186/1742-4682-3-1 (PMC1360063; doi:10.1186/1742-4682-3-1)
Supplement: Additional File 1 — 'ARB-immune-models.tar.gz' – Models of receptors and significant ligands. This is a Tar-Gzip archive which can by unpacked by using 'tar-xvzf', Winzipv8+ or 'Mac Stuffit'. There are five directories within it, containing a total of 35 files, 1.54 Meg when unpacked, 360 K when compressed: • 'AT2R1' contains the receptor model described in this paper, plus the docked conformation of each ARB, corresponding to the Ki values in Table 1. • 'CCR2b' contains the receptor model we derived from 1KP1, together with TAK779 and each of the ARBs in their docked conformation. • 'PPAR' contains the receptor model we derived from PDB:1FM9 together with the GI262570 ligand from PDB:1FM9 and each of the ARBs which have low Ki values when docked with the receptor. • 'VDR_from_1DB1" contains the VDR model we derived from PDB:1DB1 along with the docked conformations of the ARBs, 1,25-D (from PDB:1DB1) and TX522 (from PDB:1TXI). • 'VDR_from_1TXI' contains the VDR model we derived from PDB:1TXI along with the docked conformation of TX522, 1,25-D and Telmisartan. [file 1742-4682-3-1-S1.gz › ./PDB_models/CCR2b/Irbesartan_9E-9.pdb]

MODEL   Irbesartan_9E-9
REMARK  Configuration of Irbesartan when docked with CCR2b from PDB:1KP1
REMARK
AUTHOR    T.G.Marshall, R.Lee, F.E.Marshall   
REMARK       contact: Trevor.M@TrevorMarshall.com
REMARK         
REMARK
REMARK  Estimated Free Energy of Binding    =  -10.97 kcal/mol  [=(1)+(3)]
REMARK  Estimated Inhibition Constant, Ki   =   +9.13e-09       [Temperature = 298.15 K]
REMARK  
REMARK  Final Docked Energy                 =  -12.79 kcal/mol  [=(1)+(2)]
REMARK  
REMARK  (1) Final Intermolecular Energy     =  -13.46 kcal/mol
REMARK  (2) Final Internal Energy of Ligand =   +0.67 kcal/mol
REMARK  (3) Torsional Free Energy           =   +2.49 kcal/mol
REMARK  
REMARK  NEWDPF about -0.103600 0.693800 0.096700
REMARK  NEWDPF tran0 42.516160 4.992162 -9.832475
REMARK  NEWDPF quat0 -0.850115 0.379798 0.364772 1183.145417
REMARK  NEWDPF ndihe 7
REMARK  NEWDPF dihe0 32704.65 54361.51 -1375.89 15008.36 35639.94 15840.19 -13865.21 
REMARK                            x       y       z     vdW  Elec       q
REMARK                         _______ _______ _______ _____ _____    ______
HETATM    1  C   UNK     1      40.712   7.191 -10.002 -0.43 +0.00    -0.025
HETATM    2  C   UNK     1      41.723   6.369 -10.300 -0.41 -0.00    +0.013
HETATM    3  C   UNK     1      42.357   5.544  -9.260 -0.31 -0.00    +0.010
HETATM    4  C   UNK     1      41.946   5.619  -7.990 -0.43 +0.01    -0.040
HETATM    5  C   UNK     1      40.844   6.536  -7.656 -0.44 -0.00    +0.010
HETATM    6  C   UNK     1      40.263   7.278  -8.603 -0.25 -0.00    +0.013
HETATM    7  C   UNK     1      42.557   4.775  -6.905 -0.37 -0.04    +0.172
HETATM    8  N   UNK     1      42.237   5.305  -5.590 -0.25 +0.03    -0.299
HETATM    9  C   UNK     1      41.176   4.991  -4.838 -0.28 -0.01    +0.105
HETATM   10  C   UNK     1      42.898   6.290  -4.966 -0.32 -0.00    +0.256
HETATM   11  N   UNK     1      41.042   5.628  -3.750 -0.15 +0.01    -0.256
HETATM   12  C   UNK     1      40.179   3.943  -5.251 -0.46 -0.02    +0.078
HETATM   13  C   UNK     1      38.844   4.609  -5.647 -0.53 -0.00    +0.007
HETATM   14  C   UNK     1      37.803   3.537  -6.040 -0.68 +0.00    -0.004
HETATM   15  C   UNK     1      36.522   3.695  -5.192 -0.65 -0.00    +0.005
HETATM   16  C   UNK     1      42.148   6.564  -3.681 -0.27 +0.00    +0.136
HETATM   17  C   UNK     1      43.000   6.320  -2.415 -0.28 +0.00    +0.043
HETATM   18  C   UNK     1      41.643   8.020  -3.595 -0.43 +0.00    +0.043
HETATM   19  O   UNK     1      43.880   6.898  -5.359 +0.06 -0.00    -0.270
HETATM   20  C   UNK     1      43.108   7.703  -1.741 -0.36 +0.00    +0.003
HETATM   21  C   UNK     1      41.761   8.356  -2.097 -0.45 +0.00    +0.003
HETATM   22  C   UNK     1      40.081   8.024 -11.041 -0.49 +0.00    -0.012
HETATM   23  C   UNK     1      39.853   9.313 -10.770 -0.51 -0.00    +0.013
HETATM   24  C   UNK     1      39.729   7.490 -12.374 -0.51 +0.00    +0.018
HETATM   25  C   UNK     1      39.291  10.214 -11.786 -0.59 -0.00    +0.001
HETATM   26  C   UNK     1      39.009   9.742 -13.001 -0.50 -0.00    +0.001
HETATM   27  C   UNK     1      39.233   8.319 -13.298 -0.54 +0.00    +0.016
HETATM   28  C   UNK     1      39.846   6.059 -12.712 -0.57 +0.01    +0.153
HETATM   29  N   UNK     1      38.973   5.210 -12.353 -0.45 -0.01    -0.143
HETATM   30  N   UNK     1      40.900   5.530 -13.347 -0.51 -0.01    -0.148
HETATM   31  N   UNK     1      39.567   4.037 -12.857 -0.47 +0.00    +0.042
HETATM   32  N   UNK     1      40.722   4.426 -13.421 -0.62 -0.01    -0.099
HETATM   33  H   UNK     1      41.799   5.714 -12.776 +0.05 -0.01    +0.158
TER
END
