# Supplementary material for: Common angiotensin receptor blockers may directly modulate the immune system via VDR, PPAR and CCR2b
Source: Theor Biol Med Model. 2006 Jan 10;3:1. doi: 10.1186/1742-4682-3-1 (PMC1360063; doi:10.1186/1742-4682-3-1)
Supplement: Additional File 1 — 'ARB-immune-models.tar.gz' – Models of receptors and significant ligands. This is a Tar-Gzip archive which can by unpacked by using 'tar-xvzf', Winzipv8+ or 'Mac Stuffit'. There are five directories within it, containing a total of 35 files, 1.54 Meg when unpacked, 360 K when compressed: • 'AT2R1' contains the receptor model described in this paper, plus the docked conformation of each ARB, corresponding to the Ki values in Table 1. • 'CCR2b' contains the receptor model we derived from 1KP1, together with TAK779 and each of the ARBs in their docked conformation. • 'PPAR' contains the receptor model we derived from PDB:1FM9 together with the GI262570 ligand from PDB:1FM9 and each of the ARBs which have low Ki values when docked with the receptor. • 'VDR_from_1DB1" contains the VDR model we derived from PDB:1DB1 along with the docked conformations of the ARBs, 1,25-D (from PDB:1DB1) and TX522 (from PDB:1TXI). • 'VDR_from_1TXI' contains the VDR model we derived from PDB:1TXI along with the docked conformation of TX522, 1,25-D and Telmisartan. [file 1742-4682-3-1-S1.gz › ./PDB_models/CCR2b/Losartan_25E-9.pdb]

MODEL   Losartan_25E-9
REMARK  Configuration of Losartan when docked with CCR2b from PDB:1KP1
REMARK
AUTHOR    T.G.Marshall, R.Lee, F.E.Marshall   
REMARK       contact: Trevor.M@TrevorMarshall.com
REMARK         
REMARK
REMARK  Estimated Free Energy of Binding    =  -10.38 kcal/mol  [=(1)+(3)]
REMARK  Estimated Inhibition Constant, Ki   =   +2.47e-08       [Temperature = 298.15 K]
REMARK  
REMARK  Final Docked Energy                 =   -9.96 kcal/mol  [=(1)+(2)]
REMARK  
REMARK  (1) Final Intermolecular Energy     =  -12.87 kcal/mol
REMARK  (2) Final Internal Energy of Ligand =   +2.91 kcal/mol
REMARK  (3) Torsional Free Energy           =   +2.49 kcal/mol
REMARK  
REMARK
REMARK  NEWDPF about	-0.186500 0.726500 0.102300
REMARK  NEWDPF tran0	41.780647 7.260183 -7.929117
REMARK  NEWDPF quat0	0.699768 -0.678874 -0.222385 5543.140545
REMARK  NEWDPF ndihe	10
REMARK  NEWDPF dihe0	18.27 -10.63 99.82 70.14 0.98 -100.49 -101.43 -38.24 -124.57 166.05 
REMARK
REMARK                            x       y       z    vdW   Elec        q     RMS 
HETATM    1  C   UNK     1      41.685   5.849  -9.134 -0.46 +0.01    -0.044 41.036
HETATM    2  C   UNK     1      40.561   5.188  -8.835 -0.36 -0.00    +0.009 41.036
HETATM    3  C   UNK     1      40.167   4.984  -7.433 -0.44 -0.00    +0.013 41.036
HETATM    4  C   UNK     1      40.916   5.467  -6.436 -0.40 +0.00    -0.025 41.036
HETATM    5  C   UNK     1      42.161   6.179  -6.766 -0.39 -0.00    +0.013 41.036
HETATM    6  C   UNK     1      42.523   6.361  -8.040 -0.30 -0.00    +0.009 41.036
HETATM    7  C   UNK     1      42.097   6.088 -10.561 -0.48 -0.01    +0.141 41.036
HETATM    8  N   UNK     1      40.970   5.759 -11.459 -0.37 +0.01    -0.232 41.036
HETATM    9  C   UNK     1      41.350   4.848 -12.376 -0.59 -0.00    +0.058 41.036
HETATM   10  C   UNK     1      40.595   6.840 -12.159 -0.48 +0.00    +0.088 41.036
HETATM   11  C   UNK     1      41.263   5.306 -13.630 -0.62 +0.00    +0.147 41.036
HETATM   12  C   UNK     1      41.786   3.463 -11.980 -0.68 -0.01    +0.219 41.036
HETATM   13  O   UNK     1      41.396   2.526 -12.989 -0.26 +0.00    -0.395 41.036
HETATM   14  H   UNK     1      41.989   2.567 -13.732 -0.26 -0.03    +0.209 41.036
HETATM   15  N   UNK     1      40.727   6.607 -13.390 -0.41 -0.01    -0.227 41.036
HETATM   16 CL   UNK     1      41.622   4.461 -15.119 -0.57 +0.00    -0.061 41.036
HETATM   17  C   UNK     1      39.769   7.954 -11.578 -0.62 -0.00    +0.073 41.036
HETATM   18  C   UNK     1      38.286   7.714 -11.938 -0.48 -0.00    +0.007 41.036
HETATM   19  C   UNK     1      37.805   8.760 -12.966 -0.60 +0.00    -0.004 41.036
HETATM   20  C   UNK     1      36.424   8.364 -13.532 -0.60 -0.00    +0.005 41.036
HETATM   21  C   UNK     1      40.521   5.269  -5.030 -0.30 +0.00    -0.012 41.036
HETATM   22  C   UNK     1      41.445   4.682  -4.037 -0.23 -0.00    +0.018 41.036
HETATM   23  C   UNK     1      39.280   5.601  -4.657 -0.19 -0.00    +0.013 41.036
HETATM   24  C   UNK     1      41.008   4.460  -2.793 -0.15 -0.00    +0.016 41.036
HETATM   25  C   UNK     1      42.853   4.380  -4.359 -0.36 -0.01    +0.153 41.036
HETATM   26  N   UNK     1      43.255   3.222  -4.897 -0.37 +0.02    -0.148 41.036
HETATM   27  N   UNK     1      43.784   5.227  -4.188 -0.27 -0.00    -0.143 41.036
HETATM   28  H   UNK     1      42.773   3.080  -5.854 -0.24 -0.06    +0.158 41.036
HETATM   29  N   UNK     1      44.362   3.292  -5.045 -0.49 +0.00    -0.099 41.036
HETATM   30  N   UNK     1      44.873   4.473  -4.663 -0.37 +0.00    +0.042 41.036
HETATM   31  C   UNK     1      39.636   4.809  -2.395 -0.15 -0.00    +0.001 41.036
HETATM   32  C   UNK     1      38.814   5.368  -3.283 -0.27 -0.00    +0.001 41.036
TER
END
