# Supplementary material for: Common angiotensin receptor blockers may directly modulate the immune system via VDR, PPAR and CCR2b
Source: Theor Biol Med Model. 2006 Jan 10;3:1. doi: 10.1186/1742-4682-3-1 (PMC1360063; doi:10.1186/1742-4682-3-1)
Supplement: Additional File 1 — 'ARB-immune-models.tar.gz' – Models of receptors and significant ligands. This is a Tar-Gzip archive which can by unpacked by using 'tar-xvzf', Winzipv8+ or 'Mac Stuffit'. There are five directories within it, containing a total of 35 files, 1.54 Meg when unpacked, 360 K when compressed: • 'AT2R1' contains the receptor model described in this paper, plus the docked conformation of each ARB, corresponding to the Ki values in Table 1. • 'CCR2b' contains the receptor model we derived from 1KP1, together with TAK779 and each of the ARBs in their docked conformation. • 'PPAR' contains the receptor model we derived from PDB:1FM9 together with the GI262570 ligand from PDB:1FM9 and each of the ARBs which have low Ki values when docked with the receptor. • 'VDR_from_1DB1" contains the VDR model we derived from PDB:1DB1 along with the docked conformations of the ARBs, 1,25-D (from PDB:1DB1) and TX522 (from PDB:1TXI). • 'VDR_from_1TXI' contains the VDR model we derived from PDB:1TXI along with the docked conformation of TX522, 1,25-D and Telmisartan. [file 1742-4682-3-1-S1.gz › ./PDB_models/CCR2b/Olmesartan_9E-9.pdb]

MODEL   Olmesartan_9E-9
REMARK  Configuration of Olmesartan when docked with CCR2b from PDB:1KP1
REMARK
AUTHOR    T.G.Marshall, R.Lee, F.E.Marshall   
REMARK       contact: Trevor.M@TrevorMarshall.com
REMARK
REMARK
REMARK  Estimated Free Energy of Binding    =  -10.99 kcal/mol  [=(1)+(3)]
REMARK  Estimated Inhibition Constant, Ki   =   +8.84e-09 [Temperature = 298.15 K]
REMARK  
REMARK  Final Docked Energy                 =  -12.69 kcal/mol  [=(1)+(2)]
REMARK  
REMARK  (1) Final Intermolecular Energy     =  -13.48 kcal/mol
REMARK  (2) Final Internal Energy of Ligand =   +0.79 kcal/mol
REMARK  (3) Torsional Free Energy           =   +2.49 kcal/mol
REMARK  
REMARK
REMARK  DPF = CCR2b.dpf
REMARK  NEWDPF move	olmesartan.out.pdbq
REMARK  NEWDPF about	-0.103600 0.693800 0.096700
REMARK  NEWDPF tran0	40.483759 4.839570 -8.703157
REMARK  NEWDPF quat0	0.766778 -0.639491 -0.055711 -18113.336461
REMARK  NEWDPF ndihe	10
REMARK  NEWDPF dihe0	10.78 107.33 109.06 59.29 -92.95 -12.00 -122.10 -4.84 -53.47 -125.30 
REMARK
REMARK                            x       y       z    vdW   Elec        q     RMS 
HETATM    1  C   UNK     1      40.593   7.191 -10.002 -0.42 -0.00    -0.025 41.328
HETATM    2  C   UNK     1      41.487   6.234 -10.269 -0.46 +0.00    +0.013 41.328
HETATM    3  C   UNK     1      42.046   5.402  -9.193 -0.45 -0.00    +0.009 41.328
HETATM    4  C   UNK     1      41.681   5.600  -7.922 -0.44 +0.00    -0.044 41.328
HETATM    5  C   UNK     1      40.708   6.662  -7.620 -0.44 +0.00    +0.009 41.328
HETATM    6  C   UNK     1      40.194   7.410  -8.600 -0.23 +0.00    +0.013 41.328
HETATM    7  C   UNK     1      42.261   4.753  -6.823 -0.33 -0.03    +0.141 41.328
HETATM    8  N   UNK     1      41.870   5.255  -5.487 -0.23 -0.01    -0.226 41.328
HETATM    9  C   UNK     1      41.048   4.372  -4.901 -0.30 +0.00    +0.087 41.328
HETATM   10  C   UNK     1      42.971   5.314  -4.709 -0.34 +0.02    +0.118 41.328
HETATM   11  N   UNK     1      41.622   3.903  -3.884 -0.20 -0.03    -0.240 41.328
HETATM   12  C   UNK     1      39.545   4.459  -4.961 -0.42 -0.00    +0.072 41.328
HETATM   13  C   UNK     1      38.859   3.326  -5.755 -0.60 -0.00    +0.003 41.328
HETATM   14  C   UNK     1      37.371   3.663  -5.992 -0.67 -0.00    +0.005 41.328
HETATM   15  C   UNK     1      42.940   4.424  -3.711 -0.31 +0.03    +0.098 41.328
HETATM   16  C   UNK     1      44.062   6.277  -4.945 -0.47 +0.05    +0.190 41.328
HETATM   17  O   UNK     1      44.114   7.313  -4.302 +0.10 -0.19    -0.645 41.328
HETATM   18  O   UNK     1      44.939   6.061  -5.922 -0.17 -0.22    -0.772 41.328
HETATM   19  H   UNK     1      45.535   5.357  -5.693 -0.04 +0.06    +0.167 41.328
HETATM   20  C   UNK     1      43.909   4.129  -2.598 -0.41 +0.05    +0.097 41.328
HETATM   21  C   UNK     1      44.043   5.370  -1.691 -0.27 +0.02    +0.052 41.328
HETATM   22  C   UNK     1      43.377   2.938  -1.772 -0.20 +0.03    +0.052 41.328
HETATM   23  O   UNK     1      45.194   3.789  -3.134 -0.15 -0.35    -0.384 41.328
HETATM   24  H   UNK     1      45.477   4.444  -3.761 +0.03 +0.14    +0.211 41.328
HETATM   25  C   UNK     1      40.059   8.049 -11.076 -0.50 -0.00    -0.012 41.328
HETATM   26  C   UNK     1      39.901   9.355 -10.831 -0.49 -0.00    +0.013 41.328
HETATM   27  C   UNK     1      39.747   7.526 -12.423 -0.51 +0.00    +0.018 41.328
HETATM   28  C   UNK     1      39.455  10.277 -11.886 -0.56 -0.00    +0.001 41.328
HETATM   29  C   UNK     1      39.213   9.809 -13.113 -0.51 -0.00    +0.001 41.328
HETATM   30  C   UNK     1      39.360   8.372 -13.383 -0.53 +0.00    +0.016 41.328
HETATM   31  C   UNK     1      39.782   6.086 -12.739 -0.57 +0.02    +0.153 41.328
HETATM   32  N   UNK     1      38.911   5.275 -12.297 -0.43 -0.02    -0.143 41.328
HETATM   33  N   UNK     1      40.775   5.509 -13.427 -0.51 -0.01    -0.148 41.328
HETATM   34  N   UNK     1      39.431   4.073 -12.813 -0.48 +0.01    +0.042 41.328
HETATM   35  N   UNK     1      40.557   4.412 -13.462 -0.60 -0.02    -0.099 41.328
HETATM   36  H   UNK     1      41.708   5.675 -12.912 +0.05 -0.00    +0.158 41.328
TER
END
