# Supplementary material for: Common angiotensin receptor blockers may directly modulate the immune system via VDR, PPAR and CCR2b
Source: Theor Biol Med Model. 2006 Jan 10;3:1. doi: 10.1186/1742-4682-3-1 (PMC1360063; doi:10.1186/1742-4682-3-1)
Supplement: Additional File 1 — 'ARB-immune-models.tar.gz' – Models of receptors and significant ligands. This is a Tar-Gzip archive which can by unpacked by using 'tar-xvzf', Winzipv8+ or 'Mac Stuffit'. There are five directories within it, containing a total of 35 files, 1.54 Meg when unpacked, 360 K when compressed: • 'AT2R1' contains the receptor model described in this paper, plus the docked conformation of each ARB, corresponding to the Ki values in Table 1. • 'CCR2b' contains the receptor model we derived from 1KP1, together with TAK779 and each of the ARBs in their docked conformation. • 'PPAR' contains the receptor model we derived from PDB:1FM9 together with the GI262570 ligand from PDB:1FM9 and each of the ARBs which have low Ki values when docked with the receptor. • 'VDR_from_1DB1" contains the VDR model we derived from PDB:1DB1 along with the docked conformations of the ARBs, 1,25-D (from PDB:1DB1) and TX522 (from PDB:1TXI). • 'VDR_from_1TXI' contains the VDR model we derived from PDB:1TXI along with the docked conformation of TX522, 1,25-D and Telmisartan. [file 1742-4682-3-1-S1.gz › ./PDB_models/CCR2b/TAK-779_1E-8.pdb]

MODEL   TAK-779_1E-8
REMARK  Configuration of TAK-779 when docked with CCR2b from PDB:1KP1
REMARK
AUTHOR    T.G.Marshall, R.Lee, F.E.Marshall   
REMARK       contact: Trevor.M@TrevorMarshall.com
REMARK
REMARK
REMARK
REMARK  Estimated Free Energy of Binding    =  -10.94 kcal/mol  [=(1)+(3)]
REMARK  Estimated Inhibition Constant, Ki   =   +9.59e-09       [Temperature = 298.15 K]
REMARK  
REMARK  Final Docked Energy                 =   -9.48 kcal/mol  [=(1)+(2)]
REMARK  
REMARK  (1) Final Intermolecular Energy     =  -13.12 kcal/mol
REMARK  (2) Final Internal Energy of Ligand =   +3.64 kcal/mol
REMARK  (3) Torsional Free Energy           =   +2.18 kcal/mol
REMARK  
REMARK  NEWDPF about	0.579000 -0.241600 -0.193300
REMARK  NEWDPF tran0	43.342235 5.756919 -6.037444
REMARK  NEWDPF quat0	-0.809911 -0.233644 -0.538010 -31874.716343
REMARK  NEWDPF ndihe	6
REMARK  NEWDPF dihe0	-16.33 -122.03 105.25 34.47 -66.11 2.33 
REMARK
REMARK                            x       y       z    vdW   Elec        q     RMS 
HETATM    1  C   UNK     1      41.132   7.439  -4.934 -0.41 -0.00    +0.252 35.766
HETATM    2  N   UNK     1      40.619   7.388  -6.185 -0.28 +0.01    -0.323 35.766
HETATM    3  O   UNK     1      40.782   8.325  -4.172 -0.17 -0.01    -0.268 35.766
HETATM    4  H   UNK     1      39.894   8.057  -6.352 +0.03 -0.02    +0.169 35.766
HETATM    5  C   UNK     1      41.901   6.340  -4.321 -0.37 -0.00    +0.011 35.766
HETATM    6  C   UNK     1      43.024   6.691  -3.678 -0.37 +0.00    +0.024 35.766
HETATM    7  C   UNK     1      41.252   4.976  -4.327 -0.32 -0.00    +0.044 35.766
HETATM    8  C   UNK     1      43.987   5.925  -2.856 -0.25 -0.00    -0.028 35.766
HETATM    9  C   UNK     1      44.182   4.603  -2.916 -0.35 -0.00    -0.048 35.766
HETATM   10  C   UNK     1      44.777   6.707  -1.885 -0.13 +0.00    +0.024 35.766
HETATM   11  C   UNK     1      45.150   3.970  -2.002 -0.25 +0.00    +0.009 35.766
HETATM   12  C   UNK     1      43.393   3.729  -3.845 -0.51 -0.00    +0.040 35.766
HETATM   13  C   UNK     1      45.835   4.691  -1.112 -0.27 +0.00    +0.013 35.766
HETATM   14  C   UNK     1      45.650   6.148  -1.039 -0.25 -0.00    -0.025 35.766
HETATM   15  C   UNK     1      46.397   6.957  -0.052 -0.26 -0.00    -0.026 35.766
HETATM   16  C   UNK     1      45.910   7.171   1.176 -0.14 +0.00    +0.013 35.766
HETATM   17  C   UNK     1      47.693   7.571  -0.397 -0.44 +0.00    +0.013 35.766
HETATM   18  C   UNK     1      46.649   7.984   2.156 -0.13 +0.00    +0.007 35.766
HETATM   19  C   UNK     1      47.824   8.534   1.840 -0.23 -0.01    -0.062 35.766
HETATM   20  C   UNK     1      48.576   9.360   2.848 -0.17 +0.01    +0.048 35.766
HETATM   21  C   UNK     1      48.366   8.310   0.490 -0.41 +0.00    +0.007 35.766
HETATM   22  C   UNK     1      41.911   3.885  -3.464 -0.32 -0.00    +0.009 35.766
HETATM   23  C   UNK     1      40.937   6.587  -7.231 -0.42 -0.00    +0.035 35.766
HETATM   24  C   UNK     1      41.990   6.775  -8.037 -0.32 -0.00    +0.030 35.766
HETATM   25  C   UNK     1      40.031   5.465  -7.538 -0.36 -0.00    +0.030 35.766
HETATM   26  C   UNK     1      42.259   5.863  -9.162 -0.36 -0.00    +0.011 35.766
HETATM   27  C   UNK     1      41.438   4.844  -9.434 -0.47 +0.01    -0.032 35.766
HETATM   28  C   UNK     1      40.268   4.644  -8.565 -0.11 -0.00    +0.011 35.766
HETATM   29  C   UNK     1      41.722   3.860 -10.543 -0.51 -0.04    +0.275 35.766
HETATM   30  N   UNK     1      41.882   4.437 -11.911 -0.45 +0.01    -0.067 35.766
HETATM   31  C   UNK     1      43.203   5.106 -12.029 -0.56 -0.05    +0.272 35.766
HETATM   32  C   UNK     1      41.883   3.324 -12.893 -0.28 -0.02    +0.272 35.766
HETATM   33  C   UNK     1      40.779   5.424 -12.145 -0.69 -0.00    +0.194 35.766
HETATM   34  C   UNK     1      39.398   4.775 -12.424 -0.75 +0.00    +0.059 35.766
HETATM   35  C   UNK     1      41.007   6.464 -13.274 -0.56 +0.00    +0.059 35.766
HETATM   36  C   UNK     1      38.303   5.860 -12.496 -0.35 +0.01    +0.169 35.766
HETATM   37  O   UNK     1      38.592   6.791 -13.547 -0.19 -0.04    -0.391 35.766
HETATM   38  C   UNK     1      39.832   7.467 -13.309 -0.59 +0.01    +0.169 35.766
TER
END
