# Supplementary material for: Common angiotensin receptor blockers may directly modulate the immune system via VDR, PPAR and CCR2b
Source: Theor Biol Med Model. 2006 Jan 10;3:1. doi: 10.1186/1742-4682-3-1 (PMC1360063; doi:10.1186/1742-4682-3-1)
Supplement: Additional File 1 — 'ARB-immune-models.tar.gz' – Models of receptors and significant ligands. This is a Tar-Gzip archive which can by unpacked by using 'tar-xvzf', Winzipv8+ or 'Mac Stuffit'. There are five directories within it, containing a total of 35 files, 1.54 Meg when unpacked, 360 K when compressed: • 'AT2R1' contains the receptor model described in this paper, plus the docked conformation of each ARB, corresponding to the Ki values in Table 1. • 'CCR2b' contains the receptor model we derived from 1KP1, together with TAK779 and each of the ARBs in their docked conformation. • 'PPAR' contains the receptor model we derived from PDB:1FM9 together with the GI262570 ligand from PDB:1FM9 and each of the ARBs which have low Ki values when docked with the receptor. • 'VDR_from_1DB1" contains the VDR model we derived from PDB:1DB1 along with the docked conformations of the ARBs, 1,25-D (from PDB:1DB1) and TX522 (from PDB:1TXI). • 'VDR_from_1TXI' contains the VDR model we derived from PDB:1TXI along with the docked conformation of TX522, 1,25-D and Telmisartan. [file 1742-4682-3-1-S1.gz › ./PDB_models/CCR2b/Telmisartan_25E-9.pdb]

MODEL   Telmisartan_25E-9
REMARK  Configuration of Telmisartan when docked with CCR2b from PDB:1KP1
REMARK
AUTHOR    T.G.Marshall, R.Lee, F.E.Marshall   
REMARK       contact: Trevor.M@TrevorMarshall.com
REMARK
REMARK  Estimated Free Energy of Binding    =  -10.38 kcal/mol  [=(1)+(3)]
REMARK  Estimated Inhibition Constant, Ki   =   +2.45e-08       [Temperature = 298.15 K]
REMARK  
REMARK  Final Docked Energy                 =  -10.23 kcal/mol  [=(1)+(2)]
REMARK  
REMARK  (1) Final Intermolecular Energy     =  -12.87 kcal/mol
REMARK  (2) Final Internal Energy of Ligand =   +2.64 kcal/mol
REMARK  (3) Torsional Free Energy           =   +2.49 kcal/mol
REMARK  
REMARK  NEWDPF about -0.103600 0.693800 0.096700
REMARK  NEWDPF tran0 40.768655 7.115685 -4.313097
REMARK  NEWDPF quat0 0.628315 0.268619 -0.730112 3381.829360
REMARK  NEWDPF ndihe 8
REMARK  NEWDPF dihe0 -21256.55 -26445.27 44775.64 -31795.91 -41167.50 -34682.95 -15442.25 -18118.58 
REMARK                            x       y       z     vdW  Elec       q
REMARK                         _______ _______ _______ _____ _____    ______
HETATM    1  C   UNK     1      41.656   5.901  -7.741 -0.43 -0.00    +0.007
HETATM    2  C   UNK     1      42.686   4.930  -7.301 -0.25 -0.01    +0.024
HETATM    3  C   UNK     1      41.138   6.794  -6.885 -0.39 -0.00    +0.041
HETATM    4  C   UNK     1      43.133   4.903  -6.040 -0.46 +0.00    -0.030
HETATM    5  C   UNK     1      42.523   5.888  -5.146 -0.33 -0.00    +0.086
HETATM    6  C   UNK     1      41.602   6.781  -5.491 -0.33 -0.00    +0.047
HETATM    7  C   UNK     1      44.169   3.925  -5.564 -0.67 -0.00    +0.050
HETATM    8  N   UNK     1      42.731   6.253  -3.783 -0.19 -0.00    -0.239
HETATM    9  N   UNK     1      41.210   7.568  -4.471 -0.33 -0.00    -0.231
HETATM   10  C   UNK     1      41.963   7.187  -3.425 -0.32 +0.00    +0.088
HETATM   11  C   UNK     1      39.777   7.318  -4.205 -0.17 +0.01    +0.141
HETATM   12  C   UNK     1      39.537   5.907  -3.746 -0.29 -0.00    -0.044
HETATM   13  C   UNK     1      39.475   4.894  -4.616 -0.30 -0.00    +0.009
HETATM   14  C   UNK     1      39.358   5.629  -2.313 -0.21 +0.00    +0.009
HETATM   15  C   UNK     1      39.253   3.521  -4.143 -0.28 -0.00    +0.013
HETATM   16  C   UNK     1      39.111   3.260  -2.839 -0.17 +0.01    -0.025
HETATM   17  C   UNK     1      39.157   4.380  -1.885 -0.12 -0.00    +0.013
HETATM   18  C   UNK     1      38.873   1.888  -2.356 -0.19 +0.00    -0.009
HETATM   19  C   UNK     1      37.670   1.302  -2.419 -0.19 -0.02    +0.048
HETATM   20  C   UNK     1      40.010   1.167  -1.760 -0.15 -0.00    +0.013
HETATM   21  C   UNK     1      37.516  -0.069  -1.895 -0.09 -0.01    +0.019
HETATM   22  C   UNK     1      38.548  -0.720  -1.351 -0.16 -0.00    +0.001
HETATM   23  C   UNK     1      39.862  -0.068  -1.276 -0.14 -0.00    +0.001
HETATM   24  C   UNK     1      36.523   1.981  -3.059 -0.34 -0.05    +0.177
HETATM   25  O   UNK     1      35.887   2.818  -2.439 +0.11 +0.06    -0.646
HETATM   26  O   UNK     1      36.167   1.699  -4.311 -0.14 +0.27    -0.773
HETATM   27  H   UNK     1      36.824   1.183  -4.762 -0.20 -0.17    +0.167
HETATM   28  C   UNK     1      42.214   8.052  -2.217 -0.45 +0.01    +0.072
HETATM   29  C   UNK     1      43.459   8.953  -2.385 -0.55 +0.00    +0.003
HETATM   30  C   UNK     1      44.698   8.371  -1.669 -0.40 +0.00    +0.005
HETATM   31  C   UNK     1      41.237   5.884  -9.154 -0.46 -0.01    +0.120
HETATM   32  N   UNK     1      40.927   4.804  -9.886 -0.37 +0.02    -0.235
HETATM   33  N   UNK     1      41.009   6.923  -9.834 -0.35 +0.01    -0.234
HETATM   34  C   UNK     1      40.443   5.284 -11.046 -0.46 -0.00    +0.045
HETATM   35  C   UNK     1      42.137   4.000 -10.156 -0.62 -0.03    +0.125
HETATM   36  C   UNK     1      39.915   4.535 -12.194 -0.58 +0.00    +0.026
HETATM   37  C   UNK     1      40.483   6.610 -11.124 -0.44 -0.00    +0.080
HETATM   38  C   UNK     1      39.504   5.234 -13.261 -0.60 +0.00    +0.002
HETATM   39  C   UNK     1      39.566   6.713 -13.304 -0.46 +0.00    +0.002
HETATM   40  C   UNK     1      40.040   7.412 -12.266 -0.49 +0.00    +0.033
TER
END
