# Supplementary material for: Common angiotensin receptor blockers may directly modulate the immune system via VDR, PPAR and CCR2b
Source: Theor Biol Med Model. 2006 Jan 10;3:1. doi: 10.1186/1742-4682-3-1 (PMC1360063; doi:10.1186/1742-4682-3-1)
Supplement: Additional File 1 — 'ARB-immune-models.tar.gz' – Models of receptors and significant ligands. This is a Tar-Gzip archive which can by unpacked by using 'tar-xvzf', Winzipv8+ or 'Mac Stuffit'. There are five directories within it, containing a total of 35 files, 1.54 Meg when unpacked, 360 K when compressed: • 'AT2R1' contains the receptor model described in this paper, plus the docked conformation of each ARB, corresponding to the Ki values in Table 1. • 'CCR2b' contains the receptor model we derived from 1KP1, together with TAK779 and each of the ARBs in their docked conformation. • 'PPAR' contains the receptor model we derived from PDB:1FM9 together with the GI262570 ligand from PDB:1FM9 and each of the ARBs which have low Ki values when docked with the receptor. • 'VDR_from_1DB1" contains the VDR model we derived from PDB:1DB1 along with the docked conformations of the ARBs, 1,25-D (from PDB:1DB1) and TX522 (from PDB:1TXI). • 'VDR_from_1TXI' contains the VDR model we derived from PDB:1TXI along with the docked conformation of TX522, 1,25-D and Telmisartan. [file 1742-4682-3-1-S1.gz › ./PDB_models/CCR2b/Valsartan_22E-9.pdb]

MODEL   Valsartan_22E-9
REMARK  Configuration of Valsartan when docked with CCR2b from PDB:1KP1
REMARK
AUTHOR    T.G.Marshall, R.Lee, F.E.Marshall   
REMARK       contact: Trevor.M@TrevorMarshall.com
REMARK
REMARK
REMARK  Estimated Free Energy of Binding    =  -10.45 kcal/mol  [=(1)+(3)]
REMARK  Estimated Inhibition Constant, Ki   =   +2.20e-08       [Temperature = 298.15 K]
REMARK  
REMARK  Final Docked Energy                 =  -12.05 kcal/mol  [=(1)+(2)]
REMARK  
REMARK  (1) Final Intermolecular Energy     =  -12.94 kcal/mol
REMARK  (2) Final Internal Energy of Ligand =   +0.89 kcal/mol
REMARK  (3) Torsional Free Energy           =   +2.49 kcal/mol
REMARK  
REMARK  NEWDPF move valsartan.out.pdbq
REMARK  NEWDPF about -0.103600 0.693800 0.096700
REMARK  NEWDPF tran0 48.879999 5.326852 -9.166142
REMARK  NEWDPF quat0 -0.955619 -0.227405 0.187294 -19661.182054
REMARK  NEWDPF ndihe 10
REMARK  NEWDPF dihe0 -45768.15 -20170.29 56150.82 20870.85 36285.04 -10422.52 -15649.38 53485.49 -914.84 -32464.27 
REMARK                            x       y       z     vdW  Elec       q
REMARK                         _______ _______ _______ _____ _____    ______
HETATM    1  C   UNK     1      41.026   5.502  -9.201 -0.46 -0.00    +0.000
HETATM    2  C   UNK     1      41.955   6.363  -8.596 -0.43 +0.00    -0.000
HETATM    3  C   UNK     1      41.952   6.549  -7.204 -0.38 +0.00    -0.002
HETATM    4  C   UNK     1      41.027   5.867  -6.392 -0.40 -0.00    +0.000
HETATM    5  C   UNK     1      40.070   5.038  -7.008 -0.45 +0.00    -0.002
HETATM    6  C   UNK     1      40.065   4.860  -8.402 -0.07 +0.00    -0.000
HETATM    7  C   UNK     1      41.076   5.968  -4.876 -0.40 -0.01    +0.131
HETATM    8  N   UNK     1      41.726   4.809  -4.248 -0.17 +0.02    -0.308
HETATM    9  C   UNK     1      41.041   3.733  -3.818 -0.33 -0.04    +0.234
HETATM   10  O   UNK     1      41.605   2.763  -3.319 +0.02 +0.04    -0.272
HETATM   11  C   UNK     1      39.514   3.711  -3.953 -0.32 -0.02    +0.088
HETATM   12  C   UNK     1      39.030   2.638  -4.936 -0.49 -0.01    +0.010
HETATM   13  C   UNK     1      37.512   2.460  -4.836 -0.53 -0.00    +0.001
HETATM   14  C   UNK     1      36.879   2.474  -6.229 -0.77 -0.00    +0.000
HETATM   15  C   UNK     1      43.199   4.826  -4.146 -0.43 -0.00    +0.172
HETATM   16  C   UNK     1      43.820   3.672  -4.945 -0.66 -0.01    +0.207
HETATM   17  O   UNK     1      43.733   3.907  -6.246 -0.22 +0.12    -0.646
HETATM   18  O   UNK     1      44.284   2.663  -4.492 -0.15 -0.02    -0.646
HETATM   19  C   UNK     1      43.656   4.823  -2.670 -0.34 +0.00    +0.031
HETATM   20  C   UNK     1      45.189   4.861  -2.574 -0.40 +0.00    +0.003
HETATM   21  C   UNK     1      43.099   6.030  -1.897 -0.24 +0.00    +0.003
HETATM   22  C   UNK     1      41.089   5.238 -10.671 -0.50 -0.00    +0.003
HETATM   23  C   UNK     1      41.646   4.037 -11.144 -0.55 -0.00    +0.000
HETATM   24  C   UNK     1      40.570   6.203 -11.642 -0.49 -0.00    +0.039
HETATM   25  C   UNK     1      41.689   3.772 -12.463 -0.58 -0.00    +0.000
HETATM   26  C   UNK     1      41.179   4.689 -13.401 -0.62 +0.00    +0.000
HETATM   27  C   UNK     1      40.640   5.859 -13.007 -0.59 +0.00    +0.003
HETATM   28  C   UNK     1      39.990   7.510 -11.237 -0.46 -0.00    +0.208
HETATM   29  N   UNK     1      38.972   8.070 -11.767 -0.38 +0.00    -0.106
HETATM   30  N   UNK     1      40.440   8.361 -10.255 -0.41 +0.01    -0.106
HETATM   31  N   UNK     1      38.809   9.184 -11.152 -0.38 +0.00    -0.021
HETATM   32  N   UNK     1      39.692   9.380 -10.244 -0.46 +0.00    -0.021
TER
END
