# Supplementary material for: Common angiotensin receptor blockers may directly modulate the immune system via VDR, PPAR and CCR2b
Source: Theor Biol Med Model. 2006 Jan 10;3:1. doi: 10.1186/1742-4682-3-1 (PMC1360063; doi:10.1186/1742-4682-3-1)
Supplement: Additional File 1 — 'ARB-immune-models.tar.gz' – Models of receptors and significant ligands. This is a Tar-Gzip archive which can by unpacked by using 'tar-xvzf', Winzipv8+ or 'Mac Stuffit'. There are five directories within it, containing a total of 35 files, 1.54 Meg when unpacked, 360 K when compressed: • 'AT2R1' contains the receptor model described in this paper, plus the docked conformation of each ARB, corresponding to the Ki values in Table 1. • 'CCR2b' contains the receptor model we derived from 1KP1, together with TAK779 and each of the ARBs in their docked conformation. • 'PPAR' contains the receptor model we derived from PDB:1FM9 together with the GI262570 ligand from PDB:1FM9 and each of the ARBs which have low Ki values when docked with the receptor. • 'VDR_from_1DB1" contains the VDR model we derived from PDB:1DB1 along with the docked conformations of the ARBs, 1,25-D (from PDB:1DB1) and TX522 (from PDB:1TXI). • 'VDR_from_1TXI' contains the VDR model we derived from PDB:1TXI along with the docked conformation of TX522, 1,25-D and Telmisartan. [file 1742-4682-3-1-S1.gz › ./PDB_models/PPAR/GI262570_40E-12.pdb]

MODEL   GI262570_40E-12
REMARK  Configuration of GI262570 when docked with PPAR from PDB:1FM9
REMARK
AUTHOR    T.G.Marshall, R.Lee, F.E.Marshall   
REMARK       contact: Trevor.M@TrevorMarshall.com
REMARK         
REMARK
REMARK  Estimated Free Energy of Binding    =  -14.18 kcal/mol  [=(1)+(3)]
REMARK  Estimated Inhibition Constant, Ki   =   +4.03e-11       [Temperature = 298.15 K]
REMARK  
REMARK  Final Docked Energy                 =  -17.43 kcal/mol  [=(1)+(2)]
REMARK  
REMARK  (1) Final Intermolecular Energy     =  -17.61 kcal/mol
REMARK  (2) Final Internal Energy of Ligand =   +0.17 kcal/mol
REMARK  (3) Torsional Free Energy           =   +3.42 kcal/mol
REMARK  
REMARK
REMARK  DPF = ppar.dpf
REMARK  NEWDPF move	570.out.pdbq
REMARK  NEWDPF about	12.095500 -6.696900 9.073700
REMARK  NEWDPF tran0	11.760680 -6.466584 7.746515
REMARK  NEWDPF quat0	0.027599 0.699098 0.714493 -45388.063993
REMARK  NEWDPF ndihe	11
REMARK  NEWDPF dihe0	35.80 -126.98 -68.44 127.12 0.94 -5.39 110.38 -10.36 132.12 -35.09 33.90 
REMARK
REMARK                            x       y       z    vdW   Elec        q     RMS 
HETATM    1  CG  570   200      12.513  -4.020  11.002 -0.39 -0.00    -0.020  2.783
HETATM    2  CD1 570   200      11.153  -4.242  10.607 -0.34 -0.00    -0.002  2.783
HETATM    3  CD2 570   200      13.406  -3.311  10.133 -0.47 +0.00    -0.002  2.783
HETATM    4  CE1 570   200      10.683  -3.767   9.369 -0.31 -0.00    +0.024  2.783
HETATM    5  CE2 570   200      12.945  -2.830   8.887 -0.43 +0.00    +0.024  2.783
HETATM    6  CZ  570   200      11.552  -3.056   8.481 -0.39 +0.00    +0.094  2.783
HETATM    7  CB  570   200      12.976  -4.557  12.361 -0.54 -0.00    +0.062  2.783
HETATM    8  CA  570   200      14.339  -5.317  12.324 -0.56 +0.01    +0.194  2.783
HETATM    9  N   570   200      14.182  -6.806  12.127 -0.31 -0.01    -0.261  2.783
HETATM   10  C1A 570   200      15.069  -7.847  11.614 -0.46 +0.00    +0.080  2.783
HETATM   11  C1F 570   200      14.613  -9.235  11.487 -0.49 -0.00    +0.056  2.783
HETATM   12  C1B 570   200      16.416  -7.512  11.223 -0.53 +0.00    +0.019  2.783
HETATM   13  C1E 570   200      15.560 -10.194  10.968 -0.50 -0.00    +0.005  2.783
HETATM   14  C1D 570   200      16.872  -9.816  10.599 -0.58 -0.00    +0.000  2.783
HETATM   15  C1C 570   200      17.292  -8.480  10.729 -0.46 -0.00    +0.002  2.783
HETATM   16  C1G 570   200      13.175  -9.793  11.859 -0.60 -0.00    +0.197  2.783
HETATM   17  O1G 570   200      12.815  -9.673  13.049 +0.03 -0.00    -0.286  2.783
HETATM   18  C1H 570   200      12.098 -10.408  10.979 -0.51 -0.00    +0.039  2.783
HETATM   19  C1I 570   200      12.057 -11.841  10.789 -0.58 -0.00    +0.003  2.783
HETATM   20  C1M 570   200      11.111  -9.603  10.327 -0.44 -0.00    +0.003  2.783
HETATM   21  C1J 570   200      11.055 -12.435   9.970 -0.62 -0.00    +0.000  2.783
HETATM   22  C1K 570   200      10.082 -11.609   9.333 -0.59 -0.00    +0.000  2.783
HETATM   23  C1L 570   200      10.115 -10.197   9.513 -0.47 -0.00    +0.000  2.783
HETATM   24  C   570   200      15.152  -5.008  13.550 -0.67 +0.01    +0.209  2.783
HETATM   25  O2  570   200      15.527  -3.820  13.703 -0.15 -0.01    -0.646  2.783
HETATM   26  O1  570   200      15.481  -5.957  14.334 -0.50 -0.13    -0.646  2.783
HETATM   27  OH  570   200      10.950  -2.627   7.260 -0.02 -0.01    -0.330  2.783
HETATM   28  C3A 570   200       9.962  -3.455   6.600 -0.45 -0.01    +0.155  2.783
HETATM   29  C3B 570   200      10.703  -4.565   5.829 -0.48 -0.00    +0.080  2.783
HETATM   30  C3C 570   200      11.213  -4.106   4.420 -0.41 -0.01    +0.082  2.783
HETATM   31  N3H 570   200      11.848  -2.894   4.254 -0.34 +0.01    -0.225  2.783
HETATM   32  C3D 570   200      11.102  -4.820   3.175 -0.39 -0.01    +0.093  2.783
HETATM   33  C3G 570   200      12.175  -2.776   2.883 -0.46 -0.01    +0.182  2.783
HETATM   34  O3F 570   200      11.716  -3.951   2.298 -0.06 +0.03    -0.292  2.783
HETATM   35  C3I 570   200      12.817  -1.695   2.279 -0.46 -0.00    +0.041  2.783
HETATM   36  C3E 570   200      10.472  -6.189   2.887 -0.50 -0.00    +0.060  2.783
HETATM   37  C3N 570   200      13.229  -0.527   3.020 -0.42 -0.00    +0.004  2.783
HETATM   38  C3J 570   200      13.070  -1.747   0.867 -0.33 -0.00    +0.004  2.783
HETATM   39  C3M 570   200      13.874   0.547   2.353 -0.50 -0.00    +0.000  2.783
HETATM   40  C3L 570   200      14.116   0.477   0.957 -0.43 -0.00    +0.000  2.783
HETATM   41  C3K 570   200      13.717  -0.668   0.214 -0.35 -0.00    +0.000  2.783
TER
END
