# Supplementary material for: Common angiotensin receptor blockers may directly modulate the immune system via VDR, PPAR and CCR2b
Source: Theor Biol Med Model. 2006 Jan 10;3:1. doi: 10.1186/1742-4682-3-1 (PMC1360063; doi:10.1186/1742-4682-3-1)
Supplement: Additional File 1 — 'ARB-immune-models.tar.gz' – Models of receptors and significant ligands. This is a Tar-Gzip archive which can by unpacked by using 'tar-xvzf', Winzipv8+ or 'Mac Stuffit'. There are five directories within it, containing a total of 35 files, 1.54 Meg when unpacked, 360 K when compressed: • 'AT2R1' contains the receptor model described in this paper, plus the docked conformation of each ARB, corresponding to the Ki values in Table 1. • 'CCR2b' contains the receptor model we derived from 1KP1, together with TAK779 and each of the ARBs in their docked conformation. • 'PPAR' contains the receptor model we derived from PDB:1FM9 together with the GI262570 ligand from PDB:1FM9 and each of the ARBs which have low Ki values when docked with the receptor. • 'VDR_from_1DB1" contains the VDR model we derived from PDB:1DB1 along with the docked conformations of the ARBs, 1,25-D (from PDB:1DB1) and TX522 (from PDB:1TXI). • 'VDR_from_1TXI' contains the VDR model we derived from PDB:1TXI along with the docked conformation of TX522, 1,25-D and Telmisartan. [file 1742-4682-3-1-S1.gz › ./PDB_models/PPAR/Irbesartan_6E-9.pdb]

MODEL   Irbesartan_6E-9
REMARK  Configuration of Irbesartan when docked with PPAR from PDB:1FM9
REMARK
AUTHOR    T.G.Marshall, R.Lee, F.E.Marshall   
REMARK       contact: Trevor.M@TrevorMarshall.com
REMARK         
REMARK
REMARK  Estimated Free Energy of Binding    =  -11.27 kcal/mol  [=(1)+(3)]
REMARK  Estimated Inhibition Constant, Ki   =   +5.50e-09       [Temperature = 298.15 K]
REMARK  
REMARK  Final Docked Energy                 =  -13.72 kcal/mol  [=(1)+(2)]
REMARK  
REMARK  (1) Final Intermolecular Energy     =  -13.76 kcal/mol
REMARK  (2) Final Internal Energy of Ligand =   +0.04 kcal/mol
REMARK  (3) Torsional Free Energy           =   +2.49 kcal/mol
REMARK  
REMARK
REMARK  NEWDPF about	-0.103600 0.693800 0.096700
REMARK  NEWDPF tran0	13.549647 -4.255030 11.022451
REMARK  NEWDPF quat0	0.878279 0.435715 -0.196924 -5991.234102
REMARK  NEWDPF ndihe	10
REMARK  NEWDPF dihe0	67.99 -77.57 -37.18 -106.82 18.75 171.11 66.97 -41.36 -120.34 -45.16 
REMARK
REMARK                            x       y       z    vdW   Elec        q     RMS 
HETATM    1  C   UNK     1      14.007  -7.060  11.226 -0.37 -0.00    -0.025 17.727
HETATM    2  C   UNK     1      14.135  -5.792  10.825 -0.27 +0.00    +0.013 17.727
HETATM    3  C   UNK     1      13.009  -4.851  10.923 -0.35 +0.00    +0.010 17.727
HETATM    4  C   UNK     1      11.827  -5.256  11.397 -0.34 -0.00    -0.040 17.727
HETATM    5  C   UNK     1      11.678  -6.657  11.824 -0.36 +0.00    +0.010 17.727
HETATM    6  C   UNK     1      12.705  -7.507  11.742 -0.36 +0.00    +0.013 17.727
HETATM    7  C   UNK     1      10.659  -4.317  11.532 -0.49 +0.00    +0.172 17.727
HETATM    8  N   UNK     1      10.359  -3.672  10.264 -0.27 +0.00    -0.299 17.727
HETATM    9  C   UNK     1      10.730  -2.444   9.886 -0.19 +0.00    +0.105 17.727
HETATM   10  C   UNK     1       9.556  -4.164   9.311 -0.28 -0.01    +0.256 17.727
HETATM   11  N   UNK     1      10.297  -2.040   8.764 -0.12 -0.00    -0.256 17.727
HETATM   12  C   UNK     1      11.610  -1.570  10.737 -0.48 +0.00    +0.078 17.727
HETATM   13  C   UNK     1      12.458  -0.641   9.842 -0.57 +0.00    +0.007 17.727
HETATM   14  C   UNK     1      11.864   0.785   9.832 -0.61 -0.00    -0.004 17.727
HETATM   15  C   UNK     1      11.291   1.120   8.438 -0.46 +0.00    +0.005 17.727
HETATM   16  C   UNK     1       9.470  -3.108   8.233 -0.30 -0.00    +0.136 17.727
HETATM   17  C   UNK     1      10.004  -3.589   6.864 -0.45 -0.00    +0.043 17.727
HETATM   18  C   UNK     1       8.023  -2.627   7.993 -0.38 -0.00    +0.043 17.727
HETATM   19  O   UNK     1       8.956  -5.227   9.313 +0.15 +0.03    -0.270 17.727
HETATM   20  C   UNK     1       8.780  -3.544   5.927 -0.38 -0.00    +0.003 17.727
HETATM   21  C   UNK     1       7.978  -2.352   6.479 -0.51 -0.00    +0.003 17.727
HETATM   22  C   UNK     1      15.133  -8.006  11.120 -0.49 -0.00    -0.012 17.727
HETATM   23  C   UNK     1      15.011  -9.049  10.294 -0.59 -0.00    +0.013 17.727
HETATM   24  C   UNK     1      16.395  -7.816  11.867 -0.51 +0.00    +0.018 17.727
HETATM   25  C   UNK     1      16.122  -9.990  10.090 -0.56 -0.00    +0.001 17.727
HETATM   26  C   UNK     1      17.274  -9.798  10.735 -0.36 -0.00    +0.001 17.727
HETATM   27  C   UNK     1      17.407  -8.667  11.665 -0.53 -0.00    +0.016 17.727
HETATM   28  C   UNK     1      16.567  -6.756  12.879 -0.51 +0.02    +0.153 17.727
HETATM   29  N   UNK     1      16.190  -6.908  14.081 -0.93 -0.04    -0.143 17.727
HETATM   30  N   UNK     1      17.056  -5.540  12.604 -0.51 -0.04    -0.148 17.727
HETATM   31  N   UNK     1      16.516  -5.636  14.590 -0.52 +0.02    +0.042 17.727
HETATM   32  N   UNK     1      17.025  -4.948  13.555 -0.92 -0.04    -0.099 17.727
HETATM   33  H   UNK     1      16.438  -5.060  11.859 +0.08 +0.05    +0.158 17.727
TER
END
