# Supplementary material for: Common angiotensin receptor blockers may directly modulate the immune system via VDR, PPAR and CCR2b
Source: Theor Biol Med Model. 2006 Jan 10;3:1. doi: 10.1186/1742-4682-3-1 (PMC1360063; doi:10.1186/1742-4682-3-1)
Supplement: Additional File 1 — 'ARB-immune-models.tar.gz' – Models of receptors and significant ligands. This is a Tar-Gzip archive which can by unpacked by using 'tar-xvzf', Winzipv8+ or 'Mac Stuffit'. There are five directories within it, containing a total of 35 files, 1.54 Meg when unpacked, 360 K when compressed: • 'AT2R1' contains the receptor model described in this paper, plus the docked conformation of each ARB, corresponding to the Ki values in Table 1. • 'CCR2b' contains the receptor model we derived from 1KP1, together with TAK779 and each of the ARBs in their docked conformation. • 'PPAR' contains the receptor model we derived from PDB:1FM9 together with the GI262570 ligand from PDB:1FM9 and each of the ARBs which have low Ki values when docked with the receptor. • 'VDR_from_1DB1" contains the VDR model we derived from PDB:1DB1 along with the docked conformations of the ARBs, 1,25-D (from PDB:1DB1) and TX522 (from PDB:1TXI). • 'VDR_from_1TXI' contains the VDR model we derived from PDB:1TXI along with the docked conformation of TX522, 1,25-D and Telmisartan. [file 1742-4682-3-1-S1.gz › ./PDB_models/PPAR/Losartan_3E-9.pdb]

MODEL   Losartan_3E-9
REMARK  Configuration of Losartan when docked with PPAR from PDB:1FM9
REMARK
AUTHOR    T.G.Marshall, R.Lee, F.E.Marshall   
REMARK       contact: Trevor.M@TrevorMarshall.com
REMARK         
REMARK
REMARK  Estimated Free Energy of Binding    =  -11.61 kcal/mol  [=(1)+(3)]
REMARK  Estimated Inhibition Constant, Ki   =   +3.11e-09       [Temperature = 298.15 K]
REMARK  
REMARK  Final Docked Energy                 =  -12.16 kcal/mol  [=(1)+(2)]
REMARK  
REMARK  (1) Final Intermolecular Energy     =  -14.10 kcal/mol
REMARK  (2) Final Internal Energy of Ligand =   +1.94 kcal/mol
REMARK  (3) Torsional Free Energy           =   +2.49 kcal/mol
REMARK  
REMARK
REMARK  NEWDPF about	-0.103600 0.693800 0.096700
REMARK  NEWDPF tran0	13.191455 -8.584152 9.277662
REMARK  NEWDPF quat0	-0.098710 0.917351 0.385648 24028.357238
REMARK  NEWDPF ndihe	10
REMARK  NEWDPF dihe0	-148.98 26.51 16.15 63.57 -24.00 -88.14 69.40 -17.02 158.53 -21.13 
REMARK
REMARK                            x       y       z    vdW   Elec        q     RMS 
HETATM    1  C   UNK     1      11.857  -9.481  10.072 -0.41 +0.00    -0.044 17.631
HETATM    2  C   UNK     1      11.509  -8.758  11.142 -0.40 -0.00    +0.009 17.631
HETATM    3  C   UNK     1      12.533  -8.064  11.938 -0.36 +0.00    +0.013 17.631
HETATM    4  C   UNK     1      13.824  -8.133  11.599 -0.42 -0.00    -0.025 17.631
HETATM    5  C   UNK     1      14.207  -8.943  10.431 -0.52 -0.00    +0.013 17.631
HETATM    6  C   UNK     1      13.278  -9.577   9.709 -0.48 -0.00    +0.009 17.631
HETATM    7  C   UNK     1      10.825 -10.180   9.230 -0.60 -0.01    +0.141 17.631
HETATM    8  N   UNK     1      10.164 -11.230  10.035 -0.41 +0.02    -0.232 17.631
HETATM    9  C   UNK     1      10.638 -12.446   9.702 -0.64 -0.00    +0.058 17.631
HETATM   10  C   UNK     1       8.851 -11.270   9.768 -0.56 -0.01    +0.088 17.631
HETATM   11  C   UNK     1       9.694 -13.254   9.208 -0.52 -0.01    +0.147 17.631
HETATM   12  C   UNK     1      12.081 -12.818   9.917 -0.50 -0.01    +0.219 17.631
HETATM   13  O   UNK     1      12.386 -12.784  11.315 -0.25 +0.03    -0.395 17.631
HETATM   14  H   UNK     1      12.679 -11.917  11.574 +0.05 -0.01    +0.209 17.631
HETATM   15  N   UNK     1       8.549 -12.408   9.321 -0.31 +0.03    -0.227 17.631
HETATM   16 CL   UNK     1       9.856 -14.915   8.680 -0.36 +0.00    -0.061 17.631
HETATM   17  C   UNK     1       7.867 -10.272  10.313 -0.65 -0.00    +0.073 17.631
HETATM   18  C   UNK     1       6.796 -11.026  11.131 -0.60 -0.00    +0.007 17.631
HETATM   19  C   UNK     1       5.404 -10.857  10.483 -0.85 +0.00    -0.004 17.631
HETATM   20  C   UNK     1       4.294 -11.006  11.545 -0.93 -0.00    +0.005 17.631
HETATM   21  C   UNK     1      14.852  -7.434  12.391 -0.41 -0.00    -0.012 17.631
HETATM   22  C   UNK     1      14.860  -5.963  12.530 -0.46 +0.00    +0.018 17.631
HETATM   23  C   UNK     1      15.819  -8.155  12.970 -0.44 +0.00    +0.013 17.631
HETATM   24  C   UNK     1      15.859  -5.379  13.201 -0.53 +0.00    +0.016 17.631
HETATM   25  C   UNK     1      13.775  -5.119  11.996 -0.43 +0.00    +0.153 17.631
HETATM   26  N   UNK     1      13.624  -4.846  10.694 -0.32 -0.00    -0.148 17.631
HETATM   27  N   UNK     1      12.871  -4.626  12.740 -0.32 +0.00    -0.143 17.631
HETATM   28  H   UNK     1      13.481  -5.765  10.145 +0.11 +0.02    +0.158 17.631
HETATM   29  N   UNK     1      12.711  -4.206  10.593 -0.30 -0.00    -0.099 17.631
HETATM   30  N   UNK     1      12.103  -3.964  11.765 -0.27 +0.00    +0.042 17.631
HETATM   31  C   UNK     1      16.930  -6.175  13.818 -0.54 +0.00    +0.001 17.631
HETATM   32  C   UNK     1      16.903  -7.504  13.719 -0.48 +0.00    +0.001 17.631
TER
END
