# Supplementary material for: Common angiotensin receptor blockers may directly modulate the immune system via VDR, PPAR and CCR2b
Source: Theor Biol Med Model. 2006 Jan 10;3:1. doi: 10.1186/1742-4682-3-1 (PMC1360063; doi:10.1186/1742-4682-3-1)
Supplement: Additional File 1 — 'ARB-immune-models.tar.gz' – Models of receptors and significant ligands. This is a Tar-Gzip archive which can by unpacked by using 'tar-xvzf', Winzipv8+ or 'Mac Stuffit'. There are five directories within it, containing a total of 35 files, 1.54 Meg when unpacked, 360 K when compressed: • 'AT2R1' contains the receptor model described in this paper, plus the docked conformation of each ARB, corresponding to the Ki values in Table 1. • 'CCR2b' contains the receptor model we derived from 1KP1, together with TAK779 and each of the ARBs in their docked conformation. • 'PPAR' contains the receptor model we derived from PDB:1FM9 together with the GI262570 ligand from PDB:1FM9 and each of the ARBs which have low Ki values when docked with the receptor. • 'VDR_from_1DB1" contains the VDR model we derived from PDB:1DB1 along with the docked conformations of the ARBs, 1,25-D (from PDB:1DB1) and TX522 (from PDB:1TXI). • 'VDR_from_1TXI' contains the VDR model we derived from PDB:1TXI along with the docked conformation of TX522, 1,25-D and Telmisartan. [file 1742-4682-3-1-S1.gz › ./PDB_models/PPAR/Olmesartan_12E-9.pdb]

MODEL   Olmesartan_12E-9
REMARK  Configuration of Olmesartan when docked with PPAR from PDB:1FM9
REMARK
AUTHOR    T.G.Marshall, R.Lee, F.E.Marshall   
REMARK       contact: Trevor.M@TrevorMarshall.com
REMARK         
REMARK
REMARK  Estimated Free Energy of Binding    =  -10.83 kcal/mol  [=(1)+(3)]
REMARK  Estimated Inhibition Constant, Ki   =   +1.15e-08       [Temperature = 298.15 K]
REMARK  
REMARK  Final Docked Energy                 =  -13.17 kcal/mol  [=(1)+(2)]
REMARK  
REMARK  (1) Final Intermolecular Energy     =  -13.32 kcal/mol
REMARK  (2) Final Internal Energy of Ligand =   +0.15 kcal/mol
REMARK  (3) Torsional Free Energy           =   +2.49 kcal/mol
REMARK  
REMARK
REMARK  NEWDPF about	-0.103600 0.693800 0.096700
REMARK  NEWDPF tran0	12.292174 -5.660311 2.165135
REMARK  NEWDPF quat0	0.816912 0.299535 0.492882 35515.444384
REMARK  NEWDPF ndihe	10
REMARK  NEWDPF dihe0	-71.08 -127.87 137.24 41.27 37.69 43.08 83.42 37.24 -54.02 47.75 
REMARK
REMARK                            x       y       z    vdW   Elec        q     RMS 
HETATM    1  C   UNK     1      13.834  -4.035   0.678 -0.34 +0.00    -0.025 13.292
HETATM    2  C   UNK     1      13.820  -3.916   2.010 -0.42 -0.00    +0.013 13.292
HETATM    3  C   UNK     1      12.567  -4.060   2.766 -0.26 -0.00    +0.009 13.292
HETATM    4  C   UNK     1      11.415  -4.300   2.133 -0.39 +0.00    -0.044 13.292
HETATM    5  C   UNK     1      11.422  -4.419   0.667 -0.24 -0.00    +0.009 13.292
HETATM    6  C   UNK     1      12.563  -4.296  -0.018 -0.27 -0.00    +0.013 13.292
HETATM    7  C   UNK     1      10.135  -4.439   2.910 -0.43 -0.01    +0.141 13.292
HETATM    8  N   UNK     1      10.394  -4.630   4.355 -0.33 +0.01    -0.226 13.292
HETATM    9  C   UNK     1       9.985  -3.546   5.029 -0.38 -0.00    +0.087 13.292
HETATM   10  C   UNK     1       9.636  -5.655   4.797 -0.43 -0.01    +0.118 13.292
HETATM   11  N   UNK     1       9.030  -3.878   5.779 -0.25 +0.01    -0.240 13.292
HETATM   12  C   UNK     1      10.889  -2.399   5.400 -0.49 +0.00    +0.072 13.292
HETATM   13  C   UNK     1      10.874  -1.212   4.412 -0.53 +0.00    +0.003 13.292
HETATM   14  C   UNK     1      10.173   0.007   5.050 -0.57 +0.00    +0.005 13.292
HETATM   15  C   UNK     1       8.680  -5.255   5.644 -0.37 -0.01    +0.098 13.292
HETATM   16  C   UNK     1       9.869  -7.052   4.391 -0.63 -0.02    +0.190 13.292
HETATM   17  O   UNK     1       8.941  -7.739   3.997 -0.14 +0.05    -0.645 13.292
HETATM   18  O   UNK     1      11.076  -7.594   4.540 -0.14 +0.09    -0.772 13.292
HETATM   19  H   UNK     1      11.394  -7.474   5.427 -0.60 -0.03    +0.167 13.292
HETATM   20  C   UNK     1       7.623  -6.015   6.398 -0.56 -0.01    +0.097 13.292
HETATM   21  C   UNK     1       7.850  -5.844   7.914 -0.43 -0.01    +0.052 13.292
HETATM   22  C   UNK     1       6.235  -5.459   6.015 -0.59 -0.00    +0.052 13.292
HETATM   23  O   UNK     1       7.678  -7.408   6.062 -0.13 +0.05    -0.384 13.292
HETATM   24  H   UNK     1       8.383  -7.837   6.534 +0.06 -0.03    +0.211 13.292
HETATM   25  C   UNK     1      15.084  -3.854  -0.084 -0.37 +0.00    -0.012 13.292
HETATM   26  C   UNK     1      15.325  -2.662  -0.641 -0.32 -0.00    +0.013 13.292
HETATM   27  C   UNK     1      16.096  -4.924  -0.206 -0.48 -0.00    +0.018 13.292
HETATM   28  C   UNK     1      16.589  -2.392  -1.340 -0.36 -0.00    +0.001 13.292
HETATM   29  C   UNK     1      17.520  -3.346  -1.413 -0.46 -0.00    +0.001 13.292
HETATM   30  C   UNK     1      17.253  -4.667  -0.826 -0.27 -0.00    +0.016 13.292
HETATM   31  C   UNK     1      15.858  -6.297   0.276 -0.54 -0.04    +0.153 13.292
HETATM   32  N   UNK     1      16.031  -6.628   1.489 -0.43 +0.04    -0.143 13.292
HETATM   33  N   UNK     1      15.538  -7.314  -0.534 -0.43 +0.06    -0.148 13.292
HETATM   34  N   UNK     1      15.748  -8.004   1.395 -0.41 -0.02    +0.042 13.292
HETATM   35  N   UNK     1      15.475  -8.234   0.101 -0.53 +0.06    -0.099 13.292
HETATM   36  H   UNK     1      16.314  -7.439  -1.273 +0.02 -0.07    +0.158 13.292
TER
END
