# Supplementary material for: Common angiotensin receptor blockers may directly modulate the immune system via VDR, PPAR and CCR2b
Source: Theor Biol Med Model. 2006 Jan 10;3:1. doi: 10.1186/1742-4682-3-1 (PMC1360063; doi:10.1186/1742-4682-3-1)
Supplement: Additional File 1 — 'ARB-immune-models.tar.gz' – Models of receptors and significant ligands. This is a Tar-Gzip archive which can by unpacked by using 'tar-xvzf', Winzipv8+ or 'Mac Stuffit'. There are five directories within it, containing a total of 35 files, 1.54 Meg when unpacked, 360 K when compressed: • 'AT2R1' contains the receptor model described in this paper, plus the docked conformation of each ARB, corresponding to the Ki values in Table 1. • 'CCR2b' contains the receptor model we derived from 1KP1, together with TAK779 and each of the ARBs in their docked conformation. • 'PPAR' contains the receptor model we derived from PDB:1FM9 together with the GI262570 ligand from PDB:1FM9 and each of the ARBs which have low Ki values when docked with the receptor. • 'VDR_from_1DB1" contains the VDR model we derived from PDB:1DB1 along with the docked conformations of the ARBs, 1,25-D (from PDB:1DB1) and TX522 (from PDB:1TXI). • 'VDR_from_1TXI' contains the VDR model we derived from PDB:1TXI along with the docked conformation of TX522, 1,25-D and Telmisartan. [file 1742-4682-3-1-S1.gz › ./PDB_models/PPAR/PPAR_from_1FM9.pdb]

HEADER    PPAR_from_1FM9                         23-NOV-05 
TITLE     The PPAR receptor ligand binding FRAGMENT
TITLE    1 extracted from PDB:1FM9 by deleting ligand and
TITLE    2 processed with charge and solvation data ready
TITLE    3 for use with AutoDock
REMARK
AUTHOR    R.T.GAMPE JR.,V.G.MONTANA,M.H.LAMBERT,A.B.MILLER,                     
AUTHOR   2 R.K.BLEDSOE,M.V.MILBURN,S.A.KLIEWER,T.M.WILLSON,H.E.XU  
AUTHOR   3 prepared by T.G.Marshall, R.Lee, F.E.Marshall
REMARK
CAVEAT     1FM9 - see original PDB for missing residues, rule violations
REMARK
REMARK
ATOM   1756  N   PRO D 206      15.331  27.327  30.042  1.00 57.58    -0.058    9.00  -17.40
ATOM   1757  HN1 PRO D 206      16.110  26.738  30.335  1.00  0.00     0.276    0.00    0.00
ATOM   1758  HN2 PRO D 206      14.459  26.800  29.992  1.00  0.00     0.276    0.00    0.00
ATOM   1759  HN3 PRO D 206      15.069  27.993  30.769  1.00  0.00     0.276    0.00    0.00
ATOM   1760  CA  PRO D 206      15.633  28.013  28.751  1.00 57.17     0.255    9.40    4.00
ATOM   1761  C   PRO D 206      14.466  28.895  28.312  1.00 56.90     0.259    9.82    4.00
ATOM   1762  O   PRO D 206      13.309  28.612  28.628  1.00 57.66    -0.271    8.17  -17.40
ATOM   1763  CB  PRO D 206      15.939  26.976  27.675  1.00 56.76     0.042   12.77    4.00
ATOM   1764  N   GLU D 207      14.781  29.967  27.590  1.00 56.04    -0.338    9.00  -17.40
ATOM   1765  HN  GLU D 207      15.762  30.147  27.378  1.00  0.00     0.164    0.00    0.00
ATOM   1766  CA  GLU D 207      13.768  30.895  27.091  1.00 55.12     0.160    9.40    4.00
ATOM   1767  C   GLU D 207      13.040  30.219  25.932  1.00 53.62     0.251    9.82    4.00
ATOM   1768  O   GLU D 207      13.641  29.465  25.176  1.00 53.48    -0.271    8.17  -17.40
ATOM   1769  CB  GLU D 207      14.447  32.208  26.651  1.00 56.12     0.043   12.77    4.00
ATOM   1770  CG  GLU D 207      14.041  32.800  25.286  1.00 57.35     0.100   12.77    4.00
ATOM   1771  CD  GLU D 207      12.708  33.542  25.298  1.00 57.39     0.185    9.82    4.00
ATOM   1772  OE1 GLU D 207      12.340  34.113  26.347  1.00 58.64    -0.647    8.17  -18.95
ATOM   1773  OE2 GLU D 207      12.036  33.575  24.246  1.00 56.72    -0.647    8.17  -18.95
ATOM   1774  N   SER D 208      11.743  30.484  25.815  1.00 52.35    -0.336    9.00  -17.40
ATOM   1775  HN  SER D 208      11.303  31.121  26.479  1.00  0.00     0.164    0.00    0.00
ATOM   1776  CA  SER D 208      10.933  29.885  24.759  1.00 50.89     0.189    9.40    4.00
ATOM   1777  C   SER D 208      11.555  29.957  23.364  1.00 49.97     0.253    9.82    4.00
ATOM   1778  O   SER D 208      11.374  29.044  22.556  1.00 49.36    -0.270    8.17  -17.40
ATOM   1779  CB  SER D 208       9.550  30.538  24.719  1.00 51.08     0.169   12.77    4.00
ATOM   1780  OG  SER D 208       8.772  30.130  25.830  1.00 53.14    -0.380   11.04  -17.40
ATOM   1781  HG  SER D 208       7.913  30.535  25.805  1.00  0.00     0.211    0.00    0.00
ATOM   1782  N   ALA D 209      12.282  31.038  23.094  1.00 47.84    -0.337    9.00  -17.40
ATOM   1783  HN  ALA D 209      12.404  31.756  23.808  1.00  0.00     0.164    0.00    0.00
ATOM   1784  CA  ALA D 209      12.906  31.205  21.788  1.00 46.18     0.159    9.40    4.00
ATOM   1785  C   ALA D 209      13.968  30.133  21.540  1.00 44.46     0.251    9.82    4.00
ATOM   1786  O   ALA D 209      14.092  29.625  20.430  1.00 43.45    -0.271    8.17  -17.40
ATOM   1787  CB  ALA D 209      13.533  32.601  21.668  1.00 46.16     0.034   16.15    4.00
ATOM   1788  N   ASP D 210      14.726  29.797  22.579  1.00 42.45    -0.337    9.00  -17.40
ATOM   1789  HN  ASP D 210      14.587  30.254  23.480  1.00  0.00     0.164    0.00    0.00
ATOM   1790  CA  ASP D 210      15.757  28.775  22.430  1.00 41.51     0.170    9.40    4.00
ATOM   1791  C   ASP D 210      15.123  27.410  22.195  1.00 40.04     0.251    9.82    4.00
ATOM   1792  O   ASP D 210      15.599  26.629  21.381  1.00 39.25    -0.271    8.17  -17.40
ATOM   1793  CB  ASP D 210      16.645  28.719  23.671  1.00 42.85     0.129   12.77    4.00
ATOM   1794  CG  ASP D 210      17.477  29.969  23.840  1.00 43.55     0.188    9.82    4.00
ATOM   1795  OD1 ASP D 210      18.189  30.336  22.881  1.00 43.46    -0.647    8.17  -18.95
ATOM   1796  OD2 ASP D 210      17.415  30.577  24.927  1.00 44.98    -0.647    8.17  -18.95
ATOM   1797  N   LEU D 211      14.037  27.147  22.912  1.00 38.72    -0.338    9.00  -17.40
ATOM   1798  HN  LEU D 211      13.688  27.843  23.570  1.00  0.00     0.164    0.00    0.00
ATOM   1799  CA  LEU D 211      13.338  25.877  22.771  1.00 38.46     0.159    9.40    4.00
ATOM   1800  C   LEU D 211      12.704  25.768  21.393  1.00 38.27     0.251    9.82    4.00
ATOM   1801  O   LEU D 211      12.702  24.689  20.803  1.00 38.30    -0.271    8.17  -17.40
ATOM   1802  CB  LEU D 211      12.265  25.735  23.850  1.00 37.66     0.032   12.77    4.00
ATOM   1803  CG  LEU D 211      12.760  25.694  25.296  1.00 37.80     0.002    9.40    4.00
ATOM   1804  CD1 LEU D 211      11.540  25.687  26.201  1.00 37.56     0.000   16.15    4.00
ATOM   1805  CD2 LEU D 211      13.651  24.478  25.546  1.00 36.68     0.000   16.15    4.00
ATOM   1806  N   ARG D 212      12.174  26.884  20.894  1.00 37.47    -0.338    9.00  -17.40
ATOM   1807  HN  ARG D 212      12.208  27.743  21.442  1.00  0.00     0.164    0.00    0.00
ATOM   1808  CA  ARG D 212      11.546  26.899  19.578  1.00 37.95     0.159    9.40    4.00
ATOM   1809  C   ARG D 212      12.590  26.761  18.468  1.00 37.74     0.251    9.82    4.00
ATOM   1810  O   ARG D 212      12.296  26.252  17.391  1.00 38.59    -0.271    8.17  -17.40
ATOM   1811  CB  ARG D 212      10.769  28.203  19.375  1.00 38.47     0.034   12.77    4.00
ATOM   1812  CG  ARG D 212       9.502  28.315  20.203  1.00 40.83     0.027   12.77    4.00
ATOM   1813  CD  ARG D 212       8.311  27.701  19.476  1.00 44.26     0.116   12.77    4.00
ATOM   1814  NE  ARG D 212       8.170  26.274  19.724  1.00 45.30    -0.212    9.00  -24.67
ATOM   1815  HE  ARG D 212       8.445  25.919  20.640  1.00  0.00     0.178    0.00    0.00
ATOM   1816  CZ  ARG D 212       7.705  25.403  18.833  1.00 46.47     0.666    6.95    4.00
ATOM   1817  NH1 ARG D 212       7.341  25.804  17.622  1.00 46.02    -0.235    9.00  -24.67
ATOM   1818 1HH1 ARG D 212       7.435  26.786  17.362  1.00  0.00     0.174    0.00    0.00
ATOM   1819 2HH1 ARG D 212       6.984  25.136  16.939  1.00  0.00     0.174    0.00    0.00
ATOM   1820  NH2 ARG D 212       7.582  24.125  19.171  1.00 44.74    -0.235    9.00  -24.67
ATOM   1821 1HH2 ARG D 212       7.862  23.817  20.102  1.00  0.00     0.174    0.00    0.00
ATOM   1822 2HH2 ARG D 212       7.225  23.457  18.488  1.00  0.00     0.174    0.00    0.00
ATOM   1823  N   ALA D 213      13.809  27.211  18.745  1.00 36.92    -0.338    9.00  -17.40
ATOM   1824  HN  ALA D 213      13.996  27.635  19.654  1.00  0.00     0.164    0.00    0.00
ATOM   1825  CA  ALA D 213      14.877  27.105  17.767  1.00 36.57     0.159    9.40    4.00
ATOM   1826  C   ALA D 213      15.329  25.641  17.725  1.00 37.01     0.251    9.82    4.00
ATOM   1827  O   ALA D 213      15.509  25.068  16.659  1.00 37.22    -0.271    8.17  -17.40
ATOM   1828  CB  ALA D 213      16.038  28.013  18.148  1.00 35.79     0.034   16.15    4.00
ATOM   1829  N   LEU D 214      15.506  25.049  18.903  1.00 36.31    -0.338    9.00  -17.40
ATOM   1830  HN  LEU D 214      15.356  25.577  19.762  1.00  0.00     0.164    0.00    0.00
ATOM   1831  CA  LEU D 214      15.912  23.655  18.975  1.00 36.33     0.159    9.40    4.00
ATOM   1832  C   LEU D 214      14.912  22.811  18.153  1.00 35.80     0.251    9.82    4.00
ATOM   1833  O   LEU D 214      15.310  22.044  17.284  1.00 35.49    -0.271    8.17  -17.40
ATOM   1834  CB  LEU D 214      15.938  23.196  20.441  1.00 35.62     0.032   12.77    4.00
ATOM   1835  CG  LEU D 214      16.563  21.854  20.841  1.00 35.58     0.002    9.40    4.00
ATOM   1836  CD1 LEU D 214      17.980  21.725  20.294  1.00 33.96     0.000   16.15    4.00
ATOM   1837  CD2 LEU D 214      16.570  21.746  22.364  1.00 33.43     0.000   16.15    4.00
ATOM   1838  N   ALA D 215      13.621  22.991  18.424  1.00 35.95    -0.338    9.00  -17.40
ATOM   1839  HN  ALA D 215      13.355  23.675  19.133  1.00  0.00     0.164    0.00    0.00
ATOM   1840  CA  ALA D 215      12.576  22.239  17.737  1.00 35.94     0.159    9.40    4.00
ATOM   1841  C   ALA D 215      12.605  22.399  16.215  1.00 36.63     0.251    9.82    4.00
ATOM   1842  O   ALA D 215      12.375  21.433  15.485  1.00 36.19    -0.271    8.17  -17.40
ATOM   1843  CB  ALA D 215      11.207  22.642  18.270  1.00 34.80     0.034   16.15    4.00
ATOM   1844  N   LYS D 216      12.887  23.610  15.739  1.00 36.62    -0.338    9.00  -17.40
ATOM   1845  HN  LYS D 216      13.066  24.381  16.383  1.00  0.00     0.164    0.00    0.00
ATOM   1846  CA  LYS D 216      12.940  23.836  14.303  1.00 36.74     0.159    9.40    4.00
ATOM   1847  C   LYS D 216      14.212  23.217  13.739  1.00 35.65     0.251    9.82    4.00
ATOM   1848  O   LYS D 216      14.206  22.668  12.638  1.00 34.25    -0.271    8.17  -17.40
ATOM   1849  CB  LYS D 216      12.900  25.328  13.989  1.00 39.19     0.032   12.77    4.00
ATOM   1850  CG  LYS D 216      12.796  25.626  12.501  1.00 43.69     0.004   12.77    4.00
ATOM   1851  CD  LYS D 216      11.527  25.007  11.896  1.00 47.73     0.032   12.77    4.00
ATOM   1852  CE  LYS D 216      11.406  25.304  10.405  1.00 48.73     0.206   12.77    4.00
ATOM   1853  NZ  LYS D 216      12.606  24.803   9.674  1.00 50.28    -0.064   13.25  -39.20
ATOM   1854  HZ1 LYS D 216      12.525  25.002   8.677  1.00  0.00     0.275    0.00    0.00
ATOM   1855  HZ2 LYS D 216      12.772  23.812   9.851  1.00  0.00     0.275    0.00    0.00
ATOM   1856  HZ3 LYS D 216      13.471  25.174  10.066  1.00  0.00     0.275    0.00    0.00
ATOM   1857  N   HIS D 217      15.292  23.307  14.507  1.00 35.07    -0.337    9.00  -17.40
ATOM   1858  HN  HIS D 217      15.225  23.784  15.406  1.00  0.00     0.164    0.00    0.00
ATOM   1859  CA  HIS D 217      16.571  22.740  14.094  1.00 35.56     0.165    9.40    4.00
ATOM   1860  C   HIS D 217      16.499  21.214  13.959  1.00 34.65     0.251    9.82    4.00
ATOM   1861  O   HIS D 217      17.093  20.638  13.048  1.00 32.76    -0.271    8.17  -17.40
ATOM   1862  CB  HIS D 217      17.665  23.060  15.122  1.00 37.91     0.077   12.77    4.00
ATOM   1863  CG  HIS D 217      18.956  22.347  14.861  1.00 40.92     0.054    7.26    0.60
ATOM   1864  ND1 HIS D 217      19.893  22.806  13.959  1.00 41.96    -0.340    9.25  -17.40
ATOM   1865  HD1 HIS D 217      19.814  23.663  13.411  1.00  0.00     0.167    0.00    0.00
ATOM   1866  CD2 HIS D 217      19.451  21.189  15.360  1.00 41.31     0.086   10.80    0.60
ATOM   1867  CE1 HIS D 217      20.909  21.963  13.916  1.00 42.72     0.151   10.80    0.60
ATOM   1868  NE2 HIS D 217      20.665  20.973  14.756  1.00 42.29    -0.336    9.25  -17.40
ATOM   1869  HE2 HIS D 217      21.279  20.177  14.928  1.00  0.00     0.168    0.00    0.00
ATOM   1870  N   LEU D 218      15.781  20.577  14.882  1.00 33.30    -0.338    9.00  -17.40
ATOM   1871  HN  LEU D 218      15.318  21.112  15.616  1.00  0.00     0.164    0.00    0.00
ATOM   1872  CA  LEU D 218      15.647  19.124  14.858  1.00 32.96     0.159    9.40    4.00
ATOM   1873  C   LEU D 218      14.725  18.726  13.715  1.00 33.11     0.251    9.82    4.00
ATOM   1874  O   LEU D 218      14.948  17.717  13.053  1.00 32.05    -0.271    8.17  -17.40
ATOM   1875  CB  LEU D 218      15.074  18.613  16.194  1.00 31.16     0.032   12.77    4.00
ATOM   1876  CG  LEU D 218      15.952  18.867  17.422  1.00 30.11     0.002    9.40    4.00
ATOM   1877  CD1 LEU D 218      15.250  18.388  18.692  1.00 28.50     0.000   16.15    4.00
ATOM   1878  CD2 LEU D 218      17.284  18.164  17.236  1.00 28.97     0.000   16.15    4.00
ATOM   1879  N   TYR D 219      13.694  19.532  13.488  1.00 33.29    -0.337    9.00  -17.40
ATOM   1880  HN  TYR D 219      13.549  20.355  14.073  1.00  0.00     0.164    0.00    0.00
ATOM   1881  CA  TYR D 219      12.778  19.239  12.408  1.00 34.39     0.164    9.40    4.00
ATOM   1882  C   TYR D 219      13.528  19.257  11.068  1.00 34.44     0.251    9.82    4.00
ATOM   1883  O   TYR D 219      13.416  18.325  10.279  1.00 33.83    -0.271    8.17  -17.40
ATOM   1884  CB  TYR D 219      11.639  20.261  12.375  1.00 35.88     0.058   12.77    4.00
ATOM   1885  CG  TYR D 219      10.733  20.076  11.183  1.00 36.63    -0.020    7.26    0.60
ATOM   1886  CD1 TYR D 219       9.823  19.020  11.117  1.00 36.62    -0.002   10.80    0.60
ATOM   1887  CD2 TYR D 219      10.825  20.942  10.090  1.00 37.05    -0.002   10.80    0.60
ATOM   1888  CE1 TYR D 219       9.023  18.828   9.995  1.00 36.28     0.024   10.80    0.60
ATOM   1889  CE2 TYR D 219      10.028  20.755   8.961  1.00 37.52     0.024   10.80    0.60
ATOM   1890  CZ  TYR D 219       9.133  19.702   8.919  1.00 37.14     0.089    7.26    0.60
ATOM   1891  OH  TYR D 219       8.351  19.535   7.800  1.00 37.31    -0.359   10.94  -17.40
ATOM   1892  HH  TYR D 219       8.426  20.132   7.065  1.00  0.00     0.218    0.00    0.00
ATOM   1893  N   ASP D 220      14.304  20.313  10.832  1.00 33.95    -0.337    9.00  -17.40
ATOM   1894  HN  ASP D 220      14.371  21.060  11.524  1.00  0.00     0.164    0.00    0.00
ATOM   1895  CA  ASP D 220      15.062  20.405   9.580  1.00 34.28     0.170    9.40    4.00
ATOM   1896  C   ASP D 220      16.036  19.240   9.376  1.00 33.54     0.252    9.82    4.00
ATOM   1897  O   ASP D 220      16.103  18.680   8.295  1.00 33.09    -0.271    8.17  -17.40
ATOM   1898  CB  ASP D 220      15.853  21.721   9.507  1.00 35.50     0.129   12.77    4.00
ATOM   1899  CG  ASP D 220      14.952  22.945   9.394  1.00 38.64     0.188    9.82    4.00
ATOM   1900  OD1 ASP D 220      13.885  22.863   8.742  1.00 40.06    -0.647    8.17  -18.95
ATOM   1901  OD2 ASP D 220      15.332  24.003   9.953  1.00 38.80    -0.647    8.17  -18.95
ATOM   1902  N   SER D 221      16.806  18.895  10.405  1.00 33.21    -0.336    9.00  -17.40
ATOM   1903  HN  SER D 221      16.731  19.392  11.292  1.00  0.00     0.164    0.00    0.00
ATOM   1904  CA  SER D 221      17.756  17.802  10.254  1.00 34.51     0.189    9.40    4.00
ATOM   1905  C   SER D 221      17.037  16.462  10.104  1.00 34.14     0.254    9.82    4.00
ATOM   1906  O   SER D 221      17.561  15.534   9.503  1.00 35.25    -0.270    8.17  -17.40
ATOM   1907  CB  SER D 221      18.707  17.739  11.448  1.00 35.39     0.169   12.77    4.00
ATOM   1908  OG  SER D 221      18.025  17.326  12.615  1.00 40.07    -0.380   11.04  -17.40
ATOM   1909  HG  SER D 221      18.616  17.287  13.357  1.00  0.00     0.211    0.00    0.00
ATOM   1910  N   TYR D 222      15.833  16.382  10.655  1.00 33.29    -0.337    9.00  -17.40
ATOM   1911  HN  TYR D 222      15.455  17.191  11.147  1.00  0.00     0.164    0.00    0.00
ATOM   1912  CA  TYR D 222      15.042  15.169  10.573  1.00 33.62     0.164    9.40    4.00
ATOM   1913  C   TYR D 222      14.590  14.964   9.109  1.00 34.24     0.251    9.82    4.00
ATOM   1914  O   TYR D 222      14.643  13.851   8.578  1.00 32.09    -0.271    8.17  -17.40
ATOM   1915  CB  TYR D 222      13.872  15.297  11.552  1.00 33.00     0.058   12.77    4.00
ATOM   1916  CG  TYR D 222      12.765  14.269  11.452  1.00 32.93    -0.020    7.26    0.60
ATOM   1917  CD1 TYR D 222      11.801  14.377  10.445  1.00 33.06    -0.002   10.80    0.60
ATOM   1918  CD2 TYR D 222      12.614  13.257  12.407  1.00 33.18    -0.002   10.80    0.60
ATOM   1919  CE1 TYR D 222      10.706  13.516  10.401  1.00 34.09     0.024   10.80    0.60
ATOM   1920  CE2 TYR D 222      11.515  12.373  12.370  1.00 33.66     0.024   10.80    0.60
ATOM   1921  CZ  TYR D 222      10.563  12.522  11.363  1.00 34.69     0.089    7.26    0.60
ATOM   1922  OH  TYR D 222       9.445  11.723  11.320  1.00 34.05    -0.359   10.94  -17.40
ATOM   1923  HH  TYR D 222       8.796  11.825  10.634  1.00  0.00     0.218    0.00    0.00
ATOM   1924  N   ILE D 223      14.172  16.052   8.463  1.00 35.05    -0.338    9.00  -17.40
ATOM   1925  HN  ILE D 223      14.152  16.948   8.951  1.00  0.00     0.164    0.00    0.00
ATOM   1926  CA  ILE D 223      13.742  15.985   7.069  1.00 36.68     0.159    9.40    4.00
ATOM   1927  C   ILE D 223      14.942  15.578   6.203  1.00 37.67     0.251    9.82    4.00
ATOM   1928  O   ILE D 223      14.791  14.870   5.214  1.00 37.58    -0.271    8.17  -17.40
ATOM   1929  CB  ILE D 223      13.184  17.359   6.587  1.00 36.99     0.029    9.40    4.00
ATOM   1930  CG1 ILE D 223      11.866  17.651   7.310  1.00 36.32     0.002   12.77    4.00
ATOM   1931  CG2 ILE D 223      13.006  17.374   5.054  1.00 36.01     0.002   16.15    4.00
ATOM   1932  CD1 ILE D 223      10.794  16.611   7.076  1.00 38.04     0.000   16.15    4.00
ATOM   1933  N   LYS D 224      16.128  16.018   6.606  1.00 39.01    -0.338    9.00  -17.40
ATOM   1934  HN  LYS D 224      16.184  16.594   7.446  1.00  0.00     0.164    0.00    0.00
ATOM   1935  CA  LYS D 224      17.356  15.700   5.879  1.00 40.03     0.159    9.40    4.00
ATOM   1936  C   LYS D 224      17.858  14.268   6.097  1.00 39.61     0.251    9.82    4.00
ATOM   1937  O   LYS D 224      18.538  13.715   5.233  1.00 40.27    -0.271    8.17  -17.40
ATOM   1938  CB  LYS D 224      18.481  16.646   6.306  1.00 41.10     0.032   12.77    4.00
ATOM   1939  CG  LYS D 224      18.256  18.099   5.965  1.00 43.85     0.004   12.77    4.00
ATOM   1940  CD  LYS D 224      19.408  18.934   6.501  1.00 45.67     0.032   12.77    4.00
ATOM   1941  CE  LYS D 224      19.261  20.390   6.112  1.00 47.93     0.206   12.77    4.00
ATOM   1942  NZ  LYS D 224      19.335  20.571   4.636  1.00 50.93    -0.064   13.25  -39.20
ATOM   1943  HZ1 LYS D 224      19.236  21.552   4.374  1.00  0.00     0.275    0.00    0.00
ATOM   1944  HZ2 LYS D 224      18.653  19.985   4.154  1.00  0.00     0.275    0.00    0.00
ATOM   1945  HZ3 LYS D 224      20.190  20.167   4.253  1.00  0.00     0.275    0.00    0.00
ATOM   1946  N   SER D 225      17.525  13.687   7.246  1.00 38.06    -0.336    9.00  -17.40
ATOM   1947  HN  SER D 225      16.942  14.198   7.908  1.00  0.00     0.164    0.00    0.00
ATOM   1948  CA  SER D 225      17.971  12.336   7.588  1.00 36.23     0.189    9.40    4.00
ATOM   1949  C   SER D 225      17.034  11.214   7.140  1.00 36.27     0.254    9.82    4.00
ATOM   1950  O   SER D 225      17.478  10.109   6.826  1.00 34.98    -0.270    8.17  -17.40
ATOM   1951  CB  SER D 225      18.135  12.220   9.113  1.00 35.33     0.169   12.77    4.00
ATOM   1952  OG  SER D 225      19.010  13.215   9.603  1.00 36.58    -0.380   11.04  -17.40
ATOM   1953  HG  SER D 225      19.111  13.143  10.545  1.00  0.00     0.211    0.00    0.00
ATOM   1954  N   PHE D 226      15.740  11.516   7.114  1.00 35.95    -0.337    9.00  -17.40
ATOM   1955  HN  PHE D 226      15.444  12.462   7.352  1.00  0.00     0.164    0.00    0.00
ATOM   1956  CA  PHE D 226      14.737  10.526   6.753  1.00 36.56     0.164    9.40    4.00
ATOM   1957  C   PHE D 226      13.949  10.855   5.486  1.00 38.06     0.254    9.82    4.00
ATOM   1958  O   PHE D 226      13.197  11.822   5.446  1.00 39.47    -0.270    8.17  -17.40
ATOM   1959  CB  PHE D 226      13.796  10.366   7.940  1.00 35.43     0.058   12.77    4.00
ATOM   1960  CG  PHE D 226      14.517  10.206   9.247  1.00 35.31    -0.020    7.26    0.60
ATOM   1961  CD1 PHE D 226      15.286   9.067   9.501  1.00 34.29    -0.004   10.80    0.60
ATOM   1962  CD2 PHE D 226      14.443  11.195  10.219  1.00 34.44    -0.004   10.80    0.60
ATOM   1963  CE1 PHE D 226      15.968   8.912  10.706  1.00 33.63    -0.000   10.80    0.60
ATOM   1964  CE2 PHE D 226      15.122  11.054  11.435  1.00 33.93    -0.000   10.80    0.60
ATOM   1965  CZ  PHE D 226      15.886   9.908  11.679  1.00 35.04     0.000   10.80    0.60
ATOM   1966  N   PRO D 227      14.105  10.038   4.439  1.00 39.14    -0.312    9.00  -17.40
ATOM   1967  CA  PRO D 227      13.414  10.234   3.156  1.00 39.72     0.163    9.40    4.00
ATOM   1968  C   PRO D 227      11.896  10.198   3.220  1.00 39.79     0.251    9.82    4.00
ATOM   1969  O   PRO D 227      11.231  11.087   2.688  1.00 40.83    -0.271    8.17  -17.40
ATOM   1970  CB  PRO D 227      13.972   9.107   2.286  1.00 39.64     0.034   12.77    4.00
ATOM   1971  CG  PRO D 227      15.355   8.925   2.834  1.00 40.03     0.027   12.77    4.00
ATOM   1972  CD  PRO D 227      15.113   8.971   4.329  1.00 40.16     0.105   12.77    4.00
ATOM   1973  N   LEU D 228      11.344   9.175   3.869  1.00 38.91    -0.338    9.00  -17.40
ATOM   1974  HN  LEU D 228      11.942   8.472   4.303  1.00  0.00     0.164    0.00    0.00
ATOM   1975  CA  LEU D 228       9.897   9.048   3.967  1.00 38.59     0.159    9.40    4.00
ATOM   1976  C   LEU D 228       9.385   9.489   5.335  1.00 37.42     0.251    9.82    4.00
ATOM   1977  O   LEU D 228       9.417   8.737   6.308  1.00 38.02    -0.271    8.17  -17.40
ATOM   1978  CB  LEU D 228       9.458   7.602   3.691  1.00 38.84     0.032   12.77    4.00
ATOM   1979  CG  LEU D 228       8.022   7.360   3.200  1.00 40.08     0.002    9.40    4.00
ATOM   1980  CD1 LEU D 228       7.709   5.872   3.319  1.00 40.12     0.000   16.15    4.00
ATOM   1981  CD2 LEU D 228       7.014   8.150   3.993  1.00 41.03     0.000   16.15    4.00
ATOM   1982  N   THR D 229       8.895  10.718   5.384  1.00 35.78    -0.336    9.00  -17.40
ATOM   1983  HN  THR D 229       8.896  11.276   4.530  1.00  0.00     0.164    0.00    0.00
ATOM   1984  CA  THR D 229       8.356  11.309   6.597  1.00 33.76     0.186    9.40    4.00
ATOM   1985  C   THR D 229       6.963  10.752   6.895  1.00 33.59     0.253    9.82    4.00
ATOM   1986  O   THR D 229       6.346  10.101   6.044  1.00 34.12    -0.270    8.17  -17.40
ATOM   1987  CB  THR D 229       8.213  12.813   6.426  1.00 33.38     0.140    9.40    4.00
ATOM   1988  OG1 THR D 229       7.236  13.058   5.397  1.00 32.37    -0.382   11.04  -17.40
ATOM   1989  HG1 THR D 229       7.147  13.998   5.290  1.00  0.00     0.210    0.00    0.00
ATOM   1990  CG2 THR D 229       9.530  13.448   6.008  1.00 33.41     0.034   16.15    4.00
ATOM   1991  N   LYS D 230       6.451  11.034   8.087  1.00 32.19    -0.337    9.00  -17.40
ATOM   1992  HN  LYS D 230       6.992  11.578   8.759  1.00  0.00     0.164    0.00    0.00
ATOM   1993  CA  LYS D 230       5.116  10.566   8.435  1.00 31.25     0.159    9.40    4.00
ATOM   1994  C   LYS D 230       4.071  11.243   7.531  1.00 31.36     0.251    9.82    4.00
ATOM   1995  O   LYS D 230       3.134  10.600   7.054  1.00 30.12    -0.271    8.17  -17.40
ATOM   1996  CB  LYS D 230       4.803  10.868   9.912  1.00 30.68     0.032   12.77    4.00
ATOM   1997  CG  LYS D 230       3.361  10.525  10.290  1.00 31.03     0.004   12.77    4.00
ATOM   1998  CD  LYS D 230       3.107  10.546  11.793  1.00 31.42     0.032   12.77    4.00
ATOM   1999  CE  LYS D 230       1.677  10.093  12.098  1.00 31.45     0.206   12.77    4.00
ATOM   2000  NZ  LYS D 230       1.399  10.086  13.555  1.00 31.99    -0.064   13.25  -39.20
ATOM   2001  HZ1 LYS D 230       0.446   9.784  13.758  1.00  0.00     0.275    0.00    0.00
ATOM   2002  HZ2 LYS D 230       1.598  10.994  13.975  1.00  0.00     0.275    0.00    0.00
ATOM   2003  HZ3 LYS D 230       2.083   9.522  14.060  1.00  0.00     0.275    0.00    0.00
ATOM   2004  N   ALA D 231       4.244  12.540   7.302  1.00 31.55    -0.338    9.00  -17.40
ATOM   2005  HN  ALA D 231       5.038  13.020   7.725  1.00  0.00     0.164    0.00    0.00
ATOM   2006  CA  ALA D 231       3.320  13.293   6.456  1.00 33.35     0.159    9.40    4.00
ATOM   2007  C   ALA D 231       3.159  12.602   5.103  1.00 34.40     0.251    9.82    4.00
ATOM   2008  O   ALA D 231       2.044  12.388   4.643  1.00 34.73    -0.271    8.17  -17.40
ATOM   2009  CB  ALA D 231       3.829  14.717   6.260  1.00 32.40     0.034   16.15    4.00
ATOM   2010  N   LYS D 232       4.277  12.250   4.480  1.00 36.73    -0.338    9.00  -17.40
ATOM   2011  HN  LYS D 232       5.180  12.449   4.912  1.00  0.00     0.164    0.00    0.00
ATOM   2012  CA  LYS D 232       4.228  11.583   3.187  1.00 39.60     0.159    9.40    4.00
ATOM   2013  C   LYS D 232       3.616  10.195   3.329  1.00 40.27     0.251    9.82    4.00
ATOM   2014  O   LYS D 232       2.749   9.812   2.547  1.00 40.99    -0.271    8.17  -17.40
ATOM   2015  CB  LYS D 232       5.639  11.454   2.597  1.00 41.66     0.032   12.77    4.00
ATOM   2016  CG  LYS D 232       6.319  12.793   2.351  1.00 45.98     0.004   12.77    4.00
ATOM   2017  CD  LYS D 232       7.804  12.637   2.020  1.00 48.22     0.032   12.77    4.00
ATOM   2018  CE  LYS D 232       8.461  14.004   1.855  1.00 49.62     0.206   12.77    4.00
ATOM   2019  NZ  LYS D 232       9.943  13.922   1.948  1.00 51.60    -0.064   13.25  -39.20
ATOM   2020  HZ1 LYS D 232      10.382  14.836   1.838  1.00  0.00     0.275    0.00    0.00
ATOM   2021  HZ2 LYS D 232      10.319  13.247   1.282  1.00  0.00     0.275    0.00    0.00
ATOM   2022  HZ3 LYS D 232      10.236  13.472   2.815  1.00  0.00     0.275    0.00    0.00
ATOM   2023  N   ALA D 233       4.064   9.451   4.338  1.00 39.74    -0.338    9.00  -17.40
ATOM   2024  HN  ALA D 233       4.774   9.831   4.964  1.00  0.00     0.164    0.00    0.00
ATOM   2025  CA  ALA D 233       3.556   8.100   4.564  1.00 39.61     0.159    9.40    4.00
ATOM   2026  C   ALA D 233       2.034   8.073   4.690  1.00 39.77     0.251    9.82    4.00
ATOM   2027  O   ALA D 233       1.371   7.272   4.038  1.00 39.61    -0.271    8.17  -17.40
ATOM   2028  CB  ALA D 233       4.195   7.500   5.813  1.00 39.63     0.034   16.15    4.00
ATOM   2029  N   ARG D 234       1.491   8.945   5.534  1.00 39.95    -0.338    9.00  -17.40
ATOM   2030  HN  ARG D 234       2.089   9.586   6.056  1.00  0.00     0.164    0.00    0.00
ATOM   2031  CA  ARG D 234       0.043   8.990   5.718  1.00 41.44     0.159    9.40    4.00
ATOM   2032  C   ARG D 234      -0.644   9.369   4.401  1.00 42.22     0.251    9.82    4.00
ATOM   2033  O   ARG D 234      -1.704   8.838   4.068  1.00 41.27    -0.271    8.17  -17.40
ATOM   2034  CB  ARG D 234      -0.347  10.001   6.807  1.00 41.98     0.034   12.77    4.00
ATOM   2035  CG  ARG D 234      -0.192   9.543   8.273  1.00 43.72     0.027   12.77    4.00
ATOM   2036  CD  ARG D 234       0.235   8.084   8.448  1.00 44.33     0.116   12.77    4.00
ATOM   2037  NE  ARG D 234      -0.792   7.155   8.936  1.00 45.73    -0.212    9.00  -24.67
ATOM   2038  HE  ARG D 234      -1.773   7.347   8.732  1.00  0.00     0.178    0.00    0.00
ATOM   2039  CZ  ARG D 234      -0.478   6.070   9.637  1.00 46.03     0.666    6.95    4.00
ATOM   2040  NH1 ARG D 234       0.790   5.833   9.914  1.00 45.76    -0.235    9.00  -24.67
ATOM   2041 1HH1 ARG D 234       1.031   5.000  10.452  1.00  0.00     0.174    0.00    0.00
ATOM   2042 2HH1 ARG D 234       1.507   6.494   9.615  1.00  0.00     0.174    0.00    0.00
ATOM   2043  NH2 ARG D 234      -1.415   5.207  10.027  1.00 46.97    -0.235    9.00  -24.67
ATOM   2044 1HH2 ARG D 234      -1.174   4.374  10.565  1.00  0.00     0.174    0.00    0.00
ATOM   2045 2HH2 ARG D 234      -2.395   5.390   9.813  1.00  0.00     0.174    0.00    0.00
ATOM   2046  N   ALA D 235      -0.028  10.288   3.665  1.00 42.18    -0.338    9.00  -17.40
ATOM   2047  HN  ALA D 235       0.847  10.696   3.994  1.00  0.00     0.164    0.00    0.00
ATOM   2048  CA  ALA D 235      -0.590  10.716   2.397  1.00 42.83     0.159    9.40    4.00
ATOM   2049  C   ALA D 235      -0.707   9.515   1.468  1.00 42.90     0.251    9.82    4.00
ATOM   2050  O   ALA D 235      -1.708   9.356   0.777  1.00 42.64    -0.271    8.17  -17.40
ATOM   2051  CB  ALA D 235       0.298  11.794   1.758  1.00 41.95     0.034   16.15    4.00
ATOM   2052  N   ILE D 236       0.315   8.659   1.468  1.00 42.69    -0.338    9.00  -17.40
ATOM   2053  HN  ILE D 236       1.123   8.830   2.066  1.00  0.00     0.164    0.00    0.00
ATOM   2054  CA  ILE D 236       0.278   7.473   0.610  1.00 42.77     0.159    9.40    4.00
ATOM   2055  C   ILE D 236      -0.774   6.506   1.129  1.00 43.20     0.251    9.82    4.00
ATOM   2056  O   ILE D 236      -1.614   6.033   0.369  1.00 42.39    -0.271    8.17  -17.40
ATOM   2057  CB  ILE D 236       1.625   6.732   0.565  1.00 42.78     0.029    9.40    4.00
ATOM   2058  CG1 ILE D 236       2.748   7.640   0.087  1.00 42.76     0.002   12.77    4.00
ATOM   2059  CG2 ILE D 236       1.523   5.565  -0.406  1.00 43.45     0.002   16.15    4.00
ATOM   2060  CD1 ILE D 236       4.091   6.927  -0.011  1.00 43.44     0.000   16.15    4.00
ATOM   2061  N   LEU D 237      -0.698   6.213   2.425  1.00 43.46    -0.338    9.00  -17.40
ATOM   2062  HN  LEU D 237       0.038   6.645   2.983  1.00  0.00     0.164    0.00    0.00
ATOM   2063  CA  LEU D 237      -1.631   5.293   3.080  1.00 43.25     0.159    9.40    4.00
ATOM   2064  C   LEU D 237      -3.099   5.681   2.884  1.00 44.08     0.251    9.82    4.00
ATOM   2065  O   LEU D 237      -3.954   4.815   2.753  1.00 44.34    -0.271    8.17  -17.40
ATOM   2066  CB  LEU D 237      -1.352   5.248   4.589  1.00 42.45     0.032   12.77    4.00
ATOM   2067  CG  LEU D 237      -0.641   4.116   5.334  1.00 42.56     0.002    9.40    4.00
ATOM   2068  CD1 LEU D 237      -0.357   2.916   4.447  1.00 40.95     0.000   16.15    4.00
ATOM   2069  CD2 LEU D 237       0.625   4.679   5.931  1.00 42.62     0.000   16.15    4.00
ATOM   2070  N   THR D 238      -3.383   6.984   2.876  1.00 44.62    -0.336    9.00  -17.40
ATOM   2071  HN  THR D 238      -2.629   7.663   2.980  1.00  0.00     0.164    0.00    0.00
ATOM   2072  CA  THR D 238      -4.769   7.458   2.719  1.00 46.40     0.186    9.40    4.00
ATOM   2073  C   THR D 238      -5.283   7.534   1.273  1.00 48.69     0.253    9.82    4.00
ATOM   2074  O   THR D 238      -6.491   7.507   1.041  1.00 49.68    -0.270    8.17  -17.40
ATOM   2075  CB  THR D 238      -4.955   8.829   3.403  1.00 45.67     0.140    9.40    4.00
ATOM   2076  OG1 THR D 238      -3.819   9.663   3.134  1.00 45.78    -0.382   11.04  -17.40
ATOM   2077  HG1 THR D 238      -3.933  10.507   3.555  1.00  0.00     0.210    0.00    0.00
ATOM   2078  CG2 THR D 238      -5.129   8.676   4.916  1.00 44.82     0.034   16.15    4.00
ATOM   2079  N   GLY D 239      -4.358   7.636   0.316  1.00 50.34    -0.336    9.00  -17.40
ATOM   2080  HN  GLY D 239      -3.372   7.667   0.574  1.00  0.00     0.164    0.00    0.00
ATOM   2081  CA  GLY D 239      -4.734   7.704  -1.093  1.00 52.01     0.189    9.40    4.00
ATOM   2082  C   GLY D 239      -4.806   9.118  -1.645  1.00 53.83     0.253    9.82    4.00
ATOM   2083  O   GLY D 239      -5.655   9.414  -2.483  1.00 54.49    -0.270    8.17  -17.40
ATOM   2084  N   LYS D 240      -3.894   9.983  -1.208  1.00 55.05    -0.337    9.00  -17.40
ATOM   2085  HN  LYS D 240      -3.168   9.680  -0.559  1.00  0.00     0.164    0.00    0.00
ATOM   2086  CA  LYS D 240      -3.941  11.364  -1.663  1.00 56.56     0.159    9.40    4.00
ATOM   2087  C   LYS D 240      -2.675  12.016  -2.210  1.00 57.43     0.251    9.82    4.00
ATOM   2088  O   LYS D 240      -2.418  13.188  -1.966  1.00 58.10    -0.271    8.17  -17.40
ATOM   2089  CB  LYS D 240      -4.507  12.231  -0.533  1.00 56.79     0.032   12.77    4.00
ATOM   2090  CG  LYS D 240      -5.776  11.658   0.106  1.00 57.73     0.004   12.77    4.00
ATOM   2091  CD  LYS D 240      -6.923  11.518  -0.895  1.00 59.16     0.032   12.77    4.00
ATOM   2092  CE  LYS D 240      -8.137  10.802  -0.290  1.00 59.79     0.206   12.77    4.00
ATOM   2093  NZ  LYS D 240      -8.803   9.916  -1.301  1.00 59.55    -0.064   13.25  -39.20
ATOM   2094  HZ1 LYS D 240      -9.610   9.440  -0.899  1.00  0.00     0.275    0.00    0.00
ATOM   2095  HZ2 LYS D 240      -8.144   9.255  -1.712  1.00  0.00     0.275    0.00    0.00
ATOM   2096  HZ3 LYS D 240      -9.054  10.432  -2.145  1.00  0.00     0.275    0.00    0.00
ATOM   2097  N   THR D 241      -1.892  11.254  -2.944  1.00 58.40    -0.336    9.00  -17.40
ATOM   2098  HN  THR D 241      -2.135  10.273  -3.080  1.00  0.00     0.164    0.00    0.00
ATOM   2099  CA  THR D 241      -0.693  11.779  -3.562  1.00 60.55     0.186    9.40    4.00
ATOM   2100  C   THR D 241      -0.674  11.002  -4.866  1.00 61.69     0.253    9.82    4.00
ATOM   2101  O   THR D 241      -0.521   9.783  -4.882  1.00 61.90    -0.270    8.17  -17.40
ATOM   2102  CB  THR D 241       0.581  11.570  -2.710  1.00 60.16     0.140    9.40    4.00
ATOM   2103  OG1 THR D 241       1.733  11.456  -3.539  1.00 61.60    -0.382   11.04  -17.40
ATOM   2104  HG1 THR D 241       1.823  12.226  -4.088  1.00  0.00     0.210    0.00    0.00
ATOM   2105  CG2 THR D 241       0.438  10.348  -1.839  1.00 59.57     0.034   16.15    4.00
ATOM   2106  N   THR D 242      -0.936  11.722  -5.948  1.00 63.56    -0.336    9.00  -17.40
ATOM   2107  HN  THR D 242      -1.127  12.718  -5.842  1.00  0.00     0.164    0.00    0.00
ATOM   2108  CA  THR D 242      -0.960  11.148  -7.264  1.00 65.60     0.186    9.40    4.00
ATOM   2109  C   THR D 242       0.501  10.985  -7.627  1.00 66.86     0.253    9.82    4.00
ATOM   2110  O   THR D 242       1.255  11.952  -7.597  1.00 67.37    -0.270    8.17  -17.40
ATOM   2111  CB  THR D 242      -1.673  12.118  -8.238  1.00 65.95     0.140    9.40    4.00
ATOM   2112  OG1 THR D 242      -1.317  11.803  -9.593  1.00 66.24    -0.382   11.04  -17.40
ATOM   2113  HG1 THR D 242      -1.754  12.398 -10.191  1.00  0.00     0.210    0.00    0.00
ATOM   2114  CG2 THR D 242      -1.299  13.565  -7.901  1.00 65.93     0.034   16.15    4.00
ATOM   2115  N   ASP D 243       0.901   9.755  -7.917  1.00 68.33    -0.337    9.00  -17.40
ATOM   2116  HN  ASP D 243       0.210   9.005  -7.896  1.00  0.00     0.164    0.00    0.00
ATOM   2117  CA  ASP D 243       2.278   9.418  -8.265  1.00 69.81     0.170    9.40    4.00
ATOM   2118  C   ASP D 243       2.387   7.941  -7.894  1.00 70.32     0.251    9.82    4.00
ATOM   2119  O   ASP D 243       2.842   7.590  -6.814  1.00 70.85    -0.271    8.17  -17.40
ATOM   2120  CB  ASP D 243       3.274  10.338  -7.504  1.00 70.68     0.129   12.77    4.00
ATOM   2121  CG  ASP D 243       3.606   9.877  -6.078  1.00 71.76     0.188    9.82    4.00
ATOM   2122  OD1 ASP D 243       2.788   9.208  -5.401  1.00 71.71    -0.647    8.17  -18.95
ATOM   2123  OD2 ASP D 243       4.718  10.230  -5.630  1.00 71.81    -0.647    8.17  -18.95
ATOM   2124  N   LYS D 244       1.951   7.098  -8.833  1.00 70.51    -0.338    9.00  -17.40
ATOM   2125  HN  LYS D 244       1.682   7.495  -9.733  1.00  0.00     0.164    0.00    0.00
ATOM   2126  CA  LYS D 244       1.829   5.644  -8.671  1.00 70.48     0.159    9.40    4.00
ATOM   2127  C   LYS D 244       1.503   5.243  -7.235  1.00 70.06     0.251    9.82    4.00
ATOM   2128  O   LYS D 244       1.932   5.876  -6.274  1.00 70.13    -0.271    8.17  -17.40
ATOM   2129  CB  LYS D 244       3.077   4.876  -9.184  1.00 71.40     0.032   12.77    4.00
ATOM   2130  CG  LYS D 244       2.644   3.717 -10.120  1.00 72.41     0.004   12.77    4.00
ATOM   2131  CD  LYS D 244       3.271   2.359  -9.770  1.00 73.54     0.032   12.77    4.00
ATOM   2132  CE  LYS D 244       2.544   1.192 -10.469  1.00 73.57     0.206   12.77    4.00
ATOM   2133  NZ  LYS D 244       2.593   1.251 -11.959  1.00 73.57    -0.064   13.25  -39.20
ATOM   2134  HZ1 LYS D 244       2.112   0.479 -12.421  1.00  0.00     0.275    0.00    0.00
ATOM   2135  HZ2 LYS D 244       3.558   1.317 -12.283  1.00  0.00     0.275    0.00    0.00
ATOM   2136  HZ3 LYS D 244       2.237   2.146 -12.294  1.00  0.00     0.275    0.00    0.00
ATOM   2137  N   SER D 245       0.698   4.209  -7.065  1.00 69.07    -0.336    9.00  -17.40
ATOM   2138  HN  SER D 245       0.343   3.686  -7.865  1.00  0.00     0.164    0.00    0.00
ATOM   2139  CA  SER D 245       0.330   3.835  -5.706  1.00 67.47     0.189    9.40    4.00
ATOM   2140  C   SER D 245       1.016   2.520  -5.294  1.00 66.03     0.257    9.82    4.00
ATOM   2141  O   SER D 245       1.434   1.743  -6.141  1.00 65.65    -0.270    8.17  -17.40
ATOM   2142  CB  SER D 245      -1.197   3.783  -5.579  1.00 68.16     0.169   12.77    4.00
ATOM   2143  OG  SER D 245      -1.748   2.546  -5.991  1.00 68.68    -0.380   11.04  -17.40
ATOM   2144  HG  SER D 245      -2.694   2.514  -5.912  1.00  0.00     0.211    0.00    0.00
ATOM   2145  N   PRO D 246       1.123   2.256  -3.975  1.00 64.44    -0.312    9.00  -17.40
ATOM   2146  CA  PRO D 246       1.810   1.019  -3.598  1.00 62.92     0.163    9.40    4.00
ATOM   2147  C   PRO D 246       1.279  -0.343  -4.022  1.00 61.75     0.251    9.82    4.00
ATOM   2148  O   PRO D 246       0.073  -0.616  -3.993  1.00 61.36    -0.271    8.17  -17.40
ATOM   2149  CB  PRO D 246       1.925   1.141  -2.085  1.00 62.93     0.034   12.77    4.00
ATOM   2150  CG  PRO D 246       0.652   1.789  -1.723  1.00 63.20     0.027   12.77    4.00
ATOM   2151  CD  PRO D 246       0.491   2.877  -2.790  1.00 63.89     0.105   12.77    4.00
ATOM   2152  N   PHE D 247       2.206  -1.212  -4.412  1.00 60.85    -0.337    9.00  -17.40
ATOM   2153  HN  PHE D 247       3.182  -0.915  -4.433  1.00  0.00     0.164    0.00    0.00
ATOM   2154  CA  PHE D 247       1.877  -2.569  -4.809  1.00 60.81     0.164    9.40    4.00
ATOM   2155  C   PHE D 247       1.509  -3.298  -3.525  1.00 60.15     0.251    9.82    4.00
ATOM   2156  O   PHE D 247       2.296  -3.359  -2.589  1.00 60.06    -0.271    8.17  -17.40
ATOM   2157  CB  PHE D 247       3.078  -3.268  -5.457  1.00 61.46     0.058   12.77    4.00
ATOM   2158  CG  PHE D 247       2.791  -4.684  -5.876  1.00 63.10    -0.020    7.26    0.60
ATOM   2159  CD1 PHE D 247       1.969  -4.947  -6.969  1.00 63.74    -0.004   10.80    0.60
ATOM   2160  CD2 PHE D 247       3.303  -5.761  -5.151  1.00 63.61    -0.004   10.80    0.60
ATOM   2161  CE1 PHE D 247       1.656  -6.261  -7.334  1.00 63.81    -0.000   10.80    0.60
ATOM   2162  CE2 PHE D 247       2.992  -7.077  -5.510  1.00 63.66    -0.000   10.80    0.60
ATOM   2163  CZ  PHE D 247       2.168  -7.326  -6.602  1.00 63.66     0.000   10.80    0.60
ATOM   2164  N   VAL D 248       0.304  -3.852  -3.489  1.00 60.02    -0.338    9.00  -17.40
ATOM   2165  HN  VAL D 248      -0.309  -3.778  -4.301  1.00  0.00     0.164    0.00    0.00
ATOM   2166  CA  VAL D 248      -0.157  -4.567  -2.301  1.00 59.80     0.159    9.40    4.00
ATOM   2167  C   VAL D 248       0.273  -6.028  -2.265  1.00 60.58     0.251    9.82    4.00
ATOM   2168  O   VAL D 248      -0.029  -6.794  -3.177  1.00 59.98    -0.271    8.17  -17.40
ATOM   2169  CB  VAL D 248      -1.686  -4.519  -2.179  1.00 59.03     0.029    9.40    4.00
ATOM   2170  CG1 VAL D 248      -2.115  -5.336  -0.983  1.00 58.26     0.002   16.15    4.00
ATOM   2171  CG2 VAL D 248      -2.174  -3.085  -2.040  1.00 59.02     0.002   16.15    4.00
ATOM   2172  N   ILE D 249       0.967  -6.404  -1.194  1.00 61.73    -0.338    9.00  -17.40
ATOM   2173  HN  ILE D 249       1.198  -5.708  -0.485  1.00  0.00     0.164    0.00    0.00
ATOM   2174  CA  ILE D 249       1.409  -7.783  -1.001  1.00 62.54     0.159    9.40    4.00
ATOM   2175  C   ILE D 249       0.548  -8.399   0.098  1.00 63.84     0.251    9.82    4.00
ATOM   2176  O   ILE D 249       0.705  -8.073   1.272  1.00 63.82    -0.271    8.17  -17.40
ATOM   2177  CB  ILE D 249       2.881  -7.855  -0.559  1.00 62.02     0.029    9.40    4.00
ATOM   2178  CG1 ILE D 249       3.779  -7.355  -1.694  1.00 62.31     0.002   12.77    4.00
ATOM   2179  CG2 ILE D 249       3.235  -9.284  -0.163  1.00 61.29     0.002   16.15    4.00
ATOM   2180  CD1 ILE D 249       5.252  -7.389  -1.369  1.00 62.46     0.000   16.15    4.00
ATOM   2181  N   TYR D 250      -0.354  -9.288  -0.303  1.00 65.33    -0.337    9.00  -17.40
ATOM   2182  HN  TYR D 250      -0.413  -9.521  -1.294  1.00  0.00     0.164    0.00    0.00
ATOM   2183  CA  TYR D 250      -1.262  -9.940   0.634  1.00 66.96     0.164    9.40    4.00
ATOM   2184  C   TYR D 250      -1.017 -11.434   0.752  1.00 67.69     0.251    9.82    4.00
ATOM   2185  O   TYR D 250      -1.629 -12.102   1.583  1.00 67.53    -0.271    8.17  -17.40
ATOM   2186  CB  TYR D 250      -2.711  -9.713   0.195  1.00 67.94     0.058   12.77    4.00
ATOM   2187  CG  TYR D 250      -2.976 -10.157  -1.225  1.00 68.81    -0.020    7.26    0.60
ATOM   2188  CD1 TYR D 250      -2.373  -9.506  -2.299  1.00 69.27    -0.002   10.80    0.60
ATOM   2189  CD2 TYR D 250      -3.810 -11.240  -1.495  1.00 69.36    -0.002   10.80    0.60
ATOM   2190  CE1 TYR D 250      -2.591  -9.921  -3.607  1.00 70.11     0.024   10.80    0.60
ATOM   2191  CE2 TYR D 250      -4.036 -11.665  -2.804  1.00 70.07     0.024   10.80    0.60
ATOM   2192  CZ  TYR D 250      -3.422 -11.000  -3.854  1.00 70.23     0.089    7.26    0.60
ATOM   2193  OH  TYR D 250      -3.627 -11.417  -5.150  1.00 71.15    -0.359   10.94  -17.40
ATOM   2194  HH  TYR D 250      -3.206 -10.961  -5.870  1.00  0.00     0.218    0.00    0.00
ATOM   2195  N   ASP D 251      -0.135 -11.961  -0.088  1.00 69.01    -0.337    9.00  -17.40
ATOM   2196  HN  ASP D 251       0.334 -11.366  -0.771  1.00  0.00     0.164    0.00    0.00
ATOM   2197  CA  ASP D 251       0.166 -13.384  -0.040  1.00 70.40     0.170    9.40    4.00
ATOM   2198  C   ASP D 251       1.478 -13.702  -0.759  1.00 71.63     0.251    9.82    4.00
ATOM   2199  O   ASP D 251       2.120 -12.806  -1.305  1.00 71.67    -0.271    8.17  -17.40
ATOM   2200  CB  ASP D 251      -0.992 -14.199  -0.622  1.00 70.13     0.129   12.77    4.00
ATOM   2201  CG  ASP D 251      -1.060 -14.181  -2.139  1.00 70.08     0.188    9.82    4.00
ATOM   2202  OD1 ASP D 251      -1.552 -13.198  -2.723  1.00 70.22    -0.647    8.17  -18.95
ATOM   2203  OD2 ASP D 251      -0.598 -15.169  -2.749  1.00 70.14    -0.647    8.17  -18.95
ATOM   2204  N   MET D 252       1.875 -14.970  -0.751  1.00 73.53    -0.337    9.00  -17.40
ATOM   2205  HN  MET D 252       1.289 -15.670  -0.295  1.00  0.00     0.164    0.00    0.00
ATOM   2206  CA  MET D 252       3.121 -15.389  -1.374  1.00 75.88     0.160    9.40    4.00
ATOM   2207  C   MET D 252       3.280 -15.043  -2.850  1.00 76.80     0.251    9.82    4.00
ATOM   2208  O   MET D 252       4.383 -14.758  -3.310  1.00 76.96    -0.271    8.17  -17.40
ATOM   2209  CB  MET D 252       3.321 -16.904  -1.243  1.00 77.13     0.043   12.77    4.00
ATOM   2210  CG  MET D 252       4.642 -17.360  -1.849  1.00 79.37     0.060   12.77    4.00
ATOM   2211  SD  MET D 252       4.743 -19.116  -2.208  1.00 81.83    -0.139   16.39   -6.40
ATOM   2212  CE  MET D 252       4.660 -19.109  -4.033  1.00 81.43     0.069   16.15    4.00
ATOM   2213  N   ASN D 253       2.180 -15.089  -3.589  1.00 77.84    -0.337    9.00  -17.40
ATOM   2214  HN  ASN D 253       1.290 -15.345  -3.161  1.00  0.00     0.164    0.00    0.00
ATOM   2215  CA  ASN D 253       2.237 -14.776  -5.008  1.00 79.10     0.169    9.40    4.00
ATOM   2216  C   ASN D 253       2.439 -13.281  -5.206  1.00 79.84     0.251    9.82    4.00
ATOM   2217  O   ASN D 253       3.199 -12.863  -6.073  1.00 79.22    -0.271    8.17  -17.40
ATOM   2218  CB  ASN D 253       0.952 -15.231  -5.704  1.00 79.28     0.119   12.77    4.00
ATOM   2219  CG  ASN D 253       0.679 -16.711  -5.506  1.00 79.86     0.230    9.82    4.00
ATOM   2220  OD1 ASN D 253       1.578 -17.544  -5.639  1.00 80.00    -0.273    8.17  -17.40
ATOM   2221  ND2 ASN D 253      -0.569 -17.048  -5.198  1.00 79.92    -0.369   13.25  -17.40
ATOM   2222 1HD2 ASN D 253      -1.313 -16.359  -5.088  1.00  0.00     0.159    0.00    0.00
ATOM   2223 2HD2 ASN D 253      -0.752 -18.043  -5.065  1.00  0.00     0.159    0.00    0.00
ATOM   2224  N   SER D 254       1.756 -12.488  -4.389  1.00 81.59    -0.336    9.00  -17.40
ATOM   2225  HN  SER D 254       1.145 -12.901  -3.685  1.00  0.00     0.164    0.00    0.00
ATOM   2226  CA  SER D 254       1.864 -11.040  -4.480  1.00 83.31     0.189    9.40    4.00
ATOM   2227  C   SER D 254       3.220 -10.547  -3.982  1.00 84.89     0.253    9.82    4.00
ATOM   2228  O   SER D 254       3.708  -9.515  -4.427  1.00 84.80    -0.270    8.17  -17.40
ATOM   2229  CB  SER D 254       0.731 -10.369  -3.686  1.00 82.82     0.169   12.77    4.00
ATOM   2230  OG  SER D 254       0.663 -10.851  -2.358  1.00 82.89    -0.380   11.04  -17.40
ATOM   2231  HG  SER D 254      -0.037 -10.436  -1.867  1.00  0.00     0.211    0.00    0.00
ATOM   2232  N   LEU D 255       3.830 -11.292  -3.066  1.00 87.08    -0.337    9.00  -17.40
ATOM   2233  HN  LEU D 255       3.380 -12.139  -2.721  1.00  0.00     0.164    0.00    0.00
ATOM   2234  CA  LEU D 255       5.137 -10.907  -2.552  1.00 89.93     0.159    9.40    4.00
ATOM   2235  C   LEU D 255       6.175 -11.126  -3.642  1.00 92.10     0.251    9.82    4.00
ATOM   2236  O   LEU D 255       7.142 -10.374  -3.752  1.00 92.45    -0.271    8.17  -17.40
ATOM   2237  CB  LEU D 255       5.502 -11.735  -1.317  1.00 89.48     0.032   12.77    4.00
ATOM   2238  CG  LEU D 255       6.911 -11.519  -0.749  1.00 89.24     0.002    9.40    4.00
ATOM   2239  CD1 LEU D 255       7.114 -10.054  -0.399  1.00 89.16     0.000   16.15    4.00
ATOM   2240  CD2 LEU D 255       7.107 -12.389   0.479  1.00 89.17     0.000   16.15    4.00
ATOM   2241  N   MET D 256       5.961 -12.163  -4.446  1.00 94.84    -0.337    9.00  -17.40
ATOM   2242  HN  MET D 256       5.138 -12.746  -4.294  1.00  0.00     0.164    0.00    0.00
ATOM   2243  CA  MET D 256       6.870 -12.491  -5.539  1.00 97.72     0.160    9.40    4.00
ATOM   2244  C   MET D 256       6.763 -11.472  -6.669  1.00 99.62     0.251    9.82    4.00
ATOM   2245  O   MET D 256       7.775 -11.068  -7.240  1.00 99.75    -0.271    8.17  -17.40
ATOM   2246  CB  MET D 256       6.566 -13.890  -6.082  1.00 97.94     0.043   12.77    4.00
ATOM   2247  CG  MET D 256       6.855 -15.021  -5.111  1.00 98.47     0.060   12.77    4.00
ATOM   2248  SD  MET D 256       6.387 -16.633  -5.781  1.00 99.61    -0.139   16.39   -6.40
ATOM   2249  CE  MET D 256       7.814 -17.016  -6.786  1.00 99.15     0.069   16.15    4.00
ATOM   2250  N   MET D 257       5.538 -11.058  -6.990  1.00102.00    -0.337    9.00  -17.40
ATOM   2251  HN  MET D 257       4.735 -11.428  -6.481  1.00  0.00     0.164    0.00    0.00
ATOM   2252  CA  MET D 257       5.322 -10.084  -8.057  1.00104.52     0.160    9.40    4.00
ATOM   2253  C   MET D 257       5.688  -8.683  -7.580  1.00105.94     0.251    9.82    4.00
ATOM   2254  O   MET D 257       5.568  -7.710  -8.324  1.00106.16    -0.271    8.17  -17.40
ATOM   2255  CB  MET D 257       3.864 -10.103  -8.527  1.00105.17     0.043   12.77    4.00
ATOM   2256  CG  MET D 257       3.645  -9.371  -9.850  1.00106.48     0.060   12.77    4.00
ATOM   2257  SD  MET D 257       1.943  -9.423 -10.460  1.00107.96    -0.139   16.39   -6.40
ATOM   2258  CE  MET D 257       1.488  -7.706 -10.333  1.00107.54     0.069   16.15    4.00
ATOM   2259  N   GLY D 258       6.127  -8.591  -6.329  1.00107.53    -0.336    9.00  -17.40
ATOM   2260  HN  GLY D 258       6.182  -9.430  -5.752  1.00  0.00     0.164    0.00    0.00
ATOM   2261  CA  GLY D 258       6.529  -7.314  -5.774  1.00109.48     0.189    9.40    4.00
ATOM   2262  C   GLY D 258       8.044  -7.233  -5.780  1.00110.99     0.253    9.82    4.00
ATOM   2263  O   GLY D 258       8.624  -6.162  -5.967  1.00110.88    -0.270    8.17  -17.40
ATOM   2264  N   GLU D 259       8.684  -8.381  -5.580  1.00112.59    -0.337    9.00  -17.40
ATOM   2265  HN  GLU D 259       8.138  -9.230  -5.433  1.00  0.00     0.164    0.00    0.00
ATOM   2266  CA  GLU D 259      10.139  -8.468  -5.564  1.00114.35     0.160    9.40    4.00
ATOM   2267  C   GLU D 259      10.670  -8.713  -6.974  1.00115.39     0.251    9.82    4.00
ATOM   2268  O   GLU D 259      11.671  -8.120  -7.378  1.00115.37    -0.271    8.17  -17.40
ATOM   2269  CB  GLU D 259      10.588  -9.596  -4.631  1.00114.70     0.043   12.77    4.00
ATOM   2270  CG  GLU D 259      12.095  -9.692  -4.447  1.00115.30     0.100   12.77    4.00
ATOM   2271  CD  GLU D 259      12.494 -10.802  -3.495  1.00115.69     0.185    9.82    4.00
ATOM   2272  OE1 GLU D 259      12.207 -11.978  -3.801  1.00115.75    -0.647    8.17  -18.95
ATOM   2273  OE2 GLU D 259      13.092 -10.499  -2.439  1.00116.00    -0.647    8.17  -18.95
ATOM   2274  N   ASP D 260      10.004  -9.596  -7.718  1.00116.81    -0.337    9.00  -17.40
ATOM   2275  HN  ASP D 260       9.197 -10.077  -7.321  1.00  0.00     0.164    0.00    0.00
ATOM   2276  CA  ASP D 260      10.408  -9.888  -9.091  1.00118.14     0.170    9.40    4.00
ATOM   2277  C   ASP D 260      10.163  -8.636  -9.925  1.00118.83     0.251    9.82    4.00
ATOM   2278  O   ASP D 260      10.666  -8.507 -11.042  1.00118.90    -0.271    8.17  -17.40
ATOM   2279  CB  ASP D 260       9.603 -11.062  -9.668  1.00118.46     0.129   12.77    4.00
ATOM   2280  CG  ASP D 260      10.016 -12.403  -9.083  1.00118.81     0.188    9.82    4.00
ATOM   2281  OD1 ASP D 260       9.480 -13.439  -9.531  1.00118.84    -0.647    8.17  -18.95
ATOM   2282  OD2 ASP D 260      10.876 -12.424  -8.176  1.00119.12    -0.647    8.17  -18.95
ATOM   2283  N   LYS D 261       9.376  -7.719  -9.368  1.00119.68    -0.338    9.00  -17.40
ATOM   2284  HN  LYS D 261       8.972  -7.905  -8.450  1.00  0.00     0.164    0.00    0.00
ATOM   2285  CA  LYS D 261       9.075  -6.458 -10.030  1.00120.46     0.159    9.40    4.00
ATOM   2286  C   LYS D 261      10.357  -5.639  -9.987  1.00121.13     0.251    9.82    4.00
ATOM   2287  O   LYS D 261      10.549  -4.713 -10.775  1.00121.17    -0.271    8.17  -17.40
ATOM   2288  CB  LYS D 261       7.953  -5.722  -9.293  1.00120.25     0.032   12.77    4.00
ATOM   2289  CG  LYS D 261       7.556  -4.395  -9.922  1.00120.04     0.004   12.77    4.00
ATOM   2290  CD  LYS D 261       6.378  -3.761  -9.195  1.00119.82     0.032   12.77    4.00
ATOM   2291  CE  LYS D 261       5.136  -4.635  -9.279  1.00119.60     0.206   12.77    4.00
ATOM   2292  NZ  LYS D 261       4.737  -4.899 -10.690  1.00119.32    -0.064   13.25  -39.20
ATOM   2293  HZ1 LYS D 261       3.904  -5.485 -10.746  1.00  0.00     0.275    0.00    0.00
ATOM   2294  HZ2 LYS D 261       5.508  -5.298 -11.225  1.00  0.00     0.275    0.00    0.00
ATOM   2295  HZ3 LYS D 261       4.615  -4.030 -11.210  1.00  0.00     0.275    0.00    0.00
ATOM   2296  N   ILE D 262      11.231  -5.998  -9.049  1.00122.05    -0.338    9.00  -17.40
ATOM   2297  HN  ILE D 262      10.991  -6.765  -8.421  1.00  0.00     0.164    0.00    0.00
ATOM   2298  CA  ILE D 262      12.516  -5.335  -8.887  1.00122.94     0.159    9.40    4.00
ATOM   2299  C   ILE D 262      13.538  -6.046  -9.771  1.00123.71     0.251    9.82    4.00
ATOM   2300  O   ILE D 262      14.572  -5.476 -10.122  1.00123.77    -0.271    8.17  -17.40
ATOM   2301  CB  ILE D 262      12.991  -5.367  -7.413  1.00122.83     0.029    9.40    4.00
ATOM   2302  CG1 ILE D 262      11.972  -4.651  -6.522  1.00122.68     0.002   12.77    4.00
ATOM   2303  CG2 ILE D 262      14.350  -4.690  -7.286  1.00122.77     0.002   16.15    4.00
ATOM   2304  CD1 ILE D 262      12.338  -4.640  -5.052  1.00122.44     0.000   16.15    4.00
ATOM   2305  N   LYS D 263      13.243  -7.296 -10.124  1.00124.61    -0.338    9.00  -17.40
ATOM   2306  HN  LYS D 263      12.382  -7.722  -9.780  1.00  0.00     0.164    0.00    0.00
ATOM   2307  CA  LYS D 263      14.125  -8.070 -10.993  1.00125.52     0.159    9.40    4.00
ATOM   2308  C   LYS D 263      14.293  -7.286 -12.288  1.00126.44     0.251    9.82    4.00
ATOM   2309  O   LYS D 263      15.402  -7.148 -12.807  1.00126.65    -0.271    8.17  -17.40
ATOM   2310  CB  LYS D 263      13.520  -9.443 -11.308  1.00125.14     0.032   12.77    4.00
ATOM   2311  CG  LYS D 263      13.668 -10.488 -10.212  1.00124.72     0.004   12.77    4.00
ATOM   2312  CD  LYS D 263      13.033 -11.803 -10.647  1.00124.24     0.032   12.77    4.00
ATOM   2313  CE  LYS D 263      13.347 -12.933  -9.682  1.00123.96     0.206   12.77    4.00
ATOM   2314  NZ  LYS D 263      14.796 -13.262  -9.668  1.00123.74    -0.064   13.25  -39.20
ATOM   2315  HZ1 LYS D 263      15.007 -14.021  -9.020  1.00  0.00     0.275    0.00    0.00
ATOM   2316  HZ2 LYS D 263      15.362 -12.437  -9.470  1.00  0.00     0.275    0.00    0.00
ATOM   2317  HZ3 LYS D 263      15.138 -13.469 -10.606  1.00  0.00     0.275    0.00    0.00
ATOM   2318  N   PHE D 264      13.175  -6.775 -12.801  1.00127.35    -0.337    9.00  -17.40
ATOM   2319  HN  PHE D 264      12.292  -6.939 -12.318  1.00  0.00     0.164    0.00    0.00
ATOM   2320  CA  PHE D 264      13.170  -5.989 -14.030  1.00128.27     0.164    9.40    4.00
ATOM   2321  C   PHE D 264      13.832  -4.634 -13.782  1.00128.88     0.251    9.82    4.00
ATOM   2322  O   PHE D 264      14.286  -3.969 -14.716  1.00128.91    -0.271    8.17  -17.40
ATOM   2323  CB  PHE D 264      11.731  -5.787 -14.519  1.00128.34     0.058   12.77    4.00
ATOM   2324  CG  PHE D 264      11.620  -4.907 -15.735  1.00128.58    -0.020    7.26    0.60
ATOM   2325  CD1 PHE D 264      12.291  -5.232 -16.911  1.00128.58    -0.004   10.80    0.60
ATOM   2326  CD2 PHE D 264      10.843  -3.752 -15.703  1.00128.46    -0.004   10.80    0.60
ATOM   2327  CE1 PHE D 264      12.193  -4.419 -18.039  1.00128.57    -0.000   10.80    0.60
ATOM   2328  CE2 PHE D 264      10.737  -2.932 -16.824  1.00128.52    -0.000   10.80    0.60
ATOM   2329  CZ  PHE D 264      11.414  -3.267 -17.996  1.00128.64     0.000   10.80    0.60
ATOM   2330  N   LYS D 265      13.882  -4.234 -12.514  1.00129.54    -0.338    9.00  -17.40
ATOM   2331  HN  LYS D 265      13.478  -4.829 -11.791  1.00  0.00     0.164    0.00    0.00
ATOM   2332  CA  LYS D 265      14.498  -2.969 -12.127  1.00130.14     0.159    9.40    4.00
ATOM   2333  C   LYS D 265      16.018  -3.133 -12.117  1.00130.54     0.251    9.82    4.00
ATOM   2334  O   LYS D 265      16.593  -3.763 -13.007  1.00130.65    -0.271    8.17  -17.40
ATOM   2335  CB  LYS D 265      14.022  -2.551 -10.730  1.00130.09     0.032   12.77    4.00
ATOM   2336  CG  LYS D 265      12.515  -2.430 -10.574  1.00130.17     0.004   12.77    4.00
ATOM   2337  CD  LYS D 265      12.145  -2.097  -9.133  1.00130.12     0.032   12.77    4.00
ATOM   2338  CE  LYS D 265      10.641  -2.155  -8.909  1.00130.06     0.206   12.77    4.00
ATOM   2339  NZ  LYS D 265      10.286  -1.912  -7.482  1.00129.99    -0.064   13.25  -39.20
ATOM   2340  HZ1 LYS D 265       9.278  -1.951  -7.332  1.00  0.00     0.275    0.00    0.00
ATOM   2341  HZ2 LYS D 265      10.678  -1.033  -7.146  1.00  0.00     0.275    0.00    0.00
ATOM   2342  HZ3 LYS D 265      10.779  -2.554  -6.862  1.00  0.00     0.275    0.00    0.00
ATOM   2343  N   HIS D 266      16.660  -2.561 -11.103  1.00130.96    -0.337    9.00  -17.40
ATOM   2344  HN  HIS D 266      16.121  -2.044 -10.408  1.00  0.00     0.164    0.00    0.00
ATOM   2345  CA  HIS D 266      18.109  -2.647 -10.950  1.00131.13     0.165    9.40    4.00
ATOM   2346  C   HIS D 266      18.410  -3.576  -9.773  1.00131.10     0.251    9.82    4.00
ATOM   2347  O   HIS D 266      18.044  -3.281  -8.634  1.00131.04    -0.271    8.17  -17.40
ATOM   2348  CB  HIS D 266      18.696  -1.255 -10.684  1.00131.31     0.077   12.77    4.00
ATOM   2349  CG  HIS D 266      18.397  -0.255 -11.759  1.00131.54     0.054    7.26    0.60
ATOM   2350  ND1 HIS D 266      18.846  -0.397 -13.055  1.00131.68    -0.340    9.25  -17.40
ATOM   2351  HD1 HIS D 266      19.412  -1.172 -13.401  1.00  0.00     0.167    0.00    0.00
ATOM   2352  CD2 HIS D 266      17.690   0.900 -11.731  1.00131.56     0.086   10.80    0.60
ATOM   2353  CE1 HIS D 266      18.429   0.627 -13.779  1.00131.67     0.151   10.80    0.60
ATOM   2354  NE2 HIS D 266      17.725   1.429 -12.999  1.00131.60    -0.336    9.25  -17.40
ATOM   2355  HE2 HIS D 266      17.280   2.299 -13.291  1.00  0.00     0.168    0.00    0.00
ATOM   2356  N   ILE D 267      19.068  -4.699 -10.055  1.00131.00    -0.338    9.00  -17.40
ATOM   2357  HN  ILE D 267      19.344  -4.882 -11.020  1.00  0.00     0.164    0.00    0.00
ATOM   2358  CA  ILE D 267      19.407  -5.677  -9.023  1.00130.80     0.159    9.40    4.00
ATOM   2359  C   ILE D 267      20.118  -5.043  -7.826  1.00130.63     0.251    9.82    4.00
ATOM   2360  O   ILE D 267      21.339  -4.876  -7.826  1.00130.61    -0.271    8.17  -17.40
ATOM   2361  CB  ILE D 267      20.302  -6.812  -9.590  1.00130.92     0.029    9.40    4.00
ATOM   2362  CG1 ILE D 267      19.576  -7.533 -10.730  1.00130.89     0.002   12.77    4.00
ATOM   2363  CG2 ILE D 267      20.646  -7.808  -8.486  1.00130.82     0.002   16.15    4.00
ATOM   2364  CD1 ILE D 267      20.371  -8.669 -11.348  1.00130.67     0.000   16.15    4.00
ATOM   2365  N   THR D 268      19.333  -4.690  -6.812  1.00130.35    -0.336    9.00  -17.40
ATOM   2366  HN  THR D 268      18.329  -4.849  -6.894  1.00  0.00     0.164    0.00    0.00
ATOM   2367  CA  THR D 268      19.847  -4.085  -5.586  1.00130.02     0.187    9.40    4.00
ATOM   2368  C   THR D 268      19.388  -4.876  -4.356  1.00129.67     0.257    9.82    4.00
ATOM   2369  O   THR D 268      20.131  -5.000  -3.380  1.00129.64    -0.270    8.17  -17.40
ATOM   2370  CB  THR D 268      19.379  -2.617  -5.433  1.00130.04     0.140    9.40    4.00
ATOM   2371  OG1 THR D 268      19.833  -1.847  -6.554  1.00130.08    -0.382   11.04  -17.40
ATOM   2372  HG1 THR D 268      19.482  -2.226  -7.351  1.00  0.00     0.210    0.00    0.00
ATOM   2373  CG2 THR D 268      19.942  -2.008  -4.153  1.00130.00     0.034   16.15    4.00
ATOM   2374  N   PRO D 269      18.155  -5.421  -4.384  1.00129.27    -0.312    9.00  -17.40
ATOM   2375  CA  PRO D 269      17.669  -6.189  -3.234  1.00128.82     0.163    9.40    4.00
ATOM   2376  C   PRO D 269      18.527  -7.421  -2.957  1.00128.37     0.251    9.82    4.00
ATOM   2377  O   PRO D 269      18.442  -8.424  -3.670  1.00128.34    -0.271    8.17  -17.40
ATOM   2378  CB  PRO D 269      16.239  -6.549  -3.640  1.00128.89     0.034   12.77    4.00
ATOM   2379  CG  PRO D 269      16.324  -6.636  -5.130  1.00128.94     0.027   12.77    4.00
ATOM   2380  CD  PRO D 269      17.146  -5.414  -5.459  1.00129.19     0.105   12.77    4.00
ATOM   2381  N   LEU D 270      19.354  -7.333  -1.919  1.00127.72    -0.338    9.00  -17.40
ATOM   2382  HN  LEU D 270      19.373  -6.472  -1.373  1.00  0.00     0.164    0.00    0.00
ATOM   2383  CA  LEU D 270      20.235  -8.432  -1.538  1.00127.04     0.159    9.40    4.00
ATOM   2384  C   LEU D 270      19.438  -9.719  -1.369  1.00126.42     0.251    9.82    4.00
ATOM   2385  O   LEU D 270      18.342  -9.709  -0.806  1.00126.44    -0.271    8.17  -17.40
ATOM   2386  CB  LEU D 270      20.975  -8.093  -0.234  1.00127.11     0.032   12.77    4.00
ATOM   2387  CG  LEU D 270      20.241  -8.026   1.115  1.00127.09     0.002    9.40    4.00
ATOM   2388  CD1 LEU D 270      18.959  -7.220   0.972  1.00127.05     0.000   16.15    4.00
ATOM   2389  CD2 LEU D 270      19.937  -9.431   1.616  1.00127.10     0.000   16.15    4.00
ATOM   2390  N   GLN D 271      19.994 -10.822  -1.863  1.00125.60    -0.338    9.00  -17.40
ATOM   2391  HN  GLN D 271      20.904 -10.754  -2.319  1.00  0.00     0.164    0.00    0.00
ATOM   2392  CA  GLN D 271      19.344 -12.126  -1.774  1.00124.70     0.159    9.40    4.00
ATOM   2393  C   GLN D 271      18.015 -12.138  -2.518  1.00123.96     0.251    9.82    4.00
ATOM   2394  O   GLN D 271      17.283 -11.147  -2.528  1.00123.97    -0.271    8.17  -17.40
ATOM   2395  CB  GLN D 271      19.124 -12.506  -0.315  1.00124.92     0.034   12.77    4.00
ATOM   2396  N   GLU D 272      17.703 -13.269  -3.138  1.00122.89    -0.338    9.00  -17.40
ATOM   2397  HN  GLU D 272      18.347 -14.059  -3.093  1.00  0.00     0.164    0.00    0.00
ATOM   2398  CA  GLU D 272      16.459 -13.403  -3.881  1.00121.61     0.160    9.40    4.00
ATOM   2399  C   GLU D 272      15.952 -14.843  -3.833  1.00120.30     0.251    9.82    4.00
ATOM   2400  O   GLU D 272      16.648 -15.770  -4.247  1.00120.38    -0.271    8.17  -17.40
ATOM   2401  CB  GLU D 272      16.670 -12.968  -5.334  1.00122.06     0.043   12.77    4.00
ATOM   2402  CG  GLU D 272      17.193 -11.548  -5.494  1.00122.76     0.100   12.77    4.00
ATOM   2403  CD  GLU D 272      17.360 -11.145  -6.947  1.00123.24     0.185    9.82    4.00
ATOM   2404  OE1 GLU D 272      18.119 -11.823  -7.672  1.00123.53    -0.647    8.17  -18.95
ATOM   2405  OE2 GLU D 272      16.732 -10.147  -7.363  1.00123.48    -0.647    8.17  -18.95
ATOM   2406  N   GLN D 273      14.739 -15.017  -3.315  1.00118.51    -0.338    9.00  -17.40
ATOM   2407  HN  GLN D 273      14.226 -14.200  -2.985  1.00  0.00     0.164    0.00    0.00
ATOM   2408  CA  GLN D 273      14.112 -16.333  -3.200  1.00116.52     0.160    9.40    4.00
ATOM   2409  C   GLN D 273      15.097 -17.391  -2.704  1.00114.89     0.251    9.82    4.00
ATOM   2410  O   GLN D 273      15.728 -17.223  -1.657  1.00114.90    -0.271    8.17  -17.40
ATOM   2411  CB  GLN D 273      13.530 -16.759  -4.554  1.00116.74     0.042   12.77    4.00
ATOM   2412  CG  GLN D 273      12.543 -17.918  -4.470  1.00116.83     0.090   12.77    4.00
ATOM   2413  CD  GLN D 273      12.111 -18.425  -5.833  1.00117.00     0.227    9.82    4.00
ATOM   2414  OE1 GLN D 273      11.232 -19.282  -5.938  1.00116.89    -0.273    8.17  -17.40
ATOM   2415  NE2 GLN D 273      12.732 -17.902  -6.886  1.00117.05    -0.369   13.25  -17.40
ATOM   2416 1HE2 GLN D 273      13.460 -17.193  -6.799  1.00  0.00     0.159    0.00    0.00
ATOM   2417 2HE2 GLN D 273      12.442 -18.243  -7.802  1.00  0.00     0.159    0.00    0.00
ATOM   2418  N   SER D 274      15.214 -18.480  -3.460  1.00112.68    -0.336    9.00  -17.40
ATOM   2419  HN  SER D 274      14.649 -18.550  -4.307  1.00  0.00     0.164    0.00    0.00
ATOM   2420  CA  SER D 274      16.117 -19.578  -3.128  1.00110.19     0.189    9.40    4.00
ATOM   2421  C   SER D 274      15.725 -20.342  -1.862  1.00108.00     0.253    9.82    4.00
ATOM   2422  O   SER D 274      15.973 -21.545  -1.760  1.00108.00    -0.270    8.17  -17.40
ATOM   2423  CB  SER D 274      17.551 -19.056  -2.995  1.00110.63     0.169   12.77    4.00
ATOM   2424  OG  SER D 274      18.002 -18.495  -4.218  1.00110.92    -0.380   11.04  -17.40
ATOM   2425  HG  SER D 274      18.891 -18.171  -4.136  1.00  0.00     0.211    0.00    0.00
ATOM   2426  N   LYS D 275      15.115 -19.651  -0.901  1.00104.96    -0.337    9.00  -17.40
ATOM   2427  HN  LYS D 275      14.931 -18.657  -1.035  1.00  0.00     0.164    0.00    0.00
ATOM   2428  CA  LYS D 275      14.707 -20.298   0.342  1.00101.70     0.159    9.40    4.00
ATOM   2429  C   LYS D 275      13.436 -19.708   0.947  1.00 98.98     0.251    9.82    4.00
ATOM   2430  O   LYS D 275      13.456 -18.599   1.457  1.00 99.21    -0.271    8.17  -17.40
ATOM   2431  CB  LYS D 275      15.821 -20.201   1.385  1.00102.18     0.032   12.77    4.00
ATOM   2432  CG  LYS D 275      17.196 -20.597   0.894  1.00102.29     0.004   12.77    4.00
ATOM   2433  CD  LYS D 275      18.161 -20.817   2.055  1.00102.78     0.032   12.77    4.00
ATOM   2434  CE  LYS D 275      18.281 -19.603   2.968  1.00103.05     0.206   12.77    4.00
ATOM   2435  NZ  LYS D 275      17.082 -19.404   3.832  1.00103.33    -0.064   13.25  -39.20
ATOM   2436  HZ1 LYS D 275      17.162 -18.591   4.443  1.00  0.00     0.275    0.00    0.00
ATOM   2437  HZ2 LYS D 275      16.877 -20.246   4.370  1.00  0.00     0.275    0.00    0.00
ATOM   2438  HZ3 LYS D 275      16.232 -19.355   3.270  1.00  0.00     0.275    0.00    0.00
ATOM   2439  N   GLU D 276      12.346 -20.464   0.898  1.00 95.09    -0.338    9.00  -17.40
ATOM   2440  HN  GLU D 276      12.412 -21.379   0.451  1.00  0.00     0.164    0.00    0.00
ATOM   2441  CA  GLU D 276      11.057 -20.055   1.450  1.00 91.18     0.160    9.40    4.00
ATOM   2442  C   GLU D 276      10.697 -18.561   1.481  1.00 88.63     0.251    9.82    4.00
ATOM   2443  O   GLU D 276      11.522 -17.686   1.240  1.00 88.40    -0.271    8.17  -17.40
ATOM   2444  CB  GLU D 276      10.908 -20.601   2.873  1.00 91.02     0.043   12.77    4.00
ATOM   2445  CG  GLU D 276       9.466 -20.851   3.246  1.00 90.69     0.100   12.77    4.00
ATOM   2446  CD  GLU D 276       9.236 -20.826   4.732  1.00 90.58     0.185    9.82    4.00
ATOM   2447  OE1 GLU D 276       9.984 -21.509   5.461  1.00 90.64    -0.647    8.17  -18.95
ATOM   2448  OE2 GLU D 276       8.300 -20.124   5.167  1.00 90.29    -0.647    8.17  -18.95
ATOM   2449  N   VAL D 277       9.437 -18.298   1.809  1.00 85.28    -0.338    9.00  -17.40
ATOM   2450  HN  VAL D 277       8.818 -19.076   2.037  1.00  0.00     0.164    0.00    0.00
ATOM   2451  CA  VAL D 277       8.902 -16.942   1.856  1.00 81.62     0.159    9.40    4.00
ATOM   2452  C   VAL D 277       9.207 -16.159   3.136  1.00 78.86     0.251    9.82    4.00
ATOM   2453  O   VAL D 277       9.049 -14.943   3.172  1.00 78.58    -0.271    8.17  -17.40
ATOM   2454  CB  VAL D 277       7.370 -16.977   1.715  1.00 81.87     0.029    9.40    4.00
ATOM   2455  CG1 VAL D 277       6.755 -17.590   2.965  1.00 82.09     0.002   16.15    4.00
ATOM   2456  CG2 VAL D 277       6.838 -15.576   1.484  1.00 81.85     0.002   16.15    4.00
ATOM   2457  N   ALA D 278       9.631 -16.857   4.181  1.00 75.42    -0.338    9.00  -17.40
ATOM   2458  HN  ALA D 278       9.746 -17.868   4.108  1.00  0.00     0.164    0.00    0.00
ATOM   2459  CA  ALA D 278       9.932 -16.178   5.431  1.00 71.89     0.159    9.40    4.00
ATOM   2460  C   ALA D 278      11.294 -15.497   5.387  1.00 69.32     0.251    9.82    4.00
ATOM   2461  O   ALA D 278      11.457 -14.403   5.917  1.00 69.17    -0.271    8.17  -17.40
ATOM   2462  CB  ALA D 278       9.883 -17.168   6.589  1.00 71.62     0.034   16.15    4.00
ATOM   2463  N   ILE D 279      12.258 -16.149   4.742  1.00 66.37    -0.338    9.00  -17.40
ATOM   2464  HN  ILE D 279      12.050 -17.049   4.310  1.00  0.00     0.164    0.00    0.00
ATOM   2465  CA  ILE D 279      13.607 -15.601   4.640  1.00 63.73     0.159    9.40    4.00
ATOM   2466  C   ILE D 279      13.597 -14.316   3.806  1.00 61.34     0.251    9.82    4.00
ATOM   2467  O   ILE D 279      14.422 -13.432   4.011  1.00 60.56    -0.271    8.17  -17.40
ATOM   2468  CB  ILE D 279      14.579 -16.619   3.981  1.00 64.22     0.029    9.40    4.00
ATOM   2469  CG1 ILE D 279      16.015 -16.371   4.452  1.00 64.71     0.002   12.77    4.00
ATOM   2470  CG2 ILE D 279      14.558 -16.460   2.478  1.00 64.32     0.002   16.15    4.00
ATOM   2471  CD1 ILE D 279      16.261 -16.692   5.917  1.00 65.27     0.000   16.15    4.00
ATOM   2472  N   ARG D 280      12.650 -14.239   2.877  1.00 59.01    -0.338    9.00  -17.40
ATOM   2473  HN  ARG D 280      11.998 -15.017   2.773  1.00  0.00     0.164    0.00    0.00
ATOM   2474  CA  ARG D 280      12.510 -13.082   2.001  1.00 56.60     0.159    9.40    4.00
ATOM   2475  C   ARG D 280      12.117 -11.860   2.822  1.00 53.99     0.251    9.82    4.00
ATOM   2476  O   ARG D 280      12.669 -10.779   2.650  1.00 52.57    -0.271    8.17  -17.40
ATOM   2477  CB  ARG D 280      11.420 -13.347   0.949  1.00 58.42     0.034   12.77    4.00
ATOM   2478  CG  ARG D 280      11.527 -14.704   0.264  1.00 61.67     0.027   12.77    4.00
ATOM   2479  CD  ARG D 280      12.609 -14.731  -0.806  1.00 64.11     0.116   12.77    4.00
ATOM   2480  NE  ARG D 280      12.147 -14.168  -2.074  1.00 66.24    -0.212    9.00  -24.67
ATOM   2481  HE  ARG D 280      12.616 -13.333  -2.425  1.00  0.00     0.178    0.00    0.00
ATOM   2482  CZ  ARG D 280      11.153 -14.676  -2.800  1.00 67.14     0.666    6.95    4.00
ATOM   2483  NH1 ARG D 280      10.511 -15.760  -2.386  1.00 68.18    -0.235    9.00  -24.67
ATOM   2484 1HH1 ARG D 280      10.786 -16.202  -1.509  1.00  0.00     0.174    0.00    0.00
ATOM   2485 2HH1 ARG D 280       9.750 -16.149  -2.942  1.00  0.00     0.174    0.00    0.00
ATOM   2486  NH2 ARG D 280      10.796 -14.102  -3.940  1.00 67.40    -0.235    9.00  -24.67
ATOM   2487 1HH2 ARG D 280      11.290 -13.268  -4.258  1.00  0.00     0.174    0.00    0.00
ATOM   2488 2HH2 ARG D 280      10.035 -14.491  -4.496  1.00  0.00     0.174    0.00    0.00
ATOM   2489  N   ILE D 281      11.143 -12.047   3.710  1.00 51.01    -0.338    9.00  -17.40
ATOM   2490  HN  ILE D 281      10.699 -12.962   3.790  1.00  0.00     0.164    0.00    0.00
ATOM   2491  CA  ILE D 281      10.706 -10.953   4.570  1.00 48.53     0.159    9.40    4.00
ATOM   2492  C   ILE D 281      11.806 -10.654   5.579  1.00 46.95     0.251    9.82    4.00
ATOM   2493  O   ILE D 281      12.042  -9.501   5.931  1.00 45.96    -0.271    8.17  -17.40
ATOM   2494  CB  ILE D 281       9.420 -11.280   5.345  1.00 48.05     0.029    9.40    4.00
ATOM   2495  CG1 ILE D 281       8.229 -11.396   4.397  1.00 49.09     0.002   12.77    4.00
ATOM   2496  CG2 ILE D 281       9.152 -10.180   6.371  1.00 47.96     0.002   16.15    4.00
ATOM   2497  CD1 ILE D 281       6.894 -11.008   5.029  1.00 50.90     0.000   16.15    4.00
ATOM   2498  N   PHE D 282      12.460 -11.708   6.048  1.00 44.92    -0.337    9.00  -17.40
ATOM   2499  HN  PHE D 282      12.209 -12.640   5.719  1.00  0.00     0.164    0.00    0.00
ATOM   2500  CA  PHE D 282      13.531 -11.560   7.025  1.00 43.72     0.164    9.40    4.00
ATOM   2501  C   PHE D 282      14.683 -10.716   6.458  1.00 44.01     0.251    9.82    4.00
ATOM   2502  O   PHE D 282      15.309  -9.963   7.191  1.00 44.15    -0.271    8.17  -17.40
ATOM   2503  CB  PHE D 282      14.001 -12.957   7.461  1.00 42.02     0.058   12.77    4.00
ATOM   2504  CG  PHE D 282      15.223 -12.963   8.348  1.00 39.73    -0.020    7.26    0.60
ATOM   2505  CD1 PHE D 282      16.491 -12.749   7.793  1.00 39.02    -0.004   10.80    0.60
ATOM   2506  CD2 PHE D 282      15.127 -13.255   9.700  1.00 39.10    -0.004   10.80    0.60
ATOM   2507  CE1 PHE D 282      17.638 -12.836   8.585  1.00 38.86    -0.000   10.80    0.60
ATOM   2508  CE2 PHE D 282      16.270 -13.345  10.503  1.00 38.86    -0.000   10.80    0.60
ATOM   2509  CZ  PHE D 282      17.530 -13.137   9.940  1.00 38.76     0.000   10.80    0.60
ATOM   2510  N   GLN D 283      14.948 -10.825   5.158  1.00 44.48    -0.338    9.00  -17.40
ATOM   2511  HN  GLN D 283      14.401 -11.458   4.574  1.00  0.00     0.164    0.00    0.00
ATOM   2512  CA  GLN D 283      16.026 -10.033   4.573  1.00 44.81     0.160    9.40    4.00
ATOM   2513  C   GLN D 283      15.592  -8.608   4.232  1.00 43.47     0.251    9.82    4.00
ATOM   2514  O   GLN D 283      16.404  -7.686   4.249  1.00 42.38    -0.271    8.17  -17.40
ATOM   2515  CB  GLN D 283      16.607 -10.723   3.326  1.00 46.88     0.042   12.77    4.00
ATOM   2516  CG  GLN D 283      15.606 -11.411   2.425  1.00 51.27     0.090   12.77    4.00
ATOM   2517  CD  GLN D 283      16.266 -12.020   1.189  1.00 53.50     0.227    9.82    4.00
ATOM   2518  OE1 GLN D 283      16.543 -11.322   0.210  1.00 54.97    -0.273    8.17  -17.40
ATOM   2519  NE2 GLN D 283      16.532 -13.320   1.238  1.00 53.79    -0.369   13.25  -17.40
ATOM   2520 1HE2 GLN D 283      16.973 -13.727   0.413  1.00  0.00     0.159    0.00    0.00
ATOM   2521 2HE2 GLN D 283      16.303 -13.897   2.047  1.00  0.00     0.159    0.00    0.00
ATOM   2522  N   GLY D 284      14.305  -8.442   3.942  1.00 42.86    -0.336    9.00  -17.40
ATOM   2523  HN  GLY D 284      13.676  -9.245   3.941  1.00  0.00     0.164    0.00    0.00
ATOM   2524  CA  GLY D 284      13.791  -7.119   3.626  1.00 41.53     0.189    9.40    4.00
ATOM   2525  C   GLY D 284      13.806  -6.228   4.864  1.00 40.44     0.253    9.82    4.00
ATOM   2526  O   GLY D 284      14.186  -5.064   4.795  1.00 40.66    -0.270    8.17  -17.40
ATOM   2527  N   CYS D 285      13.389  -6.782   5.997  1.00 38.69    -0.337    9.00  -17.40
ATOM   2528  HN  CYS D 285      13.071  -7.751   5.999  1.00  0.00     0.164    0.00    0.00
ATOM   2529  CA  CYS D 285      13.382  -6.017   7.236  1.00 37.63     0.171    9.40    4.00
ATOM   2530  C   CYS D 285      14.831  -5.703   7.643  1.00 37.29     0.252    9.82    4.00
ATOM   2531  O   CYS D 285      15.153  -4.566   7.987  1.00 35.64    -0.271    8.17  -17.40
ATOM   2532  CB  CYS D 285      12.679  -6.801   8.350  1.00 36.40     0.100   12.77    4.00
ATOM   2533  SG  CYS D 285      10.873  -6.941   8.160  1.00 36.36    -0.080   19.93   -6.40
ATOM   2534  N   GLN D 286      15.687  -6.722   7.578  1.00 37.14    -0.337    9.00  -17.40
ATOM   2535  HN  GLN D 286      15.342  -7.633   7.275  1.00  0.00     0.164    0.00    0.00
ATOM   2536  CA  GLN D 286      17.102  -6.585   7.924  1.00 38.13     0.160    9.40    4.00
ATOM   2537  C   GLN D 286      17.763  -5.471   7.111  1.00 38.47     0.251    9.82    4.00
ATOM   2538  O   GLN D 286      18.493  -4.645   7.650  1.00 37.98    -0.271    8.17  -17.40
ATOM   2539  CB  GLN D 286      17.837  -7.915   7.680  1.00 39.06     0.042   12.77    4.00
ATOM   2540  CG  GLN D 286      19.350  -7.879   7.903  1.00 40.25     0.090   12.77    4.00
ATOM   2541  CD  GLN D 286      19.904  -9.179   8.488  1.00 41.69     0.227    9.82    4.00
ATOM   2542  OE1 GLN D 286      19.903  -9.381   9.696  1.00 43.75    -0.273    8.17  -17.40
ATOM   2543  NE2 GLN D 286      20.370 -10.071   7.616  1.00 43.58    -0.369   13.25  -17.40
ATOM   2544 1HE2 GLN D 286      20.371  -9.903   6.610  1.00  0.00     0.159    0.00    0.00
ATOM   2545 2HE2 GLN D 286      20.739 -10.938   8.006  1.00  0.00     0.159    0.00    0.00
ATOM   2546  N   PHE D 287      17.495  -5.458   5.808  1.00 38.35    -0.337    9.00  -17.40
ATOM   2547  HN  PHE D 287      16.889  -6.175   5.409  1.00  0.00     0.164    0.00    0.00
ATOM   2548  CA  PHE D 287      18.059  -4.430   4.947  1.00 38.83     0.164    9.40    4.00
ATOM   2549  C   PHE D 287      17.565  -3.027   5.336  1.00 38.29     0.251    9.82    4.00
ATOM   2550  O   PHE D 287      18.352  -2.082   5.420  1.00 36.85    -0.271    8.17  -17.40
ATOM   2551  CB  PHE D 287      17.708  -4.701   3.486  1.00 40.08     0.058   12.77    4.00
ATOM   2552  CG  PHE D 287      18.079  -3.573   2.579  1.00 42.19    -0.020    7.26    0.60
ATOM   2553  CD1 PHE D 287      17.314  -2.424   2.512  1.00 43.54    -0.004   10.80    0.60
ATOM   2554  CD2 PHE D 287      19.276  -3.633   1.858  1.00 43.19    -0.004   10.80    0.60
ATOM   2555  CE1 PHE D 287      17.707  -1.331   1.758  1.00 44.07    -0.000   10.80    0.60
ATOM   2556  CE2 PHE D 287      19.681  -2.542   1.096  1.00 44.51    -0.000   10.80    0.60
ATOM   2557  CZ  PHE D 287      18.899  -1.390   1.045  1.00 44.53     0.000   10.80    0.60
ATOM   2558  N   ARG D 288      16.259  -2.906   5.539  1.00 37.33    -0.338    9.00  -17.40
ATOM   2559  HN  ARG D 288      15.649  -3.716   5.431  1.00  0.00     0.164    0.00    0.00
ATOM   2560  CA  ARG D 288      15.700  -1.623   5.914  1.00 38.11     0.159    9.40    4.00
ATOM   2561  C   ARG D 288      16.281  -1.181   7.259  1.00 37.72     0.251    9.82    4.00
ATOM   2562  O   ARG D 288      16.663  -0.023   7.440  1.00 36.94    -0.271    8.17  -17.40
ATOM   2563  CB  ARG D 288      14.174  -1.713   6.022  1.00 40.27     0.034   12.77    4.00
ATOM   2564  CG  ARG D 288      13.543  -0.429   6.560  1.00 42.50     0.027   12.77    4.00
ATOM   2565  CD  ARG D 288      14.106   0.799   5.834  1.00 43.92     0.116   12.77    4.00
ATOM   2566  NE  ARG D 288      14.006   1.999   6.659  1.00 45.54    -0.212    9.00  -24.67
ATOM   2567  HE  ARG D 288      13.410   1.957   7.486  1.00  0.00     0.178    0.00    0.00
ATOM   2568  CZ  ARG D 288      14.636   3.142   6.410  1.00 47.03     0.666    6.95    4.00
ATOM   2569  NH1 ARG D 288      15.425   3.268   5.350  1.00 47.02    -0.235    9.00  -24.67
ATOM   2570 1HH1 ARG D 288      15.909   4.145   5.159  1.00  0.00     0.174    0.00    0.00
ATOM   2571 2HH1 ARG D 288      15.547   2.484   4.709  1.00  0.00     0.174    0.00    0.00
ATOM   2572  NH2 ARG D 288      14.477   4.164   7.246  1.00 47.57    -0.235    9.00  -24.67
ATOM   2573 1HH2 ARG D 288      14.961   5.041   7.055  1.00  0.00     0.174    0.00    0.00
ATOM   2574 2HH2 ARG D 288      13.871   4.067   8.061  1.00  0.00     0.174    0.00    0.00
ATOM   2575  N   SER D 289      16.353  -2.127   8.190  1.00 36.52    -0.336    9.00  -17.40
ATOM   2576  HN  SER D 289      16.032  -3.071   7.974  1.00  0.00     0.164    0.00    0.00
ATOM   2577  CA  SER D 289      16.884  -1.834   9.514  1.00 35.21     0.189    9.40    4.00
ATOM   2578  C   SER D 289      18.302  -1.252   9.424  1.00 35.24     0.253    9.82    4.00
ATOM   2579  O   SER D 289      18.580  -0.193   9.982  1.00 33.73    -0.270    8.17  -17.40
ATOM   2580  CB  SER D 289      16.892  -3.104  10.349  1.00 34.49     0.169   12.77    4.00
ATOM   2581  OG  SER D 289      17.304  -2.816  11.667  1.00 35.80    -0.380   11.04  -17.40
ATOM   2582  HG  SER D 289      17.309  -3.610  12.189  1.00  0.00     0.211    0.00    0.00
ATOM   2583  N   VAL D 290      19.183  -1.970   8.726  1.00 34.70    -0.337    9.00  -17.40
ATOM   2584  HN  VAL D 290      18.886  -2.852   8.308  1.00  0.00     0.164    0.00    0.00
ATOM   2585  CA  VAL D 290      20.563  -1.526   8.545  1.00 35.19     0.159    9.40    4.00
ATOM   2586  C   VAL D 290      20.602  -0.096   7.960  1.00 35.38     0.251    9.82    4.00
ATOM   2587  O   VAL D 290      21.407   0.724   8.379  1.00 35.05    -0.271    8.17  -17.40
ATOM   2588  CB  VAL D 290      21.343  -2.528   7.643  1.00 34.50     0.029    9.40    4.00
ATOM   2589  CG1 VAL D 290      22.524  -1.850   6.964  1.00 34.32     0.002   16.15    4.00
ATOM   2590  CG2 VAL D 290      21.831  -3.694   8.478  1.00 33.09     0.002   16.15    4.00
ATOM   2591  N   GLU D 291      19.727   0.192   6.999  1.00 36.48    -0.338    9.00  -17.40
ATOM   2592  HN  GLU D 291      19.087  -0.528   6.665  1.00  0.00     0.164    0.00    0.00
ATOM   2593  CA  GLU D 291      19.676   1.543   6.414  1.00 38.19     0.160    9.40    4.00
ATOM   2594  C   GLU D 291      19.235   2.535   7.501  1.00 37.33     0.251    9.82    4.00
ATOM   2595  O   GLU D 291      19.823   3.608   7.649  1.00 37.17    -0.271    8.17  -17.40
ATOM   2596  CB  GLU D 291      18.691   1.631   5.231  1.00 41.13     0.043   12.77    4.00
ATOM   2597  CG  GLU D 291      19.258   1.270   3.847  1.00 46.65     0.100   12.77    4.00
ATOM   2598  CD  GLU D 291      18.482   1.906   2.671  1.00 50.70     0.185    9.82    4.00
ATOM   2599  OE1 GLU D 291      17.232   1.999   2.743  1.00 52.55    -0.647    8.17  -18.95
ATOM   2600  OE2 GLU D 291      19.124   2.297   1.667  1.00 53.20    -0.647    8.17  -18.95
ATOM   2601  N   ALA D 292      18.200   2.164   8.252  1.00 35.28    -0.338    9.00  -17.40
ATOM   2602  HN  ALA D 292      17.763   1.257   8.086  1.00  0.00     0.164    0.00    0.00
ATOM   2603  CA  ALA D 292      17.677   3.027   9.308  1.00 33.76     0.159    9.40    4.00
ATOM   2604  C   ALA D 292      18.740   3.427  10.332  1.00 32.33     0.251    9.82    4.00
ATOM   2605  O   ALA D 292      18.840   4.596  10.709  1.00 31.34    -0.271    8.17  -17.40
ATOM   2606  CB  ALA D 292      16.502   2.342  10.011  1.00 32.46     0.034   16.15    4.00
ATOM   2607  N   VAL D 293      19.538   2.463  10.772  1.00 30.64    -0.338    9.00  -17.40
ATOM   2608  HN  VAL D 293      19.423   1.510  10.426  1.00  0.00     0.164    0.00    0.00
ATOM   2609  CA  VAL D 293      20.575   2.760  11.746  1.00 31.37     0.159    9.40    4.00
ATOM   2610  C   VAL D 293      21.508   3.847  11.221  1.00 32.86     0.251    9.82    4.00
ATOM   2611  O   VAL D 293      21.962   4.705  11.988  1.00 32.16    -0.271    8.17  -17.40
ATOM   2612  CB  VAL D 293      21.399   1.495  12.081  1.00 31.11     0.029    9.40    4.00
ATOM   2613  CG1 VAL D 293      22.658   1.883  12.848  1.00 29.67     0.002   16.15    4.00
ATOM   2614  CG2 VAL D 293      20.555   0.536  12.905  1.00 30.98     0.002   16.15    4.00
ATOM   2615  N   GLN D 294      21.794   3.796   9.921  1.00 32.81    -0.338    9.00  -17.40
ATOM   2616  HN  GLN D 294      21.387   3.058   9.346  1.00  0.00     0.164    0.00    0.00
ATOM   2617  CA  GLN D 294      22.679   4.777   9.306  1.00 33.37     0.160    9.40    4.00
ATOM   2618  C   GLN D 294      22.031   6.163   9.265  1.00 32.71     0.251    9.82    4.00
ATOM   2619  O   GLN D 294      22.701   7.170   9.468  1.00 33.82    -0.271    8.17  -17.40
ATOM   2620  CB  GLN D 294      23.032   4.345   7.871  1.00 35.82     0.042   12.77    4.00
ATOM   2621  CG  GLN D 294      23.647   2.956   7.756  1.00 37.47     0.090   12.77    4.00
ATOM   2622  CD  GLN D 294      23.896   2.556   6.310  1.00 39.01     0.227    9.82    4.00
ATOM   2623  OE1 GLN D 294      24.802   3.076   5.654  1.00 40.93    -0.273    8.17  -17.40
ATOM   2624  NE2 GLN D 294      23.081   1.637   5.803  1.00 38.56    -0.369   13.25  -17.40
ATOM   2625 1HE2 GLN D 294      22.332   1.207   6.345  1.00  0.00     0.159    0.00    0.00
ATOM   2626 2HE2 GLN D 294      23.248   1.369   4.833  1.00  0.00     0.159    0.00    0.00
ATOM   2627  N   GLU D 295      20.724   6.198   9.009  1.00 32.47    -0.338    9.00  -17.40
ATOM   2628  HN  GLU D 295      20.225   5.322   8.853  1.00  0.00     0.164    0.00    0.00
ATOM   2629  CA  GLU D 295      19.984   7.459   8.945  1.00 31.99     0.160    9.40    4.00
ATOM   2630  C   GLU D 295      19.839   8.051  10.349  1.00 31.76     0.251    9.82    4.00
ATOM   2631  O   GLU D 295      19.966   9.254  10.547  1.00 30.40    -0.271    8.17  -17.40
ATOM   2632  CB  GLU D 295      18.606   7.234   8.337  1.00 32.77     0.043   12.77    4.00
ATOM   2633  CG  GLU D 295      18.625   6.732   6.891  1.00 35.10     0.100   12.77    4.00
ATOM   2634  CD  GLU D 295      17.268   6.155   6.456  1.00 36.96     0.185    9.82    4.00
ATOM   2635  OE1 GLU D 295      16.335   6.117   7.274  1.00 37.75    -0.647    8.17  -18.95
ATOM   2636  OE2 GLU D 295      17.145   5.728   5.276  1.00 38.09    -0.647    8.17  -18.95
ATOM   2637  N   ILE D 296      19.577   7.175  11.316  1.00 30.27    -0.338    9.00  -17.40
ATOM   2638  HN  ILE D 296      19.484   6.187  11.081  1.00  0.00     0.164    0.00    0.00
ATOM   2639  CA  ILE D 296      19.420   7.594  12.705  1.00 30.24     0.159    9.40    4.00
ATOM   2640  C   ILE D 296      20.763   8.116  13.217  1.00 30.51     0.251    9.82    4.00
ATOM   2641  O   ILE D 296      20.828   9.141  13.893  1.00 30.13    -0.271    8.17  -17.40
ATOM   2642  CB  ILE D 296      18.933   6.423  13.594  1.00 30.89     0.029    9.40    4.00
ATOM   2643  CG1 ILE D 296      17.538   5.958  13.162  1.00 30.32     0.002   12.77    4.00
ATOM   2644  CG2 ILE D 296      18.920   6.838  15.055  1.00 30.83     0.002   16.15    4.00
ATOM   2645  CD1 ILE D 296      17.129   4.625  13.765  1.00 30.60     0.000   16.15    4.00
ATOM   2646  N   THR D 297      21.833   7.389  12.902  1.00 29.09    -0.336    9.00  -17.40
ATOM   2647  HN  THR D 297      21.721   6.533  12.360  1.00  0.00     0.164    0.00    0.00
ATOM   2648  CA  THR D 297      23.166   7.808  13.327  1.00 30.76     0.186    9.40    4.00
ATOM   2649  C   THR D 297      23.460   9.226  12.837  1.00 31.56     0.253    9.82    4.00
ATOM   2650  O   THR D 297      23.985  10.052  13.591  1.00 31.45    -0.270    8.17  -17.40
ATOM   2651  CB  THR D 297      24.255   6.871  12.816  1.00 30.37     0.140    9.40    4.00
ATOM   2652  OG1 THR D 297      24.082   5.567  13.366  1.00 31.93    -0.382   11.04  -17.40
ATOM   2653  HG1 THR D 297      24.760   4.983  13.048  1.00  0.00     0.210    0.00    0.00
ATOM   2654  CG2 THR D 297      25.630   7.405  13.204  1.00 28.98     0.034   16.15    4.00
ATOM   2655  N   GLU D 298      23.131   9.504  11.579  1.00 31.57    -0.337    9.00  -17.40
ATOM   2656  HN  GLU D 298      22.691   8.795  10.993  1.00  0.00     0.164    0.00    0.00
ATOM   2657  CA  GLU D 298      23.406  10.834  11.045  1.00 32.82     0.160    9.40    4.00
ATOM   2658  C   GLU D 298      22.554  11.877  11.756  1.00 31.71     0.251    9.82    4.00
ATOM   2659  O   GLU D 298      23.040  12.932  12.121  1.00 31.52    -0.271    8.17  -17.40
ATOM   2660  CB  GLU D 298      23.150  10.898   9.533  1.00 35.10     0.043   12.77    4.00
ATOM   2661  CG  GLU D 298      24.128  10.098   8.656  1.00 39.41     0.100   12.77    4.00
ATOM   2662  CD  GLU D 298      25.600  10.218   9.075  1.00 44.03     0.185    9.82    4.00
ATOM   2663  OE1 GLU D 298      26.124  11.349   9.197  1.00 45.64    -0.647    8.17  -18.95
ATOM   2664  OE2 GLU D 298      26.244   9.157   9.276  1.00 46.77    -0.647    8.17  -18.95
ATOM   2665  N   TYR D 299      21.278  11.574  11.949  1.00 31.95    -0.337    9.00  -17.40
ATOM   2666  HN  TYR D 299      20.913  10.682  11.616  1.00  0.00     0.164    0.00    0.00
ATOM   2667  CA  TYR D 299      20.395  12.504  12.632  1.00 31.63     0.164    9.40    4.00
ATOM   2668  C   TYR D 299      20.901  12.799  14.070  1.00 31.53     0.251    9.82    4.00
ATOM   2669  O   TYR D 299      20.846  13.938  14.523  1.00 31.09    -0.271    8.17  -17.40
ATOM   2670  CB  TYR D 299      18.986  11.925  12.668  1.00 30.79     0.058   12.77    4.00
ATOM   2671  CG  TYR D 299      18.031  12.747  13.493  1.00 32.18    -0.020    7.26    0.60
ATOM   2672  CD1 TYR D 299      17.622  14.016  13.089  1.00 32.58    -0.002   10.80    0.60
ATOM   2673  CD2 TYR D 299      17.540  12.241  14.703  1.00 32.04    -0.002   10.80    0.60
ATOM   2674  CE1 TYR D 299      16.746  14.774  13.861  1.00 32.13     0.024   10.80    0.60
ATOM   2675  CE2 TYR D 299      16.661  12.984  15.485  1.00 31.98     0.024   10.80    0.60
ATOM   2676  CZ  TYR D 299      16.272  14.249  15.059  1.00 33.00     0.089    7.26    0.60
ATOM   2677  OH  TYR D 299      15.429  15.005  15.827  1.00 31.90    -0.359   10.94  -17.40
ATOM   2678  HH  TYR D 299      15.163  15.869  15.536  1.00  0.00     0.218    0.00    0.00
ATOM   2679  N   ALA D 300      21.405  11.775  14.758  1.00 29.57    -0.338    9.00  -17.40
ATOM   2680  HN  ALA D 300      21.438  10.850  14.329  1.00  0.00     0.164    0.00    0.00
ATOM   2681  CA  ALA D 300      21.911  11.955  16.118  1.00 29.50     0.159    9.40    4.00
ATOM   2682  C   ALA D 300      23.054  12.987  16.175  1.00 29.80     0.251    9.82    4.00
ATOM   2683  O   ALA D 300      23.150  13.786  17.110  1.00 28.34    -0.271    8.17  -17.40
ATOM   2684  CB  ALA D 300      22.416  10.619  16.659  1.00 28.84     0.034   16.15    4.00
ATOM   2685  N   LYS D 301      23.909  12.958  15.162  1.00 29.71    -0.338    9.00  -17.40
ATOM   2686  HN  LYS D 301      23.775  12.283  14.409  1.00  0.00     0.164    0.00    0.00
ATOM   2687  CA  LYS D 301      25.034  13.876  15.112  1.00 31.09     0.159    9.40    4.00
ATOM   2688  C   LYS D 301      24.572  15.324  14.955  1.00 31.01     0.251    9.82    4.00
ATOM   2689  O   LYS D 301      25.316  16.247  15.257  1.00 30.49    -0.271    8.17  -17.40
ATOM   2690  CB  LYS D 301      25.971  13.465  13.972  1.00 33.04     0.032   12.77    4.00
ATOM   2691  CG  LYS D 301      26.636  12.110  14.220  1.00 35.00     0.004   12.77    4.00
ATOM   2692  CD  LYS D 301      27.042  11.410  12.922  1.00 39.65     0.032   12.77    4.00
ATOM   2693  CE  LYS D 301      28.192  12.098  12.215  1.00 40.12     0.206   12.77    4.00
ATOM   2694  NZ  LYS D 301      28.480  11.434  10.905  1.00 43.32    -0.064   13.25  -39.20
ATOM   2695  HZ1 LYS D 301      29.254  11.897  10.429  1.00  0.00     0.275    0.00    0.00
ATOM   2696  HZ2 LYS D 301      27.649  11.384  10.315  1.00  0.00     0.275    0.00    0.00
ATOM   2697  HZ3 LYS D 301      28.649  10.434  11.017  1.00  0.00     0.275    0.00    0.00
ATOM   2698  N   SER D 302      23.327  15.505  14.521  1.00 31.87    -0.336    9.00  -17.40
ATOM   2699  HN  SER D 302      22.752  14.690  14.307  1.00  0.00     0.164    0.00    0.00
ATOM   2700  CA  SER D 302      22.761  16.844  14.342  1.00 32.49     0.189    9.40    4.00
ATOM   2701  C   SER D 302      22.141  17.405  15.633  1.00 33.13     0.253    9.82    4.00
ATOM   2702  O   SER D 302      21.694  18.549  15.664  1.00 32.85    -0.270    8.17  -17.40
ATOM   2703  CB  SER D 302      21.660  16.807  13.295  1.00 32.35     0.169   12.77    4.00
ATOM   2704  OG  SER D 302      20.438  16.460  13.923  1.00 36.08    -0.380   11.04  -17.40
ATOM   2705  HG  SER D 302      19.750  16.437  13.269  1.00  0.00     0.211    0.00    0.00
ATOM   2706  N   ILE D 303      22.092  16.593  16.686  1.00 32.62    -0.337    9.00  -17.40
ATOM   2707  HN  ILE D 303      22.458  15.644  16.611  1.00  0.00     0.164    0.00    0.00
ATOM   2708  CA  ILE D 303      21.520  17.049  17.945  1.00 31.62     0.160    9.40    4.00
ATOM   2709  C   ILE D 303      22.585  17.856  18.669  1.00 31.56     0.254    9.82    4.00
ATOM   2710  O   ILE D 303      23.653  17.342  18.967  1.00 30.83    -0.270    8.17  -17.40
ATOM   2711  CB  ILE D 303      21.086  15.861  18.822  1.00 31.38     0.029    9.40    4.00
ATOM   2712  CG1 ILE D 303      20.093  14.984  18.043  1.00 30.16     0.002   12.77    4.00
ATOM   2713  CG2 ILE D 303      20.475  16.372  20.137  1.00 28.79     0.002   16.15    4.00
ATOM   2714  CD1 ILE D 303      19.681  13.712  18.774  1.00 30.61     0.000   16.15    4.00
ATOM   2715  N   PRO D 304      22.306  19.145  18.975  1.00 31.85    -0.312    9.00  -17.40
ATOM   2716  CA  PRO D 304      23.336  19.937  19.666  1.00 31.50     0.163    9.40    4.00
ATOM   2717  C   PRO D 304      23.891  19.297  20.951  1.00 32.09     0.251    9.82    4.00
ATOM   2718  O   PRO D 304      23.140  18.917  21.864  1.00 31.68    -0.271    8.17  -17.40
ATOM   2719  CB  PRO D 304      22.667  21.279  19.947  1.00 31.53     0.034   12.77    4.00
ATOM   2720  CG  PRO D 304      21.444  21.314  19.091  1.00 31.60     0.027   12.77    4.00
ATOM   2721  CD  PRO D 304      21.036  19.877  18.856  1.00 31.43     0.105   12.77    4.00
ATOM   2722  N   GLY D 305      25.219  19.211  21.003  1.00 30.90    -0.336    9.00  -17.40
ATOM   2723  HN  GLY D 305      25.772  19.552  20.216  1.00  0.00     0.164    0.00    0.00
ATOM   2724  CA  GLY D 305      25.895  18.646  22.148  1.00 32.09     0.189    9.40    4.00
ATOM   2725  C   GLY D 305      26.267  17.186  21.953  1.00 33.36     0.253    9.82    4.00
ATOM   2726  O   GLY D 305      27.188  16.677  22.591  1.00 34.58    -0.270    8.17  -17.40
ATOM   2727  N   PHE D 306      25.576  16.502  21.052  1.00 33.35    -0.337    9.00  -17.40
ATOM   2728  HN  PHE D 306      24.859  16.969  20.497  1.00  0.00     0.164    0.00    0.00
ATOM   2729  CA  PHE D 306      25.841  15.085  20.855  1.00 32.79     0.164    9.40    4.00
ATOM   2730  C   PHE D 306      27.260  14.680  20.439  1.00 32.68     0.251    9.82    4.00
ATOM   2731  O   PHE D 306      27.868  13.813  21.075  1.00 31.70    -0.271    8.17  -17.40
ATOM   2732  CB  PHE D 306      24.846  14.518  19.856  1.00 31.84     0.058   12.77    4.00
ATOM   2733  CG  PHE D 306      24.927  13.027  19.732  1.00 32.12    -0.020    7.26    0.60
ATOM   2734  CD1 PHE D 306      24.273  12.208  20.638  1.00 31.12    -0.004   10.80    0.60
ATOM   2735  CD2 PHE D 306      25.689  12.446  18.720  1.00 31.68    -0.004   10.80    0.60
ATOM   2736  CE1 PHE D 306      24.371  10.808  20.543  1.00 31.88    -0.000   10.80    0.60
ATOM   2737  CE2 PHE D 306      25.796  11.052  18.610  1.00 32.48    -0.000   10.80    0.60
ATOM   2738  CZ  PHE D 306      25.129  10.231  19.528  1.00 31.34     0.000   10.80    0.60
ATOM   2739  N   VAL D 307      27.777  15.284  19.369  1.00 33.32    -0.338    9.00  -17.40
ATOM   2740  HN  VAL D 307      27.230  15.980  18.863  1.00  0.00     0.164    0.00    0.00
ATOM   2741  CA  VAL D 307      29.136  14.948  18.918  1.00 33.21     0.159    9.40    4.00
ATOM   2742  C   VAL D 307      30.196  15.437  19.916  1.00 33.63     0.251    9.82    4.00
ATOM   2743  O   VAL D 307      31.360  15.052  19.833  1.00 32.89    -0.271    8.17  -17.40
ATOM   2744  CB  VAL D 307      29.415  15.522  17.497  1.00 33.43     0.029    9.40    4.00
ATOM   2745  CG1 VAL D 307      28.478  14.873  16.485  1.00 31.48     0.002   16.15    4.00
ATOM   2746  CG2 VAL D 307      29.247  17.045  17.480  1.00 32.92     0.002   16.15    4.00
ATOM   2747  N   ASN D 308      29.771  16.266  20.867  1.00 34.32    -0.337    9.00  -17.40
ATOM   2748  HN  ASN D 308      28.792  16.552  20.876  1.00  0.00     0.164    0.00    0.00
ATOM   2749  CA  ASN D 308      30.675  16.778  21.902  1.00 35.16     0.169    9.40    4.00
ATOM   2750  C   ASN D 308      30.771  15.781  23.067  1.00 35.07     0.251    9.82    4.00
ATOM   2751  O   ASN D 308      31.554  15.985  23.993  1.00 33.38    -0.271    8.17  -17.40
ATOM   2752  CB  ASN D 308      30.158  18.109  22.474  1.00 37.00     0.119   12.77    4.00
ATOM   2753  CG  ASN D 308      30.296  19.279  21.514  1.00 39.36     0.230    9.82    4.00
ATOM   2754  OD1 ASN D 308      29.509  20.222  21.576  1.00 41.80    -0.273    8.17  -17.40
ATOM   2755  ND2 ASN D 308      31.298  19.237  20.640  1.00 40.00    -0.369   13.25  -17.40
ATOM   2756 1HD2 ASN D 308      31.951  18.455  20.589  1.00  0.00     0.159    0.00    0.00
ATOM   2757 2HD2 ASN D 308      31.391  20.022  19.996  1.00  0.00     0.159    0.00    0.00
ATOM   2758  N   LEU D 309      29.959  14.724  23.038  1.00 33.50    -0.338    9.00  -17.40
ATOM   2759  HN  LEU D 309      29.315  14.598  22.257  1.00  0.00     0.164    0.00    0.00
ATOM   2760  CA  LEU D 309      29.990  13.739  24.131  1.00 32.71     0.159    9.40    4.00
ATOM   2761  C   LEU D 309      31.118  12.712  23.924  1.00 32.36     0.251    9.82    4.00
ATOM   2762  O   LEU D 309      31.590  12.509  22.806  1.00 31.64    -0.271    8.17  -17.40
ATOM   2763  CB  LEU D 309      28.631  13.015  24.232  1.00 31.69     0.032   12.77    4.00
ATOM   2764  CG  LEU D 309      27.305  13.767  24.440  1.00 30.85     0.002    9.40    4.00
ATOM   2765  CD1 LEU D 309      26.149  12.836  24.062  1.00 30.09     0.000   16.15    4.00
ATOM   2766  CD2 LEU D 309      27.144  14.249  25.883  1.00 29.65     0.000   16.15    4.00
ATOM   2767  N   ASP D 310      31.558  12.087  25.012  1.00 32.44    -0.337    9.00  -17.40
ATOM   2768  HN  ASP D 310      31.158  12.323  25.920  1.00  0.00     0.164    0.00    0.00
ATOM   2769  CA  ASP D 310      32.608  11.065  24.932  1.00 33.95     0.170    9.40    4.00
ATOM   2770  C   ASP D 310      32.188  10.089  23.811  1.00 34.06     0.251    9.82    4.00
ATOM   2771  O   ASP D 310      31.057   9.604  23.797  1.00 32.67    -0.271    8.17  -17.40
ATOM   2772  CB  ASP D 310      32.728  10.353  26.286  1.00 36.28     0.129   12.77    4.00
ATOM   2773  CG  ASP D 310      33.898   9.373  26.357  1.00 38.61     0.188    9.82    4.00
ATOM   2774  OD1 ASP D 310      33.894   8.358  25.629  1.00 40.53    -0.647    8.17  -18.95
ATOM   2775  OD2 ASP D 310      34.829   9.617  27.158  1.00 41.07    -0.647    8.17  -18.95
ATOM   2776  N   LEU D 311      33.093   9.828  22.868  1.00 34.59    -0.338    9.00  -17.40
ATOM   2777  HN  LEU D 311      34.015  10.260  22.925  1.00  0.00     0.164    0.00    0.00
ATOM   2778  CA  LEU D 311      32.786   8.935  21.756  1.00 35.23     0.159    9.40    4.00
ATOM   2779  C   LEU D 311      32.089   7.651  22.239  1.00 34.83     0.251    9.82    4.00
ATOM   2780  O   LEU D 311      31.045   7.272  21.713  1.00 35.75    -0.271    8.17  -17.40
ATOM   2781  CB  LEU D 311      34.063   8.602  20.965  1.00 35.14     0.032   12.77    4.00
ATOM   2782  CG  LEU D 311      33.832   8.030  19.561  1.00 38.01     0.002    9.40    4.00
ATOM   2783  CD1 LEU D 311      32.661   8.774  18.894  1.00 37.98     0.000   16.15    4.00
ATOM   2784  CD2 LEU D 311      35.104   8.154  18.700  1.00 38.25     0.000   16.15    4.00
ATOM   2785  N   ASN D 312      32.664   7.003  23.243  1.00 34.08    -0.337    9.00  -17.40
ATOM   2786  HN  ASN D 312      33.536   7.362  23.631  1.00  0.00     0.164    0.00    0.00
ATOM   2787  CA  ASN D 312      32.079   5.785  23.810  1.00 33.41     0.169    9.40    4.00
ATOM   2788  C   ASN D 312      30.592   5.961  24.193  1.00 31.99     0.251    9.82    4.00
ATOM   2789  O   ASN D 312      29.768   5.079  23.939  1.00 30.44    -0.271    8.17  -17.40
ATOM   2790  CB  ASN D 312      32.880   5.360  25.048  1.00 33.13     0.119   12.77    4.00
ATOM   2791  CG  ASN D 312      34.297   4.937  24.703  1.00 36.56     0.230    9.82    4.00
ATOM   2792  OD1 ASN D 312      34.513   3.891  24.072  1.00 36.29    -0.273    8.17  -17.40
ATOM   2793  ND2 ASN D 312      35.274   5.750  25.105  1.00 36.34    -0.369   13.25  -17.40
ATOM   2794 1HD2 ASN D 312      35.096   6.610  25.624  1.00  0.00     0.159    0.00    0.00
ATOM   2795 2HD2 ASN D 312      36.226   5.466  24.873  1.00  0.00     0.159    0.00    0.00
ATOM   2796  N   ASP D 313      30.247   7.088  24.813  1.00 30.71    -0.337    9.00  -17.40
ATOM   2797  HN  ASP D 313      30.951   7.792  25.037  1.00  0.00     0.164    0.00    0.00
ATOM   2798  CA  ASP D 313      28.842   7.303  25.169  1.00 30.12     0.170    9.40    4.00
ATOM   2799  C   ASP D 313      27.995   7.500  23.904  1.00 29.74     0.251    9.82    4.00
ATOM   2800  O   ASP D 313      26.849   7.076  23.852  1.00 28.13    -0.271    8.17  -17.40
ATOM   2801  CB  ASP D 313      28.701   8.483  26.130  1.00 29.13     0.129   12.77    4.00
ATOM   2802  CG  ASP D 313      29.128   8.122  27.541  1.00 30.61     0.188    9.82    4.00
ATOM   2803  OD1 ASP D 313      29.456   6.927  27.763  1.00 30.16    -0.647    8.17  -18.95
ATOM   2804  OD2 ASP D 313      29.131   9.014  28.421  1.00 29.00    -0.647    8.17  -18.95
ATOM   2805  N   GLN D 314      28.578   8.121  22.879  1.00 29.20    -0.337    9.00  -17.40
ATOM   2806  HN  GLN D 314      29.534   8.464  22.971  1.00  0.00     0.164    0.00    0.00
ATOM   2807  CA  GLN D 314      27.851   8.314  21.617  1.00 30.04     0.160    9.40    4.00
ATOM   2808  C   GLN D 314      27.450   6.943  21.054  1.00 29.63     0.251    9.82    4.00
ATOM   2809  O   GLN D 314      26.336   6.748  20.585  1.00 28.78    -0.271    8.17  -17.40
ATOM   2810  CB  GLN D 314      28.731   9.002  20.575  1.00 29.91     0.042   12.77    4.00
ATOM   2811  CG  GLN D 314      28.754  10.516  20.607  1.00 30.67     0.090   12.77    4.00
ATOM   2812  CD  GLN D 314      29.568  11.070  19.446  1.00 31.47     0.227    9.82    4.00
ATOM   2813  OE1 GLN D 314      29.254  10.908  18.290  1.00 33.50    -0.273    8.17  -17.40
ATOM   2814  NE2 GLN D 314      30.671  11.753  19.801  1.00 31.65    -0.369   13.25  -17.40
ATOM   2815 1HE2 GLN D 314      30.936  11.890  20.776  1.00  0.00     0.159    0.00    0.00
ATOM   2816 2HE2 GLN D 314      31.216  12.124  19.023  1.00  0.00     0.159    0.00    0.00
ATOM   2817  N   VAL D 315      28.403   6.015  21.077  1.00 28.86    -0.338    9.00  -17.40
ATOM   2818  HN  VAL D 315      29.318   6.252  21.461  1.00  0.00     0.164    0.00    0.00
ATOM   2819  CA  VAL D 315      28.175   4.673  20.569  1.00 28.36     0.159    9.40    4.00
ATOM   2820  C   VAL D 315      27.118   3.935  21.403  1.00 28.25     0.251    9.82    4.00
ATOM   2821  O   VAL D 315      26.258   3.254  20.868  1.00 28.39    -0.271    8.17  -17.40
ATOM   2822  CB  VAL D 315      29.511   3.889  20.534  1.00 29.04     0.029    9.40    4.00
ATOM   2823  CG1 VAL D 315      29.260   2.391  20.413  1.00 25.89     0.002   16.15    4.00
ATOM   2824  CG2 VAL D 315      30.349   4.374  19.328  1.00 29.22     0.002   16.15    4.00
ATOM   2825  N   THR D 316      27.187   4.107  22.715  1.00 28.05    -0.336    9.00  -17.40
ATOM   2826  HN  THR D 316      27.923   4.698  23.100  1.00  0.00     0.164    0.00    0.00
ATOM   2827  CA  THR D 316      26.242   3.476  23.619  1.00 26.74     0.186    9.40    4.00
ATOM   2828  C   THR D 316      24.827   4.024  23.440  1.00 26.89     0.253    9.82    4.00
ATOM   2829  O   THR D 316      23.848   3.258  23.439  1.00 26.66    -0.270    8.17  -17.40
ATOM   2830  CB  THR D 316      26.688   3.671  25.077  1.00 27.93     0.140    9.40    4.00
ATOM   2831  OG1 THR D 316      27.876   2.898  25.315  1.00 27.34    -0.382   11.04  -17.40
ATOM   2832  HG1 THR D 316      28.152   3.019  26.216  1.00  0.00     0.210    0.00    0.00
ATOM   2833  CG2 THR D 316      25.575   3.263  26.045  1.00 27.36     0.034   16.15    4.00
ATOM   2834  N   LEU D 317      24.708   5.344  23.285  1.00 25.30    -0.337    9.00  -17.40
ATOM   2835  HN  LEU D 317      25.537   5.938  23.294  1.00  0.00     0.164    0.00    0.00
ATOM   2836  CA  LEU D 317      23.388   5.932  23.103  1.00 26.23     0.159    9.40    4.00
ATOM   2837  C   LEU D 317      22.785   5.408  21.797  1.00 27.40     0.251    9.82    4.00
ATOM   2838  O   LEU D 317      21.589   5.122  21.729  1.00 27.80    -0.271    8.17  -17.40
ATOM   2839  CB  LEU D 317      23.466   7.462  23.102  1.00 25.80     0.032   12.77    4.00
ATOM   2840  CG  LEU D 317      23.850   8.110  24.440  1.00 25.38     0.002    9.40    4.00
ATOM   2841  CD1 LEU D 317      23.816   9.639  24.303  1.00 24.95     0.000   16.15    4.00
ATOM   2842  CD2 LEU D 317      22.878   7.652  25.552  1.00 24.17     0.000   16.15    4.00
ATOM   2843  N   LEU D 318      23.613   5.267  20.765  1.00 27.84    -0.338    9.00  -17.40
ATOM   2844  HN  LEU D 318      24.597   5.516  20.863  1.00  0.00     0.164    0.00    0.00
ATOM   2845  CA  LEU D 318      23.111   4.755  19.490  1.00 28.84     0.159    9.40    4.00
ATOM   2846  C   LEU D 318      22.781   3.274  19.607  1.00 29.12     0.251    9.82    4.00
ATOM   2847  O   LEU D 318      21.774   2.802  19.070  1.00 28.84    -0.271    8.17  -17.40
ATOM   2848  CB  LEU D 318      24.152   4.932  18.382  1.00 29.34     0.032   12.77    4.00
ATOM   2849  CG  LEU D 318      24.092   6.123  17.423  1.00 31.40     0.002    9.40    4.00
ATOM   2850  CD1 LEU D 318      23.098   7.172  17.899  1.00 30.96     0.000   16.15    4.00
ATOM   2851  CD2 LEU D 318      25.504   6.699  17.275  1.00 30.07     0.000   16.15    4.00
ATOM   2852  N   LYS D 319      23.638   2.546  20.311  1.00 28.14    -0.338    9.00  -17.40
ATOM   2853  HN  LYS D 319      24.443   2.997  20.747  1.00  0.00     0.164    0.00    0.00
ATOM   2854  CA  LYS D 319      23.443   1.107  20.470  1.00 29.73     0.159    9.40    4.00
ATOM   2855  C   LYS D 319      22.058   0.788  21.024  1.00 29.66     0.251    9.82    4.00
ATOM   2856  O   LYS D 319      21.312  -0.020  20.467  1.00 28.73    -0.271    8.17  -17.40
ATOM   2857  CB  LYS D 319      24.517   0.531  21.406  1.00 29.12     0.032   12.77    4.00
ATOM   2858  CG  LYS D 319      24.425  -0.979  21.640  1.00 30.54     0.004   12.77    4.00
ATOM   2859  CD  LYS D 319      25.449  -1.436  22.680  1.00 30.46     0.032   12.77    4.00
ATOM   2860  CE  LYS D 319      25.346  -2.928  22.959  1.00 31.25     0.206   12.77    4.00
ATOM   2861  NZ  LYS D 319      25.812  -3.763  21.817  1.00 31.78    -0.064   13.25  -39.20
ATOM   2862  HZ1 LYS D 319      25.743  -4.763  22.004  1.00  0.00     0.275    0.00    0.00
ATOM   2863  HZ2 LYS D 319      26.760  -3.508  21.541  1.00  0.00     0.275    0.00    0.00
ATOM   2864  HZ3 LYS D 319      25.318  -3.517  20.959  1.00  0.00     0.275    0.00    0.00
ATOM   2865  N   TYR D 320      21.738   1.453  22.126  1.00 30.28    -0.337    9.00  -17.40
ATOM   2866  HN  TYR D 320      22.407   2.122  22.507  1.00  0.00     0.164    0.00    0.00
ATOM   2867  CA  TYR D 320      20.467   1.264  22.813  1.00 30.30     0.164    9.40    4.00
ATOM   2868  C   TYR D 320      19.290   2.063  22.282  1.00 30.78     0.251    9.82    4.00
ATOM   2869  O   TYR D 320      18.140   1.679  22.506  1.00 31.77    -0.271    8.17  -17.40
ATOM   2870  CB  TYR D 320      20.643   1.594  24.295  1.00 30.42     0.058   12.77    4.00
ATOM   2871  CG  TYR D 320      21.462   0.590  25.031  1.00 30.97    -0.020    7.26    0.60
ATOM   2872  CD1 TYR D 320      22.840   0.708  25.142  1.00 32.07    -0.002   10.80    0.60
ATOM   2873  CD2 TYR D 320      20.842  -0.529  25.592  1.00 32.16    -0.002   10.80    0.60
ATOM   2874  CE1 TYR D 320      23.603  -0.277  25.797  1.00 34.48     0.024   10.80    0.60
ATOM   2875  CE2 TYR D 320      21.583  -1.513  26.240  1.00 33.96     0.024   10.80    0.60
ATOM   2876  CZ  TYR D 320      22.952  -1.392  26.339  1.00 34.57     0.089    7.26    0.60
ATOM   2877  OH  TYR D 320      23.654  -2.412  26.936  1.00 35.92    -0.359   10.94  -17.40
ATOM   2878  HH  TYR D 320      24.598  -2.329  27.004  1.00  0.00     0.218    0.00    0.00
ATOM   2879  N   GLY D 321      19.558   3.169  21.591  1.00 30.07    -0.336    9.00  -17.40
ATOM   2880  HN  GLY D 321      20.524   3.444  21.416  1.00  0.00     0.164    0.00    0.00
ATOM   2881  CA  GLY D 321      18.459   3.983  21.087  1.00 30.03     0.189    9.40    4.00
ATOM   2882  C   GLY D 321      17.898   3.651  19.713  1.00 29.78     0.253    9.82    4.00
ATOM   2883  O   GLY D 321      16.726   3.903  19.428  1.00 29.93    -0.270    8.17  -17.40
ATOM   2884  N   VAL D 322      18.732   3.070  18.873  1.00 29.05    -0.337    9.00  -17.40
ATOM   2885  HN  VAL D 322      19.672   2.838  19.194  1.00  0.00     0.164    0.00    0.00
ATOM   2886  CA  VAL D 322      18.358   2.749  17.508  1.00 30.22     0.159    9.40    4.00
ATOM   2887  C   VAL D 322      17.072   1.942  17.266  1.00 29.38     0.251    9.82    4.00
ATOM   2888  O   VAL D 322      16.227   2.364  16.485  1.00 27.63    -0.271    8.17  -17.40
ATOM   2889  CB  VAL D 322      19.565   2.072  16.809  1.00 31.39     0.029    9.40    4.00
ATOM   2890  CG1 VAL D 322      19.108   1.233  15.660  1.00 35.11     0.002   16.15    4.00
ATOM   2891  CG2 VAL D 322      20.505   3.151  16.311  1.00 32.40     0.002   16.15    4.00
ATOM   2892  N   HIS D 323      16.913   0.800  17.929  1.00 27.88    -0.337    9.00  -17.40
ATOM   2893  HN  HIS D 323      17.624   0.474  18.584  1.00  0.00     0.164    0.00    0.00
ATOM   2894  CA  HIS D 323      15.704   0.026  17.700  1.00 28.28     0.165    9.40    4.00
ATOM   2895  C   HIS D 323      14.460   0.713  18.238  1.00 27.60     0.251    9.82    4.00
ATOM   2896  O   HIS D 323      13.397   0.648  17.623  1.00 27.43    -0.271    8.17  -17.40
ATOM   2897  CB  HIS D 323      15.846  -1.396  18.259  1.00 28.35     0.077   12.77    4.00
ATOM   2898  CG  HIS D 323      16.723  -2.273  17.416  1.00 29.61     0.054    7.26    0.60
ATOM   2899  ND1 HIS D 323      18.089  -2.360  17.594  1.00 29.62    -0.340    9.25  -17.40
ATOM   2900  HD1 HIS D 323      18.618  -1.899  18.335  1.00  0.00     0.167    0.00    0.00
ATOM   2901  CD2 HIS D 323      16.437  -3.033  16.332  1.00 29.57     0.086   10.80    0.60
ATOM   2902  CE1 HIS D 323      18.605  -3.134  16.655  1.00 30.39     0.151   10.80    0.60
ATOM   2903  NE2 HIS D 323      17.624  -3.555  15.876  1.00 29.08    -0.336    9.25  -17.40
ATOM   2904  HE2 HIS D 323      17.730  -4.168  15.068  1.00  0.00     0.168    0.00    0.00
ATOM   2905  N   GLU D 324      14.607   1.385  19.375  1.00 26.81    -0.337    9.00  -17.40
ATOM   2906  HN  GLU D 324      15.510   1.389  19.849  1.00  0.00     0.164    0.00    0.00
ATOM   2907  CA  GLU D 324      13.484   2.117  19.948  1.00 26.62     0.160    9.40    4.00
ATOM   2908  C   GLU D 324      13.001   3.142  18.907  1.00 25.90     0.251    9.82    4.00
ATOM   2909  O   GLU D 324      11.806   3.348  18.724  1.00 25.17    -0.271    8.17  -17.40
ATOM   2910  CB  GLU D 324      13.909   2.811  21.239  1.00 26.45     0.043   12.77    4.00
ATOM   2911  CG  GLU D 324      14.138   1.871  22.415  1.00 27.97     0.100   12.77    4.00
ATOM   2912  CD  GLU D 324      14.585   2.602  23.673  1.00 29.27     0.185    9.82    4.00
ATOM   2913  OE1 GLU D 324      14.543   3.859  23.674  1.00 28.70    -0.647    8.17  -18.95
ATOM   2914  OE2 GLU D 324      14.962   1.931  24.652  1.00 29.18    -0.647    8.17  -18.95
ATOM   2915  N   ILE D 325      13.955   3.776  18.228  1.00 25.85    -0.338    9.00  -17.40
ATOM   2916  HN  ILE D 325      14.933   3.571  18.433  1.00  0.00     0.164    0.00    0.00
ATOM   2917  CA  ILE D 325      13.629   4.768  17.185  1.00 26.70     0.159    9.40    4.00
ATOM   2918  C   ILE D 325      13.064   4.111  15.915  1.00 25.88     0.251    9.82    4.00
ATOM   2919  O   ILE D 325      12.139   4.633  15.288  1.00 25.30    -0.271    8.17  -17.40
ATOM   2920  CB  ILE D 325      14.863   5.639  16.838  1.00 27.08     0.029    9.40    4.00
ATOM   2921  CG1 ILE D 325      15.190   6.571  18.006  1.00 26.60     0.002   12.77    4.00
ATOM   2922  CG2 ILE D 325      14.591   6.458  15.554  1.00 26.34     0.002   16.15    4.00
ATOM   2923  CD1 ILE D 325      16.508   7.272  17.898  1.00 27.15     0.000   16.15    4.00
ATOM   2924  N   ILE D 326      13.619   2.970  15.531  1.00 25.73    -0.338    9.00  -17.40
ATOM   2925  HN  ILE D 326      14.389   2.569  16.067  1.00  0.00     0.164    0.00    0.00
ATOM   2926  CA  ILE D 326      13.123   2.290  14.337  1.00 25.45     0.159    9.40    4.00
ATOM   2927  C   ILE D 326      11.640   1.925  14.510  1.00 26.31     0.251    9.82    4.00
ATOM   2928  O   ILE D 326      10.846   2.076  13.582  1.00 26.17    -0.271    8.17  -17.40
ATOM   2929  CB  ILE D 326      13.934   0.996  14.047  1.00 26.44     0.029    9.40    4.00
ATOM   2930  CG1 ILE D 326      15.277   1.362  13.408  1.00 26.16     0.002   12.77    4.00
ATOM   2931  CG2 ILE D 326      13.128   0.049  13.143  1.00 25.63     0.002   16.15    4.00
ATOM   2932  CD1 ILE D 326      16.328   0.230  13.452  1.00 25.57     0.000   16.15    4.00
ATOM   2933  N   TYR D 327      11.273   1.459  15.701  1.00 27.39    -0.337    9.00  -17.40
ATOM   2934  HN  TYR D 327      11.964   1.371  16.446  1.00  0.00     0.164    0.00    0.00
ATOM   2935  CA  TYR D 327       9.886   1.073  15.949  1.00 28.22     0.164    9.40    4.00
ATOM   2936  C   TYR D 327       8.955   2.271  16.104  1.00 28.30     0.251    9.82    4.00
ATOM   2937  O   TYR D 327       7.775   2.189  15.786  1.00 28.76    -0.271    8.17  -17.40
ATOM   2938  CB  TYR D 327       9.790   0.166  17.187  1.00 29.59     0.058   12.77    4.00
ATOM   2939  CG  TYR D 327      10.603  -1.106  17.023  1.00 30.86    -0.020    7.26    0.60
ATOM   2940  CD1 TYR D 327      10.709  -1.721  15.777  1.00 30.82    -0.002   10.80    0.60
ATOM   2941  CD2 TYR D 327      11.313  -1.653  18.085  1.00 32.02    -0.002   10.80    0.60
ATOM   2942  CE1 TYR D 327      11.507  -2.833  15.594  1.00 32.66     0.024   10.80    0.60
ATOM   2943  CE2 TYR D 327      12.117  -2.775  17.911  1.00 32.42     0.024   10.80    0.60
ATOM   2944  CZ  TYR D 327      12.208  -3.352  16.663  1.00 32.50     0.089    7.26    0.60
ATOM   2945  OH  TYR D 327      13.015  -4.438  16.478  1.00 34.12    -0.359   10.94  -17.40
ATOM   2946  HH  TYR D 327      13.498  -4.795  17.214  1.00  0.00     0.218    0.00    0.00
ATOM   2947  N   THR D 328       9.500   3.381  16.591  1.00 27.05    -0.336    9.00  -17.40
ATOM   2948  HN  THR D 328      10.482   3.382  16.866  1.00  0.00     0.164    0.00    0.00
ATOM   2949  CA  THR D 328       8.709   4.598  16.737  1.00 27.43     0.186    9.40    4.00
ATOM   2950  C   THR D 328       8.361   5.061  15.314  1.00 28.01     0.253    9.82    4.00
ATOM   2951  O   THR D 328       7.209   5.388  15.010  1.00 27.59    -0.270    8.17  -17.40
ATOM   2952  CB  THR D 328       9.490   5.700  17.494  1.00 27.64     0.140    9.40    4.00
ATOM   2953  OG1 THR D 328       9.610   5.372  18.879  1.00 26.64    -0.382   11.04  -17.40
ATOM   2954  HG1 THR D 328      10.089   6.048  19.343  1.00  0.00     0.210    0.00    0.00
ATOM   2955  CG2 THR D 328       8.801   7.052  17.357  1.00 27.92     0.034   16.15    4.00
ATOM   2956  N   MET D 329       9.367   5.066  14.448  1.00 28.76    -0.337    9.00  -17.40
ATOM   2957  HN  MET D 329      10.291   4.757  14.749  1.00  0.00     0.164    0.00    0.00
ATOM   2958  CA  MET D 329       9.169   5.506  13.074  1.00 29.66     0.160    9.40    4.00
ATOM   2959  C   MET D 329       8.417   4.491  12.198  1.00 30.28     0.251    9.82    4.00
ATOM   2960  O   MET D 329       7.685   4.869  11.283  1.00 30.55    -0.271    8.17  -17.40
ATOM   2961  CB  MET D 329      10.530   5.866  12.462  1.00 31.00     0.043   12.77    4.00
ATOM   2962  CG  MET D 329      11.171   7.079  13.164  1.00 30.81     0.060   12.77    4.00
ATOM   2963  SD  MET D 329      12.700   7.683  12.410  1.00 34.49    -0.139   16.39   -6.40
ATOM   2964  CE  MET D 329      12.025   8.666  11.006  1.00 31.23     0.069   16.15    4.00
ATOM   2965  N   LEU D 330       8.593   3.205  12.499  1.00 30.07    -0.338    9.00  -17.40
ATOM   2966  HN  LEU D 330       9.220   2.954  13.263  1.00  0.00     0.164    0.00    0.00
ATOM   2967  CA  LEU D 330       7.911   2.147  11.762  1.00 30.30     0.159    9.40    4.00
ATOM   2968  C   LEU D 330       6.392   2.381  11.885  1.00 30.44     0.251    9.82    4.00
ATOM   2969  O   LEU D 330       5.620   2.082  10.968  1.00 30.79    -0.271    8.17  -17.40
ATOM   2970  CB  LEU D 330       8.297   0.787  12.347  1.00 31.40     0.032   12.77    4.00
ATOM   2971  CG  LEU D 330       7.713  -0.485  11.724  1.00 32.48     0.002    9.40    4.00
ATOM   2972  CD1 LEU D 330       8.320  -0.694  10.338  1.00 32.27     0.000   16.15    4.00
ATOM   2973  CD2 LEU D 330       7.997  -1.698  12.613  1.00 32.08     0.000   16.15    4.00
ATOM   2974  N   ALA D 331       5.983   2.925  13.028  1.00 29.17    -0.338    9.00  -17.40
ATOM   2975  HN  ALA D 331       6.672   3.143  13.748  1.00  0.00     0.164    0.00    0.00
ATOM   2976  CA  ALA D 331       4.576   3.218  13.281  1.00 29.11     0.159    9.40    4.00
ATOM   2977  C   ALA D 331       4.025   4.241  12.275  1.00 29.96     0.251    9.82    4.00
ATOM   2978  O   ALA D 331       2.863   4.163  11.875  1.00 28.39    -0.271    8.17  -17.40
ATOM   2979  CB  ALA D 331       4.402   3.748  14.704  1.00 27.86     0.034   16.15    4.00
ATOM   2980  N   SER D 332       4.867   5.197  11.880  1.00 30.18    -0.336    9.00  -17.40
ATOM   2981  HN  SER D 332       5.816   5.220  12.252  1.00  0.00     0.164    0.00    0.00
ATOM   2982  CA  SER D 332       4.440   6.213  10.917  1.00 31.59     0.189    9.40    4.00
ATOM   2983  C   SER D 332       4.014   5.586   9.594  1.00 32.32     0.253    9.82    4.00
ATOM   2984  O   SER D 332       3.166   6.124   8.895  1.00 32.62    -0.270    8.17  -17.40
ATOM   2985  CB  SER D 332       5.567   7.208  10.645  1.00 30.45     0.169   12.77    4.00
ATOM   2986  OG  SER D 332       5.853   7.992  11.787  1.00 30.74    -0.380   11.04  -17.40
ATOM   2987  HG  SER D 332       6.554   8.611  11.618  1.00  0.00     0.211    0.00    0.00
ATOM   2988  N   LEU D 333       4.597   4.439   9.267  1.00 33.32    -0.337    9.00  -17.40
ATOM   2989  HN  LEU D 333       5.266   4.014   9.910  1.00  0.00     0.164    0.00    0.00
ATOM   2990  CA  LEU D 333       4.296   3.776   8.002  1.00 33.21     0.159    9.40    4.00
ATOM   2991  C   LEU D 333       3.204   2.725   8.106  1.00 34.53     0.251    9.82    4.00
ATOM   2992  O   LEU D 333       2.899   2.051   7.122  1.00 33.23    -0.271    8.17  -17.40
ATOM   2993  CB  LEU D 333       5.575   3.137   7.443  1.00 33.37     0.032   12.77    4.00
ATOM   2994  CG  LEU D 333       6.820   4.028   7.374  1.00 33.64     0.002    9.40    4.00
ATOM   2995  CD1 LEU D 333       7.940   3.250   6.723  1.00 33.40     0.000   16.15    4.00
ATOM   2996  CD2 LEU D 333       6.544   5.316   6.598  1.00 33.72     0.000   16.15    4.00
ATOM   2997  N   MET D 334       2.605   2.597   9.288  1.00 34.99    -0.337    9.00  -17.40
ATOM   2998  HN  MET D 334       2.880   3.198  10.065  1.00  0.00     0.164    0.00    0.00
ATOM   2999  CA  MET D 334       1.556   1.599   9.475  1.00 35.91     0.160    9.40    4.00
ATOM   3000  C   MET D 334       0.182   2.147   9.815  1.00 37.12     0.251    9.82    4.00
ATOM   3001  O   MET D 334       0.035   3.242  10.344  1.00 37.68    -0.271    8.17  -17.40
ATOM   3002  CB  MET D 334       1.893   0.648  10.624  1.00 36.40     0.043   12.77    4.00
ATOM   3003  CG  MET D 334       3.269   0.032  10.657  1.00 37.04     0.060   12.77    4.00
ATOM   3004  SD  MET D 334       3.454  -0.787  12.275  1.00 38.23    -0.139   16.39   -6.40
ATOM   3005  CE  MET D 334       4.347  -2.188  11.827  1.00 35.80     0.069   16.15    4.00
ATOM   3006  N   ASN D 335      -0.824   1.338   9.505  1.00 37.58    -0.337    9.00  -17.40
ATOM   3007  HN  ASN D 335      -0.631   0.481   8.987  1.00  0.00     0.164    0.00    0.00
ATOM   3008  CA  ASN D 335      -2.196   1.643   9.885  1.00 38.22     0.169    9.40    4.00
ATOM   3009  C   ASN D 335      -2.726   0.289  10.358  1.00 38.16     0.251    9.82    4.00
ATOM   3010  O   ASN D 335      -1.950  -0.661  10.475  1.00 36.90    -0.271    8.17  -17.40
ATOM   3011  CB  ASN D 335      -3.029   2.303   8.755  1.00 37.29     0.119   12.77    4.00
ATOM   3012  CG  ASN D 335      -3.279   1.401   7.548  1.00 37.45     0.230    9.82    4.00
ATOM   3013  OD1 ASN D 335      -3.634   1.903   6.473  1.00 36.93    -0.273    8.17  -17.40
ATOM   3014  ND2 ASN D 335      -3.128   0.092   7.711  1.00 36.56    -0.369   13.25  -17.40
ATOM   3015 1HD2 ASN D 335      -2.836  -0.321   8.596  1.00  0.00     0.159    0.00    0.00
ATOM   3016 2HD2 ASN D 335      -3.295  -0.510   6.905  1.00  0.00     0.159    0.00    0.00
ATOM   3017  N   LYS D 336      -4.015   0.197  10.642  1.00 39.63    -0.338    9.00  -17.40
ATOM   3018  HN  LYS D 336      -4.624   1.005  10.514  1.00  0.00     0.164    0.00    0.00
ATOM   3019  CA  LYS D 336      -4.568  -1.062  11.139  1.00 41.57     0.159    9.40    4.00
ATOM   3020  C   LYS D 336      -4.417  -2.272  10.207  1.00 41.34     0.251    9.82    4.00
ATOM   3021  O   LYS D 336      -4.263  -3.396  10.676  1.00 41.75    -0.271    8.17  -17.40
ATOM   3022  CB  LYS D 336      -6.052  -0.876  11.511  1.00 43.55     0.032   12.77    4.00
ATOM   3023  CG  LYS D 336      -6.339  -0.679  13.018  1.00 45.81     0.004   12.77    4.00
ATOM   3024  CD  LYS D 336      -6.969   0.687  13.308  1.00 48.13     0.032   12.77    4.00
ATOM   3025  CE  LYS D 336      -7.489   0.814  14.730  1.00 49.81     0.206   12.77    4.00
ATOM   3026  NZ  LYS D 336      -7.781   2.244  15.022  1.00 51.92    -0.064   13.25  -39.20
ATOM   3027  HZ1 LYS D 336      -8.130   2.329  15.977  1.00  0.00     0.275    0.00    0.00
ATOM   3028  HZ2 LYS D 336      -8.418   2.655  14.340  1.00  0.00     0.275    0.00    0.00
ATOM   3029  HZ3 LYS D 336      -6.976   2.846  14.850  1.00  0.00     0.275    0.00    0.00
ATOM   3030  N   ASP D 337      -4.425  -2.042   8.899  1.00 41.00    -0.337    9.00  -17.40
ATOM   3031  HN  ASP D 337      -4.486  -1.084   8.554  1.00  0.00     0.164    0.00    0.00
ATOM   3032  CA  ASP D 337      -4.347  -3.152   7.951  1.00 41.48     0.170    9.40    4.00
ATOM   3033  C   ASP D 337      -2.993  -3.517   7.324  1.00 40.93     0.252    9.82    4.00
ATOM   3034  O   ASP D 337      -2.891  -4.530   6.634  1.00 40.52    -0.271    8.17  -17.40
ATOM   3035  CB  ASP D 337      -5.367  -2.913   6.836  1.00 42.66     0.129   12.77    4.00
ATOM   3036  CG  ASP D 337      -6.763  -2.683   7.366  1.00 44.32     0.188    9.82    4.00
ATOM   3037  OD1 ASP D 337      -7.181  -3.433   8.281  1.00 43.70    -0.647    8.17  -18.95
ATOM   3038  OD2 ASP D 337      -7.438  -1.755   6.877  1.00 46.54    -0.647    8.17  -18.95
ATOM   3039  N   GLY D 338      -1.967  -2.705   7.566  1.00 39.23    -0.336    9.00  -17.40
ATOM   3040  HN  GLY D 338      -2.088  -1.873   8.143  1.00  0.00     0.164    0.00    0.00
ATOM   3041  CA  GLY D 338      -0.670  -3.026   6.993  1.00 37.66     0.189    9.40    4.00
ATOM   3042  C   GLY D 338       0.405  -1.978   7.203  1.00 36.94     0.253    9.82    4.00
ATOM   3043  O   GLY D 338       0.239  -1.029   7.964  1.00 36.78    -0.270    8.17  -17.40
ATOM   3044  N   VAL D 339       1.505  -2.141   6.486  1.00 36.73    -0.337    9.00  -17.40
ATOM   3045  HN  VAL D 339       1.551  -2.910   5.817  1.00  0.00     0.164    0.00    0.00
ATOM   3046  CA  VAL D 339       2.643  -1.261   6.624  1.00 36.19     0.159    9.40    4.00
ATOM   3047  C   VAL D 339       3.286  -0.992   5.253  1.00 37.12     0.251    9.82    4.00
ATOM   3048  O   VAL D 339       3.292  -1.859   4.378  1.00 37.18    -0.271    8.17  -17.40
ATOM   3049  CB  VAL D 339       3.663  -1.906   7.604  1.00 36.26     0.029    9.40    4.00
ATOM   3050  CG1 VAL D 339       3.937  -3.343   7.169  1.00 36.03     0.002   16.15    4.00
ATOM   3051  CG2 VAL D 339       4.958  -1.113   7.696  1.00 34.56     0.002   16.15    4.00
ATOM   3052  N   LEU D 340       3.810   0.219   5.078  1.00 37.81    -0.338    9.00  -17.40
ATOM   3053  HN  LEU D 340       3.745   0.900   5.835  1.00  0.00     0.164    0.00    0.00
ATOM   3054  CA  LEU D 340       4.472   0.600   3.840  1.00 38.42     0.159    9.40    4.00
ATOM   3055  C   LEU D 340       5.895   0.047   3.848  1.00 39.21     0.251    9.82    4.00
ATOM   3056  O   LEU D 340       6.530  -0.016   4.897  1.00 38.42    -0.271    8.17  -17.40
ATOM   3057  CB  LEU D 340       4.540   2.130   3.715  1.00 38.68     0.032   12.77    4.00
ATOM   3058  CG  LEU D 340       3.222   2.894   3.564  1.00 39.28     0.002    9.40    4.00
ATOM   3059  CD1 LEU D 340       3.482   4.395   3.675  1.00 37.59     0.000   16.15    4.00
ATOM   3060  CD2 LEU D 340       2.585   2.555   2.219  1.00 38.66     0.000   16.15    4.00
ATOM   3061  N   ILE D 341       6.379  -0.351   2.676  1.00 40.26    -0.338    9.00  -17.40
ATOM   3062  HN  ILE D 341       5.794  -0.280   1.844  1.00  0.00     0.164    0.00    0.00
ATOM   3063  CA  ILE D 341       7.726  -0.885   2.556  1.00 41.35     0.159    9.40    4.00
ATOM   3064  C   ILE D 341       8.387  -0.322   1.299  1.00 42.96     0.251    9.82    4.00
ATOM   3065  O   ILE D 341       7.714   0.234   0.427  1.00 42.61    -0.271    8.17  -17.40
ATOM   3066  CB  ILE D 341       7.727  -2.423   2.416  1.00 41.55     0.029    9.40    4.00
ATOM   3067  CG1 ILE D 341       7.184  -2.816   1.035  1.00 42.15     0.002   12.77    4.00
ATOM   3068  CG2 ILE D 341       6.879  -3.042   3.529  1.00 42.28     0.002   16.15    4.00
ATOM   3069  CD1 ILE D 341       7.329  -4.290   0.698  1.00 43.68     0.000   16.15    4.00
ATOM   3070  N   SER D 342       9.704  -0.476   1.219  1.00 44.54    -0.336    9.00  -17.40
ATOM   3071  HN  SER D 342      10.199  -0.928   1.988  1.00  0.00     0.164    0.00    0.00
ATOM   3072  CA  SER D 342      10.457  -0.018   0.067  1.00 47.34     0.189    9.40    4.00
ATOM   3073  C   SER D 342      10.141   1.434  -0.302  1.00 49.27     0.253    9.82    4.00
ATOM   3074  O   SER D 342       9.589   1.709  -1.368  1.00 49.78    -0.270    8.17  -17.40
ATOM   3075  CB  SER D 342      10.158  -0.929  -1.121  1.00 47.47     0.169   12.77    4.00
ATOM   3076  OG  SER D 342      10.252  -2.294  -0.737  1.00 48.77    -0.380   11.04  -17.40
ATOM   3077  HG  SER D 342      10.066  -2.861  -1.476  1.00  0.00     0.211    0.00    0.00
ATOM   3078  N   GLU D 343      10.492   2.354   0.591  1.00 51.23    -0.337    9.00  -17.40
ATOM   3079  HN  GLU D 343      10.939   2.063   1.460  1.00  0.00     0.164    0.00    0.00
ATOM   3080  CA  GLU D 343      10.250   3.773   0.351  1.00 53.09     0.160    9.40    4.00
ATOM   3081  C   GLU D 343       8.781   4.056   0.049  1.00 52.79     0.251    9.82    4.00
ATOM   3082  O   GLU D 343       8.468   5.076  -0.551  1.00 53.09    -0.271    8.17  -17.40
ATOM   3083  CB  GLU D 343      11.061   4.265  -0.845  1.00 55.24     0.043   12.77    4.00
ATOM   3084  CG  GLU D 343      12.564   4.264  -0.690  1.00 58.81     0.100   12.77    4.00
ATOM   3085  CD  GLU D 343      13.250   4.371  -2.044  1.00 60.48     0.185    9.82    4.00
ATOM   3086  OE1 GLU D 343      12.831   5.234  -2.847  1.00 61.11    -0.647    8.17  -18.95
ATOM   3087  OE2 GLU D 343      14.198   3.593  -2.302  1.00 61.69    -0.647    8.17  -18.95
ATOM   3088  N   GLY D 344       7.893   3.145   0.434  1.00 51.84    -0.336    9.00  -17.40
ATOM   3089  HN  GLY D 344       8.200   2.295   0.907  1.00  0.00     0.164    0.00    0.00
ATOM   3090  CA  GLY D 344       6.483   3.370   0.176  1.00 51.41     0.189    9.40    4.00
ATOM   3091  C   GLY D 344       5.977   2.853  -1.163  1.00 51.31     0.253    9.82    4.00
ATOM   3092  O   GLY D 344       4.840   3.122  -1.541  1.00 51.46    -0.270    8.17  -17.40
ATOM   3093  N   GLN D 345       6.812   2.110  -1.882  1.00 50.83    -0.337    9.00  -17.40
ATOM   3094  HN  GLN D 345       7.749   1.918  -1.528  1.00  0.00     0.164    0.00    0.00
ATOM   3095  CA  GLN D 345       6.401   1.566  -3.173  1.00 50.61     0.160    9.40    4.00
ATOM   3096  C   GLN D 345       5.502   0.353  -2.962  1.00 49.36     0.251    9.82    4.00
ATOM   3097  O   GLN D 345       4.733  -0.033  -3.844  1.00 48.86    -0.271    8.17  -17.40
ATOM   3098  CB  GLN D 345       7.628   1.173  -3.989  1.00 51.76     0.042   12.77    4.00
ATOM   3099  CG  GLN D 345       8.604   2.320  -4.185  1.00 53.67     0.090   12.77    4.00
ATOM   3100  CD  GLN D 345       9.885   1.891  -4.865  1.00 54.76     0.227    9.82    4.00
ATOM   3101  OE1 GLN D 345       9.893   1.555  -6.050  1.00 56.19    -0.273    8.17  -17.40
ATOM   3102  NE2 GLN D 345      10.980   1.891  -4.112  1.00 54.88    -0.369   13.25  -17.40
ATOM   3103 1HE2 GLN D 345      11.844   1.602  -4.571  1.00  0.00     0.159    0.00    0.00
ATOM   3104 2HE2 GLN D 345      10.973   2.169  -3.131  1.00  0.00     0.159    0.00    0.00
ATOM   3105  N   GLY D 346       5.608  -0.243  -1.780  1.00 47.50    -0.336    9.00  -17.40
ATOM   3106  HN  GLY D 346       6.265   0.115  -1.086  1.00  0.00     0.164    0.00    0.00
ATOM   3107  CA  GLY D 346       4.792  -1.401  -1.474  1.00 45.27     0.189    9.40    4.00
ATOM   3108  C   GLY D 346       4.046  -1.251  -0.157  1.00 44.83     0.253    9.82    4.00
ATOM   3109  O   GLY D 346       4.384  -0.404   0.673  1.00 44.11    -0.270    8.17  -17.40
ATOM   3110  N   PHE D 347       3.016  -2.074   0.012  1.00 43.26    -0.337    9.00  -17.40
ATOM   3111  HN  PHE D 347       2.782  -2.727  -0.736  1.00  0.00     0.164    0.00    0.00
ATOM   3112  CA  PHE D 347       2.212  -2.079   1.218  1.00 42.28     0.164    9.40    4.00
ATOM   3113  C   PHE D 347       1.958  -3.549   1.533  1.00 42.59     0.251    9.82    4.00
ATOM   3114  O   PHE D 347       1.297  -4.252   0.769  1.00 42.46    -0.271    8.17  -17.40
ATOM   3115  CB  PHE D 347       0.882  -1.357   0.991  1.00 42.13     0.058   12.77    4.00
ATOM   3116  CG  PHE D 347      -0.010  -1.305   2.212  1.00 40.84    -0.020    7.26    0.60
ATOM   3117  CD1 PHE D 347       0.273  -0.438   3.266  1.00 40.65    -0.004   10.80    0.60
ATOM   3118  CD2 PHE D 347      -1.143  -2.114   2.296  1.00 40.01    -0.004   10.80    0.60
ATOM   3119  CE1 PHE D 347      -0.563  -0.376   4.388  1.00 40.23    -0.000   10.80    0.60
ATOM   3120  CE2 PHE D 347      -1.983  -2.060   3.410  1.00 40.48    -0.000   10.80    0.60
ATOM   3121  CZ  PHE D 347      -1.695  -1.190   4.459  1.00 39.50     0.000   10.80    0.60
ATOM   3122  N   MET D 348       2.511  -4.002   2.653  1.00 42.47    -0.337    9.00  -17.40
ATOM   3123  HN  MET D 348       3.056  -3.360   3.229  1.00  0.00     0.164    0.00    0.00
ATOM   3124  CA  MET D 348       2.365  -5.382   3.084  1.00 42.41     0.160    9.40    4.00
ATOM   3125  C   MET D 348       1.279  -5.435   4.160  1.00 42.36     0.251    9.82    4.00
ATOM   3126  O   MET D 348       1.337  -4.704   5.152  1.00 41.94    -0.271    8.17  -17.40
ATOM   3127  CB  MET D 348       3.701  -5.891   3.624  1.00 43.52     0.043   12.77    4.00
ATOM   3128  CG  MET D 348       3.763  -7.390   3.827  1.00 45.22     0.060   12.77    4.00
ATOM   3129  SD  MET D 348       5.442  -8.007   4.020  1.00 47.46    -0.139   16.39   -6.40
ATOM   3130  CE  MET D 348       6.232  -7.450   2.466  1.00 46.78     0.069   16.15    4.00
ATOM   3131  N   THR D 349       0.291  -6.300   3.950  1.00 41.87    -0.336    9.00  -17.40
ATOM   3132  HN  THR D 349       0.317  -6.889   3.118  1.00  0.00     0.164    0.00    0.00
ATOM   3133  CA  THR D 349      -0.831  -6.430   4.878  1.00 42.31     0.186    9.40    4.00
ATOM   3134  C   THR D 349      -0.462  -7.096   6.201  1.00 43.01     0.253    9.82    4.00
ATOM   3135  O   THR D 349       0.376  -7.991   6.253  1.00 42.13    -0.270    8.17  -17.40
ATOM   3136  CB  THR D 349      -2.001  -7.234   4.241  1.00 42.74     0.140    9.40    4.00
ATOM   3137  OG1 THR D 349      -1.866  -8.627   4.562  1.00 41.25    -0.382   11.04  -17.40
ATOM   3138  HG1 THR D 349      -1.868  -8.722   5.507  1.00  0.00     0.210    0.00    0.00
ATOM   3139  CG2 THR D 349      -1.997  -7.080   2.716  1.00 41.56     0.034   16.15    4.00
ATOM   3140  N   ARG D 350      -1.118  -6.635   7.260  1.00 44.40    -0.337    9.00  -17.40
ATOM   3141  HN  ARG D 350      -1.800  -5.889   7.121  1.00  0.00     0.164    0.00    0.00
ATOM   3142  CA  ARG D 350      -0.911  -7.143   8.612  1.00 46.37     0.159    9.40    4.00
ATOM   3143  C   ARG D 350      -1.298  -8.624   8.700  1.00 47.36     0.251    9.82    4.00
ATOM   3144  O   ARG D 350      -0.568  -9.426   9.273  1.00 46.25    -0.271    8.17  -17.40
ATOM   3145  CB  ARG D 350      -1.739  -6.299   9.591  1.00 45.78     0.034   12.77    4.00
ATOM   3146  CG  ARG D 350      -1.750  -6.689  11.073  1.00 46.41     0.027   12.77    4.00
ATOM   3147  CD  ARG D 350      -2.421  -5.528  11.819  1.00 46.88     0.116   12.77    4.00
ATOM   3148  NE  ARG D 350      -2.687  -5.713  13.249  1.00 46.94    -0.212    9.00  -24.67
ATOM   3149  HE  ARG D 350      -2.302  -6.531  13.721  1.00  0.00     0.178    0.00    0.00
ATOM   3150  CZ  ARG D 350      -3.415  -4.847  13.952  1.00 47.56     0.666    6.95    4.00
ATOM   3151  NH1 ARG D 350      -3.928  -3.773  13.374  1.00 48.06    -0.235    9.00  -24.67
ATOM   3152 1HH1 ARG D 350      -3.754  -3.608  12.383  1.00  0.00     0.174    0.00    0.00
ATOM   3153 2HH1 ARG D 350      -4.485  -3.110  13.912  1.00  0.00     0.174    0.00    0.00
ATOM   3154  NH2 ARG D 350      -3.641  -5.062  15.242  1.00 48.80    -0.235    9.00  -24.67
ATOM   3155 1HH2 ARG D 350      -3.246  -5.890  15.688  1.00  0.00     0.174    0.00    0.00
ATOM   3156 2HH2 ARG D 350      -4.198  -4.399  15.780  1.00  0.00     0.174    0.00    0.00
ATOM   3157  N   GLU D 351      -2.441  -8.972   8.112  1.00 49.62    -0.338    9.00  -17.40
ATOM   3158  HN  GLU D 351      -2.996  -8.261   7.635  1.00  0.00     0.164    0.00    0.00
ATOM   3159  CA  GLU D 351      -2.915 -10.357   8.138  1.00 51.93     0.160    9.40    4.00
ATOM   3160  C   GLU D 351      -1.836 -11.281   7.571  1.00 51.75     0.251    9.82    4.00
ATOM   3161  O   GLU D 351      -1.404 -12.230   8.222  1.00 52.21    -0.271    8.17  -17.40
ATOM   3162  CB  GLU D 351      -4.206 -10.485   7.319  1.00 54.31     0.043   12.77    4.00
ATOM   3163  CG  GLU D 351      -5.059 -11.697   7.672  1.00 58.64     0.100   12.77    4.00
ATOM   3164  CD  GLU D 351      -6.503 -11.557   7.192  1.00 61.55     0.185    9.82    4.00
ATOM   3165  OE1 GLU D 351      -7.322 -12.460   7.478  1.00 63.04    -0.647    8.17  -18.95
ATOM   3166  OE2 GLU D 351      -6.824 -10.542   6.529  1.00 63.32    -0.647    8.17  -18.95
ATOM   3167  N   PHE D 352      -1.402 -10.967   6.356  1.00 51.30    -0.337    9.00  -17.40
ATOM   3168  HN  PHE D 352      -1.805 -10.160   5.880  1.00  0.00     0.164    0.00    0.00
ATOM   3169  CA  PHE D 352      -0.365 -11.742   5.682  1.00 50.83     0.164    9.40    4.00
ATOM   3170  C   PHE D 352       0.861 -11.973   6.563  1.00 50.92     0.251    9.82    4.00
ATOM   3171  O   PHE D 352       1.333 -13.097   6.692  1.00 50.40    -0.271    8.17  -17.40
ATOM   3172  CB  PHE D 352       0.063 -11.018   4.412  1.00 50.63     0.058   12.77    4.00
ATOM   3173  CG  PHE D 352       1.334 -11.549   3.811  1.00 51.08    -0.020    7.26    0.60
ATOM   3174  CD1 PHE D 352       1.349 -12.815   3.211  1.00 51.02    -0.004   10.80    0.60
ATOM   3175  CD2 PHE D 352       2.496 -10.803   3.824  1.00 50.65    -0.004   10.80    0.60
ATOM   3176  CE1 PHE D 352       2.520 -13.305   2.639  1.00 50.88    -0.000   10.80    0.60
ATOM   3177  CE2 PHE D 352       3.673 -11.284   3.255  1.00 51.30    -0.000   10.80    0.60
ATOM   3178  CZ  PHE D 352       3.682 -12.544   2.658  1.00 51.03     0.000   10.80    0.60
ATOM   3179  N   LEU D 353       1.385 -10.899   7.148  1.00 50.68    -0.338    9.00  -17.40
ATOM   3180  HN  LEU D 353       0.964  -9.982   7.002  1.00  0.00     0.164    0.00    0.00
ATOM   3181  CA  LEU D 353       2.563 -11.035   7.999  1.00 51.05     0.159    9.40    4.00
ATOM   3182  C   LEU D 353       2.264 -11.960   9.184  1.00 52.09     0.251    9.82    4.00
ATOM   3183  O   LEU D 353       3.105 -12.765   9.570  1.00 51.86    -0.271    8.17  -17.40
ATOM   3184  CB  LEU D 353       3.050  -9.656   8.473  1.00 49.37     0.032   12.77    4.00
ATOM   3185  CG  LEU D 353       3.784  -8.783   7.443  1.00 47.27     0.002    9.40    4.00
ATOM   3186  CD1 LEU D 353       3.782  -7.336   7.885  1.00 46.25     0.000   16.15    4.00
ATOM   3187  CD2 LEU D 353       5.204  -9.281   7.257  1.00 46.87     0.000   16.15    4.00
ATOM   3188  N   LYS D 354       1.055 -11.849   9.731  1.00 53.77    -0.338    9.00  -17.40
ATOM   3189  HN  LYS D 354       0.400 -11.169   9.344  1.00  0.00     0.164    0.00    0.00
ATOM   3190  CA  LYS D 354       0.632 -12.670  10.871  1.00 55.91     0.159    9.40    4.00
ATOM   3191  C   LYS D 354       0.511 -14.150  10.460  1.00 57.48     0.251    9.82    4.00
ATOM   3192  O   LYS D 354       0.544 -15.035  11.315  1.00 57.98    -0.271    8.17  -17.40
ATOM   3193  CB  LYS D 354      -0.707 -12.144  11.403  1.00 56.35     0.032   12.77    4.00
ATOM   3194  CG  LYS D 354      -1.205 -12.663  12.767  1.00 57.66     0.004   12.77    4.00
ATOM   3195  CD  LYS D 354      -2.595 -12.059  13.024  1.00 58.62     0.032   12.77    4.00
ATOM   3196  CE  LYS D 354      -3.387 -12.698  14.159  1.00 59.68     0.206   12.77    4.00
ATOM   3197  NZ  LYS D 354      -4.810 -12.261  14.030  1.00 59.49    -0.064   13.25  -39.20
ATOM   3198  HZ1 LYS D 354      -5.340 -12.689  14.789  1.00  0.00     0.275    0.00    0.00
ATOM   3199  HZ2 LYS D 354      -5.204 -12.463  13.111  1.00  0.00     0.275    0.00    0.00
ATOM   3200  HZ3 LYS D 354      -4.910 -11.246  14.001  1.00  0.00     0.275    0.00    0.00
ATOM   3201  N   SER D 355       0.391 -14.405   9.154  1.00 58.64    -0.336    9.00  -17.40
ATOM   3202  HN  SER D 355       0.403 -13.627   8.495  1.00  0.00     0.164    0.00    0.00
ATOM   3203  CA  SER D 355       0.242 -15.770   8.640  1.00 59.67     0.189    9.40    4.00
ATOM   3204  C   SER D 355       1.540 -16.481   8.245  1.00 60.93     0.253    9.82    4.00
ATOM   3205  O   SER D 355       1.498 -17.578   7.687  1.00 61.04    -0.270    8.17  -17.40
ATOM   3206  CB  SER D 355      -0.675 -15.774   7.413  1.00 59.05     0.169   12.77    4.00
ATOM   3207  OG  SER D 355       0.012 -15.289   6.279  1.00 58.55    -0.380   11.04  -17.40
ATOM   3208  HG  SER D 355      -0.557 -15.291   5.518  1.00  0.00     0.211    0.00    0.00
ATOM   3209  N   LEU D 356       2.683 -15.857   8.519  1.00 61.67    -0.337    9.00  -17.40
ATOM   3210  HN  LEU D 356       2.665 -14.937   8.959  1.00  0.00     0.164    0.00    0.00
ATOM   3211  CA  LEU D 356       3.967 -16.482   8.194  1.00 62.58     0.159    9.40    4.00
ATOM   3212  C   LEU D 356       4.093 -17.739   9.063  1.00 63.03     0.251    9.82    4.00
ATOM   3213  O   LEU D 356       3.310 -17.928   9.994  1.00 62.60    -0.271    8.17  -17.40
ATOM   3214  CB  LEU D 356       5.124 -15.507   8.445  1.00 62.63     0.032   12.77    4.00
ATOM   3215  CG  LEU D 356       5.243 -14.302   7.496  1.00 62.89     0.002    9.40    4.00
ATOM   3216  CD1 LEU D 356       6.312 -13.313   7.974  1.00 62.30     0.000   16.15    4.00
ATOM   3217  CD2 LEU D 356       5.578 -14.812   6.097  1.00 62.68     0.000   16.15    4.00
ATOM   3218  N   ARG D 357       5.074 -18.585   8.766  1.00 63.88    -0.338    9.00  -17.40
ATOM   3219  HN  ARG D 357       5.716 -18.372   8.002  1.00  0.00     0.164    0.00    0.00
ATOM   3220  CA  ARG D 357       5.234 -19.818   9.531  1.00 65.22     0.159    9.40    4.00
ATOM   3221  C   ARG D 357       5.815 -19.662  10.942  1.00 65.46     0.251    9.82    4.00
ATOM   3222  O   ARG D 357       6.037 -18.550  11.411  1.00 65.69    -0.271    8.17  -17.40
ATOM   3223  CB  ARG D 357       6.054 -20.838   8.721  1.00 65.65     0.034   12.77    4.00
ATOM   3224  CG  ARG D 357       7.560 -20.627   8.659  1.00 67.32     0.027   12.77    4.00
ATOM   3225  CD  ARG D 357       8.204 -21.936   8.192  1.00 67.91     0.116   12.77    4.00
ATOM   3226  NE  ARG D 357       9.608 -22.100   8.565  1.00 69.36    -0.212    9.00  -24.67
ATOM   3227  HE  ARG D 357      10.254 -22.417   7.843  1.00  0.00     0.178    0.00    0.00
ATOM   3228  CZ  ARG D 357      10.106 -21.866   9.779  1.00 69.44     0.666    6.95    4.00
ATOM   3229  NH1 ARG D 357       9.323 -21.441  10.751  1.00 69.63    -0.235    9.00  -24.67
ATOM   3230 1HH1 ARG D 357       9.704 -21.262  11.680  1.00  0.00     0.174    0.00    0.00
ATOM   3231 2HH1 ARG D 357       8.334 -21.280  10.559  1.00  0.00     0.174    0.00    0.00
ATOM   3232  NH2 ARG D 357      11.395 -22.076  10.029  1.00 68.38    -0.235    9.00  -24.67
ATOM   3233 1HH2 ARG D 357      11.776 -21.897  10.958  1.00  0.00     0.174    0.00    0.00
ATOM   3234 2HH2 ARG D 357      12.001 -22.405   9.277  1.00  0.00     0.174    0.00    0.00
ATOM   3235  N   LYS D 358       6.032 -20.800  11.600  1.00 65.88    -0.338    9.00  -17.40
ATOM   3236  HN  LYS D 358       5.817 -21.673  11.118  1.00  0.00     0.164    0.00    0.00
ATOM   3237  CA  LYS D 358       6.558 -20.892  12.968  1.00 66.04     0.160    9.40    4.00
ATOM   3238  C   LYS D 358       6.728 -19.565  13.739  1.00 65.22     0.254    9.82    4.00
ATOM   3239  O   LYS D 358       5.733 -18.882  13.976  1.00 66.53    -0.270    8.17  -17.40
ATOM   3240  CB  LYS D 358       7.851 -21.714  12.961  1.00 67.05     0.032   12.77    4.00
ATOM   3241  CG  LYS D 358       7.817 -22.973  12.082  1.00 68.69     0.004   12.77    4.00
ATOM   3242  CD  LYS D 358       6.804 -24.010  12.515  1.00 69.85     0.032   12.77    4.00
ATOM   3243  CE  LYS D 358       6.794 -25.172  11.523  1.00 70.92     0.206   12.77    4.00
ATOM   3244  NZ  LYS D 358       8.147 -25.797  11.352  1.00 71.18    -0.064   13.25  -39.20
ATOM   3245  HZ1 LYS D 358       8.140 -26.573  10.690  1.00  0.00     0.275    0.00    0.00
ATOM   3246  HZ2 LYS D 358       8.533 -26.086  12.251  1.00  0.00     0.275    0.00    0.00
ATOM   3247  HZ3 LYS D 358       8.843 -25.098  11.091  1.00  0.00     0.275    0.00    0.00
ATOM   3248  N   PRO D 359       7.959 -19.173  14.146  1.00 64.08    -0.312    9.00  -17.40
ATOM   3249  CA  PRO D 359       7.943 -17.896  14.868  1.00 63.11     0.163    9.40    4.00
ATOM   3250  C   PRO D 359       7.963 -16.632  14.006  1.00 61.99     0.251    9.82    4.00
ATOM   3251  O   PRO D 359       7.781 -15.529  14.516  1.00 62.26    -0.271    8.17  -17.40
ATOM   3252  CB  PRO D 359       9.173 -18.000  15.760  1.00 63.02     0.034   12.77    4.00
ATOM   3253  CG  PRO D 359      10.133 -18.680  14.869  1.00 63.24     0.027   12.77    4.00
ATOM   3254  CD  PRO D 359       9.290 -19.800  14.276  1.00 63.90     0.105   12.77    4.00
ATOM   3255  N   PHE D 360       8.189 -16.789  12.707  1.00 60.56    -0.337    9.00  -17.40
ATOM   3256  HN  PHE D 360       8.339 -17.726  12.332  1.00  0.00     0.164    0.00    0.00
ATOM   3257  CA  PHE D 360       8.225 -15.641  11.810  1.00 59.46     0.164    9.40    4.00
ATOM   3258  C   PHE D 360       6.887 -14.899  11.830  1.00 58.98     0.251    9.82    4.00
ATOM   3259  O   PHE D 360       6.845 -13.670  11.803  1.00 58.86    -0.271    8.17  -17.40
ATOM   3260  CB  PHE D 360       8.550 -16.106  10.393  1.00 59.49     0.058   12.77    4.00
ATOM   3261  CG  PHE D 360       9.933 -16.677  10.245  1.00 60.02    -0.020    7.26    0.60
ATOM   3262  CD1 PHE D 360      11.028 -15.841  10.072  1.00 60.13    -0.004   10.80    0.60
ATOM   3263  CD2 PHE D 360      10.147 -18.052  10.308  1.00 60.09    -0.004   10.80    0.60
ATOM   3264  CE1 PHE D 360      12.319 -16.362   9.964  1.00 60.49    -0.000   10.80    0.60
ATOM   3265  CE2 PHE D 360      11.432 -18.582  10.202  1.00 59.61    -0.000   10.80    0.60
ATOM   3266  CZ  PHE D 360      12.519 -17.736  10.030  1.00 60.03     0.000   10.80    0.60
ATOM   3267  N   GLY D 361       5.806 -15.673  11.900  1.00 57.81    -0.336    9.00  -17.40
ATOM   3268  HN  GLY D 361       5.923 -16.685  11.948  1.00  0.00     0.164    0.00    0.00
ATOM   3269  CA  GLY D 361       4.464 -15.116  11.910  1.00 56.81     0.189    9.40    4.00
ATOM   3270  C   GLY D 361       4.042 -14.175  13.031  1.00 56.09     0.253    9.82    4.00
ATOM   3271  O   GLY D 361       2.989 -13.551  12.906  1.00 56.63    -0.270    8.17  -17.40
ATOM   3272  N   ASP D 362       4.801 -14.078  14.126  1.00 54.58    -0.337    9.00  -17.40
ATOM   3273  HN  ASP D 362       5.641 -14.648  14.225  1.00  0.00     0.164    0.00    0.00
ATOM   3274  CA  ASP D 362       4.408 -13.135  15.191  1.00 53.42     0.170    9.40    4.00
ATOM   3275  C   ASP D 362       5.423 -12.024  15.520  1.00 51.07     0.252    9.82    4.00
ATOM   3276  O   ASP D 362       5.419 -11.498  16.631  1.00 50.19    -0.271    8.17  -17.40
ATOM   3277  CB  ASP D 362       4.039 -13.838  16.522  1.00 55.76     0.129   12.77    4.00
ATOM   3278  CG  ASP D 362       4.206 -15.344  16.505  1.00 57.24     0.188    9.82    4.00
ATOM   3279  OD1 ASP D 362       5.344 -15.828  16.638  1.00 59.10    -0.647    8.17  -18.95
ATOM   3280  OD2 ASP D 362       3.173 -16.044  16.375  1.00 58.71    -0.647    8.17  -18.95
ATOM   3281  N   PHE D 363       6.262 -11.666  14.551  1.00 48.15    -0.337    9.00  -17.40
ATOM   3282  HN  PHE D 363       6.210 -12.138  13.648  1.00  0.00     0.164    0.00    0.00
ATOM   3283  CA  PHE D 363       7.260 -10.608  14.750  1.00 45.58     0.164    9.40    4.00
ATOM   3284  C   PHE D 363       6.668  -9.204  14.637  1.00 43.85     0.251    9.82    4.00
ATOM   3285  O   PHE D 363       6.971  -8.326  15.435  1.00 42.56    -0.271    8.17  -17.40
ATOM   3286  CB  PHE D 363       8.367 -10.731  13.697  1.00 45.75     0.058   12.77    4.00
ATOM   3287  CG  PHE D 363       9.584 -11.464  14.173  1.00 46.54    -0.020    7.26    0.60
ATOM   3288  CD1 PHE D 363      10.681 -10.769  14.675  1.00 46.91    -0.004   10.80    0.60
ATOM   3289  CD2 PHE D 363       9.651 -12.850  14.096  1.00 47.12    -0.004   10.80    0.60
ATOM   3290  CE1 PHE D 363      11.831 -11.440  15.084  1.00 46.87    -0.000   10.80    0.60
ATOM   3291  CE2 PHE D 363      10.798 -13.531  14.505  1.00 47.56    -0.000   10.80    0.60
ATOM   3292  CZ  PHE D 363      11.890 -12.822  14.996  1.00 46.92     0.000   10.80    0.60
ATOM   3293  N   MET D 364       5.821  -9.019  13.633  1.00 42.01    -0.337    9.00  -17.40
ATOM   3294  HN  MET D 364       5.588  -9.807  13.029  1.00  0.00     0.164    0.00    0.00
ATOM   3295  CA  MET D 364       5.217  -7.724  13.371  1.00 40.46     0.160    9.40    4.00
ATOM   3296  C   MET D 364       4.001  -7.363  14.212  1.00 39.82     0.251    9.82    4.00
ATOM   3297  O   MET D 364       3.811  -6.203  14.546  1.00 39.15    -0.271    8.17  -17.40
ATOM   3298  CB  MET D 364       4.834  -7.641  11.887  1.00 40.10     0.043   12.77    4.00
ATOM   3299  CG  MET D 364       6.017  -7.789  10.939  1.00 39.49     0.060   12.77    4.00
ATOM   3300  SD  MET D 364       7.303  -6.552  11.261  1.00 41.59    -0.139   16.39   -6.40
ATOM   3301  CE  MET D 364       6.374  -5.067  11.085  1.00 39.22     0.069   16.15    4.00
ATOM   3302  N   GLU D 365       3.199  -8.365  14.558  1.00 40.15    -0.338    9.00  -17.40
ATOM   3303  HN  GLU D 365       3.441  -9.314  14.274  1.00  0.00     0.164    0.00    0.00
ATOM   3304  CA  GLU D 365       1.980  -8.145  15.334  1.00 39.87     0.160    9.40    4.00
ATOM   3305  C   GLU D 365       2.169  -7.228  16.541  1.00 39.46     0.254    9.82    4.00
ATOM   3306  O   GLU D 365       1.345  -6.355  16.792  1.00 40.45    -0.270    8.17  -17.40
ATOM   3307  CB  GLU D 365       1.386  -9.492  15.765  1.00 41.10     0.043   12.77    4.00
ATOM   3308  CG  GLU D 365      -0.115  -9.479  16.043  1.00 41.53     0.100   12.77    4.00
ATOM   3309  CD  GLU D 365      -0.904  -8.652  15.044  1.00 42.93     0.185    9.82    4.00
ATOM   3310  OE1 GLU D 365      -0.590  -8.707  13.836  1.00 45.17    -0.647    8.17  -18.95
ATOM   3311  OE2 GLU D 365      -1.847  -7.949  15.468  1.00 42.62    -0.647    8.17  -18.95
ATOM   3312  N   PRO D 366       3.258  -7.417  17.302  1.00 37.93    -0.312    9.00  -17.40
ATOM   3313  CA  PRO D 366       3.500  -6.563  18.469  1.00 37.50     0.163    9.40    4.00
ATOM   3314  C   PRO D 366       3.722  -5.113  18.025  1.00 36.49     0.251    9.82    4.00
ATOM   3315  O   PRO D 366       3.293  -4.165  18.693  1.00 35.11    -0.271    8.17  -17.40
ATOM   3316  CB  PRO D 366       4.774  -7.154  19.078  1.00 38.07     0.034   12.77    4.00
ATOM   3317  CG  PRO D 366       4.728  -8.581  18.662  1.00 38.54     0.027   12.77    4.00
ATOM   3318  CD  PRO D 366       4.251  -8.503  17.235  1.00 38.81     0.105   12.77    4.00
ATOM   3319  N   LYS D 367       4.405  -4.972  16.893  1.00 34.93    -0.338    9.00  -17.40
ATOM   3320  HN  LYS D 367       4.726  -5.803  16.397  1.00  0.00     0.164    0.00    0.00
ATOM   3321  CA  LYS D 367       4.704  -3.660  16.348  1.00 35.02     0.159    9.40    4.00
ATOM   3322  C   LYS D 367       3.447  -2.935  15.837  1.00 34.48     0.251    9.82    4.00
ATOM   3323  O   LYS D 367       3.356  -1.716  15.951  1.00 33.20    -0.271    8.17  -17.40
ATOM   3324  CB  LYS D 367       5.781  -3.776  15.242  1.00 35.39     0.032   12.77    4.00
ATOM   3325  CG  LYS D 367       7.201  -4.052  15.775  1.00 36.23     0.004   12.77    4.00
ATOM   3326  CD  LYS D 367       7.547  -5.542  15.828  1.00 38.03     0.032   12.77    4.00
ATOM   3327  CE  LYS D 367       8.867  -5.797  16.579  1.00 37.32     0.206   12.77    4.00
ATOM   3328  NZ  LYS D 367       8.974  -7.201  17.056  1.00 36.99    -0.064   13.25  -39.20
ATOM   3329  HZ1 LYS D 367       9.848  -7.370  17.553  1.00  0.00     0.275    0.00    0.00
ATOM   3330  HZ2 LYS D 367       8.850  -7.863  16.290  1.00  0.00     0.275    0.00    0.00
ATOM   3331  HZ3 LYS D 367       8.168  -7.461  17.625  1.00  0.00     0.275    0.00    0.00
ATOM   3332  N   PHE D 368       2.476  -3.680  15.299  1.00 33.89    -0.337    9.00  -17.40
ATOM   3333  HN  PHE D 368       2.600  -4.688  15.204  1.00  0.00     0.164    0.00    0.00
ATOM   3334  CA  PHE D 368       1.231  -3.046  14.845  1.00 34.13     0.164    9.40    4.00
ATOM   3335  C   PHE D 368       0.428  -2.606  16.073  1.00 34.02     0.251    9.82    4.00
ATOM   3336  O   PHE D 368      -0.109  -1.506  16.101  1.00 33.48    -0.271    8.17  -17.40
ATOM   3337  CB  PHE D 368       0.378  -3.999  13.989  1.00 34.34     0.058   12.77    4.00
ATOM   3338  CG  PHE D 368       0.796  -4.098  12.539  1.00 33.68    -0.020    7.26    0.60
ATOM   3339  CD1 PHE D 368       0.599  -3.050  11.640  1.00 33.64    -0.004   10.80    0.60
ATOM   3340  CD2 PHE D 368       1.375  -5.284  12.071  1.00 32.66    -0.004   10.80    0.60
ATOM   3341  CE1 PHE D 368       0.968  -3.172  10.286  1.00 32.47    -0.000   10.80    0.60
ATOM   3342  CE2 PHE D 368       1.744  -5.412  10.727  1.00 31.58    -0.000   10.80    0.60
ATOM   3343  CZ  PHE D 368       1.543  -4.362   9.838  1.00 32.61     0.000   10.80    0.60
ATOM   3344  N   GLU D 369       0.342  -3.470  17.086  1.00 34.86    -0.338    9.00  -17.40
ATOM   3345  HN  GLU D 369       0.807  -4.375  17.015  1.00  0.00     0.164    0.00    0.00
ATOM   3346  CA  GLU D 369      -0.414  -3.138  18.305  1.00 35.69     0.160    9.40    4.00
ATOM   3347  C   GLU D 369       0.139  -1.836  18.883  1.00 34.52     0.251    9.82    4.00
ATOM   3348  O   GLU D 369      -0.617  -0.956  19.298  1.00 32.69    -0.271    8.17  -17.40
ATOM   3349  CB  GLU D 369      -0.293  -4.253  19.347  1.00 38.97     0.043   12.77    4.00
ATOM   3350  CG  GLU D 369      -0.996  -5.566  19.007  1.00 43.90     0.100   12.77    4.00
ATOM   3351  CD  GLU D 369      -0.412  -6.753  19.780  1.00 47.19     0.185    9.82    4.00
ATOM   3352  OE1 GLU D 369      -0.400  -6.725  21.029  1.00 49.34    -0.647    8.17  -18.95
ATOM   3353  OE2 GLU D 369       0.042  -7.720  19.136  1.00 50.36    -0.647    8.17  -18.95
ATOM   3354  N   PHE D 370       1.468  -1.734  18.915  1.00 32.62    -0.337    9.00  -17.40
ATOM   3355  HN  PHE D 370       2.033  -2.512  18.574  1.00  0.00     0.164    0.00    0.00
ATOM   3356  CA  PHE D 370       2.134  -0.549  19.421  1.00 31.05     0.164    9.40    4.00
ATOM   3357  C   PHE D 370       1.810   0.620  18.501  1.00 30.68     0.251    9.82    4.00
ATOM   3358  O   PHE D 370       1.416   1.689  18.952  1.00 28.30    -0.271    8.17  -17.40
ATOM   3359  CB  PHE D 370       3.649  -0.763  19.452  1.00 31.58     0.058   12.77    4.00
ATOM   3360  CG  PHE D 370       4.432   0.507  19.645  1.00 32.30    -0.020    7.26    0.60
ATOM   3361  CD1 PHE D 370       4.422   1.170  20.870  1.00 32.08    -0.004   10.80    0.60
ATOM   3362  CD2 PHE D 370       5.158   1.056  18.594  1.00 32.56    -0.004   10.80    0.60
ATOM   3363  CE1 PHE D 370       5.126   2.370  21.045  1.00 31.48    -0.000   10.80    0.60
ATOM   3364  CE2 PHE D 370       5.863   2.252  18.760  1.00 33.37    -0.000   10.80    0.60
ATOM   3365  CZ  PHE D 370       5.843   2.909  19.992  1.00 31.09     0.000   10.80    0.60
ATOM   3366  N   ALA D 371       1.990   0.403  17.200  1.00 30.73    -0.338    9.00  -17.40
ATOM   3367  HN  ALA D 371       2.323  -0.509  16.887  1.00  0.00     0.164    0.00    0.00
ATOM   3368  CA  ALA D 371       1.721   1.441  16.215  1.00 31.26     0.159    9.40    4.00
ATOM   3369  C   ALA D 371       0.308   2.026  16.361  1.00 32.24     0.251    9.82    4.00
ATOM   3370  O   ALA D 371       0.127   3.247  16.392  1.00 32.01    -0.271    8.17  -17.40
ATOM   3371  CB  ALA D 371       1.924   0.889  14.815  1.00 30.79     0.034   16.15    4.00
ATOM   3372  N   VAL D 372      -0.688   1.152  16.442  1.00 32.85    -0.338    9.00  -17.40
ATOM   3373  HN  VAL D 372      -0.487   0.153  16.407  1.00  0.00     0.164    0.00    0.00
ATOM   3374  CA  VAL D 372      -2.069   1.608  16.581  1.00 34.52     0.159    9.40    4.00
ATOM   3375  C   VAL D 372      -2.197   2.534  17.800  1.00 35.42     0.251    9.82    4.00
ATOM   3376  O   VAL D 372      -2.743   3.635  17.698  1.00 36.16    -0.271    8.17  -17.40
ATOM   3377  CB  VAL D 372      -3.045   0.405  16.719  1.00 35.27     0.029    9.40    4.00
ATOM   3378  CG1 VAL D 372      -4.406   0.870  17.198  1.00 35.85     0.002   16.15    4.00
ATOM   3379  CG2 VAL D 372      -3.190  -0.293  15.377  1.00 35.31     0.002   16.15    4.00
ATOM   3380  N   LYS D 373      -1.684   2.094  18.946  1.00 35.22    -0.338    9.00  -17.40
ATOM   3381  HN  LYS D 373      -1.242   1.176  18.991  1.00  0.00     0.164    0.00    0.00
ATOM   3382  CA  LYS D 373      -1.758   2.935  20.141  1.00 35.30     0.159    9.40    4.00
ATOM   3383  C   LYS D 373      -0.931   4.223  19.995  1.00 33.91     0.251    9.82    4.00
ATOM   3384  O   LYS D 373      -1.347   5.279  20.455  1.00 33.18    -0.271    8.17  -17.40
ATOM   3385  CB  LYS D 373      -1.263   2.169  21.373  1.00 37.37     0.032   12.77    4.00
ATOM   3386  CG  LYS D 373      -2.186   1.054  21.836  1.00 40.82     0.004   12.77    4.00
ATOM   3387  CD  LYS D 373      -1.512   0.226  22.922  1.00 45.05     0.032   12.77    4.00
ATOM   3388  CE  LYS D 373      -2.419  -0.903  23.390  1.00 47.66     0.206   12.77    4.00
ATOM   3389  NZ  LYS D 373      -2.885  -1.751  22.251  1.00 49.22    -0.064   13.25  -39.20
ATOM   3390  HZ1 LYS D 373      -3.493  -2.508  22.565  1.00  0.00     0.275    0.00    0.00
ATOM   3391  HZ2 LYS D 373      -2.099  -2.108  21.708  1.00  0.00     0.275    0.00    0.00
ATOM   3392  HZ3 LYS D 373      -3.335  -1.188  21.529  1.00  0.00     0.275    0.00    0.00
ATOM   3393  N   PHE D 374       0.231   4.127  19.352  1.00 32.32    -0.337    9.00  -17.40
ATOM   3394  HN  PHE D 374       0.524   3.227  18.973  1.00  0.00     0.164    0.00    0.00
ATOM   3395  CA  PHE D 374       1.091   5.297  19.183  1.00 31.63     0.164    9.40    4.00
ATOM   3396  C   PHE D 374       0.481   6.307  18.198  1.00 31.66     0.251    9.82    4.00
ATOM   3397  O   PHE D 374       0.486   7.510  18.450  1.00 31.28    -0.271    8.17  -17.40
ATOM   3398  CB  PHE D 374       2.474   4.865  18.681  1.00 31.55     0.058   12.77    4.00
ATOM   3399  CG  PHE D 374       3.509   5.952  18.741  1.00 31.81    -0.020    7.26    0.60
ATOM   3400  CD1 PHE D 374       4.160   6.244  19.943  1.00 30.81    -0.004   10.80    0.60
ATOM   3401  CD2 PHE D 374       3.849   6.683  17.598  1.00 30.78    -0.004   10.80    0.60
ATOM   3402  CE1 PHE D 374       5.130   7.240  20.005  1.00 29.13    -0.000   10.80    0.60
ATOM   3403  CE2 PHE D 374       4.822   7.683  17.652  1.00 29.82    -0.000   10.80    0.60
ATOM   3404  CZ  PHE D 374       5.464   7.959  18.861  1.00 30.00     0.000   10.80    0.60
ATOM   3405  N   ASN D 375      -0.057   5.803  17.092  1.00 31.70    -0.337    9.00  -17.40
ATOM   3406  HN  ASN D 375      -0.045   4.794  16.943  1.00  0.00     0.164    0.00    0.00
ATOM   3407  CA  ASN D 375      -0.664   6.669  16.089  1.00 31.99     0.169    9.40    4.00
ATOM   3408  C   ASN D 375      -1.920   7.385  16.593  1.00 32.61     0.251    9.82    4.00
ATOM   3409  O   ASN D 375      -2.305   8.416  16.050  1.00 32.81    -0.271    8.17  -17.40
ATOM   3410  CB  ASN D 375      -0.999   5.847  14.827  1.00 31.53     0.119   12.77    4.00
ATOM   3411  CG  ASN D 375       0.250   5.421  14.050  1.00 32.00     0.230    9.82    4.00
ATOM   3412  OD1 ASN D 375       0.203   4.556  13.187  1.00 32.25    -0.273    8.17  -17.40
ATOM   3413  ND2 ASN D 375       1.380   6.054  14.365  1.00 30.84    -0.369   13.25  -17.40
ATOM   3414 1HD2 ASN D 375       2.212   5.770  13.847  1.00  0.00     0.159    0.00    0.00
ATOM   3415 2HD2 ASN D 375       1.419   6.776  15.085  1.00  0.00     0.159    0.00    0.00
ATOM   3416  N   ALA D 376      -2.537   6.844  17.636  1.00 32.54    -0.338    9.00  -17.40
ATOM   3417  HN  ALA D 376      -2.173   5.988  18.055  1.00  0.00     0.164    0.00    0.00
ATOM   3418  CA  ALA D 376      -3.735   7.470  18.185  1.00 33.94     0.159    9.40    4.00
ATOM   3419  C   ALA D 376      -3.391   8.803  18.863  1.00 35.07     0.251    9.82    4.00
ATOM   3420  O   ALA D 376      -4.278   9.586  19.193  1.00 35.12    -0.271    8.17  -17.40
ATOM   3421  CB  ALA D 376      -4.413   6.523  19.185  1.00 33.57     0.034   16.15    4.00
ATOM   3422  N   LEU D 377      -2.101   9.045  19.077  1.00 35.12    -0.338    9.00  -17.40
ATOM   3423  HN  LEU D 377      -1.403   8.352  18.808  1.00  0.00     0.164    0.00    0.00
ATOM   3424  CA  LEU D 377      -1.680  10.301  19.696  1.00 35.68     0.159    9.40    4.00
ATOM   3425  C   LEU D 377      -1.604  11.400  18.623  1.00 36.12     0.251    9.82    4.00
ATOM   3426  O   LEU D 377      -1.369  12.566  18.928  1.00 35.63    -0.271    8.17  -17.40
ATOM   3427  CB  LEU D 377      -0.314  10.140  20.386  1.00 35.04     0.032   12.77    4.00
ATOM   3428  CG  LEU D 377      -0.155   9.372  21.704  1.00 35.19     0.002    9.40    4.00
ATOM   3429  CD1 LEU D 377       1.330   9.366  22.059  1.00 34.48     0.000   16.15    4.00
ATOM   3430  CD2 LEU D 377      -0.977  10.017  22.841  1.00 35.67     0.000   16.15    4.00
ATOM   3431  N   GLU D 378      -1.792  11.002  17.366  1.00 36.96    -0.338    9.00  -17.40
ATOM   3432  HN  GLU D 378      -1.962  10.013  17.181  1.00  0.00     0.164    0.00    0.00
ATOM   3433  CA  GLU D 378      -1.762  11.943  16.236  1.00 38.48     0.160    9.40    4.00
ATOM   3434  C   GLU D 378      -0.539  12.854  16.179  1.00 37.49     0.251    9.82    4.00
ATOM   3435  O   GLU D 378      -0.656  14.029  15.869  1.00 37.09    -0.271    8.17  -17.40
ATOM   3436  CB  GLU D 378      -3.044  12.806  16.236  1.00 39.56     0.043   12.77    4.00
ATOM   3437  CG  GLU D 378      -4.288  12.061  15.730  1.00 44.87     0.100   12.77    4.00
ATOM   3438  CD  GLU D 378      -5.585  12.871  15.829  1.00 47.95     0.185    9.82    4.00
ATOM   3439  OE1 GLU D 378      -5.690  13.960  15.217  1.00 50.37    -0.647    8.17  -18.95
ATOM   3440  OE2 GLU D 378      -6.511  12.401  16.530  1.00 50.08    -0.647    8.17  -18.95
ATOM   3441  N   LEU D 379       0.637  12.315  16.476  1.00 37.00    -0.338    9.00  -17.40
ATOM   3442  HN  LEU D 379       0.696  11.333  16.744  1.00  0.00     0.164    0.00    0.00
ATOM   3443  CA  LEU D 379       1.848  13.134  16.418  1.00 36.47     0.159    9.40    4.00
ATOM   3444  C   LEU D 379       2.243  13.398  14.954  1.00 36.26     0.251    9.82    4.00
ATOM   3445  O   LEU D 379       1.990  12.568  14.080  1.00 34.80    -0.271    8.17  -17.40
ATOM   3446  CB  LEU D 379       3.007  12.421  17.128  1.00 36.76     0.032   12.77    4.00
ATOM   3447  CG  LEU D 379       3.028  12.178  18.645  1.00 38.07     0.002    9.40    4.00
ATOM   3448  CD1 LEU D 379       2.385  10.860  18.999  1.00 39.01     0.000   16.15    4.00
ATOM   3449  CD2 LEU D 379       4.469  12.131  19.103  1.00 37.58     0.000   16.15    4.00
ATOM   3450  N   ASP D 380       2.837  14.560  14.677  1.00 35.49    -0.337    9.00  -17.40
ATOM   3451  HN  ASP D 380       2.965  15.263  15.404  1.00  0.00     0.164    0.00    0.00
ATOM   3452  CA  ASP D 380       3.301  14.808  13.314  1.00 34.95     0.170    9.40    4.00
ATOM   3453  C   ASP D 380       4.830  14.860  13.316  1.00 33.97     0.252    9.82    4.00
ATOM   3454  O   ASP D 380       5.458  14.822  14.376  1.00 33.76    -0.271    8.17  -17.40
ATOM   3455  CB  ASP D 380       2.685  16.075  12.687  1.00 36.15     0.129   12.77    4.00
ATOM   3456  CG  ASP D 380       3.154  17.376  13.335  1.00 37.77     0.188    9.82    4.00
ATOM   3457  OD1 ASP D 380       4.240  17.410  13.956  1.00 36.09    -0.647    8.17  -18.95
ATOM   3458  OD2 ASP D 380       2.419  18.386  13.191  1.00 38.77    -0.647    8.17  -18.95
ATOM   3459  N   ASP D 381       5.421  14.931  12.130  1.00 32.34    -0.337    9.00  -17.40
ATOM   3460  HN  ASP D 381       4.848  14.985  11.288  1.00  0.00     0.164    0.00    0.00
ATOM   3461  CA  ASP D 381       6.875  14.933  12.009  1.00 31.89     0.170    9.40    4.00
ATOM   3462  C   ASP D 381       7.643  15.919  12.876  1.00 31.61     0.252    9.82    4.00
ATOM   3463  O   ASP D 381       8.754  15.618  13.333  1.00 29.03    -0.271    8.17  -17.40
ATOM   3464  CB  ASP D 381       7.279  15.121  10.549  1.00 32.16     0.129   12.77    4.00
ATOM   3465  CG  ASP D 381       6.978  13.900   9.715  1.00 33.72     0.188    9.82    4.00
ATOM   3466  OD1 ASP D 381       7.420  12.794  10.075  1.00 33.72    -0.647    8.17  -18.95
ATOM   3467  OD2 ASP D 381       6.287  14.056   8.678  1.00 35.71    -0.647    8.17  -18.95
ATOM   3468  N   SER D 382       7.075  17.102  13.097  1.00 31.05    -0.336    9.00  -17.40
ATOM   3469  HN  SER D 382       6.164  17.326  12.697  1.00  0.00     0.164    0.00    0.00
ATOM   3470  CA  SER D 382       7.784  18.071  13.924  1.00 32.24     0.189    9.40    4.00
ATOM   3471  C   SER D 382       7.739  17.612  15.384  1.00 31.94     0.254    9.82    4.00
ATOM   3472  O   SER D 382       8.691  17.837  16.132  1.00 32.03    -0.270    8.17  -17.40
ATOM   3473  CB  SER D 382       7.209  19.479  13.750  1.00 32.49     0.169   12.77    4.00
ATOM   3474  OG  SER D 382       5.860  19.535  14.158  1.00 35.58    -0.380   11.04  -17.40
ATOM   3475  HG  SER D 382       5.503  20.409  14.050  1.00  0.00     0.211    0.00    0.00
ATOM   3476  N   ASP D 383       6.641  16.968  15.796  1.00 30.87    -0.337    9.00  -17.40
ATOM   3477  HN  ASP D 383       5.855  16.823  15.163  1.00  0.00     0.164    0.00    0.00
ATOM   3478  CA  ASP D 383       6.590  16.475  17.176  1.00 30.75     0.170    9.40    4.00
ATOM   3479  C   ASP D 383       7.583  15.306  17.285  1.00 30.23     0.251    9.82    4.00
ATOM   3480  O   ASP D 383       8.326  15.204  18.249  1.00 29.90    -0.271    8.17  -17.40
ATOM   3481  CB  ASP D 383       5.224  15.913  17.573  1.00 30.07     0.129   12.77    4.00
ATOM   3482  CG  ASP D 383       4.074  16.846  17.288  1.00 31.18     0.188    9.82    4.00
ATOM   3483  OD1 ASP D 383       4.189  18.070  17.540  1.00 30.91    -0.647    8.17  -18.95
ATOM   3484  OD2 ASP D 383       3.043  16.316  16.821  1.00 31.15    -0.647    8.17  -18.95
ATOM   3485  N   LEU D 384       7.569  14.428  16.284  1.00 28.85    -0.338    9.00  -17.40
ATOM   3486  HN  LEU D 384       6.947  14.581  15.490  1.00  0.00     0.164    0.00    0.00
ATOM   3487  CA  LEU D 384       8.434  13.245  16.306  1.00 29.01     0.159    9.40    4.00
ATOM   3488  C   LEU D 384       9.932  13.549  16.314  1.00 28.44     0.251    9.82    4.00
ATOM   3489  O   LEU D 384      10.697  12.871  16.984  1.00 27.28    -0.271    8.17  -17.40
ATOM   3490  CB  LEU D 384       8.075  12.310  15.133  1.00 27.93     0.032   12.77    4.00
ATOM   3491  CG  LEU D 384       6.719  11.593  15.181  1.00 28.15     0.002    9.40    4.00
ATOM   3492  CD1 LEU D 384       6.434  10.920  13.833  1.00 26.22     0.000   16.15    4.00
ATOM   3493  CD2 LEU D 384       6.703  10.556  16.308  1.00 27.67     0.000   16.15    4.00
ATOM   3494  N   ALA D 385      10.338  14.571  15.570  1.00 29.32    -0.338    9.00  -17.40
ATOM   3495  HN  ALA D 385       9.655  15.105  15.032  1.00  0.00     0.164    0.00    0.00
ATOM   3496  CA  ALA D 385      11.751  14.941  15.513  1.00 28.59     0.159    9.40    4.00
ATOM   3497  C   ALA D 385      12.310  15.169  16.917  1.00 28.37     0.251    9.82    4.00
ATOM   3498  O   ALA D 385      13.427  14.762  17.223  1.00 28.92    -0.271    8.17  -17.40
ATOM   3499  CB  ALA D 385      11.934  16.213  14.673  1.00 27.94     0.034   16.15    4.00
ATOM   3500  N   ILE D 386      11.523  15.802  17.775  1.00 27.89    -0.338    9.00  -17.40
ATOM   3501  HN  ILE D 386      10.591  16.104  17.493  1.00  0.00     0.164    0.00    0.00
ATOM   3502  CA  ILE D 386      12.005  16.062  19.128  1.00 27.22     0.159    9.40    4.00
ATOM   3503  C   ILE D 386      11.965  14.796  19.975  1.00 27.21     0.251    9.82    4.00
ATOM   3504  O   ILE D 386      12.937  14.461  20.655  1.00 27.31    -0.271    8.17  -17.40
ATOM   3505  CB  ILE D 386      11.174  17.151  19.825  1.00 26.77     0.029    9.40    4.00
ATOM   3506  CG1 ILE D 386      11.015  18.360  18.897  1.00 26.49     0.002   12.77    4.00
ATOM   3507  CG2 ILE D 386      11.882  17.596  21.093  1.00 25.15     0.002   16.15    4.00
ATOM   3508  CD1 ILE D 386      10.109  19.426  19.451  1.00 26.07     0.000   16.15    4.00
ATOM   3509  N   PHE D 387      10.832  14.103  19.914  1.00 26.56    -0.337    9.00  -17.40
ATOM   3510  HN  PHE D 387      10.068  14.443  19.330  1.00  0.00     0.164    0.00    0.00
ATOM   3511  CA  PHE D 387      10.662  12.873  20.662  1.00 26.31     0.164    9.40    4.00
ATOM   3512  C   PHE D 387      11.814  11.898  20.413  1.00 26.45     0.251    9.82    4.00
ATOM   3513  O   PHE D 387      12.334  11.291  21.341  1.00 26.76    -0.271    8.17  -17.40
ATOM   3514  CB  PHE D 387       9.333  12.211  20.296  1.00 25.59     0.058   12.77    4.00
ATOM   3515  CG  PHE D 387       9.076  10.926  21.042  1.00 26.32    -0.020    7.26    0.60
ATOM   3516  CD1 PHE D 387       9.057  10.900  22.437  1.00 25.60    -0.004   10.80    0.60
ATOM   3517  CD2 PHE D 387       8.900   9.736  20.343  1.00 25.89    -0.004   10.80    0.60
ATOM   3518  CE1 PHE D 387       8.870   9.711  23.123  1.00 26.04    -0.000   10.80    0.60
ATOM   3519  CE2 PHE D 387       8.711   8.535  21.017  1.00 25.57    -0.000   10.80    0.60
ATOM   3520  CZ  PHE D 387       8.697   8.516  22.410  1.00 26.42     0.000   10.80    0.60
ATOM   3521  N   ILE D 388      12.212  11.754  19.155  1.00 27.39    -0.338    9.00  -17.40
ATOM   3522  HN  ILE D 388      11.742  12.281  18.419  1.00  0.00     0.164    0.00    0.00
ATOM   3523  CA  ILE D 388      13.309  10.856  18.804  1.00 28.12     0.159    9.40    4.00
ATOM   3524  C   ILE D 388      14.618  11.300  19.443  1.00 27.27     0.251    9.82    4.00
ATOM   3525  O   ILE D 388      15.390  10.474  19.948  1.00 27.45    -0.271    8.17  -17.40
ATOM   3526  CB  ILE D 388      13.479  10.778  17.274  1.00 29.23     0.029    9.40    4.00
ATOM   3527  CG1 ILE D 388      12.304   9.998  16.676  1.00 29.94     0.002   12.77    4.00
ATOM   3528  CG2 ILE D 388      14.819  10.136  16.918  1.00 30.68     0.002   16.15    4.00
ATOM   3529  CD1 ILE D 388      12.270  10.013  15.148  1.00 31.19     0.000   16.15    4.00
ATOM   3530  N   ALA D 389      14.862  12.609  19.426  1.00 26.18    -0.338    9.00  -17.40
ATOM   3531  HN  ALA D 389      14.193  13.243  18.989  1.00  0.00     0.164    0.00    0.00
ATOM   3532  CA  ALA D 389      16.079  13.142  20.028  1.00 25.97     0.159    9.40    4.00
ATOM   3533  C   ALA D 389      16.062  12.866  21.544  1.00 25.72     0.251    9.82    4.00
ATOM   3534  O   ALA D 389      17.094  12.625  22.161  1.00 25.00    -0.271    8.17  -17.40
ATOM   3535  CB  ALA D 389      16.184  14.649  19.762  1.00 25.88     0.034   16.15    4.00
ATOM   3536  N   VAL D 390      14.868  12.893  22.123  1.00 25.66    -0.338    9.00  -17.40
ATOM   3537  HN  VAL D 390      14.043  13.099  21.560  1.00  0.00     0.164    0.00    0.00
ATOM   3538  CA  VAL D 390      14.715  12.633  23.551  1.00 26.51     0.159    9.40    4.00
ATOM   3539  C   VAL D 390      15.038  11.168  23.839  1.00 26.81     0.251    9.82    4.00
ATOM   3540  O   VAL D 390      15.572  10.843  24.894  1.00 26.22    -0.271    8.17  -17.40
ATOM   3541  CB  VAL D 390      13.289  12.943  24.031  1.00 27.17     0.029    9.40    4.00
ATOM   3542  CG1 VAL D 390      13.130  12.502  25.501  1.00 25.54     0.002   16.15    4.00
ATOM   3543  CG2 VAL D 390      12.985  14.447  23.868  1.00 27.49     0.002   16.15    4.00
ATOM   3544  N   ILE D 391      14.692  10.287  22.909  1.00 26.54    -0.338    9.00  -17.40
ATOM   3545  HN  ILE D 391      14.227  10.601  22.057  1.00  0.00     0.164    0.00    0.00
ATOM   3546  CA  ILE D 391      14.978   8.863  23.106  1.00 27.15     0.159    9.40    4.00
ATOM   3547  C   ILE D 391      16.493   8.624  23.070  1.00 27.38     0.251    9.82    4.00
ATOM   3548  O   ILE D 391      17.044   7.916  23.910  1.00 27.49    -0.271    8.17  -17.40
ATOM   3549  CB  ILE D 391      14.305   8.004  22.003  1.00 27.75     0.029    9.40    4.00
ATOM   3550  CG1 ILE D 391      12.778   8.053  22.180  1.00 28.98     0.002   12.77    4.00
ATOM   3551  CG2 ILE D 391      14.823   6.555  22.059  1.00 28.66     0.002   16.15    4.00
ATOM   3552  CD1 ILE D 391      11.992   7.271  21.125  1.00 28.23     0.000   16.15    4.00
ATOM   3553  N   ILE D 392      17.156   9.246  22.099  1.00 27.68    -0.338    9.00  -17.40
ATOM   3554  HN  ILE D 392      16.644   9.849  21.455  1.00  0.00     0.164    0.00    0.00
ATOM   3555  CA  ILE D 392      18.596   9.088  21.932  1.00 28.12     0.159    9.40    4.00
ATOM   3556  C   ILE D 392      19.389   9.524  23.154  1.00 27.63     0.251    9.82    4.00
ATOM   3557  O   ILE D 392      20.254   8.794  23.640  1.00 28.06    -0.271    8.17  -17.40
ATOM   3558  CB  ILE D 392      19.061   9.867  20.675  1.00 27.94     0.029    9.40    4.00
ATOM   3559  CG1 ILE D 392      18.432   9.206  19.444  1.00 28.15     0.002   12.77    4.00
ATOM   3560  CG2 ILE D 392      20.584   9.877  20.561  1.00 27.17     0.002   16.15    4.00
ATOM   3561  CD1 ILE D 392      18.685   9.956  18.134  1.00 30.19     0.000   16.15    4.00
ATOM   3562  N   LEU D 393      19.067  10.709  23.657  1.00 26.60    -0.338    9.00  -17.40
ATOM   3563  HN  LEU D 393      18.324  11.254  23.218  1.00  0.00     0.164    0.00    0.00
ATOM   3564  CA  LEU D 393      19.752  11.246  24.821  1.00 25.81     0.159    9.40    4.00
ATOM   3565  C   LEU D 393      19.215  10.686  26.149  1.00 26.09     0.251    9.82    4.00
ATOM   3566  O   LEU D 393      18.866  11.435  27.063  1.00 24.90    -0.271    8.17  -17.40
ATOM   3567  CB  LEU D 393      19.657  12.781  24.792  1.00 26.22     0.032   12.77    4.00
ATOM   3568  CG  LEU D 393      20.594  13.530  23.823  1.00 25.59     0.002    9.40    4.00
ATOM   3569  CD1 LEU D 393      21.991  13.547  24.409  1.00 24.99     0.000   16.15    4.00
ATOM   3570  CD2 LEU D 393      20.609  12.880  22.436  1.00 24.29     0.000   16.15    4.00
ATOM   3571  N   SER D 394      19.170   9.360  26.252  1.00 25.58    -0.336    9.00  -17.40
ATOM   3572  HN  SER D 394      19.476   8.785  25.467  1.00  0.00     0.164    0.00    0.00
ATOM   3573  CA  SER D 394      18.687   8.711  27.477  1.00 26.58     0.189    9.40    4.00
ATOM   3574  C   SER D 394      19.864   8.401  28.408  1.00 26.51     0.254    9.82    4.00
ATOM   3575  O   SER D 394      20.697   7.550  28.106  1.00 26.10    -0.270    8.17  -17.40
ATOM   3576  CB  SER D 394      17.929   7.427  27.135  1.00 25.95     0.169   12.77    4.00
ATOM   3577  OG  SER D 394      16.746   7.731  26.416  1.00 27.15    -0.380   11.04  -17.40
ATOM   3578  HG  SER D 394      16.275   6.934  26.204  1.00  0.00     0.211    0.00    0.00
ATOM   3579  N   GLY D 395      19.900   9.093  29.541  1.00 27.69    -0.336    9.00  -17.40
ATOM   3580  HN  GLY D 395      19.154   9.759  29.742  1.00  0.00     0.164    0.00    0.00
ATOM   3581  CA  GLY D 395      20.978   8.922  30.501  1.00 28.68     0.189    9.40    4.00
ATOM   3582  C   GLY D 395      20.926   7.674  31.358  1.00 28.79     0.253    9.82    4.00
ATOM   3583  O   GLY D 395      21.676   7.556  32.314  1.00 28.55    -0.270    8.17  -17.40
ATOM   3584  N   ASP D 396      20.052   6.740  31.002  1.00 29.51    -0.337    9.00  -17.40
ATOM   3585  HN  ASP D 396      19.463   6.887  30.183  1.00  0.00     0.164    0.00    0.00
ATOM   3586  CA  ASP D 396      19.925   5.508  31.767  1.00 30.04     0.170    9.40    4.00
ATOM   3587  C   ASP D 396      20.376   4.272  30.993  1.00 31.07     0.251    9.82    4.00
ATOM   3588  O   ASP D 396      20.003   3.149  31.343  1.00 31.35    -0.271    8.17  -17.40
ATOM   3589  CB  ASP D 396      18.478   5.330  32.215  1.00 31.02     0.129   12.77    4.00
ATOM   3590  CG  ASP D 396      17.526   5.215  31.039  1.00 33.50     0.188    9.82    4.00
ATOM   3591  OD1 ASP D 396      17.897   5.625  29.914  1.00 33.80    -0.647    8.17  -18.95
ATOM   3592  OD2 ASP D 396      16.395   4.717  31.257  1.00 32.94    -0.647    8.17  -18.95
ATOM   3593  N   ARG D 397      21.174   4.480  29.944  1.00 29.70    -0.338    9.00  -17.40
ATOM   3594  HN  ARG D 397      21.437   5.432  29.689  1.00  0.00     0.164    0.00    0.00
ATOM   3595  CA  ARG D 397      21.675   3.352  29.156  1.00 29.35     0.160    9.40    4.00
ATOM   3596  C   ARG D 397      22.823   2.637  29.874  1.00 28.94     0.254    9.82    4.00
ATOM   3597  O   ARG D 397      23.733   3.276  30.402  1.00 28.37    -0.270    8.17  -17.40
ATOM   3598  CB  ARG D 397      22.186   3.810  27.788  1.00 28.76     0.034   12.77    4.00
ATOM   3599  CG  ARG D 397      21.170   4.551  26.943  1.00 31.38     0.027   12.77    4.00
ATOM   3600  CD  ARG D 397      19.896   3.743  26.729  1.00 31.36     0.116   12.77    4.00
ATOM   3601  NE  ARG D 397      19.076   4.358  25.692  1.00 31.93    -0.212    9.00  -24.67
ATOM   3602  HE  ARG D 397      19.464   5.162  25.199  1.00  0.00     0.178    0.00    0.00
ATOM   3603  CZ  ARG D 397      17.863   3.950  25.341  1.00 31.94     0.666    6.95    4.00
ATOM   3604  NH1 ARG D 397      17.296   2.907  25.941  1.00 30.90    -0.235    9.00  -24.67
ATOM   3605 1HH1 ARG D 397      16.364   2.593  25.671  1.00  0.00     0.174    0.00    0.00
ATOM   3606 2HH1 ARG D 397      17.803   2.404  26.670  1.00  0.00     0.174    0.00    0.00
ATOM   3607  NH2 ARG D 397      17.205   4.603  24.395  1.00 33.30    -0.235    9.00  -24.67
ATOM   3608 1HH2 ARG D 397      16.273   4.289  24.125  1.00  0.00     0.174    0.00    0.00
ATOM   3609 2HH2 ARG D 397      17.640   5.403  23.935  1.00  0.00     0.174    0.00    0.00
ATOM   3610  N   PRO D 398      22.796   1.301  29.899  1.00 28.13    -0.312    9.00  -17.40
ATOM   3611  CA  PRO D 398      23.876   0.570  30.569  1.00 29.24     0.163    9.40    4.00
ATOM   3612  C   PRO D 398      25.238   0.923  29.958  1.00 29.36     0.251    9.82    4.00
ATOM   3613  O   PRO D 398      25.358   1.075  28.733  1.00 28.24    -0.271    8.17  -17.40
ATOM   3614  CB  PRO D 398      23.517  -0.898  30.305  1.00 29.45     0.034   12.77    4.00
ATOM   3615  CG  PRO D 398      22.011  -0.862  30.145  1.00 29.61     0.027   12.77    4.00
ATOM   3616  CD  PRO D 398      21.797   0.380  29.336  1.00 28.15     0.105   12.77    4.00
ATOM   3617  N   GLY D 399      26.254   1.065  30.805  1.00 29.53    -0.336    9.00  -17.40
ATOM   3618  HN  GLY D 399      26.094   0.977  31.808  1.00  0.00     0.164    0.00    0.00
ATOM   3619  CA  GLY D 399      27.593   1.346  30.307  1.00 29.35     0.189    9.40    4.00
ATOM   3620  C   GLY D 399      27.974   2.790  30.031  1.00 30.84     0.253    9.82    4.00
ATOM   3621  O   GLY D 399      29.092   3.055  29.583  1.00 31.68    -0.270    8.17  -17.40
ATOM   3622  N   LEU D 400      27.061   3.724  30.284  1.00 30.73    -0.337    9.00  -17.40
ATOM   3623  HN  LEU D 400      26.145   3.453  30.642  1.00  0.00     0.164    0.00    0.00
ATOM   3624  CA  LEU D 400      27.363   5.140  30.052  1.00 31.91     0.159    9.40    4.00
ATOM   3625  C   LEU D 400      28.481   5.623  30.991  1.00 32.61     0.251    9.82    4.00
ATOM   3626  O   LEU D 400      28.465   5.325  32.191  1.00 32.83    -0.271    8.17  -17.40
ATOM   3627  CB  LEU D 400      26.107   5.995  30.252  1.00 30.63     0.032   12.77    4.00
ATOM   3628  CG  LEU D 400      25.055   6.068  29.134  1.00 31.05     0.002    9.40    4.00
ATOM   3629  CD1 LEU D 400      23.955   7.005  29.606  1.00 29.10     0.000   16.15    4.00
ATOM   3630  CD2 LEU D 400      25.684   6.583  27.797  1.00 30.58     0.000   16.15    4.00
ATOM   3631  N   LEU D 401      29.435   6.368  30.439  1.00 33.96    -0.338    9.00  -17.40
ATOM   3632  HN  LEU D 401      29.380   6.589  29.445  1.00  0.00     0.164    0.00    0.00
ATOM   3633  CA  LEU D 401      30.566   6.881  31.224  1.00 35.31     0.159    9.40    4.00
ATOM   3634  C   LEU D 401      30.301   8.227  31.914  1.00 36.70     0.251    9.82    4.00
ATOM   3635  O   LEU D 401      30.660   8.400  33.075  1.00 36.71    -0.271    8.17  -17.40
ATOM   3636  CB  LEU D 401      31.824   6.999  30.336  1.00 35.09     0.032   12.77    4.00
ATOM   3637  CG  LEU D 401      32.383   5.768  29.608  1.00 35.31     0.002    9.40    4.00
ATOM   3638  CD1 LEU D 401      33.729   6.144  28.929  1.00 35.91     0.000   16.15    4.00
ATOM   3639  CD2 LEU D 401      32.589   4.614  30.582  1.00 34.74     0.000   16.15    4.00
ATOM   3640  N   ASN D 402      29.689   9.181  31.205  1.00 37.05    -0.337    9.00  -17.40
ATOM   3641  HN  ASN D 402      29.434   9.001  30.234  1.00  0.00     0.164    0.00    0.00
ATOM   3642  CA  ASN D 402      29.377  10.490  31.808  1.00 37.51     0.169    9.40    4.00
ATOM   3643  C   ASN D 402      27.887  10.812  31.604  1.00 38.15     0.251    9.82    4.00
ATOM   3644  O   ASN D 402      27.471  11.352  30.569  1.00 37.91    -0.271    8.17  -17.40
ATOM   3645  CB  ASN D 402      30.240  11.598  31.207  1.00 39.99     0.119   12.77    4.00
ATOM   3646  CG  ASN D 402      31.727  11.434  31.513  1.00 43.09     0.230    9.82    4.00
ATOM   3647  OD1 ASN D 402      32.140  11.331  32.664  1.00 45.44    -0.273    8.17  -17.40
ATOM   3648  ND2 ASN D 402      32.545  11.409  30.449  1.00 43.32    -0.369   13.25  -17.40
ATOM   3649 1HD2 ASN D 402      33.538  11.299  30.653  1.00  0.00     0.159    0.00    0.00
ATOM   3650 2HD2 ASN D 402      32.202  11.495  29.492  1.00  0.00     0.159    0.00    0.00
ATOM   3651  N   VAL D 403      27.109  10.481  32.627  1.00 36.19    -0.338    9.00  -17.40
ATOM   3652  HN  VAL D 403      27.549  10.069  33.450  1.00  0.00     0.164    0.00    0.00
ATOM   3653  CA  VAL D 403      25.667  10.669  32.647  1.00 36.68     0.159    9.40    4.00
ATOM   3654  C   VAL D 403      25.114  12.100  32.660  1.00 36.53     0.251    9.82    4.00
ATOM   3655  O   VAL D 403      24.145  12.390  31.960  1.00 35.22    -0.271    8.17  -17.40
ATOM   3656  CB  VAL D 403      25.089   9.889  33.860  1.00 37.09     0.029    9.40    4.00
ATOM   3657  CG1 VAL D 403      23.706  10.388  34.221  1.00 37.48     0.002   16.15    4.00
ATOM   3658  CG2 VAL D 403      25.071   8.389  33.539  1.00 36.68     0.002   16.15    4.00
ATOM   3659  N   LYS D 404      25.725  12.984  33.446  1.00 37.01    -0.338    9.00  -17.40
ATOM   3660  HN  LYS D 404      26.551  12.699  33.973  1.00  0.00     0.164    0.00    0.00
ATOM   3661  CA  LYS D 404      25.232  14.358  33.568  1.00 37.13     0.160    9.40    4.00
ATOM   3662  C   LYS D 404      25.063  15.133  32.262  1.00 36.44     0.254    9.82    4.00
ATOM   3663  O   LYS D 404      24.020  15.754  32.027  1.00 35.97    -0.270    8.17  -17.40
ATOM   3664  CB  LYS D 404      26.113  15.175  34.524  1.00 39.15     0.032   12.77    4.00
ATOM   3665  CG  LYS D 404      25.475  16.521  34.874  1.00 41.46     0.004   12.77    4.00
ATOM   3666  CD  LYS D 404      26.401  17.497  35.586  1.00 44.26     0.032   12.77    4.00
ATOM   3667  CE  LYS D 404      25.742  18.888  35.645  1.00 46.32     0.206   12.77    4.00
ATOM   3668  NZ  LYS D 404      24.371  18.879  36.244  1.00 47.12    -0.064   13.25  -39.20
ATOM   3669  HZ1 LYS D 404      23.935  19.800  36.283  1.00  0.00     0.275    0.00    0.00
ATOM   3670  HZ2 LYS D 404      24.385  18.448  37.168  1.00  0.00     0.275    0.00    0.00
ATOM   3671  HZ3 LYS D 404      23.769  18.216  35.755  1.00  0.00     0.275    0.00    0.00
ATOM   3672  N   PRO D 405      26.092  15.128  31.401  1.00 35.70    -0.312    9.00  -17.40
ATOM   3673  CA  PRO D 405      25.996  15.851  30.126  1.00 34.69     0.163    9.40    4.00
ATOM   3674  C   PRO D 405      24.769  15.386  29.327  1.00 34.07     0.251    9.82    4.00
ATOM   3675  O   PRO D 405      24.000  16.196  28.823  1.00 34.04    -0.271    8.17  -17.40
ATOM   3676  CB  PRO D 405      27.301  15.485  29.421  1.00 34.70     0.034   12.77    4.00
ATOM   3677  CG  PRO D 405      28.244  15.250  30.560  1.00 35.41     0.027   12.77    4.00
ATOM   3678  CD  PRO D 405      27.412  14.495  31.560  1.00 35.42     0.105   12.77    4.00
ATOM   3679  N   ILE D 406      24.610  14.070  29.224  1.00 33.08    -0.338    9.00  -17.40
ATOM   3680  HN  ILE D 406      25.288  13.455  29.674  1.00  0.00     0.164    0.00    0.00
ATOM   3681  CA  ILE D 406      23.498  13.477  28.488  1.00 32.07     0.159    9.40    4.00
ATOM   3682  C   ILE D 406      22.134  13.885  29.072  1.00 33.08     0.251    9.82    4.00
ATOM   3683  O   ILE D 406      21.202  14.228  28.333  1.00 30.77    -0.271    8.17  -17.40
ATOM   3684  CB  ILE D 406      23.619  11.916  28.480  1.00 31.03     0.029    9.40    4.00
ATOM   3685  CG1 ILE D 406      24.930  11.500  27.784  1.00 29.15     0.002   12.77    4.00
ATOM   3686  CG2 ILE D 406      22.404  11.296  27.777  1.00 29.26     0.002   16.15    4.00
ATOM   3687  CD1 ILE D 406      25.197   9.997  27.763  1.00 28.94     0.000   16.15    4.00
ATOM   3688  N   GLU D 407      22.027  13.841  30.401  1.00 34.38    -0.338    9.00  -17.40
ATOM   3689  HN  GLU D 407      22.827  13.543  30.960  1.00  0.00     0.164    0.00    0.00
ATOM   3690  CA  GLU D 407      20.774  14.215  31.073  1.00 35.66     0.160    9.40    4.00
ATOM   3691  C   GLU D 407      20.489  15.715  30.937  1.00 35.69     0.251    9.82    4.00
ATOM   3692  O   GLU D 407      19.332  16.123  30.853  1.00 35.23    -0.271    8.17  -17.40
ATOM   3693  CB  GLU D 407      20.803  13.831  32.558  1.00 37.45     0.043   12.77    4.00
ATOM   3694  CG  GLU D 407      20.682  12.334  32.836  1.00 42.00     0.100   12.77    4.00
ATOM   3695  CD  GLU D 407      20.530  12.012  34.313  1.00 45.37     0.185    9.82    4.00
ATOM   3696  OE1 GLU D 407      20.944  12.831  35.160  1.00 46.88    -0.647    8.17  -18.95
ATOM   3697  OE2 GLU D 407      19.999  10.910  34.618  1.00 48.26    -0.647    8.17  -18.95
ATOM   3698  N   ASP D 408      21.545  16.532  30.928  1.00 35.79    -0.337    9.00  -17.40
ATOM   3699  HN  ASP D 408      22.486  16.149  31.013  1.00  0.00     0.164    0.00    0.00
ATOM   3700  CA  ASP D 408      21.353  17.982  30.796  1.00 35.85     0.170    9.40    4.00
ATOM   3701  C   ASP D 408      20.773  18.283  29.418  1.00 34.65     0.251    9.82    4.00
ATOM   3702  O   ASP D 408      19.834  19.053  29.291  1.00 34.70    -0.271    8.17  -17.40
ATOM   3703  CB  ASP D 408      22.671  18.754  30.984  1.00 36.65     0.129   12.77    4.00
ATOM   3704  CG  ASP D 408      23.133  18.816  32.445  1.00 38.98     0.188    9.82    4.00
ATOM   3705  OD1 ASP D 408      22.284  18.803  33.360  1.00 39.66    -0.647    8.17  -18.95
ATOM   3706  OD2 ASP D 408      24.365  18.899  32.680  1.00 40.65    -0.647    8.17  -18.95
ATOM   3707  N   ILE D 409      21.343  17.672  28.383  1.00 33.86    -0.338    9.00  -17.40
ATOM   3708  HN  ILE D 409      22.137  17.050  28.534  1.00  0.00     0.164    0.00    0.00
ATOM   3709  CA  ILE D 409      20.831  17.891  27.022  1.00 32.51     0.159    9.40    4.00
ATOM   3710  C   ILE D 409      19.384  17.389  26.910  1.00 32.74     0.251    9.82    4.00
ATOM   3711  O   ILE D 409      18.520  18.076  26.358  1.00 32.57    -0.271    8.17  -17.40
ATOM   3712  CB  ILE D 409      21.679  17.175  25.974  1.00 32.26     0.029    9.40    4.00
ATOM   3713  CG1 ILE D 409      23.084  17.763  25.907  1.00 30.73     0.002   12.77    4.00
ATOM   3714  CG2 ILE D 409      20.997  17.278  24.621  1.00 31.64     0.002   16.15    4.00
ATOM   3715  CD1 ILE D 409      24.046  16.935  25.075  1.00 29.36     0.000   16.15    4.00
ATOM   3716  N   GLN D 410      19.137  16.187  27.436  1.00 31.42    -0.338    9.00  -17.40
ATOM   3717  HN  GLN D 410      19.898  15.673  27.880  1.00  0.00     0.164    0.00    0.00
ATOM   3718  CA  GLN D 410      17.797  15.586  27.392  1.00 31.61     0.160    9.40    4.00
ATOM   3719  C   GLN D 410      16.781  16.487  28.101  1.00 30.74     0.251    9.82    4.00
ATOM   3720  O   GLN D 410      15.629  16.571  27.707  1.00 29.77    -0.271    8.17  -17.40
ATOM   3721  CB  GLN D 410      17.795  14.188  28.037  1.00 31.16     0.042   12.77    4.00
ATOM   3722  CG  GLN D 410      16.408  13.540  28.069  1.00 31.42     0.090   12.77    4.00
ATOM   3723  CD  GLN D 410      16.328  12.266  28.898  1.00 31.81     0.227    9.82    4.00
ATOM   3724  OE1 GLN D 410      16.582  12.252  30.093  1.00 35.06    -0.273    8.17  -17.40
ATOM   3725  NE2 GLN D 410      15.932  11.173  28.235  1.00 30.76    -0.369   13.25  -17.40
ATOM   3726 1HE2 GLN D 410      15.878  10.319  28.791  1.00  0.00     0.159    0.00    0.00
ATOM   3727 2HE2 GLN D 410      15.720  11.185  27.237  1.00  0.00     0.159    0.00    0.00
ATOM   3728  N   ASP D 411      17.214  17.157  29.160  1.00 33.19    -0.337    9.00  -17.40
ATOM   3729  HN  ASP D 411      18.178  17.049  29.476  1.00  0.00     0.164    0.00    0.00
ATOM   3730  CA  ASP D 411      16.303  18.052  29.872  1.00 34.99     0.170    9.40    4.00
ATOM   3731  C   ASP D 411      15.890  19.214  28.957  1.00 34.05     0.252    9.82    4.00
ATOM   3732  O   ASP D 411      14.746  19.641  28.986  1.00 33.11    -0.271    8.17  -17.40
ATOM   3733  CB  ASP D 411      16.939  18.581  31.153  1.00 38.14     0.129   12.77    4.00
ATOM   3734  CG  ASP D 411      16.786  17.612  32.328  1.00 43.24     0.188    9.82    4.00
ATOM   3735  OD1 ASP D 411      16.084  16.588  32.192  1.00 45.62    -0.647    8.17  -18.95
ATOM   3736  OD2 ASP D 411      17.365  17.887  33.407  1.00 45.70    -0.647    8.17  -18.95
ATOM   3737  N   ASN D 412      16.821  19.722  28.148  1.00 34.22    -0.337    9.00  -17.40
ATOM   3738  HN  ASN D 412      17.773  19.355  28.164  1.00  0.00     0.164    0.00    0.00
ATOM   3739  CA  ASN D 412      16.463  20.815  27.233  1.00 34.81     0.169    9.40    4.00
ATOM   3740  C   ASN D 412      15.496  20.296  26.167  1.00 33.48     0.251    9.82    4.00
ATOM   3741  O   ASN D 412      14.528  20.974  25.811  1.00 32.55    -0.271    8.17  -17.40
ATOM   3742  CB  ASN D 412      17.697  21.407  26.551  1.00 36.59     0.119   12.77    4.00
ATOM   3743  CG  ASN D 412      18.544  22.240  27.493  1.00 38.49     0.230    9.82    4.00
ATOM   3744  OD1 ASN D 412      18.030  22.867  28.421  1.00 39.57    -0.273    8.17  -17.40
ATOM   3745  ND2 ASN D 412      19.849  22.259  27.250  1.00 39.26    -0.369   13.25  -17.40
ATOM   3746 1HD2 ASN D 412      20.274  21.740  26.482  1.00  0.00     0.159    0.00    0.00
ATOM   3747 2HD2 ASN D 412      20.419  22.819  27.884  1.00  0.00     0.159    0.00    0.00
ATOM   3748  N   LEU D 413      15.767  19.087  25.677  1.00 31.59    -0.338    9.00  -17.40
ATOM   3749  HN  LEU D 413      16.583  18.582  26.023  1.00  0.00     0.164    0.00    0.00
ATOM   3750  CA  LEU D 413      14.924  18.464  24.654  1.00 30.39     0.159    9.40    4.00
ATOM   3751  C   LEU D 413      13.508  18.197  25.161  1.00 29.45     0.251    9.82    4.00
ATOM   3752  O   LEU D 413      12.544  18.326  24.409  1.00 29.52    -0.271    8.17  -17.40
ATOM   3753  CB  LEU D 413      15.545  17.136  24.199  1.00 30.43     0.032   12.77    4.00
ATOM   3754  CG  LEU D 413      16.893  17.164  23.471  1.00 30.40     0.002    9.40    4.00
ATOM   3755  CD1 LEU D 413      17.484  15.752  23.472  1.00 29.99     0.000   16.15    4.00
ATOM   3756  CD2 LEU D 413      16.714  17.690  22.033  1.00 29.48     0.000   16.15    4.00
ATOM   3757  N   LEU D 414      13.392  17.816  26.431  1.00 29.64    -0.338    9.00  -17.40
ATOM   3758  HN  LEU D 414      14.232  17.703  26.998  1.00  0.00     0.164    0.00    0.00
ATOM   3759  CA  LEU D 414      12.083  17.556  27.029  1.00 29.40     0.159    9.40    4.00
ATOM   3760  C   LEU D 414      11.278  18.860  27.147  1.00 30.34     0.251    9.82    4.00
ATOM   3761  O   LEU D 414      10.089  18.883  26.847  1.00 30.34    -0.271    8.17  -17.40
ATOM   3762  CB  LEU D 414      12.250  16.902  28.415  1.00 28.70     0.032   12.77    4.00
ATOM   3763  CG  LEU D 414      12.764  15.442  28.437  1.00 28.45     0.002    9.40    4.00
ATOM   3764  CD1 LEU D 414      13.244  15.057  29.844  1.00 24.81     0.000   16.15    4.00
ATOM   3765  CD2 LEU D 414      11.646  14.504  27.970  1.00 26.42     0.000   16.15    4.00
ATOM   3766  N   GLN D 415      11.940  19.942  27.564  1.00 31.31    -0.338    9.00  -17.40
ATOM   3767  HN  GLN D 415      12.927  19.862  27.810  1.00  0.00     0.164    0.00    0.00
ATOM   3768  CA  GLN D 415      11.271  21.247  27.675  1.00 33.48     0.160    9.40    4.00
ATOM   3769  C   GLN D 415      10.812  21.670  26.280  1.00 32.71     0.251    9.82    4.00
ATOM   3770  O   GLN D 415       9.726  22.213  26.118  1.00 33.08    -0.271    8.17  -17.40
ATOM   3771  CB  GLN D 415      12.213  22.322  28.254  1.00 35.59     0.042   12.77    4.00
ATOM   3772  CG  GLN D 415      12.549  22.172  29.738  1.00 41.42     0.090   12.77    4.00
ATOM   3773  CD  GLN D 415      13.362  23.330  30.321  1.00 44.76     0.227    9.82    4.00
ATOM   3774  OE1 GLN D 415      14.261  23.125  31.126  1.00 48.70    -0.273    8.17  -17.40
ATOM   3775  NE2 GLN D 415      13.027  24.564  29.916  1.00 46.78    -0.369   13.25  -17.40
ATOM   3776 1HE2 GLN D 415      13.569  25.336  30.305  1.00  0.00     0.159    0.00    0.00
ATOM   3777 2HE2 GLN D 415      12.278  24.735  29.245  1.00  0.00     0.159    0.00    0.00
ATOM   3778  N   ALA D 416      11.654  21.412  25.282  1.00 32.38    -0.338    9.00  -17.40
ATOM   3779  HN  ALA D 416      12.544  20.957  25.484  1.00  0.00     0.164    0.00    0.00
ATOM   3780  CA  ALA D 416      11.329  21.767  23.906  1.00 31.50     0.159    9.40    4.00
ATOM   3781  C   ALA D 416      10.167  20.917  23.400  1.00 31.80     0.251    9.82    4.00
ATOM   3782  O   ALA D 416       9.312  21.409  22.684  1.00 32.18    -0.271    8.17  -17.40
ATOM   3783  CB  ALA D 416      12.551  21.564  23.010  1.00 30.85     0.034   16.15    4.00
ATOM   3784  N   LEU D 417      10.140  19.640  23.778  1.00 31.85    -0.338    9.00  -17.40
ATOM   3785  HN  LEU D 417      10.883  19.271  24.372  1.00  0.00     0.164    0.00    0.00
ATOM   3786  CA  LEU D 417       9.053  18.765  23.347  1.00 31.78     0.159    9.40    4.00
ATOM   3787  C   LEU D 417       7.754  19.138  24.070  1.00 32.09     0.251    9.82    4.00
ATOM   3788  O   LEU D 417       6.669  19.064  23.505  1.00 31.84    -0.271    8.17  -17.40
ATOM   3789  CB  LEU D 417       9.389  17.303  23.643  1.00 31.19     0.032   12.77    4.00
ATOM   3790  CG  LEU D 417       8.264  16.308  23.364  1.00 30.41     0.002    9.40    4.00
ATOM   3791  CD1 LEU D 417       7.900  16.291  21.875  1.00 30.83     0.000   16.15    4.00
ATOM   3792  CD2 LEU D 417       8.725  14.927  23.825  1.00 31.38     0.000   16.15    4.00
ATOM   3793  N   GLU D 418       7.891  19.525  25.333  1.00 32.45    -0.338    9.00  -17.40
ATOM   3794  HN  GLU D 418       8.821  19.538  25.751  1.00  0.00     0.164    0.00    0.00
ATOM   3795  CA  GLU D 418       6.747  19.931  26.136  1.00 34.63     0.160    9.40    4.00
ATOM   3796  C   GLU D 418       6.099  21.156  25.457  1.00 34.44     0.251    9.82    4.00
ATOM   3797  O   GLU D 418       4.895  21.181  25.223  1.00 34.52    -0.271    8.17  -17.40
ATOM   3798  CB  GLU D 418       7.198  20.276  27.561  1.00 35.78     0.043   12.77    4.00
ATOM   3799  CG  GLU D 418       6.070  20.319  28.589  1.00 39.99     0.100   12.77    4.00
ATOM   3800  CD  GLU D 418       6.513  20.802  29.972  1.00 43.15     0.185    9.82    4.00
ATOM   3801  OE1 GLU D 418       7.730  20.921  30.223  1.00 44.54    -0.647    8.17  -18.95
ATOM   3802  OE2 GLU D 418       5.626  21.053  30.817  1.00 46.42    -0.647    8.17  -18.95
ATOM   3803  N   LEU D 419       6.905  22.167  25.144  1.00 34.85    -0.338    9.00  -17.40
ATOM   3804  HN  LEU D 419       7.902  22.109  25.353  1.00  0.00     0.164    0.00    0.00
ATOM   3805  CA  LEU D 419       6.360  23.366  24.498  1.00 35.01     0.159    9.40    4.00
ATOM   3806  C   LEU D 419       5.773  23.043  23.109  1.00 34.95     0.251    9.82    4.00
ATOM   3807  O   LEU D 419       4.721  23.566  22.732  1.00 34.19    -0.271    8.17  -17.40
ATOM   3808  CB  LEU D 419       7.440  24.452  24.376  1.00 35.77     0.032   12.77    4.00
ATOM   3809  CG  LEU D 419       7.014  25.792  23.746  1.00 36.88     0.002    9.40    4.00
ATOM   3810  CD1 LEU D 419       5.792  26.346  24.474  1.00 35.52     0.000   16.15    4.00
ATOM   3811  CD2 LEU D 419       8.162  26.793  23.804  1.00 34.90     0.000   16.15    4.00
ATOM   3812  N   GLN D 420       6.451  22.171  22.364  1.00 33.91    -0.338    9.00  -17.40
ATOM   3813  HN  GLN D 420       7.312  21.760  22.724  1.00  0.00     0.164    0.00    0.00
ATOM   3814  CA  GLN D 420       5.968  21.798  21.030  1.00 34.46     0.160    9.40    4.00
ATOM   3815  C   GLN D 420       4.562  21.201  21.091  1.00 34.50     0.251    9.82    4.00
ATOM   3816  O   GLN D 420       3.677  21.602  20.332  1.00 33.18    -0.271    8.17  -17.40
ATOM   3817  CB  GLN D 420       6.923  20.792  20.381  1.00 34.31     0.042   12.77    4.00
ATOM   3818  CG  GLN D 420       6.393  20.122  19.114  1.00 34.03     0.090   12.77    4.00
ATOM   3819  CD  GLN D 420       6.377  21.045  17.906  1.00 33.84     0.227    9.82    4.00
ATOM   3820  OE1 GLN D 420       7.079  22.059  17.889  1.00 33.92    -0.273    8.17  -17.40
ATOM   3821  NE2 GLN D 420       5.601  20.693  16.888  1.00 32.92    -0.369   13.25  -17.40
ATOM   3822 1HE2 GLN D 420       5.020  19.854  16.902  1.00  0.00     0.159    0.00    0.00
ATOM   3823 2HE2 GLN D 420       5.590  21.312  16.078  1.00  0.00     0.159    0.00    0.00
ATOM   3824  N   LEU D 421       4.364  20.245  21.996  1.00 34.62    -0.338    9.00  -17.40
ATOM   3825  HN  LEU D 421       5.130  19.955  22.605  1.00  0.00     0.164    0.00    0.00
ATOM   3826  CA  LEU D 421       3.056  19.610  22.121  1.00 35.17     0.159    9.40    4.00
ATOM   3827  C   LEU D 421       1.958  20.583  22.589  1.00 36.09     0.251    9.82    4.00
ATOM   3828  O   LEU D 421       0.838  20.522  22.103  1.00 35.69    -0.271    8.17  -17.40
ATOM   3829  CB  LEU D 421       3.142  18.395  23.055  1.00 31.91     0.032   12.77    4.00
ATOM   3830  CG  LEU D 421       3.973  17.201  22.564  1.00 31.75     0.002    9.40    4.00
ATOM   3831  CD1 LEU D 421       3.985  16.153  23.672  1.00 28.88     0.000   16.15    4.00
ATOM   3832  CD2 LEU D 421       3.419  16.600  21.275  1.00 30.12     0.000   16.15    4.00
ATOM   3833  N   LYS D 422       2.283  21.477  23.524  1.00 38.41    -0.338    9.00  -17.40
ATOM   3834  HN  LYS D 422       3.224  21.477  23.919  1.00  0.00     0.164    0.00    0.00
ATOM   3835  CA  LYS D 422       1.294  22.464  23.991  1.00 40.27     0.159    9.40    4.00
ATOM   3836  C   LYS D 422       0.883  23.357  22.811  1.00 40.47     0.251    9.82    4.00
ATOM   3837  O   LYS D 422      -0.293  23.637  22.623  1.00 40.89    -0.271    8.17  -17.40
ATOM   3838  CB  LYS D 422       1.857  23.341  25.121  1.00 41.73     0.032   12.77    4.00
ATOM   3839  CG  LYS D 422       2.000  22.691  26.512  1.00 43.34     0.004   12.77    4.00
ATOM   3840  CD  LYS D 422       2.572  23.713  27.519  1.00 46.21     0.032   12.77    4.00
ATOM   3841  CE  LYS D 422       3.105  23.083  28.818  1.00 47.25     0.206   12.77    4.00
ATOM   3842  NZ  LYS D 422       3.811  24.104  29.676  1.00 50.16    -0.064   13.25  -39.20
ATOM   3843  HZ1 LYS D 422       4.164  23.686  30.537  1.00  0.00     0.275    0.00    0.00
ATOM   3844  HZ2 LYS D 422       3.213  24.908  29.868  1.00  0.00     0.275    0.00    0.00
ATOM   3845  HZ3 LYS D 422       4.552  24.578  29.159  1.00  0.00     0.275    0.00    0.00
ATOM   3846  N   LEU D 423       1.863  23.791  22.020  1.00 41.28    -0.338    9.00  -17.40
ATOM   3847  HN  LEU D 423       2.825  23.516  22.219  1.00  0.00     0.164    0.00    0.00
ATOM   3848  CA  LEU D 423       1.586  24.658  20.865  1.00 42.52     0.159    9.40    4.00
ATOM   3849  C   LEU D 423       0.935  23.921  19.686  1.00 42.71     0.251    9.82    4.00
ATOM   3850  O   LEU D 423      -0.011  24.416  19.093  1.00 42.54    -0.271    8.17  -17.40
ATOM   3851  CB  LEU D 423       2.876  25.348  20.377  1.00 42.74     0.032   12.77    4.00
ATOM   3852  CG  LEU D 423       3.481  26.529  21.153  1.00 43.22     0.002    9.40    4.00
ATOM   3853  CD1 LEU D 423       4.843  26.896  20.567  1.00 41.52     0.000   16.15    4.00
ATOM   3854  CD2 LEU D 423       2.529  27.726  21.113  1.00 43.18     0.000   16.15    4.00
ATOM   3855  N   ASN D 424       1.441  22.736  19.362  1.00 43.55    -0.337    9.00  -17.40
ATOM   3856  HN  ASN D 424       2.207  22.346  19.912  1.00  0.00     0.164    0.00    0.00
ATOM   3857  CA  ASN D 424       0.910  21.984  18.223  1.00 43.75     0.169    9.40    4.00
ATOM   3858  C   ASN D 424      -0.370  21.193  18.490  1.00 44.26     0.251    9.82    4.00
ATOM   3859  O   ASN D 424      -1.140  20.919  17.574  1.00 44.02    -0.271    8.17  -17.40
ATOM   3860  CB  ASN D 424       1.978  21.029  17.698  1.00 44.38     0.119   12.77    4.00
ATOM   3861  CG  ASN D 424       1.905  20.851  16.203  1.00 44.93     0.230    9.82    4.00
ATOM   3862  OD1 ASN D 424       2.405  19.874  15.663  1.00 45.31    -0.273    8.17  -17.40
ATOM   3863  ND2 ASN D 424       1.291  21.814  15.519  1.00 45.59    -0.369   13.25  -17.40
ATOM   3864 1HD2 ASN D 424       0.874  22.629  15.969  1.00  0.00     0.159    0.00    0.00
ATOM   3865 2HD2 ASN D 424       1.242  21.694  14.507  1.00  0.00     0.159    0.00    0.00
ATOM   3866  N   HIS D 425      -0.585  20.821  19.744  1.00 44.74    -0.337    9.00  -17.40
ATOM   3867  HN  HIS D 425       0.088  21.072  20.468  1.00  0.00     0.164    0.00    0.00
ATOM   3868  CA  HIS D 425      -1.776  20.056  20.099  1.00 46.06     0.166    9.40    4.00
ATOM   3869  C   HIS D 425      -2.445  20.667  21.344  1.00 47.60     0.254    9.82    4.00
ATOM   3870  O   HIS D 425      -2.444  20.060  22.416  1.00 46.87    -0.270    8.17  -17.40
ATOM   3871  CB  HIS D 425      -1.388  18.601  20.373  1.00 45.67     0.077   12.77    4.00
ATOM   3872  CG  HIS D 425      -0.843  17.861  19.180  1.00 45.59     0.054    7.26    0.60
ATOM   3873  ND1 HIS D 425       0.482  17.907  18.813  1.00 45.02    -0.340    9.25  -17.40
ATOM   3874  HD1 HIS D 425       1.205  18.469  19.262  1.00  0.00     0.167    0.00    0.00
ATOM   3875  CD2 HIS D 425      -1.453  17.001  18.321  1.00 45.47     0.086   10.80    0.60
ATOM   3876  CE1 HIS D 425       0.662  17.098  17.777  1.00 44.53     0.151   10.80    0.60
ATOM   3877  NE2 HIS D 425      -0.490  16.539  17.463  1.00 45.40    -0.336    9.25  -17.40
ATOM   3878  HE2 HIS D 425      -0.640  15.872  16.706  1.00  0.00     0.168    0.00    0.00
ATOM   3879  N   PRO D 426      -3.040  21.871  21.210  1.00 49.52    -0.312    9.00  -17.40
ATOM   3880  CA  PRO D 426      -3.705  22.574  22.321  1.00 50.91     0.163    9.40    4.00
ATOM   3881  C   PRO D 426      -4.894  21.918  23.032  1.00 51.84     0.251    9.82    4.00
ATOM   3882  O   PRO D 426      -5.127  22.186  24.205  1.00 52.62    -0.271    8.17  -17.40
ATOM   3883  CB  PRO D 426      -4.081  23.920  21.702  1.00 50.36     0.034   12.77    4.00
ATOM   3884  CG  PRO D 426      -4.328  23.567  20.263  1.00 50.80     0.027   12.77    4.00
ATOM   3885  CD  PRO D 426      -3.159  22.646  19.961  1.00 50.19     0.105   12.77    4.00
ATOM   3886  N   GLU D 427      -5.640  21.064  22.339  1.00 53.58    -0.338    9.00  -17.40
ATOM   3887  HN  GLU D 427      -5.396  20.859  21.370  1.00  0.00     0.164    0.00    0.00
ATOM   3888  CA  GLU D 427      -6.806  20.412  22.940  1.00 54.71     0.160    9.40    4.00
ATOM   3889  C   GLU D 427      -6.553  19.025  23.538  1.00 54.44     0.251    9.82    4.00
ATOM   3890  O   GLU D 427      -7.357  18.529  24.330  1.00 54.09    -0.271    8.17  -17.40
ATOM   3891  CB  GLU D 427      -7.934  20.331  21.907  1.00 57.21     0.043   12.77    4.00
ATOM   3892  CG  GLU D 427      -8.821  21.579  21.860  1.00 60.83     0.100   12.77    4.00
ATOM   3893  CD  GLU D 427      -9.601  21.722  20.551  1.00 63.24     0.185    9.82    4.00
ATOM   3894  OE1 GLU D 427     -10.182  20.731  20.067  1.00 64.56    -0.647    8.17  -18.95
ATOM   3895  OE2 GLU D 427      -9.636  22.857  20.010  1.00 64.72    -0.647    8.17  -18.95
ATOM   3896  N   SER D 428      -5.437  18.406  23.165  1.00 53.80    -0.336    9.00  -17.40
ATOM   3897  HN  SER D 428      -4.801  18.871  22.518  1.00  0.00     0.164    0.00    0.00
ATOM   3898  CA  SER D 428      -5.101  17.069  23.664  1.00 53.02     0.189    9.40    4.00
ATOM   3899  C   SER D 428      -4.490  17.111  25.062  1.00 52.14     0.254    9.82    4.00
ATOM   3900  O   SER D 428      -3.365  17.584  25.252  1.00 53.19    -0.270    8.17  -17.40
ATOM   3901  CB  SER D 428      -4.109  16.409  22.727  1.00 53.37     0.169   12.77    4.00
ATOM   3902  OG  SER D 428      -2.887  17.116  22.786  1.00 55.56    -0.380   11.04  -17.40
ATOM   3903  HG  SER D 428      -2.265  16.702  22.199  1.00  0.00     0.211    0.00    0.00
ATOM   3904  N   SER D 429      -5.223  16.588  26.033  1.00 49.87    -0.335    9.00  -17.40
ATOM   3905  HN  SER D 429      -6.131  16.179  25.810  1.00  0.00     0.164    0.00    0.00
ATOM   3906  CA  SER D 429      -4.758  16.585  27.413  1.00 48.56     0.189    9.40    4.00
ATOM   3907  C   SER D 429      -3.722  15.509  27.738  1.00 46.55     0.253    9.82    4.00
ATOM   3908  O   SER D 429      -3.741  14.419  27.178  1.00 46.70    -0.270    8.17  -17.40
ATOM   3909  CB  SER D 429      -5.962  16.432  28.343  1.00 49.36     0.169   12.77    4.00
ATOM   3910  OG  SER D 429      -6.894  15.522  27.788  1.00 51.45    -0.380   11.04  -17.40
ATOM   3911  HG  SER D 429      -7.642  15.427  28.366  1.00  0.00     0.211    0.00    0.00
ATOM   3912  N   GLN D 430      -2.818  15.846  28.651  1.00 44.51    -0.337    9.00  -17.40
ATOM   3913  HN  GLN D 430      -2.845  16.782  29.056  1.00  0.00     0.164    0.00    0.00
ATOM   3914  CA  GLN D 430      -1.787  14.911  29.089  1.00 42.35     0.160    9.40    4.00
ATOM   3915  C   GLN D 430      -1.021  14.240  27.931  1.00 40.10     0.251    9.82    4.00
ATOM   3916  O   GLN D 430      -0.569  13.110  28.066  1.00 39.18    -0.271    8.17  -17.40
ATOM   3917  CB  GLN D 430      -2.444  13.829  29.959  1.00 44.25     0.042   12.77    4.00
ATOM   3918  CG  GLN D 430      -3.101  14.339  31.245  1.00 47.05     0.090   12.77    4.00
ATOM   3919  CD  GLN D 430      -2.082  14.856  32.254  1.00 49.94     0.227    9.82    4.00
ATOM   3920  OE1 GLN D 430      -0.946  14.346  32.318  1.00 50.51    -0.273    8.17  -17.40
ATOM   3921  NE2 GLN D 430      -2.465  15.846  33.044  1.00 49.91    -0.369   13.25  -17.40
ATOM   3922 1HE2 GLN D 430      -1.783  16.192  33.719  1.00  0.00     0.159    0.00    0.00
ATOM   3923 2HE2 GLN D 430      -3.394  16.263  32.992  1.00  0.00     0.159    0.00    0.00
ATOM   3924  N   LEU D 431      -0.863  14.933  26.807  1.00 36.95    -0.338    9.00  -17.40
ATOM   3925  HN  LEU D 431      -1.225  15.884  26.736  1.00  0.00     0.164    0.00    0.00
ATOM   3926  CA  LEU D 431      -0.167  14.325  25.673  1.00 34.71     0.159    9.40    4.00
ATOM   3927  C   LEU D 431       1.320  14.069  25.974  1.00 33.89     0.251    9.82    4.00
ATOM   3928  O   LEU D 431       1.855  13.029  25.606  1.00 33.10    -0.271    8.17  -17.40
ATOM   3929  CB  LEU D 431      -0.313  15.195  24.417  1.00 32.99     0.032   12.77    4.00
ATOM   3930  CG  LEU D 431       0.161  14.601  23.081  1.00 33.96     0.002    9.40    4.00
ATOM   3931  CD1 LEU D 431      -0.580  13.301  22.780  1.00 30.74     0.000   16.15    4.00
ATOM   3932  CD2 LEU D 431      -0.068  15.614  21.948  1.00 31.84     0.000   16.15    4.00
ATOM   3933  N   PHE D 432       1.965  15.017  26.649  1.00 31.79    -0.337    9.00  -17.40
ATOM   3934  HN  PHE D 432       1.461  15.857  26.933  1.00  0.00     0.164    0.00    0.00
ATOM   3935  CA  PHE D 432       3.370  14.883  26.990  1.00 31.56     0.164    9.40    4.00
ATOM   3936  C   PHE D 432       3.538  13.611  27.836  1.00 31.07     0.251    9.82    4.00
ATOM   3937  O   PHE D 432       4.366  12.755  27.514  1.00 30.93    -0.271    8.17  -17.40
ATOM   3938  CB  PHE D 432       3.841  16.139  27.739  1.00 31.02     0.058   12.77    4.00
ATOM   3939  CG  PHE D 432       5.310  16.155  28.086  1.00 31.76    -0.020    7.26    0.60
ATOM   3940  CD1 PHE D 432       6.296  16.152  27.112  1.00 31.44    -0.004   10.80    0.60
ATOM   3941  CD2 PHE D 432       5.693  16.226  29.424  1.00 32.82    -0.004   10.80    0.60
ATOM   3942  CE1 PHE D 432       7.653  16.225  27.461  1.00 30.95    -0.000   10.80    0.60
ATOM   3943  CE2 PHE D 432       7.046  16.298  29.782  1.00 32.92    -0.000   10.80    0.60
ATOM   3944  CZ  PHE D 432       8.024  16.298  28.800  1.00 31.75     0.000   10.80    0.60
ATOM   3945  N   ALA D 433       2.728  13.471  28.884  1.00 30.03    -0.338    9.00  -17.40
ATOM   3946  HN  ALA D 433       2.051  14.205  29.092  1.00  0.00     0.164    0.00    0.00
ATOM   3947  CA  ALA D 433       2.786  12.287  29.745  1.00 29.62     0.159    9.40    4.00
ATOM   3948  C   ALA D 433       2.503  10.993  28.971  1.00 29.65     0.251    9.82    4.00
ATOM   3949  O   ALA D 433       3.226  10.016  29.118  1.00 29.98    -0.271    8.17  -17.40
ATOM   3950  CB  ALA D 433       1.801  12.426  30.897  1.00 28.50     0.034   16.15    4.00
ATOM   3951  N   LYS D 434       1.448  10.991  28.152  1.00 30.41    -0.338    9.00  -17.40
ATOM   3952  HN  LYS D 434       0.871  11.829  28.082  1.00  0.00     0.164    0.00    0.00
ATOM   3953  CA  LYS D 434       1.098   9.812  27.349  1.00 31.27     0.159    9.40    4.00
ATOM   3954  C   LYS D 434       2.233   9.451  26.370  1.00 30.15     0.251    9.82    4.00
ATOM   3955  O   LYS D 434       2.417   8.286  26.032  1.00 30.32    -0.271    8.17  -17.40
ATOM   3956  CB  LYS D 434      -0.182  10.049  26.548  1.00 32.37     0.032   12.77    4.00
ATOM   3957  CG  LYS D 434      -1.517  10.175  27.316  1.00 35.09     0.004   12.77    4.00
ATOM   3958  CD  LYS D 434      -2.575  10.618  26.293  1.00 37.19     0.032   12.77    4.00
ATOM   3959  CE  LYS D 434      -4.002  10.715  26.793  1.00 40.12     0.206   12.77    4.00
ATOM   3960  NZ  LYS D 434      -4.872  10.839  25.583  1.00 41.78    -0.064   13.25  -39.20
ATOM   3961  HZ1 LYS D 434      -5.833  10.904  25.920  1.00  0.00     0.275    0.00    0.00
ATOM   3962  HZ2 LYS D 434      -4.732  10.088  24.907  1.00  0.00     0.275    0.00    0.00
ATOM   3963  HZ3 LYS D 434      -4.606  11.611  24.972  1.00  0.00     0.275    0.00    0.00
ATOM   3964  N   LEU D 435       2.978  10.449  25.901  1.00 30.08    -0.338    9.00  -17.40
ATOM   3965  HN  LEU D 435       2.781  11.404  26.199  1.00  0.00     0.164    0.00    0.00
ATOM   3966  CA  LEU D 435       4.078  10.198  24.962  1.00 30.30     0.159    9.40    4.00
ATOM   3967  C   LEU D 435       5.295   9.599  25.672  1.00 30.42     0.251    9.82    4.00
ATOM   3968  O   LEU D 435       5.864   8.608  25.221  1.00 30.16    -0.271    8.17  -17.40
ATOM   3969  CB  LEU D 435       4.478  11.492  24.231  1.00 28.84     0.032   12.77    4.00
ATOM   3970  CG  LEU D 435       5.599  11.407  23.184  1.00 29.28     0.002    9.40    4.00
ATOM   3971  CD1 LEU D 435       5.337  10.221  22.234  1.00 26.46     0.000   16.15    4.00
ATOM   3972  CD2 LEU D 435       5.711  12.740  22.415  1.00 26.17     0.000   16.15    4.00
ATOM   3973  N   LEU D 436       5.684  10.191  26.797  1.00 30.92    -0.338    9.00  -17.40
ATOM   3974  HN  LEU D 436       5.178  11.005  27.147  1.00  0.00     0.164    0.00    0.00
ATOM   3975  CA  LEU D 436       6.838   9.674  27.533  1.00 30.87     0.159    9.40    4.00
ATOM   3976  C   LEU D 436       6.581   8.217  27.957  1.00 30.86     0.251    9.82    4.00
ATOM   3977  O   LEU D 436       7.509   7.402  27.970  1.00 30.31    -0.271    8.17  -17.40
ATOM   3978  CB  LEU D 436       7.141  10.566  28.743  1.00 30.70     0.032   12.77    4.00
ATOM   3979  CG  LEU D 436       7.585  11.995  28.404  1.00 31.99     0.002    9.40    4.00
ATOM   3980  CD1 LEU D 436       7.710  12.799  29.688  1.00 32.92     0.000   16.15    4.00
ATOM   3981  CD2 LEU D 436       8.918  11.988  27.649  1.00 32.89     0.000   16.15    4.00
ATOM   3982  N   GLN D 437       5.321   7.902  28.273  1.00 30.03    -0.338    9.00  -17.40
ATOM   3983  HN  GLN D 437       4.602   8.624  28.237  1.00  0.00     0.164    0.00    0.00
ATOM   3984  CA  GLN D 437       4.951   6.542  28.670  1.00 29.94     0.160    9.40    4.00
ATOM   3985  C   GLN D 437       5.333   5.541  27.577  1.00 29.55     0.251    9.82    4.00
ATOM   3986  O   GLN D 437       5.729   4.415  27.873  1.00 29.31    -0.271    8.17  -17.40
ATOM   3987  CB  GLN D 437       3.436   6.440  28.928  1.00 31.08     0.042   12.77    4.00
ATOM   3988  CG  GLN D 437       2.946   5.025  29.301  1.00 32.25     0.090   12.77    4.00
ATOM   3989  CD  GLN D 437       3.481   4.545  30.652  1.00 35.66     0.227    9.82    4.00
ATOM   3990  OE1 GLN D 437       4.192   3.527  30.736  1.00 36.31    -0.273    8.17  -17.40
ATOM   3991  NE2 GLN D 437       3.141   5.276  31.715  1.00 31.86    -0.369   13.25  -17.40
ATOM   3992 1HE2 GLN D 437       2.558   6.110  31.646  1.00  0.00     0.159    0.00    0.00
ATOM   3993 2HE2 GLN D 437       3.498   4.956  32.615  1.00  0.00     0.159    0.00    0.00
ATOM   3994  N   LYS D 438       5.207   5.958  26.317  1.00 29.37    -0.338    9.00  -17.40
ATOM   3995  HN  LYS D 438       4.869   6.902  26.128  1.00  0.00     0.164    0.00    0.00
ATOM   3996  CA  LYS D 438       5.549   5.076  25.205  1.00 28.89     0.159    9.40    4.00
ATOM   3997  C   LYS D 438       7.033   4.673  25.193  1.00 29.09     0.251    9.82    4.00
ATOM   3998  O   LYS D 438       7.404   3.667  24.594  1.00 27.65    -0.271    8.17  -17.40
ATOM   3999  CB  LYS D 438       5.169   5.730  23.863  1.00 29.60     0.032   12.77    4.00
ATOM   4000  CG  LYS D 438       3.664   5.896  23.639  1.00 28.86     0.004   12.77    4.00
ATOM   4001  CD  LYS D 438       2.904   4.578  23.754  1.00 30.37     0.032   12.77    4.00
ATOM   4002  CE  LYS D 438       1.399   4.829  23.659  1.00 31.85     0.206   12.77    4.00
ATOM   4003  NZ  LYS D 438       0.557   3.648  24.064  1.00 32.90    -0.064   13.25  -39.20
ATOM   4004  HZ1 LYS D 438      -0.447   3.815  24.001  1.00  0.00     0.275    0.00    0.00
ATOM   4005  HZ2 LYS D 438       0.810   3.332  25.000  1.00  0.00     0.275    0.00    0.00
ATOM   4006  HZ3 LYS D 438       0.817   2.821  23.527  1.00  0.00     0.275    0.00    0.00
ATOM   4007  N   MET D 439       7.877   5.447  25.867  1.00 29.13    -0.337    9.00  -17.40
ATOM   4008  HN  MET D 439       7.535   6.278  26.350  1.00  0.00     0.164    0.00    0.00
ATOM   4009  CA  MET D 439       9.291   5.104  25.914  1.00 30.20     0.160    9.40    4.00
ATOM   4010  C   MET D 439       9.506   3.821  26.715  1.00 30.71     0.251    9.82    4.00
ATOM   4011  O   MET D 439      10.459   3.084  26.473  1.00 30.38    -0.271    8.17  -17.40
ATOM   4012  CB  MET D 439      10.093   6.250  26.511  1.00 31.25     0.043   12.77    4.00
ATOM   4013  CG  MET D 439      10.209   7.417  25.557  1.00 32.34     0.060   12.77    4.00
ATOM   4014  SD  MET D 439      11.045   8.820  26.255  1.00 34.47    -0.139   16.39   -6.40
ATOM   4015  CE  MET D 439      12.739   8.278  26.241  1.00 33.69     0.069   16.15    4.00
ATOM   4016  N   THR D 440       8.612   3.567  27.667  1.00 31.28    -0.336    9.00  -17.40
ATOM   4017  HN  THR D 440       7.851   4.225  27.834  1.00  0.00     0.164    0.00    0.00
ATOM   4018  CA  THR D 440       8.709   2.358  28.474  1.00 33.24     0.186    9.40    4.00
ATOM   4019  C   THR D 440       8.100   1.216  27.657  1.00 33.42     0.253    9.82    4.00
ATOM   4020  O   THR D 440       8.557   0.082  27.730  1.00 33.43    -0.270    8.17  -17.40
ATOM   4021  CB  THR D 440       7.957   2.499  29.809  1.00 33.71     0.140    9.40    4.00
ATOM   4022  OG1 THR D 440       6.550   2.462  29.549  1.00 39.25    -0.382   11.04  -17.40
ATOM   4023  HG1 THR D 440       6.086   2.549  30.373  1.00  0.00     0.210    0.00    0.00
ATOM   4024  CG2 THR D 440       8.293   3.808  30.469  1.00 31.04     0.034   16.15    4.00
ATOM   4025  N   ASP D 441       7.064   1.528  26.878  1.00 34.02    -0.337    9.00  -17.40
ATOM   4026  HN  ASP D 441       6.689   2.476  26.890  1.00  0.00     0.164    0.00    0.00
ATOM   4027  CA  ASP D 441       6.461   0.518  26.006  1.00 34.50     0.170    9.40    4.00
ATOM   4028  C   ASP D 441       7.534   0.038  25.028  1.00 34.16     0.251    9.82    4.00
ATOM   4029  O   ASP D 441       7.663  -1.155  24.778  1.00 35.42    -0.271    8.17  -17.40
ATOM   4030  CB  ASP D 441       5.309   1.098  25.187  1.00 35.80     0.129   12.77    4.00
ATOM   4031  CG  ASP D 441       4.086   1.430  26.024  1.00 37.33     0.188    9.82    4.00
ATOM   4032  OD1 ASP D 441       4.108   1.248  27.257  1.00 37.77    -0.647    8.17  -18.95
ATOM   4033  OD2 ASP D 441       3.089   1.874  25.420  1.00 39.87    -0.647    8.17  -18.95
ATOM   4034  N   LEU D 442       8.283   0.984  24.465  1.00 33.26    -0.338    9.00  -17.40
ATOM   4035  HN  LEU D 442       8.116   1.960  24.709  1.00  0.00     0.164    0.00    0.00
ATOM   4036  CA  LEU D 442       9.341   0.661  23.504  1.00 32.89     0.159    9.40    4.00
ATOM   4037  C   LEU D 442      10.383  -0.337  24.052  1.00 32.69     0.251    9.82    4.00
ATOM   4038  O   LEU D 442      10.830  -1.222  23.327  1.00 32.43    -0.271    8.17  -17.40
ATOM   4039  CB  LEU D 442      10.052   1.953  23.029  1.00 33.18     0.032   12.77    4.00
ATOM   4040  CG  LEU D 442       9.716   2.713  21.719  1.00 33.66     0.002    9.40    4.00
ATOM   4041  CD1 LEU D 442       8.938   1.844  20.738  1.00 31.80     0.000   16.15    4.00
ATOM   4042  CD2 LEU D 442       8.944   3.960  22.024  1.00 34.72     0.000   16.15    4.00
ATOM   4043  N   ARG D 443      10.762  -0.197  25.324  1.00 31.81    -0.338    9.00  -17.40
ATOM   4044  HN  ARG D 443      10.373   0.554  25.893  1.00  0.00     0.164    0.00    0.00
ATOM   4045  CA  ARG D 443      11.742  -1.128  25.903  1.00 31.96     0.159    9.40    4.00
ATOM   4046  C   ARG D 443      11.220  -2.574  25.765  1.00 32.42     0.251    9.82    4.00
ATOM   4047  O   ARG D 443      11.971  -3.484  25.428  1.00 31.65    -0.271    8.17  -17.40
ATOM   4048  CB  ARG D 443      12.002  -0.837  27.398  1.00 30.92     0.034   12.77    4.00
ATOM   4049  CG  ARG D 443      12.634   0.530  27.777  1.00 29.07     0.027   12.77    4.00
ATOM   4050  CD  ARG D 443      14.016   0.742  27.204  1.00 27.67     0.116   12.77    4.00
ATOM   4051  NE  ARG D 443      14.634   1.990  27.663  1.00 29.18    -0.212    9.00  -24.67
ATOM   4052  HE  ARG D 443      14.619   2.789  27.029  1.00  0.00     0.178    0.00    0.00
ATOM   4053  CZ  ARG D 443      15.213   2.151  28.849  1.00 30.75     0.666    6.95    4.00
ATOM   4054  NH1 ARG D 443      15.258   1.154  29.726  1.00 31.35    -0.235    9.00  -24.67
ATOM   4055 1HH1 ARG D 443      15.702   1.278  30.636  1.00  0.00     0.174    0.00    0.00
ATOM   4056 2HH1 ARG D 443      14.812   0.263  29.509  1.00  0.00     0.174    0.00    0.00
ATOM   4057  NH2 ARG D 443      15.794   3.312  29.132  1.00 31.19    -0.235    9.00  -24.67
ATOM   4058 1HH2 ARG D 443      16.238   3.436  30.042  1.00  0.00     0.174    0.00    0.00
ATOM   4059 2HH2 ARG D 443      15.759   4.077  28.459  1.00  0.00     0.174    0.00    0.00
ATOM   4060  N   GLN D 444       9.924  -2.758  26.017  1.00 32.92    -0.338    9.00  -17.40
ATOM   4061  HN  GLN D 444       9.349  -1.953  26.266  1.00  0.00     0.164    0.00    0.00
ATOM   4062  CA  GLN D 444       9.303  -4.081  25.947  1.00 34.31     0.160    9.40    4.00
ATOM   4063  C   GLN D 444       9.218  -4.617  24.486  1.00 35.11     0.251    9.82    4.00
ATOM   4064  O   GLN D 444       9.405  -5.809  24.235  1.00 35.04    -0.271    8.17  -17.40
ATOM   4065  CB  GLN D 444       7.931  -4.029  26.652  1.00 36.66     0.042   12.77    4.00
ATOM   4066  CG  GLN D 444       7.210  -5.383  26.817  1.00 39.67     0.090   12.77    4.00
ATOM   4067  CD  GLN D 444       6.407  -5.513  28.125  1.00 40.81     0.227    9.82    4.00
ATOM   4068  OE1 GLN D 444       5.949  -4.548  28.714  1.00 42.15    -0.273    8.17  -17.40
ATOM   4069  NE2 GLN D 444       6.220  -6.767  28.556  1.00 43.50    -0.369   13.25  -17.40
ATOM   4070 1HE2 GLN D 444       6.603  -7.574  28.063  1.00  0.00     0.159    0.00    0.00
ATOM   4071 2HE2 GLN D 444       5.688  -6.853  29.422  1.00  0.00     0.159    0.00    0.00
ATOM   4072  N   ILE D 445       8.967  -3.739  23.522  1.00 34.10    -0.338    9.00  -17.40
ATOM   4073  HN  ILE D 445       8.816  -2.756  23.750  1.00  0.00     0.164    0.00    0.00
ATOM   4074  CA  ILE D 445       8.908  -4.186  22.136  1.00 34.15     0.159    9.40    4.00
ATOM   4075  C   ILE D 445      10.295  -4.637  21.671  1.00 33.73     0.251    9.82    4.00
ATOM   4076  O   ILE D 445      10.437  -5.601  20.920  1.00 32.82    -0.271    8.17  -17.40
ATOM   4077  CB  ILE D 445       8.413  -3.060  21.223  1.00 35.43     0.029    9.40    4.00
ATOM   4078  CG1 ILE D 445       6.922  -2.841  21.485  1.00 36.50     0.002   12.77    4.00
ATOM   4079  CG2 ILE D 445       8.706  -3.384  19.750  1.00 34.43     0.002   16.15    4.00
ATOM   4080  CD1 ILE D 445       6.448  -1.504  21.045  1.00 38.58     0.000   16.15    4.00
ATOM   4081  N   VAL D 446      11.313  -3.919  22.132  1.00 32.92    -0.338    9.00  -17.40
ATOM   4082  HN  VAL D 446      11.125  -3.122  22.740  1.00  0.00     0.164    0.00    0.00
ATOM   4083  CA  VAL D 446      12.683  -4.241  21.793  1.00 32.84     0.159    9.40    4.00
ATOM   4084  C   VAL D 446      13.117  -5.584  22.401  1.00 33.81     0.251    9.82    4.00
ATOM   4085  O   VAL D 446      13.590  -6.472  21.679  1.00 33.01    -0.271    8.17  -17.40
ATOM   4086  CB  VAL D 446      13.635  -3.110  22.244  1.00 31.71     0.029    9.40    4.00
ATOM   4087  CG1 VAL D 446      15.071  -3.604  22.297  1.00 29.71     0.002   16.15    4.00
ATOM   4088  CG2 VAL D 446      13.528  -1.934  21.276  1.00 32.42     0.002   16.15    4.00
ATOM   4089  N   THR D 447      12.951  -5.739  23.713  1.00 34.75    -0.336    9.00  -17.40
ATOM   4090  HN  THR D 447      12.536  -4.991  24.269  1.00  0.00     0.164    0.00    0.00
ATOM   4091  CA  THR D 447      13.370  -6.995  24.358  1.00 37.58     0.186    9.40    4.00
ATOM   4092  C   THR D 447      12.605  -8.202  23.794  1.00 37.78     0.253    9.82    4.00
ATOM   4093  O   THR D 447      13.196  -9.244  23.523  1.00 36.76    -0.270    8.17  -17.40
ATOM   4094  CB  THR D 447      13.195  -6.928  25.884  1.00 39.04     0.140    9.40    4.00
ATOM   4095  OG1 THR D 447      11.815  -6.806  26.218  1.00 42.75    -0.382   11.04  -17.40
ATOM   4096  HG1 THR D 447      11.343  -7.551  25.865  1.00  0.00     0.210    0.00    0.00
ATOM   4097  CG2 THR D 447      13.951  -5.734  26.449  1.00 40.49     0.034   16.15    4.00
ATOM   4098  N   GLU D 448      11.296  -8.033  23.608  1.00 38.49    -0.337    9.00  -17.40
ATOM   4099  HN  GLU D 448      10.872  -7.138  23.852  1.00  0.00     0.164    0.00    0.00
ATOM   4100  CA  GLU D 448      10.452  -9.094  23.064  1.00 38.90     0.160    9.40    4.00
ATOM   4101  C   GLU D 448      10.909  -9.452  21.630  1.00 38.47     0.251    9.82    4.00
ATOM   4102  O   GLU D 448      10.884 -10.615  21.238  1.00 38.41    -0.271    8.17  -17.40
ATOM   4103  CB  GLU D 448       8.981  -8.635  23.133  1.00 41.13     0.043   12.77    4.00
ATOM   4104  CG  GLU D 448       8.022  -9.177  22.076  1.00 46.26     0.100   12.77    4.00
ATOM   4105  CD  GLU D 448       6.545  -8.901  22.401  1.00 49.62     0.185    9.82    4.00
ATOM   4106  OE1 GLU D 448       6.258  -8.084  23.309  1.00 51.58    -0.647    8.17  -18.95
ATOM   4107  OE2 GLU D 448       5.670  -9.506  21.741  1.00 51.29    -0.647    8.17  -18.95
ATOM   4108  N   HIS D 449      11.352  -8.456  20.867  1.00 37.44    -0.337    9.00  -17.40
ATOM   4109  HN  HIS D 449      11.363  -7.506  21.237  1.00  0.00     0.164    0.00    0.00
ATOM   4110  CA  HIS D 449      11.824  -8.704  19.505  1.00 37.36     0.165    9.40    4.00
ATOM   4111  C   HIS D 449      13.170  -9.445  19.546  1.00 37.84     0.251    9.82    4.00
ATOM   4112  O   HIS D 449      13.445 -10.306  18.719  1.00 37.18    -0.271    8.17  -17.40
ATOM   4113  CB  HIS D 449      12.022  -7.384  18.751  1.00 36.36     0.077   12.77    4.00
ATOM   4114  CG  HIS D 449      12.494  -7.556  17.339  1.00 35.52     0.054    7.26    0.60
ATOM   4115  ND1 HIS D 449      11.639  -7.849  16.296  1.00 35.39    -0.340    9.25  -17.40
ATOM   4116  HD1 HIS D 449      10.632  -7.985  16.380  1.00  0.00     0.167    0.00    0.00
ATOM   4117  CD2 HIS D 449      13.731  -7.462  16.796  1.00 33.49     0.086   10.80    0.60
ATOM   4118  CE1 HIS D 449      12.329  -7.926  15.172  1.00 34.28     0.151   10.80    0.60
ATOM   4119  NE2 HIS D 449      13.600  -7.695  15.448  1.00 34.90    -0.336    9.25  -17.40
ATOM   4120  HE2 HIS D 449      14.362  -7.690  14.770  1.00  0.00     0.168    0.00    0.00
ATOM   4121  N   VAL D 450      13.998  -9.073  20.516  1.00 37.98    -0.338    9.00  -17.40
ATOM   4122  HN  VAL D 450      13.716  -8.326  21.151  1.00  0.00     0.164    0.00    0.00
ATOM   4123  CA  VAL D 450      15.295  -9.702  20.697  1.00 39.63     0.159    9.40    4.00
ATOM   4124  C   VAL D 450      15.079 -11.187  21.008  1.00 40.69     0.251    9.82    4.00
ATOM   4125  O   VAL D 450      15.713 -12.052  20.412  1.00 40.50    -0.271    8.17  -17.40
ATOM   4126  CB  VAL D 450      16.102  -9.006  21.839  1.00 39.67     0.029    9.40    4.00
ATOM   4127  CG1 VAL D 450      17.216  -9.904  22.349  1.00 39.19     0.002   16.15    4.00
ATOM   4128  CG2 VAL D 450      16.703  -7.688  21.334  1.00 38.72     0.002   16.15    4.00
ATOM   4129  N   GLN D 451      14.165 -11.460  21.938  1.00 42.27    -0.338    9.00  -17.40
ATOM   4130  HN  GLN D 451      13.666 -10.690  22.383  1.00  0.00     0.164    0.00    0.00
ATOM   4131  CA  GLN D 451      13.855 -12.835  22.340  1.00 43.46     0.160    9.40    4.00
ATOM   4132  C   GLN D 451      13.347 -13.616  21.121  1.00 44.21     0.251    9.82    4.00
ATOM   4133  O   GLN D 451      13.590 -14.807  20.991  1.00 44.37    -0.271    8.17  -17.40
ATOM   4134  CB  GLN D 451      12.809 -12.850  23.471  1.00 44.88     0.042   12.77    4.00
ATOM   4135  CG  GLN D 451      13.213 -12.068  24.745  1.00 47.09     0.090   12.77    4.00
ATOM   4136  CD  GLN D 451      12.136 -12.055  25.842  1.00 49.40     0.227    9.82    4.00
ATOM   4137  OE1 GLN D 451      10.940 -12.180  25.565  1.00 49.90    -0.273    8.17  -17.40
ATOM   4138  NE2 GLN D 451      12.568 -11.878  27.095  1.00 49.22    -0.369   13.25  -17.40
ATOM   4139 1HE2 GLN D 451      13.557 -11.775  27.324  1.00  0.00     0.159    0.00    0.00
ATOM   4140 2HE2 GLN D 451      11.853 -11.869  27.823  1.00  0.00     0.159    0.00    0.00
ATOM   4141  N   LEU D 452      12.644 -12.936  20.222  1.00 44.49    -0.338    9.00  -17.40
ATOM   4142  HN  LEU D 452      12.467 -11.941  20.357  1.00  0.00     0.164    0.00    0.00
ATOM   4143  CA  LEU D 452      12.126 -13.616  19.042  1.00 45.13     0.159    9.40    4.00
ATOM   4144  C   LEU D 452      13.243 -13.886  18.038  1.00 45.54     0.251    9.82    4.00
ATOM   4145  O   LEU D 452      13.201 -14.879  17.321  1.00 45.36    -0.271    8.17  -17.40
ATOM   4146  CB  LEU D 452      11.014 -12.792  18.402  1.00 44.99     0.032   12.77    4.00
ATOM   4147  CG  LEU D 452       9.581 -13.333  18.422  1.00 46.70     0.002    9.40    4.00
ATOM   4148  CD1 LEU D 452       9.284 -14.220  19.642  1.00 46.87     0.000   16.15    4.00
ATOM   4149  CD2 LEU D 452       8.661 -12.119  18.385  1.00 46.97     0.000   16.15    4.00
ATOM   4150  N   LEU D 453      14.233 -12.995  17.984  1.00 45.38    -0.338    9.00  -17.40
ATOM   4151  HN  LEU D 453      14.205 -12.164  18.574  1.00  0.00     0.164    0.00    0.00
ATOM   4152  CA  LEU D 453      15.359 -13.212  17.077  1.00 46.16     0.159    9.40    4.00
ATOM   4153  C   LEU D 453      16.155 -14.399  17.626  1.00 46.45     0.251    9.82    4.00
ATOM   4154  O   LEU D 453      16.720 -15.171  16.861  1.00 46.18    -0.271    8.17  -17.40
ATOM   4155  CB  LEU D 453      16.243 -11.959  16.972  1.00 45.99     0.032   12.77    4.00
ATOM   4156  CG  LEU D 453      15.846 -10.916  15.918  1.00 46.45     0.002    9.40    4.00
ATOM   4157  CD1 LEU D 453      16.723  -9.674  16.024  1.00 46.39     0.000   16.15    4.00
ATOM   4158  CD2 LEU D 453      15.966 -11.533  14.524  1.00 46.75     0.000   16.15    4.00
ATOM   4159  N   GLN D 454      16.180 -14.536  18.954  1.00 47.27    -0.338    9.00  -17.40
ATOM   4160  HN  GLN D 454      15.687 -13.859  19.536  1.00  0.00     0.164    0.00    0.00
ATOM   4161  CA  GLN D 454      16.903 -15.643  19.593  1.00 48.63     0.160    9.40    4.00
ATOM   4162  C   GLN D 454      16.265 -17.003  19.242  1.00 48.65     0.251    9.82    4.00
ATOM   4163  O   GLN D 454      16.965 -17.999  19.084  1.00 48.16    -0.271    8.17  -17.40
ATOM   4164  CB  GLN D 454      16.937 -15.456  21.115  1.00 49.16     0.042   12.77    4.00
ATOM   4165  CG  GLN D 454      18.001 -14.497  21.632  1.00 51.37     0.090   12.77    4.00
ATOM   4166  CD  GLN D 454      17.908 -14.244  23.134  1.00 53.58     0.227    9.82    4.00
ATOM   4167  OE1 GLN D 454      18.804 -13.712  23.764  1.00 54.17    -0.273    8.17  -17.40
ATOM   4168  NE2 GLN D 454      16.754 -14.646  23.713  1.00 53.26    -0.369   13.25  -17.40
ATOM   4169 1HE2 GLN D 454      16.003 -15.092  23.185  1.00  0.00     0.159    0.00    0.00
ATOM   4170 2HE2 GLN D 454      16.692 -14.477  24.717  1.00  0.00     0.159    0.00    0.00
ATOM   4171  N   VAL D 455      14.941 -17.027  19.119  1.00 48.60    -0.338    9.00  -17.40
ATOM   4172  HN  VAL D 455      14.407 -16.172  19.275  1.00  0.00     0.164    0.00    0.00
ATOM   4173  CA  VAL D 455      14.242 -18.256  18.765  1.00 49.21     0.159    9.40    4.00
ATOM   4174  C   VAL D 455      14.668 -18.683  17.366  1.00 50.45     0.251    9.82    4.00
ATOM   4175  O   VAL D 455      14.858 -19.866  17.100  1.00 50.66    -0.271    8.17  -17.40
ATOM   4176  CB  VAL D 455      12.714 -18.058  18.736  1.00 48.95     0.029    9.40    4.00
ATOM   4177  CG1 VAL D 455      12.044 -19.280  18.126  1.00 49.07     0.002   16.15    4.00
ATOM   4178  CG2 VAL D 455      12.198 -17.809  20.141  1.00 49.21     0.002   16.15    4.00
ATOM   4179  N   ILE D 456      14.804 -17.703  16.477  1.00 51.02    -0.338    9.00  -17.40
ATOM   4180  HN  ILE D 456      14.621 -16.739  16.757  1.00  0.00     0.164    0.00    0.00
ATOM   4181  CA  ILE D 456      15.211 -17.990  15.111  1.00 51.67     0.159    9.40    4.00
ATOM   4182  C   ILE D 456      16.619 -18.579  15.122  1.00 52.24     0.251    9.82    4.00
ATOM   4183  O   ILE D 456      16.890 -19.567  14.444  1.00 51.55    -0.271    8.17  -17.40
ATOM   4184  CB  ILE D 456      15.196 -16.715  14.237  1.00 51.76     0.029    9.40    4.00
ATOM   4185  CG1 ILE D 456      13.762 -16.214  14.074  1.00 51.88     0.002   12.77    4.00
ATOM   4186  CG2 ILE D 456      15.792 -17.007  12.869  1.00 51.70     0.002   16.15    4.00
ATOM   4187  CD1 ILE D 456      13.640 -14.988  13.193  1.00 52.04     0.000   16.15    4.00
ATOM   4188  N   LYS D 457      17.493 -17.956  15.912  1.00 52.58    -0.338    9.00  -17.40
ATOM   4189  HN  LYS D 457      17.177 -17.147  16.448  1.00  0.00     0.164    0.00    0.00
ATOM   4190  CA  LYS D 457      18.886 -18.382  16.044  1.00 53.91     0.159    9.40    4.00
ATOM   4191  C   LYS D 457      18.967 -19.861  16.453  1.00 54.28     0.251    9.82    4.00
ATOM   4192  O   LYS D 457      19.735 -20.636  15.890  1.00 53.15    -0.271    8.17  -17.40
ATOM   4193  CB  LYS D 457      19.601 -17.477  17.073  1.00 54.52     0.032   12.77    4.00
ATOM   4194  CG  LYS D 457      21.132 -17.610  17.143  1.00 56.18     0.004   12.77    4.00
ATOM   4195  CD  LYS D 457      21.834 -16.381  17.793  1.00 57.68     0.032   12.77    4.00
ATOM   4196  CE  LYS D 457      21.665 -16.307  19.321  1.00 58.85     0.206   12.77    4.00
ATOM   4197  NZ  LYS D 457      22.966 -16.210  20.079  1.00 59.34    -0.064   13.25  -39.20
ATOM   4198  HZ1 LYS D 457      22.854 -16.161  21.092  1.00  0.00     0.275    0.00    0.00
ATOM   4199  HZ2 LYS D 457      23.519 -15.422  19.741  1.00  0.00     0.275    0.00    0.00
ATOM   4200  HZ3 LYS D 457      23.587 -16.978  19.824  1.00  0.00     0.275    0.00    0.00
ATOM   4201  N   LYS D 458      18.151 -20.237  17.433  1.00 54.82    -0.338    9.00  -17.40
ATOM   4202  HN  LYS D 458      17.527 -19.550  17.856  1.00  0.00     0.164    0.00    0.00
ATOM   4203  CA  LYS D 458      18.131 -21.617  17.916  1.00 55.80     0.159    9.40    4.00
ATOM   4204  C   LYS D 458      17.458 -22.549  16.906  1.00 56.52     0.251    9.82    4.00
ATOM   4205  O   LYS D 458      17.951 -23.640  16.627  1.00 56.12    -0.271    8.17  -17.40
ATOM   4206  CB  LYS D 458      17.397 -21.686  19.261  1.00 55.57     0.032   12.77    4.00
ATOM   4207  CG  LYS D 458      18.115 -21.005  20.428  1.00 55.91     0.004   12.77    4.00
ATOM   4208  CD  LYS D 458      17.285 -21.019  21.716  1.00 56.61     0.032   12.77    4.00
ATOM   4209  CE  LYS D 458      18.157 -20.789  22.952  1.00 56.38     0.206   12.77    4.00
ATOM   4210  NZ  LYS D 458      17.348 -20.309  24.109  1.00 57.28    -0.064   13.25  -39.20
ATOM   4211  HZ1 LYS D 458      17.929 -20.156  24.933  1.00  0.00     0.275    0.00    0.00
ATOM   4212  HZ2 LYS D 458      16.573 -20.941  24.311  1.00  0.00     0.275    0.00    0.00
ATOM   4213  HZ3 LYS D 458      16.812 -19.475  23.869  1.00  0.00     0.275    0.00    0.00
ATOM   4214  N   THR D 459      16.345 -22.108  16.344  1.00 57.71    -0.336    9.00  -17.40
ATOM   4215  HN  THR D 459      16.002 -21.170  16.553  1.00  0.00     0.164    0.00    0.00
ATOM   4216  CA  THR D 459      15.614 -22.966  15.428  1.00 59.95     0.186    9.40    4.00
ATOM   4217  C   THR D 459      16.025 -22.996  13.953  1.00 61.75     0.253    9.82    4.00
ATOM   4218  O   THR D 459      15.375 -23.646  13.142  1.00 62.09    -0.270    8.17  -17.40
ATOM   4219  CB  THR D 459      14.112 -22.671  15.559  1.00 59.73     0.140    9.40    4.00
ATOM   4220  OG1 THR D 459      13.842 -21.311  15.234  1.00 60.04    -0.382   11.04  -17.40
ATOM   4221  HG1 THR D 459      14.108 -21.149  14.336  1.00  0.00     0.210    0.00    0.00
ATOM   4222  CG2 THR D 459      13.684 -22.932  17.004  1.00 59.44     0.034   16.15    4.00
ATOM   4223  N   GLU D 460      17.109 -22.306  13.612  1.00 63.52    -0.337    9.00  -17.40
ATOM   4224  HN  GLU D 460      17.598 -21.745  14.310  1.00  0.00     0.164    0.00    0.00
ATOM   4225  CA  GLU D 460      17.601 -22.352  12.231  1.00 65.73     0.160    9.40    4.00
ATOM   4226  C   GLU D 460      19.094 -22.070  12.183  1.00 67.27     0.251    9.82    4.00
ATOM   4227  O   GLU D 460      19.566 -20.973  12.492  1.00 67.30    -0.271    8.17  -17.40
ATOM   4228  CB  GLU D 460      16.869 -21.368  11.323  1.00 65.68     0.043   12.77    4.00
ATOM   4229  CG  GLU D 460      15.569 -20.819  11.870  1.00 66.09     0.100   12.77    4.00
ATOM   4230  CD  GLU D 460      14.337 -21.478  11.282  1.00 66.33     0.185    9.82    4.00
ATOM   4231  OE1 GLU D 460      14.302 -21.689  10.052  1.00 67.31    -0.647    8.17  -18.95
ATOM   4232  OE2 GLU D 460      13.393 -21.765  12.050  1.00 66.08    -0.647    8.17  -18.95
ATOM   4233  N   THR D 461      19.810 -23.104  11.784  1.00 69.30    -0.336    9.00  -17.40
ATOM   4234  HN  THR D 461      19.320 -23.967  11.550  1.00  0.00     0.164    0.00    0.00
ATOM   4235  CA  THR D 461      21.243 -23.083  11.660  1.00 70.78     0.186    9.40    4.00
ATOM   4236  C   THR D 461      21.783 -21.951  10.805  1.00 71.57     0.253    9.82    4.00
ATOM   4237  O   THR D 461      22.786 -21.334  11.141  1.00 71.99    -0.270    8.17  -17.40
ATOM   4238  CB  THR D 461      21.689 -24.413  11.081  1.00 71.22     0.140    9.40    4.00
ATOM   4239  OG1 THR D 461      20.570 -25.006  10.411  1.00 71.90    -0.382   11.04  -17.40
ATOM   4240  HG1 THR D 461      20.278 -24.435   9.710  1.00  0.00     0.210    0.00    0.00
ATOM   4241  CG2 THR D 461      22.154 -25.323  12.199  1.00 71.60     0.034   16.15    4.00
ATOM   4242  N   ASP D 462      21.106 -21.669   9.695  1.00 72.20    -0.337    9.00  -17.40
ATOM   4243  HN  ASP D 462      20.273 -22.203   9.449  1.00  0.00     0.164    0.00    0.00
ATOM   4244  CA  ASP D 462      21.572 -20.584   8.833  1.00 72.77     0.170    9.40    4.00
ATOM   4245  C   ASP D 462      20.845 -19.286   9.153  1.00 72.45     0.251    9.82    4.00
ATOM   4246  O   ASP D 462      20.109 -18.737   8.317  1.00 72.55    -0.271    8.17  -17.40
ATOM   4247  CB  ASP D 462      21.462 -20.984   7.373  1.00 74.37     0.129   12.77    4.00
ATOM   4248  CG  ASP D 462      20.042 -21.294   6.945  1.00 75.67     0.188    9.82    4.00
ATOM   4249  OD1 ASP D 462      19.281 -21.869   7.753  1.00 76.29    -0.647    8.17  -18.95
ATOM   4250  OD2 ASP D 462      19.706 -20.964   5.788  1.00 76.79    -0.647    8.17  -18.95
ATOM   4251  N   MET D 463      21.053 -18.789  10.379  1.00 71.42    -0.337    9.00  -17.40
ATOM   4252  HN  MET D 463      21.656 -19.303  11.021  1.00  0.00     0.164    0.00    0.00
ATOM   4253  CA  MET D 463      20.452 -17.545  10.828  1.00 69.70     0.160    9.40    4.00
ATOM   4254  C   MET D 463      21.035 -16.436   9.958  1.00 67.69     0.251    9.82    4.00
ATOM   4255  O   MET D 463      20.330 -15.853   9.133  1.00 67.92    -0.271    8.17  -17.40
ATOM   4256  CB  MET D 463      20.804 -17.302  12.311  1.00 70.78     0.043   12.77    4.00
ATOM   4257  CG  MET D 463      19.629 -16.846  13.190  1.00 71.75     0.060   12.77    4.00
ATOM   4258  SD  MET D 463      19.204 -15.082  13.120  1.00 72.75    -0.139   16.39   -6.40
ATOM   4259  CE  MET D 463      19.747 -14.513  14.749  1.00 71.71     0.069   16.15    4.00
ATOM   4260  N   SER D 464      22.329 -16.172  10.133  1.00 64.81    -0.336    9.00  -17.40
ATOM   4261  HN  SER D 464      22.843 -16.707  10.833  1.00  0.00     0.164    0.00    0.00
ATOM   4262  CA  SER D 464      23.049 -15.151   9.369  1.00 62.08     0.189    9.40    4.00
ATOM   4263  C   SER D 464      22.448 -13.742   9.480  1.00 59.99     0.253    9.82    4.00
ATOM   4264  O   SER D 464      21.652 -13.317   8.641  1.00 60.52    -0.270    8.17  -17.40
ATOM   4265  CB  SER D 464      23.151 -15.565   7.890  1.00 61.85     0.169   12.77    4.00
ATOM   4266  OG  SER D 464      21.880 -15.699   7.274  1.00 61.72    -0.380   11.04  -17.40
ATOM   4267  HG  SER D 464      21.943 -15.955   6.361  1.00  0.00     0.211    0.00    0.00
ATOM   4268  N   LEU D 465      22.844 -13.019  10.520  1.00 56.70    -0.337    9.00  -17.40
ATOM   4269  HN  LEU D 465      23.507 -13.418  11.185  1.00  0.00     0.164    0.00    0.00
ATOM   4270  CA  LEU D 465      22.347 -11.664  10.727  1.00 53.02     0.159    9.40    4.00
ATOM   4271  C   LEU D 465      23.453 -10.683  10.318  1.00 50.36     0.251    9.82    4.00
ATOM   4272  O   LEU D 465      24.616 -10.880  10.655  1.00 49.86    -0.271    8.17  -17.40
ATOM   4273  CB  LEU D 465      21.973 -11.477  12.201  1.00 53.41     0.032   12.77    4.00
ATOM   4274  CG  LEU D 465      20.710 -10.722  12.619  1.00 53.04     0.002    9.40    4.00
ATOM   4275  CD1 LEU D 465      19.462 -11.327  11.979  1.00 52.92     0.000   16.15    4.00
ATOM   4276  CD2 LEU D 465      20.604 -10.788  14.136  1.00 53.32     0.000   16.15    4.00
ATOM   4277  N   HIS D 466      23.082  -9.646   9.574  1.00 47.26    -0.337    9.00  -17.40
ATOM   4278  HN  HIS D 466      22.101  -9.547   9.313  1.00  0.00     0.164    0.00    0.00
ATOM   4279  CA  HIS D 466      24.043  -8.645   9.121  1.00 44.89     0.166    9.40    4.00
ATOM   4280  C   HIS D 466      24.960  -8.196  10.276  1.00 44.02     0.254    9.82    4.00
ATOM   4281  O   HIS D 466      24.504  -8.018  11.407  1.00 43.82    -0.270    8.17  -17.40
ATOM   4282  CB  HIS D 466      23.289  -7.452   8.528  1.00 43.79     0.077   12.77    4.00
ATOM   4283  CG  HIS D 466      24.183  -6.348   8.042  1.00 42.88     0.054    7.26    0.60
ATOM   4284  ND1 HIS D 466      24.337  -6.049   6.710  1.00 41.99    -0.340    9.25  -17.40
ATOM   4285  HD1 HIS D 466      23.854  -6.507   5.937  1.00  0.00     0.167    0.00    0.00
ATOM   4286  CD2 HIS D 466      24.999  -5.502   8.728  1.00 42.00     0.086   10.80    0.60
ATOM   4287  CE1 HIS D 466      25.220  -5.064   6.598  1.00 42.45     0.151   10.80    0.60
ATOM   4288  NE2 HIS D 466      25.635  -4.719   7.803  1.00 42.61    -0.336    9.25  -17.40
ATOM   4289  HE2 HIS D 466      26.317  -3.989   8.010  1.00  0.00     0.168    0.00    0.00
ATOM   4290  N   PRO D 467      26.261  -7.997  10.001  1.00 43.46    -0.312    9.00  -17.40
ATOM   4291  CA  PRO D 467      27.213  -7.579  11.036  1.00 43.25     0.163    9.40    4.00
ATOM   4292  C   PRO D 467      26.842  -6.390  11.932  1.00 42.39     0.251    9.82    4.00
ATOM   4293  O   PRO D 467      27.023  -6.465  13.149  1.00 42.04    -0.271    8.17  -17.40
ATOM   4294  CB  PRO D 467      28.505  -7.342  10.247  1.00 42.76     0.034   12.77    4.00
ATOM   4295  CG  PRO D 467      28.034  -7.043   8.880  1.00 43.26     0.027   12.77    4.00
ATOM   4296  CD  PRO D 467      26.928  -8.038   8.690  1.00 43.55     0.105   12.77    4.00
ATOM   4297  N   LEU D 468      26.336  -5.306  11.343  1.00 40.92    -0.338    9.00  -17.40
ATOM   4298  HN  LEU D 468      26.206  -5.291  10.331  1.00  0.00     0.164    0.00    0.00
ATOM   4299  CA  LEU D 468      25.966  -4.137  12.144  1.00 39.62     0.159    9.40    4.00
ATOM   4300  C   LEU D 468      24.888  -4.512  13.172  1.00 39.00     0.251    9.82    4.00
ATOM   4301  O   LEU D 468      24.937  -4.082  14.320  1.00 37.51    -0.271    8.17  -17.40
ATOM   4302  CB  LEU D 468      25.466  -2.987  11.247  1.00 38.74     0.032   12.77    4.00
ATOM   4303  CG  LEU D 468      24.972  -1.686  11.905  1.00 38.43     0.002    9.40    4.00
ATOM   4304  CD1 LEU D 468      26.093  -0.912  12.581  1.00 36.56     0.000   16.15    4.00
ATOM   4305  CD2 LEU D 468      24.340  -0.814  10.828  1.00 37.38     0.000   16.15    4.00
ATOM   4306  N   LEU D 469      23.923  -5.330  12.765  1.00 38.86    -0.338    9.00  -17.40
ATOM   4307  HN  LEU D 469      23.911  -5.681  11.808  1.00  0.00     0.164    0.00    0.00
ATOM   4308  CA  LEU D 469      22.882  -5.717  13.709  1.00 39.15     0.159    9.40    4.00
ATOM   4309  C   LEU D 469      23.451  -6.677  14.754  1.00 39.11     0.251    9.82    4.00
ATOM   4310  O   LEU D 469      22.983  -6.699  15.882  1.00 39.38    -0.271    8.17  -17.40
ATOM   4311  CB  LEU D 469      21.677  -6.333  12.985  1.00 38.26     0.032   12.77    4.00
ATOM   4312  CG  LEU D 469      20.906  -5.437  12.005  1.00 38.10     0.002    9.40    4.00
ATOM   4313  CD1 LEU D 469      19.607  -6.130  11.618  1.00 37.59     0.000   16.15    4.00
ATOM   4314  CD2 LEU D 469      20.596  -4.075  12.627  1.00 37.30     0.000   16.15    4.00
ATOM   4315  N   GLN D 470      24.458  -7.463  14.379  1.00 39.82    -0.338    9.00  -17.40
ATOM   4316  HN  GLN D 470      24.804  -7.426  13.420  1.00  0.00     0.164    0.00    0.00
ATOM   4317  CA  GLN D 470      25.068  -8.380  15.343  1.00 41.26     0.160    9.40    4.00
ATOM   4318  C   GLN D 470      25.801  -7.508  16.358  1.00 40.99     0.251    9.82    4.00
ATOM   4319  O   GLN D 470      25.729  -7.730  17.565  1.00 39.51    -0.271    8.17  -17.40
ATOM   4320  CB  GLN D 470      26.080  -9.313  14.663  1.00 43.03     0.042   12.77    4.00
ATOM   4321  CG  GLN D 470      25.474 -10.499  13.931  1.00 45.25     0.090   12.77    4.00
ATOM   4322  CD  GLN D 470      26.535 -11.420  13.342  1.00 48.12     0.227    9.82    4.00
ATOM   4323  OE1 GLN D 470      27.418 -11.908  14.053  1.00 49.08    -0.273    8.17  -17.40
ATOM   4324  NE2 GLN D 470      26.454 -11.660  12.039  1.00 48.76    -0.369   13.25  -17.40
ATOM   4325 1HE2 GLN D 470      25.724 -11.257  11.451  1.00  0.00     0.159    0.00    0.00
ATOM   4326 2HE2 GLN D 470      27.164 -12.277  11.645  1.00  0.00     0.159    0.00    0.00
ATOM   4327  N   GLU D 471      26.494  -6.505  15.836  1.00 41.21    -0.338    9.00  -17.40
ATOM   4328  HN  GLU D 471      26.504  -6.385  14.823  1.00  0.00     0.164    0.00    0.00
ATOM   4329  CA  GLU D 471      27.240  -5.572  16.664  1.00 42.81     0.160    9.40    4.00
ATOM   4330  C   GLU D 471      26.315  -4.911  17.695  1.00 42.48     0.251    9.82    4.00
ATOM   4331  O   GLU D 471      26.621  -4.849  18.887  1.00 42.88    -0.271    8.17  -17.40
ATOM   4332  CB  GLU D 471      27.867  -4.515  15.750  1.00 43.82     0.043   12.77    4.00
ATOM   4333  CG  GLU D 471      28.778  -3.512  16.406  1.00 46.04     0.100   12.77    4.00
ATOM   4334  CD  GLU D 471      29.415  -2.595  15.366  1.00 47.71     0.185    9.82    4.00
ATOM   4335  OE1 GLU D 471      30.055  -3.127  14.429  1.00 47.87    -0.647    8.17  -18.95
ATOM   4336  OE2 GLU D 471      29.278  -1.355  15.477  1.00 48.24    -0.647    8.17  -18.95
ATOM   4337  N   ILE D 472      25.163  -4.447  17.235  1.00 41.58    -0.338    9.00  -17.40
ATOM   4338  HN  ILE D 472      24.928  -4.552  16.248  1.00  0.00     0.164    0.00    0.00
ATOM   4339  CA  ILE D 472      24.234  -3.788  18.139  1.00 41.14     0.159    9.40    4.00
ATOM   4340  C   ILE D 472      23.645  -4.739  19.181  1.00 41.45     0.251    9.82    4.00
ATOM   4341  O   ILE D 472      23.612  -4.414  20.368  1.00 40.02    -0.271    8.17  -17.40
ATOM   4342  CB  ILE D 472      23.127  -3.083  17.322  1.00 40.09     0.029    9.40    4.00
ATOM   4343  CG1 ILE D 472      23.758  -1.934  16.531  1.00 37.42     0.002   12.77    4.00
ATOM   4344  CG2 ILE D 472      22.012  -2.582  18.246  1.00 38.74     0.002   16.15    4.00
ATOM   4345  CD1 ILE D 472      22.900  -1.416  15.407  1.00 37.51     0.000   16.15    4.00
ATOM   4346  N   TYR D 473      23.203  -5.912  18.742  1.00 41.98    -0.337    9.00  -17.40
ATOM   4347  HN  TYR D 473      23.273  -6.142  17.751  1.00  0.00     0.164    0.00    0.00
ATOM   4348  CA  TYR D 473      22.617  -6.874  19.673  1.00 43.01     0.164    9.40    4.00
ATOM   4349  C   TYR D 473      23.576  -7.554  20.637  1.00 44.62     0.251    9.82    4.00
ATOM   4350  O   TYR D 473      23.140  -8.088  21.656  1.00 44.49    -0.271    8.17  -17.40
ATOM   4351  CB  TYR D 473      21.854  -7.956  18.915  1.00 40.96     0.058   12.77    4.00
ATOM   4352  CG  TYR D 473      20.531  -7.471  18.417  1.00 39.60    -0.020    7.26    0.60
ATOM   4353  CD1 TYR D 473      19.637  -6.833  19.276  1.00 38.44    -0.002   10.80    0.60
ATOM   4354  CD2 TYR D 473      20.173  -7.630  17.081  1.00 38.04    -0.002   10.80    0.60
ATOM   4355  CE1 TYR D 473      18.418  -6.364  18.821  1.00 36.77     0.024   10.80    0.60
ATOM   4356  CE2 TYR D 473      18.954  -7.159  16.614  1.00 38.51     0.024   10.80    0.60
ATOM   4357  CZ  TYR D 473      18.087  -6.530  17.488  1.00 37.23     0.089    7.26    0.60
ATOM   4358  OH  TYR D 473      16.898  -6.057  17.015  1.00 35.62    -0.359   10.94  -17.40
ATOM   4359  HH  TYR D 473      16.671  -6.171  16.100  1.00  0.00     0.218    0.00    0.00
ATOM   4360  N   LYS D 474      24.868  -7.539  20.328  1.00 46.88    -0.338    9.00  -17.40
ATOM   4361  HN  LYS D 474      25.190  -7.082  19.475  1.00  0.00     0.164    0.00    0.00
ATOM   4362  CA  LYS D 474      25.817  -8.184  21.223  1.00 49.90     0.159    9.40    4.00
ATOM   4363  C   LYS D 474      25.862  -7.455  22.560  1.00 51.11     0.251    9.82    4.00
ATOM   4364  O   LYS D 474      26.251  -6.296  22.633  1.00 51.02    -0.271    8.17  -17.40
ATOM   4365  CB  LYS D 474      27.222  -8.229  20.612  1.00 50.73     0.032   12.77    4.00
ATOM   4366  CG  LYS D 474      28.150  -9.147  21.392  1.00 53.03     0.004   12.77    4.00
ATOM   4367  CD  LYS D 474      29.431  -9.489  20.644  1.00 55.79     0.032   12.77    4.00
ATOM   4368  CE  LYS D 474      30.364  -8.296  20.531  1.00 56.75     0.206   12.77    4.00
ATOM   4369  NZ  LYS D 474      31.691  -8.705  19.973  1.00 58.48    -0.064   13.25  -39.20
ATOM   4370  HZ1 LYS D 474      32.318  -7.904  19.897  1.00  0.00     0.275    0.00    0.00
ATOM   4371  HZ2 LYS D 474      31.591  -9.190  19.082  1.00  0.00     0.275    0.00    0.00
ATOM   4372  HZ3 LYS D 474      32.110  -9.461  20.515  1.00  0.00     0.275    0.00    0.00
ATOM   4373  N   ASP D 475      25.438  -8.164  23.601  1.00 52.75    -0.337    9.00  -17.40
ATOM   4374  HN  ASP D 475      25.124  -9.123  23.451  1.00  0.00     0.164    0.00    0.00
ATOM   4375  CA  ASP D 475      25.408  -7.612  24.953  1.00 55.29     0.170    9.40    4.00
ATOM   4376  C   ASP D 475      24.510  -6.392  25.086  1.00 56.37     0.251    9.82    4.00
ATOM   4377  O   ASP D 475      24.925  -5.367  25.620  1.00 56.90    -0.271    8.17  -17.40
ATOM   4378  CB  ASP D 475      26.823  -7.260  25.409  1.00 56.33     0.129   12.77    4.00
ATOM   4379  CG  ASP D 475      27.664  -8.486  25.626  1.00 57.21     0.188    9.82    4.00
ATOM   4380  OD1 ASP D 475      27.233  -9.376  26.377  1.00 59.06    -0.647    8.17  -18.95
ATOM   4381  OD2 ASP D 475      28.767  -8.555  25.039  1.00 58.12    -0.647    8.17  -18.95
ATOM   4382  N   LEU D 476      23.276  -6.515  24.612  1.00 57.71    -0.338    9.00  -17.40
ATOM   4383  HN  LEU D 476      22.996  -7.397  24.183  1.00  0.00     0.164    0.00    0.00
ATOM   4384  CA  LEU D 476      22.308  -5.426  24.686  1.00 59.00     0.159    9.40    4.00
ATOM   4385  C   LEU D 476      21.374  -5.617  25.900  1.00 60.32     0.251    9.82    4.00
ATOM   4386  O   LEU D 476      21.844  -5.784  27.024  1.00 60.23    -0.271    8.17  -17.40
ATOM   4387  CB  LEU D 476      21.500  -5.372  23.381  1.00 57.71     0.032   12.77    4.00
ATOM   4388  CG  LEU D 476      20.542  -4.209  23.137  1.00 56.97     0.002    9.40    4.00
ATOM   4389  CD1 LEU D 476      21.257  -3.024  22.506  1.00 56.43     0.000   16.15    4.00
ATOM   4390  CD2 LEU D 476      19.448  -4.689  22.213  1.00 57.44     0.000   16.15    4.00
ATOM   4391  N   TYR D 477      20.060  -5.584  25.675  1.00 62.60    -0.336    9.00  -17.40
ATOM   4392  HN  TYR D 477      19.724  -5.434  24.724  1.00  0.00     0.164    0.00    0.00
ATOM   4393  CA  TYR D 477      19.083  -5.758  26.759  1.00 64.13     0.173    9.40    4.00
ATOM   4394  C   TYR D 477      17.746  -6.276  26.230  1.00 64.95     0.207    9.82    4.00
ATOM   4395  O   TYR D 477      17.666  -6.580  25.018  1.00 65.78    -0.646    8.17  -17.40
ATOM   4396  CB  TYR D 477      18.851  -4.430  27.506  1.00 64.05     0.059   12.77    4.00
ATOM   4397  CG  TYR D 477      18.035  -3.395  26.751  1.00 64.44    -0.020    7.26    0.60
ATOM   4398  CD1 TYR D 477      17.721  -3.566  25.401  1.00 64.57    -0.002   10.80    0.60
ATOM   4399  CD2 TYR D 477      17.599  -2.228  27.382  1.00 64.39    -0.002   10.80    0.60
ATOM   4400  CE1 TYR D 477      16.997  -2.607  24.698  1.00 64.90     0.024   10.80    0.60
ATOM   4401  CE2 TYR D 477      16.872  -1.256  26.683  1.00 64.24     0.024   10.80    0.60
ATOM   4402  CZ  TYR D 477      16.575  -1.454  25.340  1.00 64.57     0.089    7.26    0.60
ATOM   4403  OH  TYR D 477      15.866  -0.509  24.630  1.00 62.65    -0.359   10.94  -17.40
ATOM   4404  HH  TYR D 477      15.577   0.282  25.070  1.00  0.00     0.218    0.00    0.00
ATOM   4405  OXT TYR D 477      16.792  -6.361  27.032  1.00 65.68    -0.646    8.17  -18.95
TER    4406      TYR D 477 
END
