# Supplementary material for: Common angiotensin receptor blockers may directly modulate the immune system via VDR, PPAR and CCR2b
Source: Theor Biol Med Model. 2006 Jan 10;3:1. doi: 10.1186/1742-4682-3-1 (PMC1360063; doi:10.1186/1742-4682-3-1)
Supplement: Additional File 1 — 'ARB-immune-models.tar.gz' – Models of receptors and significant ligands. This is a Tar-Gzip archive which can by unpacked by using 'tar-xvzf', Winzipv8+ or 'Mac Stuffit'. There are five directories within it, containing a total of 35 files, 1.54 Meg when unpacked, 360 K when compressed: • 'AT2R1' contains the receptor model described in this paper, plus the docked conformation of each ARB, corresponding to the Ki values in Table 1. • 'CCR2b' contains the receptor model we derived from 1KP1, together with TAK779 and each of the ARBs in their docked conformation. • 'PPAR' contains the receptor model we derived from PDB:1FM9 together with the GI262570 ligand from PDB:1FM9 and each of the ARBs which have low Ki values when docked with the receptor. • 'VDR_from_1DB1" contains the VDR model we derived from PDB:1DB1 along with the docked conformations of the ARBs, 1,25-D (from PDB:1DB1) and TX522 (from PDB:1TXI). • 'VDR_from_1TXI' contains the VDR model we derived from PDB:1TXI along with the docked conformation of TX522, 1,25-D and Telmisartan. [file 1742-4682-3-1-S1.gz › ./PDB_models/PPAR/Telmisartan_289E-12.pdb]

MODEL   Telmisartan_289E-12
REMARK  Configuration of Telmisartan when docked with PPAR from PDB:1FM9
REMARK
AUTHOR    T.G.Marshall, R.Lee, F.E.Marshall   
REMARK       contact: Trevor.M@TrevorMarshall.com
REMARK         
REMARK
REMARK  Estimated Free Energy of Binding    =  -13.01 kcal/mol  [=(1)+(3)]
REMARK  Estimated Inhibition Constant, Ki   =   +2.89e-10       [Temperature = 298.15 K]
REMARK  
REMARK  Final Docked Energy                 =  -14.80 kcal/mol  [=(1)+(2)]
REMARK  
REMARK  (1) Final Intermolecular Energy     =  -15.50 kcal/mol
REMARK  (2) Final Internal Energy of Ligand =   +0.70 kcal/mol
REMARK  (3) Torsional Free Energy           =   +2.49 kcal/mol
REMARK  
REMARK
REMARK  NEWDPF about	-0.103600 0.693800 0.096700
REMARK  NEWDPF tran0	14.255901 -4.414196 11.352011
REMARK  NEWDPF quat0	-0.001621 0.996551 -0.082965 -54943.041773
REMARK  NEWDPF ndihe	10
REMARK  NEWDPF dihe0	-112.52 25.73 -109.72 -169.81 -158.53 -75.21 111.33 83.41 -132.40 -123.20 
REMARK
REMARK                            x       y       z    vdW   Elec        q     RMS 
HETATM    1  C   UNK     1      11.608  -3.265   8.969 -0.39 +0.00    +0.007 14.590
HETATM    2  C   UNK     1      12.035  -1.847   8.931 -0.35 +0.00    +0.024 14.590
HETATM    3  C   UNK     1      12.118  -4.118   9.870 -0.28 +0.00    +0.041 14.590
HETATM    4  C   UNK     1      12.947  -1.365   9.784 -0.48 -0.00    -0.030 14.590
HETATM    5  C   UNK     1      13.481  -2.341  10.735 -0.48 +0.00    +0.086 14.590
HETATM    6  C   UNK     1      13.128  -3.620  10.813 -0.44 +0.00    +0.047 14.590
HETATM    7  C   UNK     1      13.406   0.065   9.764 -0.64 +0.01    +0.050 14.590
HETATM    8  N   UNK     1      14.392  -2.263  11.830 -0.28 +0.01    -0.239 14.590
HETATM    9  N   UNK     1      13.778  -4.296  11.778 -0.32 -0.00    -0.231 14.590
HETATM   10  C   UNK     1      14.555  -3.383  12.385 -0.36 -0.00    +0.088 14.590
HETATM   11  C   UNK     1      14.601  -5.349  11.145 -0.55 +0.01    +0.141 14.590
HETATM   12  C   UNK     1      13.876  -6.664  11.093 -0.26 -0.00    -0.044 14.590
HETATM   13  C   UNK     1      12.693  -6.829  11.693 -0.34 +0.00    +0.009 14.590
HETATM   14  C   UNK     1      14.478  -7.798  10.377 -0.20 +0.00    +0.009 14.590
HETATM   15  C   UNK     1      11.996  -8.120  11.616 -0.38 +0.00    +0.013 14.590
HETATM   16  C   UNK     1      12.529  -9.148  10.947 -0.43 +0.00    -0.025 14.590
HETATM   17  C   UNK     1      13.843  -8.970  10.308 -0.46 -0.00    +0.013 14.590
HETATM   18  C   UNK     1      11.844 -10.451  10.877 -0.51 +0.00    -0.009 14.590
HETATM   19  C   UNK     1      12.298 -11.537  11.517 -0.54 -0.00    +0.048 14.590
HETATM   20  C   UNK     1      10.633 -10.544  10.044 -0.52 -0.00    +0.013 14.590
HETATM   21  C   UNK     1      11.560 -12.809  11.378 -0.53 -0.00    +0.019 14.590
HETATM   22  C   UNK     1      10.465 -12.890  10.618 -0.53 -0.00    +0.001 14.590
HETATM   23  C   UNK     1       9.978 -11.699   9.911 -0.59 -0.00    +0.001 14.590
HETATM   24  C   UNK     1      13.480 -11.464  12.402 -0.55 -0.01    +0.177 14.590
HETATM   25  O   UNK     1      14.347 -12.320  12.334 +0.01 +0.05    -0.646 14.590
HETATM   26  O   UNK     1      13.624 -10.470  13.279 -0.01 +0.02    -0.773 14.590
HETATM   27  H   UNK     1      14.302  -9.860  13.017 +0.05 -0.00    +0.167 14.590
HETATM   28  C   UNK     1      15.107  -3.548  13.777 -0.49 -0.00    +0.072 14.590
HETATM   29  C   UNK     1      15.239  -5.033  14.188 -0.65 +0.00    +0.003 14.590
HETATM   30  C   UNK     1      16.629  -5.610  13.840 -0.59 +0.00    +0.005 14.590
HETATM   31  C   UNK     1      10.579  -3.711   8.011 -0.29 -0.00    +0.120 14.590
HETATM   32  N   UNK     1      10.789  -4.271   6.811 -0.22 +0.01    -0.235 14.590
HETATM   33  N   UNK     1       9.342  -3.718   8.259 -0.24 +0.01    -0.234 14.590
HETATM   34  C   UNK     1       9.577  -4.663   6.381 -0.27 -0.00    +0.045 14.590
HETATM   35  C   UNK     1      11.345  -3.278   5.869 -0.50 -0.00    +0.125 14.590
HETATM   36  C   UNK     1       9.233  -5.373   5.141 -0.40 -0.00    +0.026 14.590
HETATM   37  C   UNK     1       8.592  -4.332   7.210 -0.34 -0.01    +0.080 14.590
HETATM   38  C   UNK     1       7.940  -5.643   4.914 -0.33 -0.00    +0.002 14.590
HETATM   39  C   UNK     1       6.875  -5.255   5.866 -0.43 -0.00    +0.002 14.590
HETATM   40  C   UNK     1       7.170  -4.612   7.003 -0.43 -0.00    +0.033 14.590
TER
END
