# Supplementary material for: Common angiotensin receptor blockers may directly modulate the immune system via VDR, PPAR and CCR2b
Source: Theor Biol Med Model. 2006 Jan 10;3:1. doi: 10.1186/1742-4682-3-1 (PMC1360063; doi:10.1186/1742-4682-3-1)
Supplement: Additional File 1 — 'ARB-immune-models.tar.gz' – Models of receptors and significant ligands. This is a Tar-Gzip archive which can by unpacked by using 'tar-xvzf', Winzipv8+ or 'Mac Stuffit'. There are five directories within it, containing a total of 35 files, 1.54 Meg when unpacked, 360 K when compressed: • 'AT2R1' contains the receptor model described in this paper, plus the docked conformation of each ARB, corresponding to the Ki values in Table 1. • 'CCR2b' contains the receptor model we derived from 1KP1, together with TAK779 and each of the ARBs in their docked conformation. • 'PPAR' contains the receptor model we derived from PDB:1FM9 together with the GI262570 ligand from PDB:1FM9 and each of the ARBs which have low Ki values when docked with the receptor. • 'VDR_from_1DB1" contains the VDR model we derived from PDB:1DB1 along with the docked conformations of the ARBs, 1,25-D (from PDB:1DB1) and TX522 (from PDB:1TXI). • 'VDR_from_1TXI' contains the VDR model we derived from PDB:1TXI along with the docked conformation of TX522, 1,25-D and Telmisartan. [file 1742-4682-3-1-S1.gz › ./PDB_models/VDR_from_1DB1/125D_29E-12.pdb]

MODEL   125D_29E-12
REMARK  Configuration of 1,25-dihydroxycholecalciferol docked with VDR from PDB:1DB1
REMARK
AUTHOR    T.G.Marshall, R.Lee, F.E.Marshall   
REMARK       contact: Trevor.M@TrevorMarshall.com
REMARK         
REMARK  Estimated Free Energy of Binding    =  -14.39 kcal/mol  [=(1)+(3)]
REMARK  Estimated Inhibition Constant, Ki   =   +2.85e-11       [Temperature = 298.15 K]
REMARK  
REMARK  Final Docked Energy                 =  -14.19 kcal/mol  [=(1)+(2)]
REMARK  
REMARK  (1) Final Intermolecular Energy     =  -16.25 kcal/mol
REMARK  (2) Final Internal Energy of Ligand =   +2.07 kcal/mol
REMARK  (3) Torsional Free Energy           =   +1.87 kcal/mol
REMARK  
REMARK  NEWDPF move 125D.out.pdbq
REMARK  NEWDPF about 11.452400 22.811199 34.548698
REMARK  NEWDPF tran0 11.967954 22.877613 34.787431
REMARK  NEWDPF quat0 0.789338 -0.589481 -0.171632 49662.577598
REMARK  NEWDPF ndihe 9
REMARK  NEWDPF dihe0 35538.95 -44662.11 36365.01 39616.44 -11144.59 351.43 -45003.20 51133.58 -4319.09 
REMARK                            x       y       z     vdW  Elec       q
REMARK                         _______ _______ _______ _____ _____    ______
HETATM    1  C20 VDX   500      10.151  26.495  34.384 -0.33 -0.01    -0.014
HETATM    2  C21 VDX   500      10.133  28.044  34.788 -0.46 +0.01    +0.010
HETATM    3  C17 VDX   500      11.662  26.036  34.629 -0.33 -0.00    -0.002
HETATM    4  C13 VDX   500      12.037  24.808  33.775 -0.33 -0.01    -0.033
HETATM    5  C16 VDX   500      12.095  25.673  36.089 -0.41 +0.00    +0.006
HETATM    6  C12 VDX   500      12.135  25.012  32.141 -0.43 +0.00    +0.010
HETATM    7  C14 VDX   500      13.552  24.668  34.284 -0.47 +0.01    +0.023
HETATM    8  C18 VDX   500      11.119  23.416  33.959 -0.36 +0.01    +0.016
HETATM    9  C11 VDX   500      12.983  23.914  31.324 -0.55 +0.00    +0.005
HETATM   10  C9  VDX   500      14.414  23.609  32.059 -0.61 +0.01    +0.034
HETATM   11  C8  VDX   500      14.313  23.508  33.661 -0.54 -0.02    -0.075
HETATM   12  C7  VDX   500      14.685  22.453  34.339 -0.54 +0.00    +0.004
HETATM   13  C6  VDX   500      15.264  21.176  33.789 -0.63 +0.00    +0.008
HETATM   14  C5  VDX   500      15.024  19.811  34.038 -0.60 -0.02    -0.048
HETATM   15  C4  VDX   500      15.733  18.629  33.384 -0.66 +0.03    +0.071
HETATM   16  C10 VDX   500      13.959  19.339  35.056 -0.57 -0.02    -0.033
HETATM   17  C3  VDX   500      16.289  17.594  34.450 -0.74 +0.03    +0.125
HETATM   18  C2  VDX   500      15.132  17.131  35.434 -0.70 +0.03    +0.068
HETATM   19  O2  VDX   500      17.336  18.193  35.253 -0.32 -0.06    -0.395
HETATM   20  H   VDX   500      17.842  17.488  35.640 -0.29 -0.08    +0.210
HETATM   21  C1  VDX   500      14.429  18.326  36.133 -0.71 +0.09    +0.153
HETATM   22  C19 VDX   500      12.667  19.776  35.001 -0.56 +0.01    +0.022
HETATM   23  O1  VDX   500      13.369  17.896  37.045 -0.50 -0.39    -0.391
HETATM   24  H   VDX   500      13.169  18.550  37.704 +0.01 +0.16    +0.210
HETATM   25  C15 VDX   500      13.354  24.744  35.939 -0.53 +0.00    +0.010
HETATM   26  C22 VDX   500       9.044  25.887  35.302 -0.36 +0.00    +0.005
HETATM   27  C23 VDX   500       7.644  25.942  34.682 -0.42 +0.00    +0.003
HETATM   28  C24 VDX   500       6.624  25.065  35.214 -0.47 +0.03    +0.037
HETATM   29  C27 VDX   500       5.176  25.229  34.832 -0.53 +0.05    +0.051
HETATM   30  C26 VDX   500       4.976  24.647  33.448 -0.56 +0.03    +0.045
HETATM   31  C25 VDX   500       4.232  24.463  35.827 -0.60 +0.04    +0.045
HETATM   32  O25 VDX   500       4.799  26.579  34.880 -0.70 -0.80    -0.391
HETATM   33  H   VDX   500       3.869  26.675  34.714 +0.06 +0.31    +0.210
TER
