# Supplementary material for: Common angiotensin receptor blockers may directly modulate the immune system via VDR, PPAR and CCR2b
Source: Theor Biol Med Model. 2006 Jan 10;3:1. doi: 10.1186/1742-4682-3-1 (PMC1360063; doi:10.1186/1742-4682-3-1)
Supplement: Additional File 1 — 'ARB-immune-models.tar.gz' – Models of receptors and significant ligands. This is a Tar-Gzip archive which can by unpacked by using 'tar-xvzf', Winzipv8+ or 'Mac Stuffit'. There are five directories within it, containing a total of 35 files, 1.54 Meg when unpacked, 360 K when compressed: • 'AT2R1' contains the receptor model described in this paper, plus the docked conformation of each ARB, corresponding to the Ki values in Table 1. • 'CCR2b' contains the receptor model we derived from 1KP1, together with TAK779 and each of the ARBs in their docked conformation. • 'PPAR' contains the receptor model we derived from PDB:1FM9 together with the GI262570 ligand from PDB:1FM9 and each of the ARBs which have low Ki values when docked with the receptor. • 'VDR_from_1DB1" contains the VDR model we derived from PDB:1DB1 along with the docked conformations of the ARBs, 1,25-D (from PDB:1DB1) and TX522 (from PDB:1TXI). • 'VDR_from_1TXI' contains the VDR model we derived from PDB:1TXI along with the docked conformation of TX522, 1,25-D and Telmisartan. [file 1742-4682-3-1-S1.gz › ./PDB_models/VDR_from_1DB1/Candesartan_35E-9.pdb]

MODEL   Candesartan_35E-9
REMARK  Configuration of Candesartan docked with VDR from PDB:1DB1
REMARK
AUTHOR    T.G.Marshall, R.Lee, F.E.Marshall   
REMARK       contact: Trevor.M@TrevorMarshall.com
REMARK         
REMARK  Estimated Free Energy of Binding    =  -10.16 kcal/mol  [=(1)+(3)]
REMARK  Estimated Inhibition Constant, Ki   =   +3.54e-08       [Temperature = 298.15 K]
REMARK  
REMARK  Final Docked Energy                 =  -12.51 kcal/mol  [=(1)+(2)]
REMARK  
REMARK  (1) Final Intermolecular Energy     =  -12.65 kcal/mol
REMARK  (2) Final Internal Energy of Ligand =   +0.15 kcal/mol
REMARK  (3) Torsional Free Energy           =   +2.49 kcal/mol
REMARK  
REMARK  NEWDPF move candesartan.out.pdbq
REMARK  NEWDPF about -0.103600 0.693800 0.096700
REMARK  NEWDPF tran0 11.712119 22.062592 35.340894
REMARK  NEWDPF quat0 -0.072978 -0.833609 -0.547513 20804.418922
REMARK  NEWDPF ndihe 7
REMARK  NEWDPF dihe0 57266.77 53566.30 -6481.37 40589.21 43266.96 10777.83 54079.58 
REMARK                            x       y       z     vdW  Elec       q
REMARK                         _______ _______ _______ _____ _____    ______
HETATM    1  C   UNK     1      12.990  21.985  34.362 -0.34 -0.00    -0.005
HETATM    2  C   UNK     1      13.225  23.300  34.336 -0.34 -0.00    -0.003
HETATM    3  C   UNK     1      12.127  24.255  34.120 -0.24 +0.00    -0.000
HETATM    4  C   UNK     1      10.871  23.825  33.970 -0.26 -0.00    +0.000
HETATM    5  C   UNK     1      10.613  22.376  33.985 -0.22 +0.00    -0.000
HETATM    6  C   UNK     1      11.610  21.507  34.171 -0.34 -0.00    -0.003
HETATM    7  C   UNK     1      14.104  21.016  34.643 -0.48 +0.01    +0.111
HETATM    8  N   UNK     1      14.032  19.900  33.676 -0.28 -0.01    -0.191
HETATM    9  C   UNK     1      14.553  18.773  34.192 -0.44 +0.00    +0.067
HETATM   10  C   UNK     1      14.754  20.184  32.579 -0.46 +0.00    +0.228
HETATM   11  C   UNK     1      14.156  18.049  35.244 -0.50 +0.01    +0.077
HETATM   12  C   UNK     1      15.718  18.346  33.434 -0.53 +0.00    +0.095
HETATM   13  C   UNK     1      14.995  16.877  35.580 -0.57 +0.00    +0.007
HETATM   14  C   UNK     1      16.075  16.519  34.871 -0.43 -0.00    +0.002
HETATM   15  C   UNK     1      16.491  17.293  33.689 -0.57 -0.00    +0.020
HETATM   16  N   UNK     1      15.700  19.359  32.426 -0.51 -0.01    -0.211
HETATM   17  O   UNK     1      14.504  21.223  31.779 -0.11 +0.00    -0.306
HETATM   18  C   UNK     1      15.466  22.270  31.961 -0.31 +0.00    +0.152
HETATM   19  C   UNK     1      14.817  23.616  31.582 -0.55 +0.00    +0.035
HETATM   20  C   UNK     1      12.982  18.348  36.089 -0.58 +0.08    +0.212
HETATM   21  O   UNK     1      12.931  17.893  37.220 -0.53 -0.39    -0.644
HETATM   22  O   UNK     1      11.907  18.961  35.596 -0.45 -0.26    -0.644
HETATM   23  C   UNK     1       9.763  24.775  33.773 -0.25 -0.00    +0.003
HETATM   24  C   UNK     1       9.117  24.782  32.602 -0.31 -0.00    +0.000
HETATM   25  C   UNK     1       9.326  25.690  34.848 -0.24 -0.00    +0.039
HETATM   26  C   UNK     1       7.960  25.661  32.380 -0.35 -0.00    +0.000
HETATM   27  C   UNK     1       7.542  26.461  33.363 -0.34 -0.00    +0.000
HETATM   28  C   UNK     1       8.263  26.476  34.644 -0.32 -0.00    +0.003
HETATM   29  C   UNK     1      10.055  25.817  36.124 -0.28 -0.01    +0.202
HETATM   30  N   UNK     1      10.867  26.767  36.344 -0.23 +0.01    -0.134
HETATM   31  N   UNK     1       9.978  24.918  37.113 -0.24 +0.00    -0.112
HETATM   32  N   UNK     1      11.310  26.402  37.629 -0.19 -0.00    +0.049
HETATM   33  N   UNK     1      10.665  25.262  37.927 -0.32 +0.00    -0.050
TER
END
