# Supplementary material for: Common angiotensin receptor blockers may directly modulate the immune system via VDR, PPAR and CCR2b
Source: Theor Biol Med Model. 2006 Jan 10;3:1. doi: 10.1186/1742-4682-3-1 (PMC1360063; doi:10.1186/1742-4682-3-1)
Supplement: Additional File 1 — 'ARB-immune-models.tar.gz' – Models of receptors and significant ligands. This is a Tar-Gzip archive which can by unpacked by using 'tar-xvzf', Winzipv8+ or 'Mac Stuffit'. There are five directories within it, containing a total of 35 files, 1.54 Meg when unpacked, 360 K when compressed: • 'AT2R1' contains the receptor model described in this paper, plus the docked conformation of each ARB, corresponding to the Ki values in Table 1. • 'CCR2b' contains the receptor model we derived from 1KP1, together with TAK779 and each of the ARBs in their docked conformation. • 'PPAR' contains the receptor model we derived from PDB:1FM9 together with the GI262570 ligand from PDB:1FM9 and each of the ARBs which have low Ki values when docked with the receptor. • 'VDR_from_1DB1" contains the VDR model we derived from PDB:1DB1 along with the docked conformations of the ARBs, 1,25-D (from PDB:1DB1) and TX522 (from PDB:1TXI). • 'VDR_from_1TXI' contains the VDR model we derived from PDB:1TXI along with the docked conformation of TX522, 1,25-D and Telmisartan. [file 1742-4682-3-1-S1.gz › ./PDB_models/VDR_from_1DB1/Irbesartan_10E-9.pdb]

MODEL   Irbesartan_10E-9
REMARK  Configuration of Irbesartan docked with VDR from PDB:1DB1
REMARK
AUTHOR    T.G.Marshall, R.Lee, F.E.Marshall   
REMARK       contact: Trevor.M@TrevorMarshall.com
REMARK         
REMARK
REMARK
REMARK  Estimated Free Energy of Binding    =  -10.89 kcal/mol  [=(1)+(3)]
REMARK  Estimated Inhibition Constant, Ki   =   +1.04e-08       [Temperature = 298.15 K]
REMARK  
REMARK  Final Docked Energy                 =  -13.42 kcal/mol  [=(1)+(2)]
REMARK  
REMARK  (1) Final Intermolecular Energy     =  -13.38 kcal/mol
REMARK  (2) Final Internal Energy of Ligand =   -0.04 kcal/mol
REMARK  (3) Torsional Free Energy           =   +2.49 kcal/mol
REMARK  
REMARK
REMARK  DPF = vdr.dpf
REMARK  NEWDPF move	irbesartan.out.pdbq
REMARK  NEWDPF about	-0.103600 0.693800 0.096700
REMARK  NEWDPF tran0	14.614684 20.398226 31.126000
REMARK  NEWDPF quat0	0.309343 0.132684 -0.941648 56310.262512
REMARK  NEWDPF ndihe	10
REMARK  NEWDPF dihe0	-64.70 72.75 43.79 32.18 -153.40 -17.46 100.56 152.98 41.74 -140.89 
REMARK
REMARK                            x       y       z    vdW   Elec        q     RMS 
HETATM    1  C   UNK     1      15.083  18.855  33.475 -0.48 -0.00    -0.025 39.425
HETATM    2  C   UNK     1      14.551  19.244  32.313 -0.38 -0.00    +0.013 39.425
HETATM    3  C   UNK     1      14.598  20.654  31.895 -0.31 -0.00    +0.010 39.425
HETATM    4  C   UNK     1      15.156  21.577  32.684 -0.52 -0.00    -0.040 39.425
HETATM    5  C   UNK     1      15.728  21.153  33.973 -0.37 +0.00    +0.010 39.425
HETATM    6  C   UNK     1      15.693  19.871  34.346 -0.44 +0.00    +0.013 39.425
HETATM    7  C   UNK     1      15.241  23.024  32.281 -0.34 +0.00    +0.172 39.425
HETATM    8  N   UNK     1      14.054  23.752  32.698 -0.36 +0.00    -0.299 39.425
HETATM    9  C   UNK     1      13.729  24.102  33.948 -0.39 -0.00    +0.105 39.425
HETATM   10  C   UNK     1      13.028  24.088  31.904 -0.41 -0.00    +0.256 39.425
HETATM   11  N   UNK     1      12.606  24.668  34.105 -0.19 +0.00    -0.256 39.425
HETATM   12  C   UNK     1      14.636  23.839  35.119 -0.49 +0.00    +0.078 39.425
HETATM   13  C   UNK     1      13.854  23.132  36.246 -0.45 +0.00    +0.007 39.425
HETATM   14  C   UNK     1      13.602  24.106  37.419 -0.66 -0.00    -0.004 39.425
HETATM   15  C   UNK     1      12.089  24.368  37.584 -0.55 +0.00    +0.005 39.425
HETATM   16  C   UNK     1      11.992  24.738  32.792 -0.29 -0.00    +0.136 39.425
HETATM   17  C   UNK     1      11.688  26.203  32.403 -0.40 -0.00    +0.043 39.425
HETATM   18  C   UNK     1      10.641  23.990  32.767 -0.41 -0.00    +0.043 39.425
HETATM   19  O   UNK     1      12.905  23.874  30.709 -0.13 -0.00    -0.270 39.425
HETATM   20  C   UNK     1      10.204  26.199  31.984 -0.17 -0.00    +0.003 39.425
HETATM   21  C   UNK     1       9.600  25.116  32.897 -0.38 -0.00    +0.003 39.425
HETATM   22  C   UNK     1      15.030  17.444  33.898 -0.50 -0.00    -0.012 39.425
HETATM   23  C   UNK     1      15.819  16.563  33.275 -0.45 -0.00    +0.013 39.425
HETATM   24  C   UNK     1      14.166  16.985  35.007 -0.51 +0.00    +0.018 39.425
HETATM   25  C   UNK     1      15.866  15.156  33.695 -0.10 -0.00    +0.001 39.425
HETATM   26  C   UNK     1      15.114  14.749  34.720 -0.61 +0.00    +0.001 39.425
HETATM   27  C   UNK     1      14.225  15.707  35.393 -0.42 +0.01    +0.016 39.425
HETATM   28  C   UNK     1      13.188  17.870  35.669 -0.38 +0.05    +0.153 39.425
HETATM   29  N   UNK     1      13.042  17.884  36.930 -0.76 -0.08    -0.143 39.425
HETATM   30  N   UNK     1      12.335  18.661  35.007 -0.59 -0.05    -0.148 39.425
HETATM   31  N   UNK     1      11.991  18.816  37.032 -0.30 +0.02    +0.042 39.425
HETATM   32  N   UNK     1      11.696  19.172  35.771 -0.66 -0.04    -0.099 39.425
HETATM   33  H   UNK     1      11.713  18.062  34.358 +0.06 +0.06    +0.158 39.425
TER
END
