# Supplementary material for: Common angiotensin receptor blockers may directly modulate the immune system via VDR, PPAR and CCR2b
Source: Theor Biol Med Model. 2006 Jan 10;3:1. doi: 10.1186/1742-4682-3-1 (PMC1360063; doi:10.1186/1742-4682-3-1)
Supplement: Additional File 1 — 'ARB-immune-models.tar.gz' – Models of receptors and significant ligands. This is a Tar-Gzip archive which can by unpacked by using 'tar-xvzf', Winzipv8+ or 'Mac Stuffit'. There are five directories within it, containing a total of 35 files, 1.54 Meg when unpacked, 360 K when compressed: • 'AT2R1' contains the receptor model described in this paper, plus the docked conformation of each ARB, corresponding to the Ki values in Table 1. • 'CCR2b' contains the receptor model we derived from 1KP1, together with TAK779 and each of the ARBs in their docked conformation. • 'PPAR' contains the receptor model we derived from PDB:1FM9 together with the GI262570 ligand from PDB:1FM9 and each of the ARBs which have low Ki values when docked with the receptor. • 'VDR_from_1DB1" contains the VDR model we derived from PDB:1DB1 along with the docked conformations of the ARBs, 1,25-D (from PDB:1DB1) and TX522 (from PDB:1TXI). • 'VDR_from_1TXI' contains the VDR model we derived from PDB:1TXI along with the docked conformation of TX522, 1,25-D and Telmisartan. [file 1742-4682-3-1-S1.gz › ./PDB_models/VDR_from_1DB1/Losartan_77E-9.pdb]

MODEL   Losartan_77E-9
REMARK  Configuration of Losartan when docked with VDR from PDB:1DB1
REMARK
AUTHOR    T.G.Marshall, R.Lee, F.E.Marshall   
REMARK       contact: Trevor.M@TrevorMarshall.com      
REMARK
REMARK
REMARK  Estimated Free Energy of Binding    =   -9.70 kcal/mol  [=(1)+(3)]
REMARK  Estimated Inhibition Constant, Ki   =   +7.70e-08       [Temperature = 298.15 K]
REMARK  
REMARK  Final Docked Energy                 =  -10.69 kcal/mol  [=(1)+(2)]
REMARK  
REMARK  (1) Final Intermolecular Energy     =  -12.19 kcal/mol
REMARK  (2) Final Internal Energy of Ligand =   +1.51 kcal/mol
REMARK  (3) Torsional Free Energy           =   +2.49 kcal/mol
REMARK  
REMARK
REMARK  DPF = vdr.dpf
REMARK  NEWDPF move	losartan.out.pdbq
REMARK  NEWDPF about	-0.103600 0.693800 0.096700
REMARK  NEWDPF tran0	11.387525 19.897009 36.046978
REMARK  NEWDPF quat0	0.014702 -0.979915 -0.198875 9652.248997
REMARK  NEWDPF ndihe	10
REMARK  NEWDPF dihe0	160.17 71.58 21.48 -4.07 39.89 59.02 55.82 -55.58 137.28 36.03 
REMARK
REMARK                            x       y       z    vdW   Elec        q     RMS 
HETATM    1  C   UNK     1      13.002  19.498  35.376 -0.48 -0.01    -0.044 40.860
HETATM    2  C   UNK     1      13.632  20.665  35.203 -0.39 +0.00    +0.009 40.860
HETATM    3  C   UNK     1      12.892  21.849  34.741 -0.35 +0.00    +0.013 40.860
HETATM    4  C   UNK     1      11.579  21.783  34.499 -0.35 -0.00    -0.025 40.860
HETATM    5  C   UNK     1      10.891  20.494  34.674 -0.48 +0.00    +0.013 40.860
HETATM    6  C   UNK     1      11.562  19.416  35.089 -0.36 +0.00    +0.009 40.860
HETATM    7  C   UNK     1      13.733  18.279  35.869 -0.67 +0.04    +0.141 40.860
HETATM    8  N   UNK     1      14.346  17.576  34.722 -0.34 -0.03    -0.232 40.860
HETATM    9  C   UNK     1      14.256  16.242  34.885 -0.54 +0.01    +0.058 40.860
HETATM   10  C   UNK     1      15.658  17.843  34.654 -0.56 +0.00    +0.088 40.860
HETATM   11  C   UNK     1      15.451  15.645  34.953 -0.48 +0.01    +0.147 40.860
HETATM   12  C   UNK     1      12.924  15.542  34.944 -0.42 +0.04    +0.219 40.860
HETATM   13  O   UNK     1      12.290  15.601  33.662 -0.18 +0.03    -0.395 40.860
HETATM   14  H   UNK     1      11.356  15.756  33.757 -0.24 -0.06    +0.209 40.860
HETATM   15  N   UNK     1      16.309  16.770  34.758 -0.42 +0.03    -0.227 40.860
HETATM   16 CL   UNK     1      15.802  13.940  35.129 -0.37 -0.00    -0.061 40.860
HETATM   17  C   UNK     1      16.211  19.135  34.121 -0.62 +0.00    +0.073 40.860
HETATM   18  C   UNK     1      15.703  19.336  32.677 -0.62 +0.00    +0.007 40.860
HETATM   19  C   UNK     1      16.163  20.705  32.129 -0.67 -0.00    -0.004 40.860
HETATM   20  C   UNK     1      14.964  21.670  32.016 -0.57 +0.00    +0.005 40.860
HETATM   21  C   UNK     1      10.834  22.970  34.041 -0.29 +0.00    -0.012 40.860
HETATM   22  C   UNK     1      10.472  24.065  34.965 -0.24 -0.00    +0.018 40.860
HETATM   23  C   UNK     1      10.451  23.036  32.761 -0.39 -0.00    +0.013 40.860
HETATM   24  C   UNK     1       9.733  25.082  34.509 -0.23 -0.00    +0.016 40.860
HETATM   25  C   UNK     1      10.940  24.099  36.363 -0.32 -0.00    +0.153 40.860
HETATM   26  N   UNK     1      12.206  24.362  36.711 -0.30 -0.00    -0.148 40.860
HETATM   27  N   UNK     1      10.156  23.925  37.345 -0.25 +0.00    -0.143 40.860
HETATM   28  H   UNK     1      12.482  25.347  36.360 +0.09 -0.00    +0.158 40.860
HETATM   29  N   UNK     1      12.255  24.339  37.829 -0.35 -0.00    -0.099 40.860
HETATM   30  N   UNK     1      11.069  24.083  38.404 -0.33 -0.00    +0.042 40.860
HETATM   31  C   UNK     1       9.298  25.139  33.106 -0.29 -0.00    +0.001 40.860
HETATM   32  C   UNK     1       9.654  24.166  32.265 -0.28 -0.00    +0.001 40.860
TER
END
