# Supplementary material for: Common angiotensin receptor blockers may directly modulate the immune system via VDR, PPAR and CCR2b
Source: Theor Biol Med Model. 2006 Jan 10;3:1. doi: 10.1186/1742-4682-3-1 (PMC1360063; doi:10.1186/1742-4682-3-1)
Supplement: Additional File 1 — 'ARB-immune-models.tar.gz' – Models of receptors and significant ligands. This is a Tar-Gzip archive which can by unpacked by using 'tar-xvzf', Winzipv8+ or 'Mac Stuffit'. There are five directories within it, containing a total of 35 files, 1.54 Meg when unpacked, 360 K when compressed: • 'AT2R1' contains the receptor model described in this paper, plus the docked conformation of each ARB, corresponding to the Ki values in Table 1. • 'CCR2b' contains the receptor model we derived from 1KP1, together with TAK779 and each of the ARBs in their docked conformation. • 'PPAR' contains the receptor model we derived from PDB:1FM9 together with the GI262570 ligand from PDB:1FM9 and each of the ARBs which have low Ki values when docked with the receptor. • 'VDR_from_1DB1" contains the VDR model we derived from PDB:1DB1 along with the docked conformations of the ARBs, 1,25-D (from PDB:1DB1) and TX522 (from PDB:1TXI). • 'VDR_from_1TXI' contains the VDR model we derived from PDB:1TXI along with the docked conformation of TX522, 1,25-D and Telmisartan. [file 1742-4682-3-1-S1.gz › ./PDB_models/VDR_from_1DB1/Olmesartan_12E-9.pdb]

MODEL   Olmesartan_12E-9
REMARK  Configuration of Olmesartan docked with VDR from PDB:1DB1
REMARK
AUTHOR    T.G.Marshall, R.Lee, F.E.Marshall   
REMARK       contact: Trevor.M@TrevorMarshall.com
REMARK         
REMARK
REMARK  Estimated Free Energy of Binding    =  -10.83 kcal/mol  [=(1)+(3)]
REMARK  Estimated Inhibition Constant, Ki   =   +1.16e-08       [Temperature = 298.15 K]
REMARK  
REMARK  Final Docked Energy                 =  -12.76 kcal/mol  [=(1)+(2)]
REMARK  
REMARK  (1) Final Intermolecular Energy     =  -13.32 kcal/mol
REMARK  (2) Final Internal Energy of Ligand =   +0.55 kcal/mol
REMARK  (3) Torsional Free Energy           =   +2.49 kcal/mol
REMARK  
REMARK  NEWDPF move olmesartan.out.pdbq
REMARK  NEWDPF about -0.103600 0.693800 0.096700
REMARK  NEWDPF tran0 12.586032 24.036510 34.286931
REMARK  NEWDPF quat0 -0.090108 -0.907898 0.409392 -25472.094182
REMARK  NEWDPF ndihe 10
REMARK  NEWDPF dihe0 -42425. 32779. 28073. 3648. -50770. -20515. 24703. -29862. -40379. -20296.
REMARK                            x       y       z     vdW  Elec       q
REMARK                         _______ _______ _______ _____ _____    ______
ATOM      1  C   UNK     1       9.964  24.095  33.695 -0.27 +0.00    -0.025
ATOM      2  C   UNK     1      10.368  24.160  34.968 -0.24 -0.00    +0.013
ATOM      3  C   UNK     1      11.497  23.348  35.443 -0.28 -0.00    +0.009
ATOM      4  C   UNK     1      12.134  22.517  34.612 -0.30 -0.00    -0.044
ATOM      5  C   UNK     1      11.685  22.431  33.213 -0.28 -0.00    +0.009
ATOM      6  C   UNK     1      10.664  23.177  32.781 -0.37 -0.00    +0.013
ATOM      7  C   UNK     1      13.283  21.681  35.104 -0.49 +0.01    +0.141
ATOM      8  N   UNK     1      13.551  20.540  34.200 -0.27 -0.01    -0.226
ATOM      9  C   UNK     1      14.673  20.775  33.504 -0.45 +0.00    +0.087
ATOM     10  C   UNK     1      13.796  19.445  34.949 -0.44 +0.01    +0.118
ATOM     11  N   UNK     1      15.538  19.924  33.840 -0.40 -0.01    -0.240
ATOM     12  C   UNK     1      14.693  21.387  32.128 -0.58 +0.00    +0.072
ATOM     13  C   UNK     1      15.075  22.883  32.086 -0.54 +0.00    +0.003
ATOM     14  C   UNK     1      13.979  23.695  31.363 -0.56 +0.00    +0.005
ATOM     15  C   UNK     1      15.066  19.033  34.850 -0.47 +0.01    +0.098
ATOM     16  C   UNK     1      12.758  18.785  35.760 -0.55 +0.06    +0.190
ATOM     17  O   UNK     1      13.037  17.808  36.436 -0.39 -0.32    -0.645
ATOM     18  O   UNK     1      11.495  19.198  35.686 -0.43 -0.28    -0.772
ATOM     19  H   UNK     1      11.000  18.913  36.445 +0.05 +0.07    +0.167
ATOM     20  C   UNK     1      15.796  17.872  35.469 -0.74 +0.00    +0.097
ATOM     21  C   UNK     1      15.469  16.583  34.685 -0.68 +0.00    +0.052
ATOM     22  C   UNK     1      17.314  18.144  35.410 -0.47 -0.01    +0.052
ATOM     23  O   UNK     1      15.402  17.710  36.838 -0.25 -0.08    -0.384
ATOM     24  H   UNK     1      15.664  18.464  37.352 -0.20 +0.03    +0.211
ATOM     25  C   UNK     1       8.808  24.883  33.227 -0.31 +0.00    -0.012
ATOM     26  C   UNK     1       7.726  24.230  32.788 -0.29 -0.00    +0.013
ATOM     27  C   UNK     1       8.786  26.360  33.278 -0.31 -0.00    +0.018
ATOM     28  C   UNK     1       6.511  24.955  32.389 -0.45 -0.00    +0.001
ATOM     29  C   UNK     1       6.479  26.286  32.475 -0.42 -0.00    +0.001
ATOM     30  C   UNK     1       7.672  27.013  32.933 -0.25 -0.00    +0.016
ATOM     31  C   UNK     1       9.974  27.157  33.636 -0.30 -0.01    +0.153
ATOM     32  N   UNK     1      11.068  27.063  33.000 -0.22 +0.01    -0.143
ATOM     33  N   UNK     1      10.025  27.959  34.707 -0.27 +0.01    -0.148
ATOM     34  N   UNK     1      11.857  27.943  33.766 -0.21 -0.00    +0.042
ATOM     35  N   UNK     1      11.060  28.384  34.751 -0.28 +0.01    -0.099
ATOM     36  H   UNK     1       9.834  27.380  35.597 +0.09 -0.01    +0.158
TER
END
