# Supplementary material for: Common angiotensin receptor blockers may directly modulate the immune system via VDR, PPAR and CCR2b
Source: Theor Biol Med Model. 2006 Jan 10;3:1. doi: 10.1186/1742-4682-3-1 (PMC1360063; doi:10.1186/1742-4682-3-1)
Supplement: Additional File 1 — 'ARB-immune-models.tar.gz' – Models of receptors and significant ligands. This is a Tar-Gzip archive which can by unpacked by using 'tar-xvzf', Winzipv8+ or 'Mac Stuffit'. There are five directories within it, containing a total of 35 files, 1.54 Meg when unpacked, 360 K when compressed: • 'AT2R1' contains the receptor model described in this paper, plus the docked conformation of each ARB, corresponding to the Ki values in Table 1. • 'CCR2b' contains the receptor model we derived from 1KP1, together with TAK779 and each of the ARBs in their docked conformation. • 'PPAR' contains the receptor model we derived from PDB:1FM9 together with the GI262570 ligand from PDB:1FM9 and each of the ARBs which have low Ki values when docked with the receptor. • 'VDR_from_1DB1" contains the VDR model we derived from PDB:1DB1 along with the docked conformations of the ARBs, 1,25-D (from PDB:1DB1) and TX522 (from PDB:1TXI). • 'VDR_from_1TXI' contains the VDR model we derived from PDB:1TXI along with the docked conformation of TX522, 1,25-D and Telmisartan. [file 1742-4682-3-1-S1.gz › ./PDB_models/VDR_from_1DB1/Olmesartan_27E-9.pdb]

MODEL   Olmesartan_27E-9
REMARK  Configuration of Olmesartan docked with VDR from PDB:1DB1
REMARK
AUTHOR    T.G.Marshall, R.Lee, F.E.Marshall   
REMARK       contact: Trevor.M@TrevorMarshall.com
REMARK         
REMARK
REMARK  Estimated Free Energy of Binding    =  -10.34 kcal/mol  [=(1)+(3)]
REMARK  Estimated Inhibition Constant, Ki   =   +2.65e-08       [Temperature = 298.15 K]
REMARK  
REMARK  Final Docked Energy                 =  -13.66 kcal/mol  [=(1)+(2)]
REMARK  
REMARK  (1) Final Intermolecular Energy     =  -12.83 kcal/mol
REMARK  (2) Final Internal Energy of Ligand =   -0.83 kcal/mol
REMARK  (3) Torsional Free Energy           =   +2.49 kcal/mol
REMARK  
REMARK
REMARK  DPF = vdr.dpf
REMARK  NEWDPF move	olmesartan.out.pdbq
REMARK  NEWDPF about	-0.103600 0.693800 0.096700
REMARK  NEWDPF tran0	12.514754 23.495007 33.863874
REMARK  NEWDPF quat0	0.530289 -0.343951 -0.774913 -27786.068768
REMARK  NEWDPF ndihe	10
REMARK  NEWDPF dihe0	50.45 -98.92 -85.19 33.63 -125.39 -6.71 -86.47 57.03 -52.07 -55.02 
REMARK
REMARK                            x       y       z    vdW   Elec        q     RMS 
HETATM    1  C   UNK     1      11.369  25.199  35.600 -0.25 +0.00    -0.025 43.414
HETATM    2  C   UNK     1      12.554  25.491  35.053 -0.29 -0.00    +0.013 43.414
HETATM    3  C   UNK     1      13.570  24.448  34.852 -0.39 +0.00    +0.009 43.414
HETATM    4  C   UNK     1      13.332  23.187  35.227 -0.38 -0.00    -0.044 43.414
HETATM    5  C   UNK     1      12.035  22.862  35.842 -0.21 +0.00    +0.009 43.414
HETATM    6  C   UNK     1      11.110  23.810  36.015 -0.29 -0.00    +0.013 43.414
HETATM    7  C   UNK     1      14.376  22.124  35.028 -0.13 +0.01    +0.141 43.414
HETATM    8  N   UNK     1      13.905  21.065  34.107 -0.27 -0.01    -0.226 43.414
HETATM    9  C   UNK     1      14.634  21.095  32.982 -0.47 +0.00    +0.087 43.414
HETATM   10  C   UNK     1      14.142  19.864  34.674 -0.41 +0.01    +0.118 43.414
HETATM   11  N   UNK     1      15.290  20.024  32.900 -0.41 -0.01    -0.240 43.414
HETATM   12  C   UNK     1      14.223  21.839  31.738 -0.38 -0.00    +0.072 43.414
HETATM   13  C   UNK     1      14.662  23.319  31.689 -0.57 +0.00    +0.003 43.414
HETATM   14  C   UNK     1      13.456  24.224  31.355 -0.58 +0.00    +0.005 43.414
HETATM   15  C   UNK     1      15.078  19.166  34.021 -0.48 +0.00    +0.098 43.414
HETATM   16  C   UNK     1      13.420  19.391  35.869 -0.65 +0.03    +0.190 43.414
HETATM   17  O   UNK     1      12.222  19.163  35.811 -0.43 -0.19    -0.645 43.414
HETATM   18  O   UNK     1      14.055  19.298  37.035 -0.25 -0.13    -0.772 43.414
HETATM   19  H   UNK     1      14.110  20.147  37.459 -0.26 -0.01    +0.167 43.414
HETATM   20  C   UNK     1      15.658  17.797  34.256 -0.69 -0.00    +0.097 43.414
HETATM   21  C   UNK     1      14.579  16.729  33.979 -0.63 +0.00    +0.052 43.414
HETATM   22  C   UNK     1      16.853  17.587  33.302 -0.64 -0.00    +0.052 43.414
HETATM   23  O   UNK     1      16.112  17.675  35.610 -0.24 +0.01    -0.384 43.414
HETATM   24  H   UNK     1      16.906  17.155  35.650 -0.23 -0.07    +0.211 43.414
HETATM   25  C   UNK     1      10.364  26.253  35.834 -0.27 +0.00    -0.012 43.414
HETATM   26  C   UNK     1      10.528  27.069  36.881 -0.35 -0.00    +0.013 43.414
HETATM   27  C   UNK     1       9.218  26.467  34.925 -0.28 -0.00    +0.018 43.414
HETATM   28  C   UNK     1       9.609  28.192  37.120 -0.39 -0.00    +0.001 43.414
HETATM   29  C   UNK     1       8.599  28.410  36.274 -0.20 -0.00    +0.001 43.414
HETATM   30  C   UNK     1       8.397  27.502  35.136 -0.37 -0.00    +0.016 43.414
HETATM   31  C   UNK     1       8.901  25.544  33.821 -0.27 -0.01    +0.153 43.414
HETATM   32  N   UNK     1       7.912  24.750  33.867 -0.21 +0.01    -0.143 43.414
HETATM   33  N   UNK     1       9.675  25.399  32.739 -0.23 +0.01    -0.148 43.414
HETATM   34  N   UNK     1       8.102  24.073  32.647 -0.28 -0.00    +0.042 43.414
HETATM   35  N   UNK     1       9.214  24.597  32.109 -0.18 +0.00    -0.099 43.414
HETATM   36  H   UNK     1      10.663  25.093  33.046 +0.10 -0.01    +0.158 43.414
TER
END
