# Supplementary material for: Common angiotensin receptor blockers may directly modulate the immune system via VDR, PPAR and CCR2b
Source: Theor Biol Med Model. 2006 Jan 10;3:1. doi: 10.1186/1742-4682-3-1 (PMC1360063; doi:10.1186/1742-4682-3-1)
Supplement: Additional File 1 — 'ARB-immune-models.tar.gz' – Models of receptors and significant ligands. This is a Tar-Gzip archive which can by unpacked by using 'tar-xvzf', Winzipv8+ or 'Mac Stuffit'. There are five directories within it, containing a total of 35 files, 1.54 Meg when unpacked, 360 K when compressed: • 'AT2R1' contains the receptor model described in this paper, plus the docked conformation of each ARB, corresponding to the Ki values in Table 1. • 'CCR2b' contains the receptor model we derived from 1KP1, together with TAK779 and each of the ARBs in their docked conformation. • 'PPAR' contains the receptor model we derived from PDB:1FM9 together with the GI262570 ligand from PDB:1FM9 and each of the ARBs which have low Ki values when docked with the receptor. • 'VDR_from_1DB1" contains the VDR model we derived from PDB:1DB1 along with the docked conformations of the ARBs, 1,25-D (from PDB:1DB1) and TX522 (from PDB:1TXI). • 'VDR_from_1TXI' contains the VDR model we derived from PDB:1TXI along with the docked conformation of TX522, 1,25-D and Telmisartan. [file 1742-4682-3-1-S1.gz › ./PDB_models/VDR_from_1DB1/Sample_Complex.pdb]

HEADER    VDR1_BOUND_TO_TELMISARTAN               23-NOV-05   
TITLE     The VDR receptor for 1,25-dihydroxycholecalciferol
TITLE    2  extracted from PDB:1DB1 by deleting ligand and
TITLE    3  processed with charge and solvation data ready
TITLE    4  for use with AutoDock
TITLE    5 Telmisartan is complexed with VDR at position of
TITLE    6  minimum Ki (=0.038 nanomoles) 
REMARK
COMPND    VDR complexed with Telmisartan 
REMARK
AUTHOR    N.ROCHEL,J.M.WURTZ,A.MITSCHLER,B.KLAHOLZ,D.MORAS
AUTHOR   2 prepared by T.G.Marshall, R.Lee, F.E.Marshall
REMARK
CAVEAT     1DB1 - see original PDB record for missing residues and rule violations
REMARK
SEQRES   1 A  259  ASP SER LEU ARG PRO LYS LEU SER GLU GLU GLN GLN ARG          
SEQRES   2 A  259  ILE ILE ALA ILE LEU LEU ASP ALA HIS HIS LYS THR TYR          
SEQRES   3 A  259  ASP PRO THR TYR SER ASP PHE CYS GLN PHE ARG PRO PRO          
SEQRES   4 A  259  VAL ARG VAL ASN ASP GLY GLY GLY SER VAL THR LEU GLU          
SEQRES   5 A  259  LEU SER GLN LEU SER MET LEU PRO HIS LEU ALA ASP LEU          
SEQRES   6 A  259  VAL SER TYR SER ILE GLN LYS VAL ILE GLY PHE ALA LYS          
SEQRES   7 A  259  MET ILE PRO GLY PHE ARG ASP LEU THR SER GLU ASP GLN          
SEQRES   8 A  259  ILE VAL LEU LEU LYS SER SER ALA ILE GLU VAL ILE MET          
SEQRES   9 A  259  LEU ARG SER ASN GLU SER PHE THR MET ASP ASP MET SER          
SEQRES  10 A  259  TRP THR CYS GLY ASN GLN ASP TYR LYS TYR ARG VAL SER          
SEQRES  11 A  259  ASP VAL THR LYS ALA GLY HIS SER LEU GLU LEU ILE GLU          
SEQRES  12 A  259  PRO LEU ILE LYS PHE GLN VAL GLY LEU LYS LYS LEU ASN          
SEQRES  13 A  259  LEU HIS GLU GLU GLU HIS VAL LEU LEU MET ALA ILE CYS          
SEQRES  14 A  259  ILE VAL SER PRO ASP ARG PRO GLY VAL GLN ASP ALA ALA          
SEQRES  15 A  259  LEU ILE GLU ALA ILE GLN ASP ARG LEU SER ASN THR LEU          
SEQRES  16 A  259  GLN THR TYR ILE ARG CYS ARG HIS PRO PRO PRO GLY SER          
SEQRES  17 A  259  HIS LEU LEU TYR ALA LYS MET ILE GLN LYS LEU ALA ASP          
SEQRES  18 A  259  LEU ARG SER LEU ASN GLU GLU HIS SER LYS GLN TYR ARG          
SEQRES  19 A  259  CYS LEU SER PHE GLN PRO GLU CYS SER MET LYS LEU THR          
SEQRES  20 A  259  PRO LEU VAL LEU GLU VAL PHE GLY ASN GLU ILE SER       
REMARK
HETNAM     TEL Telmisartan 
REMARK  Configuration of Telmisartan docked with VDR from PDB:1DB1
REMARK
REMARK         
REMARK  Estimated Free Energy of Binding    =  -14.21 kcal/mol  [=(1)+(3)]
REMARK  Estimated Inhibition Constant, Ki   =   +3.83e-11       [Temperature = 298.15 K]
REMARK  
REMARK  Final Docked Energy                 =  -17.37 kcal/mol  [=(1)+(2)]
REMARK  
REMARK  (1) Final Intermolecular Energy     =  -16.70 kcal/mol
REMARK  (2) Final Internal Energy of Ligand =   -0.67 kcal/mol
REMARK  (3) Torsional Free Energy           =   +2.49 kcal/mol
REMARK  
REMARK
REMARK  DPF = vdr.dpf
REMARK  NEWDPF move	telmisartan.out.pdbq
REMARK  NEWDPF about	-0.103600 0.693800 0.096700
REMARK  NEWDPF tran0	11.993424 24.715244 34.350304
REMARK  NEWDPF quat0	0.001787 -0.994958 -0.100276 -14214.310023
REMARK  NEWDPF ndihe	10
REMARK  NEWDPF dihe0	-91.14 18.50 156.72 82.14 -116.82 -53.39 -157.06 29.77 125.91 69.11 
HETATM    1  C1  TEL   500       8.480  25.997  34.516  1.00  0.00 
HETATM    2  C2  TEL   500       8.842  27.419  34.723  1.00  0.00 
HETATM    3  C3  TEL   500       9.406  25.029  34.595  1.00  0.00 
HETATM    4  C4  TEL   500      10.099  27.792  34.990  1.00  0.00 
HETATM    5  C5  TEL   500      11.070  26.700  35.050  1.00  0.00 
HETATM    6  C6  TEL   500      10.796  25.410  34.877  1.00  0.00 
HETATM    7  C7  TEL   500      10.497  29.227  35.196  1.00  0.00 
HETATM    8  N1  TEL   500      12.461  26.624  35.358  1.00  0.00 
HETATM    9  N2  TEL   500      11.877  24.615  34.983  1.00  0.00 
HETATM   10  C8  TEL   500      12.892  25.441  35.292  1.00  0.00 
HETATM   11  C9  TEL   500      12.112  23.960  33.679  1.00  0.00 
HETATM   12  C10 TEL   500      12.702  22.588  33.845  1.00  0.00 
HETATM   13  C11 TEL   500      11.927  21.520  34.056  1.00  0.00 
HETATM   14  C12 TEL   500      14.161  22.412  33.785  1.00  0.00 
HETATM   15  C13 TEL   500      12.526  20.186  34.201  1.00  0.00 
HETATM   16  C14 TEL   500      13.850  20.017  34.126  1.00  0.00 
HETATM   17  C15 TEL   500      14.703  21.199  33.917  1.00  0.00 
HETATM   18  C16 TEL   500      14.461  18.685  34.286  1.00  0.00 
HETATM   19  C17 TEL   500      14.452  18.025  35.452  1.00  0.00 
HETATM   20  C18 TEL   500      15.125  18.092  33.113  1.00  0.00 
HETATM   21  C19 TEL   500      15.104  16.703  35.528  1.00  0.00 
HETATM   22  C20 TEL   500      15.708  16.169  34.464  1.00  0.00 
HETATM   23  C21 TEL   500      15.724  16.902  33.191  1.00  0.00 
HETATM   24  C22 TEL   500      13.749  18.571  36.632  1.00  0.00 
HETATM   25  O1  TEL   500      12.806  17.965  37.114  1.00  0.00 
HETATM   26  O2  TEL   500      14.129  19.719  37.191  1.00  0.00 
HETATM   27  H   TEL   500      14.818  19.593  37.833  1.00  0.00 
HETATM   28  C23 TEL   500      14.170  24.985  35.946  1.00  0.00 
HETATM   29  C24 TEL   500      13.954  24.518  37.404  1.00  0.00 
HETATM   30  C25 TEL   500      13.490  23.047  37.480  1.00  0.00 
HETATM   31  C26 TEL   500       7.068  25.665  34.253  1.00  0.00 
HETATM   32  N3  TEL   500       6.565  25.133  33.129  1.00  0.00 
HETATM   33  N4  TEL   500       6.152  25.746  35.118  1.00  0.00 
HETATM   34  C27 TEL   500       5.280  24.851  33.411  1.00  0.00 
HETATM   35  C28 TEL   500       6.620  26.113  32.025  1.00  0.00 
HETATM   36  C29 TEL   500       4.275  24.214  32.549  1.00  0.00 
HETATM   37  C30 TEL   500       4.913  25.230  34.631  1.00  0.00 
HETATM   38  C31 TEL   500       3.040  24.053  33.042  1.00  0.00 
HETATM   39  C32 TEL   500       2.675  24.490  34.409  1.00  0.00 
HETATM   40  C33 TEL   500       3.578  25.067  35.211  1.00  0.00 
TER
ATOM      1  N   LEU A 120      34.417  18.787  67.312  1.00 50.31    -0.063    9.00  -17.40
ATOM      2  HN1 LEU A 120      34.836  19.064  68.200  1.00  0.00     0.271    0.00    0.00
ATOM      3  HN2 LEU A 120      33.519  19.247  67.162  1.00  0.00     0.271    0.00    0.00
ATOM      4  HN3 LEU A 120      34.926  19.177  66.519  1.00  0.00     0.271    0.00    0.00
ATOM      5  CA  LEU A 120      34.298  17.304  67.212  1.00 49.96     0.250    9.40    4.00
ATOM      6  C   LEU A 120      33.672  16.891  65.886  1.00 49.44     0.254    9.82    4.00
ATOM      7  O   LEU A 120      32.815  17.592  65.344  1.00 49.49    -0.276    8.17  -17.40
ATOM      8  CB  LEU A 120      33.447  16.756  68.363  1.00 50.64     0.035   12.77    4.00
ATOM      9  CG  LEU A 120      34.003  16.880  69.783  1.00 51.38    -0.003    9.40    4.00
ATOM     10  CD1 LEU A 120      32.969  16.374  70.777  1.00 51.56    -0.005   16.15    4.00
ATOM     11  CD2 LEU A 120      35.297  16.085  69.906  1.00 51.43    -0.005   16.15    4.00
ATOM     12  N   ARG A 121      34.106  15.745  65.375  1.00 48.14    -0.338    9.00  -17.40
ATOM     13  HN  ARG A 121      34.817  15.216  65.880  1.00  0.00     0.164    0.00    0.00
ATOM     14  CA  ARG A 121      33.599  15.221  64.117  1.00 47.01     0.160    9.40    4.00
ATOM     15  C   ARG A 121      33.113  13.790  64.314  1.00 45.50     0.254    9.82    4.00
ATOM     16  O   ARG A 121      33.775  12.836  63.905  1.00 45.36    -0.270    8.17  -17.40
ATOM     17  CB  ARG A 121      34.700  15.264  63.052  1.00 48.45     0.034   12.77    4.00
ATOM     18  CG  ARG A 121      35.233  16.664  62.790  1.00 49.89     0.027   12.77    4.00
ATOM     19  CD  ARG A 121      36.430  16.655  61.852  1.00 52.32     0.116   12.77    4.00
ATOM     20  NE  ARG A 121      36.100  16.133  60.529  1.00 53.49    -0.212    9.00  -24.67
ATOM     21  HE  ARG A 121      35.162  15.761  60.382  1.00  0.00     0.178    0.00    0.00
ATOM     22  CZ  ARG A 121      36.947  16.112  59.504  1.00 54.08     0.666    6.95    4.00
ATOM     23  NH1 ARG A 121      38.178  16.586  59.648  1.00 54.50    -0.235    9.00  -24.67
ATOM     24 1HH1 ARG A 121      38.473  16.964  60.548  1.00  0.00     0.174    0.00    0.00
ATOM     25 2HH1 ARG A 121      38.828  16.570  58.862  1.00  0.00     0.174    0.00    0.00
ATOM     26  NH2 ARG A 121      36.563  15.620  58.334  1.00 54.12    -0.235    9.00  -24.67
ATOM     27 1HH2 ARG A 121      35.617  15.256  58.223  1.00  0.00     0.174    0.00    0.00
ATOM     28 2HH2 ARG A 121      37.213  15.604  57.548  1.00  0.00     0.174    0.00    0.00
ATOM     29  N   PRO A 122      31.946  13.622  64.955  1.00 43.87    -0.312    9.00  -17.40
ATOM     30  CA  PRO A 122      31.403  12.282  65.187  1.00 42.99     0.163    9.40    4.00
ATOM     31  C   PRO A 122      31.173  11.529  63.881  1.00 42.25     0.251    9.82    4.00
ATOM     32  O   PRO A 122      30.823  12.125  62.862  1.00 42.01    -0.271    8.17  -17.40
ATOM     33  CB  PRO A 122      30.105  12.561  65.944  1.00 42.59     0.034   12.77    4.00
ATOM     34  CG  PRO A 122      29.699  13.908  65.437  1.00 43.60     0.027   12.77    4.00
ATOM     35  CD  PRO A 122      31.010  14.655  65.429  1.00 43.27     0.105   12.77    4.00
ATOM     36  N   LYS A 123      31.379  10.218  63.920  1.00 41.53    -0.338    9.00  -17.40
ATOM     37  HN  LYS A 123      31.667   9.787  64.799  1.00  0.00     0.164    0.00    0.00
ATOM     38  CA  LYS A 123      31.205   9.378  62.744  1.00 41.30     0.159    9.40    4.00
ATOM     39  C   LYS A 123      29.732   9.158  62.431  1.00 40.35     0.251    9.82    4.00
ATOM     40  O   LYS A 123      28.877   9.250  63.313  1.00 39.21    -0.271    8.17  -17.40
ATOM     41  CB  LYS A 123      31.885   8.024  62.965  1.00 42.56     0.032   12.77    4.00
ATOM     42  CG  LYS A 123      33.371   8.127  63.279  1.00 45.26     0.004   12.77    4.00
ATOM     43  CD  LYS A 123      33.979   6.761  63.564  1.00 46.98     0.032   12.77    4.00
ATOM     44  CE  LYS A 123      35.463   6.876  63.882  1.00 47.93     0.206   12.77    4.00
ATOM     45  NZ  LYS A 123      36.066   5.558  64.225  1.00 49.23    -0.064   13.25  -39.20
ATOM     46  HZ1 LYS A 123      37.061   5.635  64.438  1.00  0.00     0.275    0.00    0.00
ATOM     47  HZ2 LYS A 123      35.898   4.872  63.489  1.00  0.00     0.275    0.00    0.00
ATOM     48  HZ3 LYS A 123      35.559   5.106  64.986  1.00  0.00     0.275    0.00    0.00
ATOM     49  N   LEU A 124      29.439   8.879  61.165  1.00 39.48    -0.338    9.00  -17.40
ATOM     50  HN  LEU A 124      30.189   8.844  60.475  1.00  0.00     0.164    0.00    0.00
ATOM     51  CA  LEU A 124      28.071   8.622  60.744  1.00 38.64     0.159    9.40    4.00
ATOM     52  C   LEU A 124      27.606   7.325  61.384  1.00 38.41     0.251    9.82    4.00
ATOM     53  O   LEU A 124      28.293   6.308  61.304  1.00 39.12    -0.271    8.17  -17.40
ATOM     54  CB  LEU A 124      27.996   8.491  59.220  1.00 37.76     0.032   12.77    4.00
ATOM     55  CG  LEU A 124      28.162   9.776  58.406  1.00 37.83     0.002    9.40    4.00
ATOM     56  CD1 LEU A 124      28.401   9.438  56.941  1.00 37.98     0.000   16.15    4.00
ATOM     57  CD2 LEU A 124      26.922  10.633  58.564  1.00 36.97     0.000   16.15    4.00
ATOM     58  N   SER A 125      26.448   7.362  62.029  1.00 38.47    -0.336    9.00  -17.40
ATOM     59  HN  SER A 125      25.930   8.239  62.083  1.00  0.00     0.164    0.00    0.00
ATOM     60  CA  SER A 125      25.905   6.168  62.661  1.00 39.40     0.189    9.40    4.00
ATOM     61  C   SER A 125      25.496   5.197  61.561  1.00 40.52     0.253    9.82    4.00
ATOM     62  O   SER A 125      25.386   5.581  60.395  1.00 39.53    -0.270    8.17  -17.40
ATOM     63  CB  SER A 125      24.679   6.523  63.495  1.00 39.88     0.169   12.77    4.00
ATOM     64  OG  SER A 125      23.619   6.951  62.660  1.00 40.18    -0.380   11.04  -17.40
ATOM     65  HG  SER A 125      22.855   7.172  63.180  1.00  0.00     0.211    0.00    0.00
ATOM     66  N   GLU A 126      25.271   3.940  61.923  1.00 41.33    -0.337    9.00  -17.40
ATOM     67  HN  GLU A 126      25.383   3.663  62.898  1.00  0.00     0.164    0.00    0.00
ATOM     68  CA  GLU A 126      24.865   2.956  60.930  1.00 42.41     0.160    9.40    4.00
ATOM     69  C   GLU A 126      23.535   3.385  60.314  1.00 41.49     0.251    9.82    4.00
ATOM     70  O   GLU A 126      23.313   3.207  59.115  1.00 41.40    -0.271    8.17  -17.40
ATOM     71  CB  GLU A 126      24.727   1.573  61.573  1.00 45.02     0.043   12.77    4.00
ATOM     72  CG  GLU A 126      24.325   0.463  60.605  1.00 48.95     0.100   12.77    4.00
ATOM     73  CD  GLU A 126      25.202   0.414  59.361  1.00 51.93     0.185    9.82    4.00
ATOM     74  OE1 GLU A 126      24.878   1.105  58.366  1.00 53.34    -0.647    8.17  -18.95
ATOM     75  OE2 GLU A 126      26.222  -0.308  59.379  1.00 53.64    -0.647    8.17  -18.95
ATOM     76  N   GLU A 127      22.659   3.960  61.133  1.00 40.27    -0.338    9.00  -17.40
ATOM     77  HN  GLU A 127      22.901   4.087  62.116  1.00  0.00     0.164    0.00    0.00
ATOM     78  CA  GLU A 127      21.358   4.412  60.650  1.00 39.52     0.160    9.40    4.00
ATOM     79  C   GLU A 127      21.512   5.550  59.647  1.00 37.38     0.251    9.82    4.00
ATOM     80  O   GLU A 127      20.814   5.594  58.630  1.00 36.24    -0.271    8.17  -17.40
ATOM     81  CB  GLU A 127      20.481   4.891  61.807  1.00 41.53     0.043   12.77    4.00
ATOM     82  CG  GLU A 127      19.091   5.320  61.363  1.00 45.78     0.100   12.77    4.00
ATOM     83  CD  GLU A 127      18.236   5.832  62.504  1.00 47.87     0.185    9.82    4.00
ATOM     84  OE1 GLU A 127      18.572   6.890  63.075  1.00 49.93    -0.647    8.17  -18.95
ATOM     85  OE2 GLU A 127      17.227   5.173  62.832  1.00 50.45    -0.647    8.17  -18.95
ATOM     86  N   GLN A 128      22.420   6.473  59.939  1.00 34.92    -0.338    9.00  -17.40
ATOM     87  HN  GLN A 128      22.962   6.389  60.799  1.00  0.00     0.164    0.00    0.00
ATOM     88  CA  GLN A 128      22.654   7.603  59.052  1.00 33.94     0.160    9.40    4.00
ATOM     89  C   GLN A 128      23.239   7.134  57.721  1.00 34.19     0.251    9.82    4.00
ATOM     90  O   GLN A 128      22.905   7.671  56.665  1.00 32.45    -0.271    8.17  -17.40
ATOM     91  CB  GLN A 128      23.573   8.622  59.735  1.00 33.20     0.042   12.77    4.00
ATOM     92  CG  GLN A 128      22.861   9.410  60.835  1.00 32.00     0.090   12.77    4.00
ATOM     93  CD  GLN A 128      23.785  10.317  61.629  1.00 32.20     0.227    9.82    4.00
ATOM     94  OE1 GLN A 128      23.346  11.326  62.192  1.00 33.66    -0.273    8.17  -17.40
ATOM     95  NE2 GLN A 128      25.061   9.960  61.691  1.00 30.80    -0.369   13.25  -17.40
ATOM     96 1HE2 GLN A 128      25.682  10.569  62.224  1.00  0.00     0.159    0.00    0.00
ATOM     97 2HE2 GLN A 128      25.423   9.127  61.226  1.00  0.00     0.159    0.00    0.00
ATOM     98  N   GLN A 129      24.101   6.124  57.768  1.00 33.75    -0.338    9.00  -17.40
ATOM     99  HN  GLN A 129      24.352   5.717  58.669  1.00  0.00     0.164    0.00    0.00
ATOM    100  CA  GLN A 129      24.692   5.591  56.545  1.00 35.00     0.160    9.40    4.00
ATOM    101  C   GLN A 129      23.588   4.965  55.702  1.00 34.31     0.251    9.82    4.00
ATOM    102  O   GLN A 129      23.562   5.111  54.479  1.00 33.78    -0.271    8.17  -17.40
ATOM    103  CB  GLN A 129      25.747   4.531  56.874  1.00 37.89     0.042   12.77    4.00
ATOM    104  CG  GLN A 129      26.977   5.078  57.579  1.00 42.41     0.090   12.77    4.00
ATOM    105  CD  GLN A 129      27.983   3.995  57.929  1.00 45.15     0.227    9.82    4.00
ATOM    106  OE1 GLN A 129      28.998   4.261  58.575  1.00 46.46    -0.273    8.17  -17.40
ATOM    107  NE2 GLN A 129      27.704   2.766  57.504  1.00 46.27    -0.369   13.25  -17.40
ATOM    108 1HE2 GLN A 129      28.380   2.039  57.739  1.00  0.00     0.159    0.00    0.00
ATOM    109 2HE2 GLN A 129      26.864   2.546  56.969  1.00  0.00     0.159    0.00    0.00
ATOM    110  N   ARG A 130      22.674   4.270  56.370  1.00 33.44    -0.338    9.00  -17.40
ATOM    111  HN  ARG A 130      22.757   4.193  57.384  1.00  0.00     0.164    0.00    0.00
ATOM    112  CA  ARG A 130      21.556   3.614  55.703  1.00 34.05     0.159    9.40    4.00
ATOM    113  C   ARG A 130      20.653   4.638  55.018  1.00 32.98     0.251    9.82    4.00
ATOM    114  O   ARG A 130      20.226   4.436  53.881  1.00 31.44    -0.271    8.17  -17.40
ATOM    115  CB  ARG A 130      20.759   2.794  56.723  1.00 37.04     0.034   12.77    4.00
ATOM    116  CG  ARG A 130      19.497   2.141  56.184  1.00 41.36     0.027   12.77    4.00
ATOM    117  CD  ARG A 130      18.961   1.108  57.171  1.00 45.69     0.116   12.77    4.00
ATOM    118  NE  ARG A 130      17.642   0.608  56.790  1.00 49.25    -0.212    9.00  -24.67
ATOM    119  HE  ARG A 130      17.585  -0.326  56.384  1.00  0.00     0.178    0.00    0.00
ATOM    120  CZ  ARG A 130      16.510   1.291  56.938  1.00 51.46     0.666    6.95    4.00
ATOM    121  NH1 ARG A 130      16.529   2.510  57.465  1.00 52.76    -0.235    9.00  -24.67
ATOM    122 1HH1 ARG A 130      15.661   3.034  57.578  1.00  0.00     0.174    0.00    0.00
ATOM    123 2HH1 ARG A 130      17.415   2.921  57.759  1.00  0.00     0.174    0.00    0.00
ATOM    124  NH2 ARG A 130      15.357   0.757  56.556  1.00 52.73    -0.235    9.00  -24.67
ATOM    125 1HH2 ARG A 130      14.489   1.281  56.669  1.00  0.00     0.174    0.00    0.00
ATOM    126 2HH2 ARG A 130      15.342  -0.179  56.151  1.00  0.00     0.174    0.00    0.00
ATOM    127  N   ILE A 131      20.367   5.735  55.712  1.00 31.16    -0.338    9.00  -17.40
ATOM    128  HN  ILE A 131      20.748   5.843  56.652  1.00  0.00     0.164    0.00    0.00
ATOM    129  CA  ILE A 131      19.519   6.790  55.158  1.00 30.41     0.159    9.40    4.00
ATOM    130  C   ILE A 131      20.120   7.343  53.865  1.00 29.21     0.251    9.82    4.00
ATOM    131  O   ILE A 131      19.414   7.528  52.872  1.00 27.86    -0.271    8.17  -17.40
ATOM    132  CB  ILE A 131      19.334   7.945  56.177  1.00 31.61     0.029    9.40    4.00
ATOM    133  CG1 ILE A 131      18.513   7.448  57.372  1.00 32.47     0.002   12.77    4.00
ATOM    134  CG2 ILE A 131      18.657   9.138  55.507  1.00 31.13     0.002   16.15    4.00
ATOM    135  CD1 ILE A 131      18.287   8.496  58.457  1.00 33.63     0.000   16.15    4.00
ATOM    136  N   ILE A 132      21.424   7.601  53.876  1.00 28.81    -0.338    9.00  -17.40
ATOM    137  HN  ILE A 132      21.963   7.431  54.725  1.00  0.00     0.164    0.00    0.00
ATOM    138  CA  ILE A 132      22.094   8.124  52.691  1.00 29.13     0.159    9.40    4.00
ATOM    139  C   ILE A 132      22.029   7.115  51.544  1.00 29.37     0.251    9.82    4.00
ATOM    140  O   ILE A 132      21.786   7.486  50.394  1.00 28.72    -0.271    8.17  -17.40
ATOM    141  CB  ILE A 132      23.570   8.468  52.994  1.00 29.90     0.029    9.40    4.00
ATOM    142  CG1 ILE A 132      23.628   9.625  53.995  1.00 30.31     0.002   12.77    4.00
ATOM    143  CG2 ILE A 132      24.306   8.838  51.708  1.00 30.32     0.002   16.15    4.00
ATOM    144  CD1 ILE A 132      25.027   9.997  54.432  1.00 31.33     0.000   16.15    4.00
ATOM    145  N   ALA A 133      22.239   5.841  51.862  1.00 28.31    -0.338    9.00  -17.40
ATOM    146  HN  ALA A 133      22.430   5.595  52.833  1.00  0.00     0.164    0.00    0.00
ATOM    147  CA  ALA A 133      22.203   4.785  50.851  1.00 27.51     0.159    9.40    4.00
ATOM    148  C   ALA A 133      20.820   4.680  50.213  1.00 26.94     0.251    9.82    4.00
ATOM    149  O   ALA A 133      20.694   4.542  48.993  1.00 26.91    -0.271    8.17  -17.40
ATOM    150  CB  ALA A 133      22.587   3.454  51.479  1.00 27.94     0.034   16.15    4.00
ATOM    151  N   ILE A 134      19.786   4.739  51.044  1.00 26.00    -0.338    9.00  -17.40
ATOM    152  HN  ILE A 134      19.958   4.843  52.044  1.00  0.00     0.164    0.00    0.00
ATOM    153  CA  ILE A 134      18.413   4.659  50.564  1.00 25.19     0.159    9.40    4.00
ATOM    154  C   ILE A 134      18.090   5.832  49.643  1.00 24.84     0.251    9.82    4.00
ATOM    155  O   ILE A 134      17.490   5.651  48.585  1.00 23.10    -0.271    8.17  -17.40
ATOM    156  CB  ILE A 134      17.416   4.660  51.742  1.00 26.47     0.029    9.40    4.00
ATOM    157  CG1 ILE A 134      17.511   3.331  52.493  1.00 27.92     0.002   12.77    4.00
ATOM    158  CG2 ILE A 134      15.997   4.901  51.239  1.00 26.56     0.002   16.15    4.00
ATOM    159  CD1 ILE A 134      16.714   3.297  53.778  1.00 29.71     0.000   16.15    4.00
ATOM    160  N   LEU A 135      18.494   7.030  50.047  1.00 23.54    -0.338    9.00  -17.40
ATOM    161  HN  LEU A 135      18.996   7.121  50.930  1.00  0.00     0.164    0.00    0.00
ATOM    162  CA  LEU A 135      18.228   8.220  49.242  1.00 23.28     0.159    9.40    4.00
ATOM    163  C   LEU A 135      18.987   8.217  47.914  1.00 22.05     0.251    9.82    4.00
ATOM    164  O   LEU A 135      18.454   8.656  46.894  1.00 21.44    -0.271    8.17  -17.40
ATOM    165  CB  LEU A 135      18.559   9.480  50.045  1.00 23.21     0.032   12.77    4.00
ATOM    166  CG  LEU A 135      17.644   9.754  51.246  1.00 24.57     0.002    9.40    4.00
ATOM    167  CD1 LEU A 135      18.057  11.076  51.900  1.00 26.44     0.000   16.15    4.00
ATOM    168  CD2 LEU A 135      16.185   9.820  50.789  1.00 25.56     0.000   16.15    4.00
ATOM    169  N   LEU A 136      20.223   7.725  47.913  1.00 22.40    -0.338    9.00  -17.40
ATOM    170  HN  LEU A 136      20.636   7.382  48.781  1.00  0.00     0.164    0.00    0.00
ATOM    171  CA  LEU A 136      20.991   7.675  46.669  1.00 23.29     0.159    9.40    4.00
ATOM    172  C   LEU A 136      20.302   6.721  45.705  1.00 23.50     0.251    9.82    4.00
ATOM    173  O   LEU A 136      20.191   6.996  44.512  1.00 23.31    -0.271    8.17  -17.40
ATOM    174  CB  LEU A 136      22.424   7.194  46.920  1.00 24.60     0.032   12.77    4.00
ATOM    175  CG  LEU A 136      23.395   8.196  47.549  1.00 25.56     0.002    9.40    4.00
ATOM    176  CD1 LEU A 136      24.740   7.518  47.798  1.00 26.67     0.000   16.15    4.00
ATOM    177  CD2 LEU A 136      23.555   9.398  46.628  1.00 26.04     0.000   16.15    4.00
ATOM    178  N   ASP A 137      19.845   5.591  46.232  1.00 23.87    -0.337    9.00  -17.40
ATOM    179  HN  ASP A 137      19.980   5.419  47.228  1.00  0.00     0.164    0.00    0.00
ATOM    180  CA  ASP A 137      19.156   4.589  45.427  1.00 23.95     0.170    9.40    4.00
ATOM    181  C   ASP A 137      17.844   5.152  44.870  1.00 23.67     0.251    9.82    4.00
ATOM    182  O   ASP A 137      17.513   4.943  43.697  1.00 22.79    -0.271    8.17  -17.40
ATOM    183  CB  ASP A 137      18.886   3.348  46.282  1.00 26.93     0.129   12.77    4.00
ATOM    184  CG  ASP A 137      18.158   2.266  45.524  1.00 31.10     0.188    9.82    4.00
ATOM    185  OD1 ASP A 137      17.010   1.947  45.900  1.00 34.78    -0.647    8.17  -18.95
ATOM    186  OD2 ASP A 137      18.730   1.734  44.552  1.00 34.13    -0.647    8.17  -18.95
ATOM    187  N   ALA A 138      17.105   5.867  45.714  1.00 22.31    -0.338    9.00  -17.40
ATOM    188  HN  ALA A 138      17.434   5.997  46.671  1.00  0.00     0.164    0.00    0.00
ATOM    189  CA  ALA A 138      15.836   6.472  45.312  1.00 22.31     0.159    9.40    4.00
ATOM    190  C   ALA A 138      16.063   7.435  44.157  1.00 21.39     0.251    9.82    4.00
ATOM    191  O   ALA A 138      15.310   7.445  43.183  1.00 20.83    -0.271    8.17  -17.40
ATOM    192  CB  ALA A 138      15.213   7.219  46.487  1.00 23.04     0.034   16.15    4.00
ATOM    193  N   HIS A 139      17.107   8.249  44.263  1.00 21.06    -0.337    9.00  -17.40
ATOM    194  HN  HIS A 139      17.702   8.205  45.091  1.00  0.00     0.164    0.00    0.00
ATOM    195  CA  HIS A 139      17.408   9.202  43.208  1.00 21.28     0.165    9.40    4.00
ATOM    196  C   HIS A 139      17.814   8.511  41.905  1.00 21.64     0.251    9.82    4.00
ATOM    197  O   HIS A 139      17.385   8.913  40.824  1.00 21.17    -0.271    8.17  -17.40
ATOM    198  CB  HIS A 139      18.528  10.152  43.631  1.00 21.21     0.077   12.77    4.00
ATOM    199  CG  HIS A 139      18.730  11.288  42.680  1.00 22.53     0.054    7.26    0.60
ATOM    200  ND1 HIS A 139      19.955  11.593  42.126  1.00 25.49    -0.340    9.25  -17.40
ATOM    201  HD1 HIS A 139      20.829  11.106  42.323  1.00  0.00     0.167    0.00    0.00
ATOM    202  CD2 HIS A 139      17.850  12.173  42.157  1.00 19.49     0.086   10.80    0.60
ATOM    203  CE1 HIS A 139      19.820  12.615  41.300  1.00 20.82     0.151   10.80    0.60
ATOM    204  NE2 HIS A 139      18.552  12.986  41.301  1.00 23.99    -0.336    9.25  -17.40
ATOM    205  HE2 HIS A 139      18.158  13.752  40.755  1.00  0.00     0.168    0.00    0.00
ATOM    206  N   HIS A 140      18.650   7.479  42.005  1.00 21.50    -0.337    9.00  -17.40
ATOM    207  HN  HIS A 140      18.981   7.188  42.925  1.00  0.00     0.164    0.00    0.00
ATOM    208  CA  HIS A 140      19.099   6.760  40.819  1.00 22.20     0.165    9.40    4.00
ATOM    209  C   HIS A 140      17.947   6.088  40.082  1.00 21.95     0.251    9.82    4.00
ATOM    210  O   HIS A 140      17.997   5.911  38.861  1.00 21.87    -0.271    8.17  -17.40
ATOM    211  CB  HIS A 140      20.153   5.710  41.193  1.00 23.76     0.077   12.77    4.00
ATOM    212  CG  HIS A 140      21.398   6.291  41.787  1.00 25.80     0.054    7.26    0.60
ATOM    213  ND1 HIS A 140      21.803   7.585  41.546  1.00 27.26    -0.340    9.25  -17.40
ATOM    214  HD1 HIS A 140      21.302   8.262  40.971  1.00  0.00     0.167    0.00    0.00
ATOM    215  CD2 HIS A 140      22.341   5.745  42.591  1.00 26.22     0.086   10.80    0.60
ATOM    216  CE1 HIS A 140      22.942   7.814  42.176  1.00 26.08     0.151   10.80    0.60
ATOM    217  NE2 HIS A 140      23.291   6.714  42.817  1.00 27.71    -0.336    9.25  -17.40
ATOM    218  HE2 HIS A 140      24.129   6.601  43.387  1.00  0.00     0.168    0.00    0.00
ATOM    219  N   LYS A 141      16.908   5.719  40.821  1.00 20.41    -0.338    9.00  -17.40
ATOM    220  HN  LYS A 141      16.923   5.892  41.826  1.00  0.00     0.164    0.00    0.00
ATOM    221  CA  LYS A 141      15.745   5.071  40.225  1.00 21.89     0.159    9.40    4.00
ATOM    222  C   LYS A 141      14.746   6.078  39.665  1.00 21.31     0.251    9.82    4.00
ATOM    223  O   LYS A 141      13.916   5.730  38.832  1.00 22.47    -0.271    8.17  -17.40
ATOM    224  CB  LYS A 141      15.031   4.203  41.265  1.00 23.28     0.032   12.77    4.00
ATOM    225  CG  LYS A 141      15.804   2.960  41.668  1.00 26.83     0.004   12.77    4.00
ATOM    226  CD  LYS A 141      15.080   2.209  42.771  1.00 30.63     0.032   12.77    4.00
ATOM    227  CE  LYS A 141      15.781   0.902  43.093  1.00 33.64     0.206   12.77    4.00
ATOM    228  NZ  LYS A 141      15.122   0.206  44.231  1.00 36.58    -0.064   13.25  -39.20
ATOM    229  HZ1 LYS A 141      15.593  -0.672  44.447  1.00  0.00     0.275    0.00    0.00
ATOM    230  HZ2 LYS A 141      14.126   0.066  44.059  1.00  0.00     0.275    0.00    0.00
ATOM    231  HZ3 LYS A 141      15.055   0.808  45.052  1.00  0.00     0.275    0.00    0.00
ATOM    232  N   THR A 142      14.840   7.325  40.107  1.00 20.65    -0.336    9.00  -17.40
ATOM    233  HN  THR A 142      15.581   7.573  40.763  1.00  0.00     0.164    0.00    0.00
ATOM    234  CA  THR A 142      13.893   8.348  39.664  1.00 20.68     0.186    9.40    4.00
ATOM    235  C   THR A 142      14.440   9.502  38.833  1.00 20.45     0.253    9.82    4.00
ATOM    236  O   THR A 142      13.682  10.375  38.420  1.00 20.32    -0.270    8.17  -17.40
ATOM    237  CB  THR A 142      13.142   8.935  40.865  1.00 20.48     0.140    9.40    4.00
ATOM    238  OG1 THR A 142      14.081   9.474  41.805  1.00 18.91    -0.382   11.04  -17.40
ATOM    239  HG1 THR A 142      13.616   9.838  42.549  1.00  0.00     0.210    0.00    0.00
ATOM    240  CG2 THR A 142      12.326   7.850  41.546  1.00 19.94     0.034   16.15    4.00
ATOM    241  N   TYR A 143      15.747   9.520  38.595  1.00 20.03    -0.337    9.00  -17.40
ATOM    242  HN  TYR A 143      16.342   8.794  38.995  1.00  0.00     0.164    0.00    0.00
ATOM    243  CA  TYR A 143      16.342  10.566  37.768  1.00 20.44     0.164    9.40    4.00
ATOM    244  C   TYR A 143      17.207   9.895  36.706  1.00 20.75     0.251    9.82    4.00
ATOM    245  O   TYR A 143      18.248   9.323  37.013  1.00 21.56    -0.271    8.17  -17.40
ATOM    246  CB  TYR A 143      17.198  11.529  38.610  1.00 20.88     0.058   12.77    4.00
ATOM    247  CG  TYR A 143      17.673  12.742  37.835  1.00 20.90    -0.020    7.26    0.60
ATOM    248  CD1 TYR A 143      18.721  12.650  36.915  1.00 21.44    -0.002   10.80    0.60
ATOM    249  CD2 TYR A 143      17.048  13.980  37.994  1.00 21.13    -0.002   10.80    0.60
ATOM    250  CE1 TYR A 143      19.132  13.762  36.170  1.00 21.80     0.024   10.80    0.60
ATOM    251  CE2 TYR A 143      17.449  15.090  37.253  1.00 20.26     0.024   10.80    0.60
ATOM    252  CZ  TYR A 143      18.487  14.978  36.347  1.00 22.15     0.089    7.26    0.60
ATOM    253  OH  TYR A 143      18.868  16.077  35.612  1.00 21.28    -0.359   10.94  -17.40
ATOM    254  HH  TYR A 143      19.581  16.000  34.989  1.00  0.00     0.218    0.00    0.00
ATOM    255  N   ASP A 144      16.750   9.959  35.461  1.00 20.48    -0.337    9.00  -17.40
ATOM    256  HN  ASP A 144      15.870  10.446  35.290  1.00  0.00     0.164    0.00    0.00
ATOM    257  CA  ASP A 144      17.449   9.365  34.326  1.00 21.36     0.170    9.40    4.00
ATOM    258  C   ASP A 144      18.428  10.387  33.751  1.00 22.06     0.255    9.82    4.00
ATOM    259  O   ASP A 144      18.016  11.348  33.102  1.00 21.75    -0.270    8.17  -17.40
ATOM    260  CB  ASP A 144      16.412   8.955  33.274  1.00 21.65     0.129   12.77    4.00
ATOM    261  CG  ASP A 144      17.032   8.481  31.976  1.00 22.22     0.188    9.82    4.00
ATOM    262  OD1 ASP A 144      18.261   8.286  31.921  1.00 22.12    -0.647    8.17  -18.95
ATOM    263  OD2 ASP A 144      16.266   8.294  31.007  1.00 23.20    -0.647    8.17  -18.95
ATOM    264  N   PRO A 145      19.741  10.183  33.976  1.00 21.93    -0.312    9.00  -17.40
ATOM    265  CA  PRO A 145      20.779  11.094  33.483  1.00 23.05     0.163    9.40    4.00
ATOM    266  C   PRO A 145      20.968  11.106  31.968  1.00 22.50     0.251    9.82    4.00
ATOM    267  O   PRO A 145      21.754  11.906  31.451  1.00 23.61    -0.271    8.17  -17.40
ATOM    268  CB  PRO A 145      22.026  10.620  34.225  1.00 23.45     0.034   12.77    4.00
ATOM    269  CG  PRO A 145      21.809   9.150  34.297  1.00 24.95     0.027   12.77    4.00
ATOM    270  CD  PRO A 145      20.347   9.052  34.700  1.00 23.26     0.105   12.77    4.00
ATOM    271  N   THR A 146      20.265  10.224  31.256  1.00 22.03    -0.336    9.00  -17.40
ATOM    272  HN  THR A 146      19.651   9.564  31.734  1.00  0.00     0.164    0.00    0.00
ATOM    273  CA  THR A 146      20.364  10.192  29.796  1.00 21.95     0.186    9.40    4.00
ATOM    274  C   THR A 146      19.174  10.907  29.155  1.00 22.52     0.253    9.82    4.00
ATOM    275  O   THR A 146      19.181  11.177  27.953  1.00 22.17    -0.270    8.17  -17.40
ATOM    276  CB  THR A 146      20.433   8.750  29.233  1.00 21.96     0.140    9.40    4.00
ATOM    277  OG1 THR A 146      19.167   8.099  29.395  1.00 21.08    -0.382   11.04  -17.40
ATOM    278  HG1 THR A 146      19.209   7.215  29.050  1.00  0.00     0.210    0.00    0.00
ATOM    279  CG2 THR A 146      21.509   7.949  29.956  1.00 23.14     0.034   16.15    4.00
ATOM    280  N   TYR A 147      18.158  11.210  29.963  1.00 22.04    -0.337    9.00  -17.40
ATOM    281  HN  TYR A 147      18.215  10.944  30.946  1.00  0.00     0.164    0.00    0.00
ATOM    282  CA  TYR A 147      16.963  11.912  29.489  1.00 22.53     0.164    9.40    4.00
ATOM    283  C   TYR A 147      16.313  11.191  28.309  1.00 23.10     0.251    9.82    4.00
ATOM    284  O   TYR A 147      15.789  11.821  27.393  1.00 23.05    -0.271    8.17  -17.40
ATOM    285  CB  TYR A 147      17.335  13.350  29.093  1.00 23.34     0.058   12.77    4.00
ATOM    286  CG  TYR A 147      18.159  14.049  30.150  1.00 23.73    -0.020    7.26    0.60
ATOM    287  CD1 TYR A 147      19.525  14.274  29.968  1.00 25.15    -0.002   10.80    0.60
ATOM    288  CD2 TYR A 147      17.593  14.398  31.372  1.00 23.61    -0.002   10.80    0.60
ATOM    289  CE1 TYR A 147      20.304  14.818  30.989  1.00 25.82     0.024   10.80    0.60
ATOM    290  CE2 TYR A 147      18.363  14.941  32.396  1.00 26.56     0.024   10.80    0.60
ATOM    291  CZ  TYR A 147      19.716  15.142  32.199  1.00 26.11     0.089    7.26    0.60
ATOM    292  OH  TYR A 147      20.484  15.619  33.237  1.00 29.64    -0.359   10.94  -17.40
ATOM    293  HH  TYR A 147      21.414  15.757  33.102  1.00  0.00     0.218    0.00    0.00
ATOM    294  N   SER A 148      16.326   9.862  28.355  1.00 23.29    -0.336    9.00  -17.40
ATOM    295  HN  SER A 148      16.730   9.400  29.169  1.00  0.00     0.164    0.00    0.00
ATOM    296  CA  SER A 148      15.781   9.046  27.278  1.00 23.65     0.189    9.40    4.00
ATOM    297  C   SER A 148      14.263   9.078  27.073  1.00 24.65     0.254    9.82    4.00
ATOM    298  O   SER A 148      13.783   8.650  26.024  1.00 24.62    -0.270    8.17  -17.40
ATOM    299  CB  SER A 148      16.243   7.593  27.450  1.00 26.66     0.169   12.77    4.00
ATOM    300  OG  SER A 148      15.684   7.006  28.614  1.00 29.82    -0.380   11.04  -17.40
ATOM    301  HG  SER A 148      15.970   6.106  28.720  1.00  0.00     0.211    0.00    0.00
ATOM    302  N   ASP A 149      13.505   9.576  28.048  1.00 22.99    -0.337    9.00  -17.40
ATOM    303  HN  ASP A 149      13.943   9.922  28.902  1.00  0.00     0.164    0.00    0.00
ATOM    304  CA  ASP A 149      12.045   9.632  27.905  1.00 23.85     0.170    9.40    4.00
ATOM    305  C   ASP A 149      11.534  10.925  27.272  1.00 24.00     0.252    9.82    4.00
ATOM    306  O   ASP A 149      10.371  11.008  26.879  1.00 24.41    -0.271    8.17  -17.40
ATOM    307  CB  ASP A 149      11.349   9.488  29.263  1.00 24.47     0.129   12.77    4.00
ATOM    308  CG  ASP A 149      11.517   8.114  29.872  1.00 27.05     0.188    9.82    4.00
ATOM    309  OD1 ASP A 149      11.441   7.116  29.124  1.00 26.86    -0.647    8.17  -18.95
ATOM    310  OD2 ASP A 149      11.707   8.037  31.105  1.00 26.29    -0.647    8.17  -18.95
ATOM    311  N   PHE A 150      12.396  11.927  27.171  1.00 24.31    -0.337    9.00  -17.40
ATOM    312  HN  PHE A 150      13.362  11.785  27.467  1.00  0.00     0.164    0.00    0.00
ATOM    313  CA  PHE A 150      11.995  13.231  26.646  1.00 25.09     0.164    9.40    4.00
ATOM    314  C   PHE A 150      11.363  13.263  25.252  1.00 25.91     0.251    9.82    4.00
ATOM    315  O   PHE A 150      10.565  14.155  24.949  1.00 25.61    -0.271    8.17  -17.40
ATOM    316  CB  PHE A 150      13.188  14.187  26.715  1.00 24.68     0.058   12.77    4.00
ATOM    317  CG  PHE A 150      13.546  14.611  28.121  1.00 25.17    -0.020    7.26    0.60
ATOM    318  CD1 PHE A 150      13.422  13.726  29.187  1.00 25.54    -0.004   10.80    0.60
ATOM    319  CD2 PHE A 150      14.028  15.891  28.374  1.00 26.43    -0.004   10.80    0.60
ATOM    320  CE1 PHE A 150      13.773  14.104  30.484  1.00 25.74    -0.000   10.80    0.60
ATOM    321  CE2 PHE A 150      14.384  16.278  29.667  1.00 25.55    -0.000   10.80    0.60
ATOM    322  CZ  PHE A 150      14.256  15.386  30.721  1.00 24.63     0.000   10.80    0.60
ATOM    323  N   CYS A 151      11.694  12.298  24.404  1.00 27.60    -0.337    9.00  -17.40
ATOM    324  HN  CYS A 151      12.348  11.569  24.687  1.00  0.00     0.164    0.00    0.00
ATOM    325  CA  CYS A 151      11.116  12.286  23.063  1.00 28.74     0.171    9.40    4.00
ATOM    326  C   CYS A 151       9.640  11.891  23.094  1.00 28.90     0.252    9.82    4.00
ATOM    327  O   CYS A 151       8.951  11.958  22.075  1.00 28.40    -0.271    8.17  -17.40
ATOM    328  CB  CYS A 151      11.894  11.332  22.154  1.00 31.34     0.100   12.77    4.00
ATOM    329  SG  CYS A 151      11.886   9.633  22.716  1.00 37.88    -0.080   19.93   -6.40
ATOM    330  N   GLN A 152       9.152  11.482  24.262  1.00 27.55    -0.337    9.00  -17.40
ATOM    331  HN  GLN A 152       9.765  11.440  25.077  1.00  0.00     0.164    0.00    0.00
ATOM    332  CA  GLN A 152       7.753  11.093  24.393  1.00 27.93     0.160    9.40    4.00
ATOM    333  C   GLN A 152       6.858  12.285  24.711  1.00 27.73     0.251    9.82    4.00
ATOM    334  O   GLN A 152       5.633  12.202  24.590  1.00 28.51    -0.271    8.17  -17.40
ATOM    335  CB  GLN A 152       7.602  10.021  25.473  1.00 29.61     0.042   12.77    4.00
ATOM    336  CG  GLN A 152       8.312   8.724  25.123  1.00 33.35     0.090   12.77    4.00
ATOM    337  CD  GLN A 152       8.121   7.650  26.173  1.00 36.62     0.227    9.82    4.00
ATOM    338  OE1 GLN A 152       6.995   7.260  26.478  1.00 39.37    -0.273    8.17  -17.40
ATOM    339  NE2 GLN A 152       9.225   7.162  26.732  1.00 38.35    -0.369   13.25  -17.40
ATOM    340 1HE2 GLN A 152       9.096   6.438  27.439  1.00  0.00     0.159    0.00    0.00
ATOM    341 2HE2 GLN A 152      10.159   7.485  26.479  1.00  0.00     0.159    0.00    0.00
ATOM    342  N   PHE A 153       7.469  13.395  25.115  1.00 25.45    -0.337    9.00  -17.40
ATOM    343  HN  PHE A 153       8.485  13.407  25.200  1.00  0.00     0.164    0.00    0.00
ATOM    344  CA  PHE A 153       6.705  14.597  25.439  1.00 25.30     0.164    9.40    4.00
ATOM    345  C   PHE A 153       6.261  15.273  24.151  1.00 25.61     0.251    9.82    4.00
ATOM    346  O   PHE A 153       6.799  14.998  23.071  1.00 24.69    -0.271    8.17  -17.40
ATOM    347  CB  PHE A 153       7.564  15.608  26.215  1.00 23.94     0.058   12.77    4.00
ATOM    348  CG  PHE A 153       8.187  15.060  27.469  1.00 23.45    -0.020    7.26    0.60
ATOM    349  CD1 PHE A 153       9.332  15.654  27.990  1.00 22.75    -0.004   10.80    0.60
ATOM    350  CD2 PHE A 153       7.654  13.949  28.116  1.00 23.40    -0.004   10.80    0.60
ATOM    351  CE1 PHE A 153       9.948  15.146  29.133  1.00 23.18    -0.000   10.80    0.60
ATOM    352  CE2 PHE A 153       8.261  13.434  29.263  1.00 22.50    -0.000   10.80    0.60
ATOM    353  CZ  PHE A 153       9.414  14.037  29.769  1.00 22.91     0.000   10.80    0.60
ATOM    354  N   ARG A 154       5.276  16.158  24.260  1.00 25.51    -0.338    9.00  -17.40
ATOM    355  HN  ARG A 154       4.826  16.314  25.162  1.00  0.00     0.164    0.00    0.00
ATOM    356  CA  ARG A 154       4.842  16.902  23.092  1.00 26.08     0.160    9.40    4.00
ATOM    357  C   ARG A 154       6.094  17.673  22.689  1.00 27.20     0.254    9.82    4.00
ATOM    358  O   ARG A 154       6.824  18.184  23.542  1.00 26.99    -0.270    8.17  -17.40
ATOM    359  CB  ARG A 154       3.681  17.830  23.449  1.00 26.73     0.034   12.77    4.00
ATOM    360  CG  ARG A 154       2.351  17.087  23.522  1.00 27.85     0.027   12.77    4.00
ATOM    361  CD  ARG A 154       1.232  17.964  24.066  1.00 27.71     0.116   12.77    4.00
ATOM    362  NE  ARG A 154       1.347  18.138  25.509  1.00 27.14    -0.212    9.00  -24.67
ATOM    363  HE  ARG A 154       2.133  17.691  25.982  1.00  0.00     0.178    0.00    0.00
ATOM    364  CZ  ARG A 154       0.497  18.839  26.248  1.00 28.47     0.666    6.95    4.00
ATOM    365  NH1 ARG A 154      -0.538  19.444  25.677  1.00 29.16    -0.235    9.00  -24.67
ATOM    366 1HH1 ARG A 154      -0.673  19.382  24.668  1.00  0.00     0.174    0.00    0.00
ATOM    367 2HH1 ARG A 154      -1.192  19.983  26.245  1.00  0.00     0.174    0.00    0.00
ATOM    368  NH2 ARG A 154       0.673  18.919  27.560  1.00 27.66    -0.235    9.00  -24.67
ATOM    369 1HH2 ARG A 154       1.468  18.454  27.999  1.00  0.00     0.174    0.00    0.00
ATOM    370 2HH2 ARG A 154       0.019  19.458  28.128  1.00  0.00     0.174    0.00    0.00
ATOM    371  N   PRO A 155       6.368  17.757  21.384  1.00 27.28    -0.312    9.00  -17.40
ATOM    372  CA  PRO A 155       7.554  18.454  20.892  1.00 28.12     0.163    9.40    4.00
ATOM    373  C   PRO A 155       7.709  19.929  21.217  1.00 28.41     0.254    9.82    4.00
ATOM    374  O   PRO A 155       6.733  20.676  21.291  1.00 27.77    -0.270    8.17  -17.40
ATOM    375  CB  PRO A 155       7.491  18.206  19.388  1.00 28.83     0.034   12.77    4.00
ATOM    376  CG  PRO A 155       6.020  18.191  19.130  1.00 29.19     0.027   12.77    4.00
ATOM    377  CD  PRO A 155       5.508  17.335  20.262  1.00 28.61     0.105   12.77    4.00
ATOM    378  N   PRO A 156       8.956  20.361  21.437  1.00 28.25    -0.312    9.00  -17.40
ATOM    379  CA  PRO A 156       9.202  21.768  21.739  1.00 29.56     0.163    9.40    4.00
ATOM    380  C   PRO A 156       9.054  22.532  20.425  1.00 30.08     0.251    9.82    4.00
ATOM    381  O   PRO A 156       9.483  22.054  19.371  1.00 30.96    -0.271    8.17  -17.40
ATOM    382  CB  PRO A 156      10.640  21.763  22.250  1.00 29.92     0.034   12.77    4.00
ATOM    383  CG  PRO A 156      11.262  20.646  21.476  1.00 30.45     0.027   12.77    4.00
ATOM    384  CD  PRO A 156      10.198  19.573  21.538  1.00 29.15     0.105   12.77    4.00
ATOM    385  N   VAL A 157       8.417  23.693  20.489  1.00 30.75    -0.338    9.00  -17.40
ATOM    386  HN  VAL A 157       8.052  24.005  21.389  1.00  0.00     0.164    0.00    0.00
ATOM    387  CA  VAL A 157       8.220  24.538  19.319  1.00 31.52     0.159    9.40    4.00
ATOM    388  C   VAL A 157       8.764  25.907  19.692  1.00 32.33     0.251    9.82    4.00
ATOM    389  O   VAL A 157       8.361  26.482  20.698  1.00 33.09    -0.271    8.17  -17.40
ATOM    390  CB  VAL A 157       6.727  24.663  18.962  1.00 31.97     0.029    9.40    4.00
ATOM    391  CG1 VAL A 157       6.544  25.654  17.825  1.00 32.48     0.002   16.15    4.00
ATOM    392  CG2 VAL A 157       6.177  23.302  18.573  1.00 32.24     0.002   16.15    4.00
ATOM    393  N   ARG A 158       9.681  26.425  18.885  1.00 33.83    -0.338    9.00  -17.40
ATOM    394  HN  ARG A 158       9.964  25.911  18.051  1.00  0.00     0.164    0.00    0.00
ATOM    395  CA  ARG A 158      10.289  27.716  19.173  1.00 36.19     0.159    9.40    4.00
ATOM    396  C   ARG A 158      10.020  28.766  18.096  1.00 38.44     0.251    9.82    4.00
ATOM    397  O   ARG A 158      10.763  28.881  17.123  1.00 39.20    -0.271    8.17  -17.40
ATOM    398  CB  ARG A 158      11.794  27.523  19.367  1.00 35.86     0.034   12.77    4.00
ATOM    399  CG  ARG A 158      12.131  26.585  20.524  1.00 34.74     0.027   12.77    4.00
ATOM    400  CD  ARG A 158      13.606  26.231  20.561  1.00 35.06     0.116   12.77    4.00
ATOM    401  NE  ARG A 158      13.991  25.641  21.841  1.00 32.63    -0.212    9.00  -24.67
ATOM    402  HE  ARG A 158      14.271  26.279  22.586  1.00  0.00     0.178    0.00    0.00
ATOM    403  CZ  ARG A 158      14.006  24.339  22.113  1.00 31.82     0.666    6.95    4.00
ATOM    404  NH1 ARG A 158      13.658  23.450  21.192  1.00 32.10    -0.235    9.00  -24.67
ATOM    405 1HH1 ARG A 158      13.670  22.452  21.401  1.00  0.00     0.174    0.00    0.00
ATOM    406 2HH1 ARG A 158      13.378  23.768  20.264  1.00  0.00     0.174    0.00    0.00
ATOM    407  NH2 ARG A 158      14.370  23.926  23.319  1.00 29.69    -0.235    9.00  -24.67
ATOM    408 1HH2 ARG A 158      14.382  22.928  23.528  1.00  0.00     0.174    0.00    0.00
ATOM    409 2HH2 ARG A 158      14.638  24.610  24.027  1.00  0.00     0.174    0.00    0.00
ATOM    410  N   VAL A 159       8.949  29.531  18.284  1.00 40.67    -0.338    9.00  -17.40
ATOM    411  HN  VAL A 159       8.376  29.384  19.115  1.00  0.00     0.164    0.00    0.00
ATOM    412  CA  VAL A 159       8.568  30.574  17.338  1.00 42.44     0.159    9.40    4.00
ATOM    413  C   VAL A 159       9.511  31.767  17.432  1.00 43.24     0.251    9.82    4.00
ATOM    414  O   VAL A 159      10.170  31.968  18.451  1.00 42.85    -0.271    8.17  -17.40
ATOM    415  CB  VAL A 159       7.135  31.066  17.607  1.00 42.85     0.029    9.40    4.00
ATOM    416  CG1 VAL A 159       6.147  29.937  17.367  1.00 43.48     0.002   16.15    4.00
ATOM    417  CG2 VAL A 159       7.027  31.577  19.040  1.00 43.60     0.002   16.15    4.00
ATOM    418  N   ASN A 160       9.576  32.557  16.365  1.00 44.06    -0.337    9.00  -17.40
ATOM    419  HN  ASN A 160       9.014  32.339  15.542  1.00  0.00     0.164    0.00    0.00
ATOM    420  CA  ASN A 160      10.440  33.730  16.357  1.00 44.92     0.169    9.40    4.00
ATOM    421  C   ASN A 160       9.876  34.768  17.320  1.00 45.24     0.251    9.82    4.00
ATOM    422  O   ASN A 160       8.728  35.198  17.185  1.00 45.27    -0.271    8.17  -17.40
ATOM    423  CB  ASN A 160      10.530  34.326  14.949  1.00 46.00     0.119   12.77    4.00
ATOM    424  CG  ASN A 160      11.017  33.322  13.921  1.00 47.25     0.230    9.82    4.00
ATOM    425  OD1 ASN A 160      12.030  32.649  14.124  1.00 47.25    -0.273    8.17  -17.40
ATOM    426  ND2 ASN A 160      10.298  33.218  12.808  1.00 48.36    -0.369   13.25  -17.40
ATOM    427 1HD2 ASN A 160      10.625  32.543  12.117  1.00  0.00     0.159    0.00    0.00
ATOM    428 2HD2 ASN A 160       9.460  33.775  12.640  1.00  0.00     0.159    0.00    0.00
ATOM    429  N   ASP A 161      10.688  35.156  18.298  1.00 45.02    -0.337    9.00  -17.40
ATOM    430  HN  ASP A 161      11.622  34.751  18.356  1.00  0.00     0.164    0.00    0.00
ATOM    431  CA  ASP A 161      10.282  36.142  19.289  1.00 44.79     0.170    9.40    4.00
ATOM    432  C   ASP A 161      11.515  36.834  19.862  1.00 44.74     0.252    9.82    4.00
ATOM    433  O   ASP A 161      11.679  36.939  21.077  1.00 44.64    -0.271    8.17  -17.40
ATOM    434  CB  ASP A 161       9.483  35.463  20.406  1.00 44.26     0.129   12.77    4.00
ATOM    435  CG  ASP A 161       9.101  36.421  21.515  1.00 44.34     0.188    9.82    4.00
ATOM    436  OD1 ASP A 161       8.640  37.540  21.201  1.00 43.26    -0.647    8.17  -18.95
ATOM    437  OD2 ASP A 161       9.258  36.054  22.700  1.00 43.90    -0.647    8.17  -18.95
ATOM    438  N   GLY A 162      12.383  37.304  18.972  1.00 44.73    -0.336    9.00  -17.40
ATOM    439  HN  GLY A 162      12.198  37.191  17.975  1.00  0.00     0.164    0.00    0.00
ATOM    440  CA  GLY A 162      13.592  37.977  19.409  1.00 44.74     0.189    9.40    4.00
ATOM    441  C   GLY A 162      13.292  39.196  20.261  1.00 44.56     0.253    9.82    4.00
ATOM    442  O   GLY A 162      14.135  39.638  21.042  1.00 45.10    -0.270    8.17  -17.40
ATOM    443  N   GLY A 163      12.086  39.736  20.116  1.00 44.30    -0.336    9.00  -17.40
ATOM    444  HN  GLY A 163      11.422  39.321  19.463  1.00  0.00     0.164    0.00    0.00
ATOM    445  CA  GLY A 163      11.706  40.911  20.879  1.00 43.74     0.189    9.40    4.00
ATOM    446  C   GLY A 163      11.206  40.618  22.282  1.00 43.23     0.253    9.82    4.00
ATOM    447  O   GLY A 163      11.066  41.533  23.096  1.00 43.53    -0.270    8.17  -17.40
ATOM    448  N   GLY A 164      10.946  39.346  22.572  1.00 42.43    -0.336    9.00  -17.40
ATOM    449  HN  GLY A 164      11.095  38.624  21.867  1.00  0.00     0.164    0.00    0.00
ATOM    450  CA  GLY A 164      10.450  38.980  23.889  1.00 40.70     0.189    9.40    4.00
ATOM    451  C   GLY A 164       9.094  39.616  24.130  1.00 39.47     0.253    9.82    4.00
ATOM    452  O   GLY A 164       8.812  40.125  25.222  1.00 40.10    -0.270    8.17  -17.40
ATOM    453  N   SER A 216       8.256  39.587  23.099  1.00 36.82    -0.335    9.00  -17.40
ATOM    454  HN  SER A 216       8.559  39.144  22.232  1.00  0.00     0.164    0.00    0.00
ATOM    455  CA  SER A 216       6.918  40.165  23.162  1.00 35.37     0.189    9.40    4.00
ATOM    456  C   SER A 216       5.965  39.359  24.032  1.00 34.15     0.253    9.82    4.00
ATOM    457  O   SER A 216       5.653  38.213  23.721  1.00 32.50    -0.270    8.17  -17.40
ATOM    458  CB  SER A 216       6.329  40.277  21.755  1.00 35.39     0.169   12.77    4.00
ATOM    459  OG  SER A 216       4.958  40.634  21.812  1.00 35.41    -0.380   11.04  -17.40
ATOM    460  HG  SER A 216       4.592  40.704  20.938  1.00  0.00     0.211    0.00    0.00
ATOM    461  N   VAL A 217       5.495  39.969  25.116  1.00 33.39    -0.337    9.00  -17.40
ATOM    462  HN  VAL A 217       5.793  40.922  25.323  1.00  0.00     0.164    0.00    0.00
ATOM    463  CA  VAL A 217       4.563  39.301  26.013  1.00 33.22     0.159    9.40    4.00
ATOM    464  C   VAL A 217       3.299  38.922  25.251  1.00 32.19     0.251    9.82    4.00
ATOM    465  O   VAL A 217       2.783  37.816  25.399  1.00 31.92    -0.271    8.17  -17.40
ATOM    466  CB  VAL A 217       4.161  40.208  27.195  1.00 33.21     0.029    9.40    4.00
ATOM    467  CG1 VAL A 217       3.203  39.462  28.119  1.00 35.52     0.002   16.15    4.00
ATOM    468  CG2 VAL A 217       5.396  40.644  27.960  1.00 35.70     0.002   16.15    4.00
ATOM    469  N   THR A 218       2.809  39.846  24.428  1.00 31.30    -0.336    9.00  -17.40
ATOM    470  HN  THR A 218       3.292  40.740  24.337  1.00  0.00     0.164    0.00    0.00
ATOM    471  CA  THR A 218       1.597  39.609  23.653  1.00 30.58     0.186    9.40    4.00
ATOM    472  C   THR A 218       1.736  38.398  22.741  1.00 30.30     0.253    9.82    4.00
ATOM    473  O   THR A 218       0.852  37.544  22.695  1.00 30.29    -0.270    8.17  -17.40
ATOM    474  CB  THR A 218       1.235  40.843  22.802  1.00 30.65     0.140    9.40    4.00
ATOM    475  OG1 THR A 218       1.025  41.966  23.667  1.00 30.30    -0.382   11.04  -17.40
ATOM    476  HG1 THR A 218       0.802  42.726  23.143  1.00  0.00     0.210    0.00    0.00
ATOM    477  CG2 THR A 218      -0.035  40.587  22.000  1.00 31.23     0.034   16.15    4.00
ATOM    478  N   LEU A 219       2.849  38.325  22.018  1.00 29.44    -0.337    9.00  -17.40
ATOM    479  HN  LEU A 219       3.545  39.067  22.095  1.00  0.00     0.164    0.00    0.00
ATOM    480  CA  LEU A 219       3.095  37.206  21.117  1.00 29.87     0.159    9.40    4.00
ATOM    481  C   LEU A 219       3.260  35.905  21.894  1.00 29.21     0.251    9.82    4.00
ATOM    482  O   LEU A 219       2.710  34.869  21.516  1.00 29.73    -0.271    8.17  -17.40
ATOM    483  CB  LEU A 219       4.355  37.462  20.286  1.00 31.48     0.032   12.77    4.00
ATOM    484  CG  LEU A 219       4.778  36.321  19.352  1.00 33.59     0.002    9.40    4.00
ATOM    485  CD1 LEU A 219       3.700  36.083  18.301  1.00 34.93     0.000   16.15    4.00
ATOM    486  CD2 LEU A 219       6.100  36.676  18.690  1.00 35.57     0.000   16.15    4.00
ATOM    487  N   GLU A 220       4.018  35.963  22.982  1.00 28.82    -0.338    9.00  -17.40
ATOM    488  HN  GLU A 220       4.441  36.852  23.250  1.00  0.00     0.164    0.00    0.00
ATOM    489  CA  GLU A 220       4.258  34.781  23.801  1.00 29.09     0.160    9.40    4.00
ATOM    490  C   GLU A 220       2.958  34.194  24.342  1.00 29.07     0.251    9.82    4.00
ATOM    491  O   GLU A 220       2.757  32.983  24.297  1.00 27.80    -0.271    8.17  -17.40
ATOM    492  CB  GLU A 220       5.213  35.131  24.946  1.00 31.33     0.043   12.77    4.00
ATOM    493  CG  GLU A 220       6.620  35.466  24.456  1.00 32.76     0.100   12.77    4.00
ATOM    494  CD  GLU A 220       7.434  36.277  25.450  1.00 35.67     0.185    9.82    4.00
ATOM    495  OE1 GLU A 220       8.574  36.657  25.104  1.00 37.03    -0.647    8.17  -18.95
ATOM    496  OE2 GLU A 220       6.944  36.541  26.569  1.00 36.27    -0.647    8.17  -18.95
ATOM    497  N   LEU A 221       2.073  35.052  24.841  1.00 28.79    -0.338    9.00  -17.40
ATOM    498  HN  LEU A 221       2.289  36.049  24.845  1.00  0.00     0.164    0.00    0.00
ATOM    499  CA  LEU A 221       0.799  34.592  25.383  1.00 29.82     0.159    9.40    4.00
ATOM    500  C   LEU A 221      -0.143  34.089  24.293  1.00 29.77     0.251    9.82    4.00
ATOM    501  O   LEU A 221      -0.923  33.165  24.516  1.00 30.04    -0.271    8.17  -17.40
ATOM    502  CB  LEU A 221       0.125  35.714  26.181  1.00 30.05     0.032   12.77    4.00
ATOM    503  CG  LEU A 221       0.743  36.046  27.544  1.00 31.65     0.002    9.40    4.00
ATOM    504  CD1 LEU A 221       0.065  37.278  28.138  1.00 32.22     0.000   16.15    4.00
ATOM    505  CD2 LEU A 221       0.588  34.850  28.482  1.00 31.89     0.000   16.15    4.00
ATOM    506  N   SER A 222      -0.066  34.687  23.108  1.00 31.28    -0.336    9.00  -17.40
ATOM    507  HN  SER A 222       0.604  35.443  22.965  1.00  0.00     0.164    0.00    0.00
ATOM    508  CA  SER A 222      -0.931  34.272  22.011  1.00 32.25     0.189    9.40    4.00
ATOM    509  C   SER A 222      -0.536  32.905  21.460  1.00 32.84     0.253    9.82    4.00
ATOM    510  O   SER A 222      -1.380  32.170  20.947  1.00 33.76    -0.270    8.17  -17.40
ATOM    511  CB  SER A 222      -0.895  35.304  20.877  1.00 34.81     0.169   12.77    4.00
ATOM    512  OG  SER A 222       0.367  35.315  20.230  1.00 39.03    -0.380   11.04  -17.40
ATOM    513  HG  SER A 222       0.389  35.954  19.528  1.00  0.00     0.211    0.00    0.00
ATOM    514  N   GLN A 223       0.742  32.558  21.584  1.00 31.84    -0.337    9.00  -17.40
ATOM    515  HN  GLN A 223       1.390  33.192  22.052  1.00  0.00     0.164    0.00    0.00
ATOM    516  CA  GLN A 223       1.234  31.288  21.063  1.00 31.75     0.160    9.40    4.00
ATOM    517  C   GLN A 223       1.596  30.215  22.089  1.00 30.53     0.251    9.82    4.00
ATOM    518  O   GLN A 223       1.306  29.039  21.869  1.00 30.69    -0.271    8.17  -17.40
ATOM    519  CB  GLN A 223       2.434  31.550  20.151  1.00 34.71     0.042   12.77    4.00
ATOM    520  CG  GLN A 223       2.066  32.296  18.873  1.00 38.65     0.090   12.77    4.00
ATOM    521  CD  GLN A 223       3.275  32.719  18.065  1.00 42.46     0.227    9.82    4.00
ATOM    522  OE1 GLN A 223       3.154  33.114  16.903  1.00 45.44    -0.273    8.17  -17.40
ATOM    523  NE2 GLN A 223       4.450  32.652  18.679  1.00 44.57    -0.369   13.25  -17.40
ATOM    524 1HE2 GLN A 223       5.264  32.937  18.135  1.00  0.00     0.159    0.00    0.00
ATOM    525 2HE2 GLN A 223       4.550  32.325  19.640  1.00  0.00     0.159    0.00    0.00
ATOM    526  N   LEU A 224       2.226  30.610  23.195  1.00 28.64    -0.338    9.00  -17.40
ATOM    527  HN  LEU A 224       2.431  31.601  23.324  1.00  0.00     0.164    0.00    0.00
ATOM    528  CA  LEU A 224       2.632  29.654  24.232  1.00 27.07     0.159    9.40    4.00
ATOM    529  C   LEU A 224       3.209  28.401  23.569  1.00 26.40     0.251    9.82    4.00
ATOM    530  O   LEU A 224       2.898  27.274  23.962  1.00 25.81    -0.271    8.17  -17.40
ATOM    531  CB  LEU A 224       1.424  29.276  25.102  1.00 27.70     0.032   12.77    4.00
ATOM    532  CG  LEU A 224       0.785  30.424  25.893  1.00 27.88     0.002    9.40    4.00
ATOM    533  CD1 LEU A 224      -0.463  29.931  26.615  1.00 29.53     0.000   16.15    4.00
ATOM    534  CD2 LEU A 224       1.789  30.981  26.884  1.00 27.54     0.000   16.15    4.00
ATOM    535  N   SER A 225       4.071  28.614  22.577  1.00 25.74    -0.336    9.00  -17.40
ATOM    536  HN  SER A 225       4.327  29.575  22.351  1.00  0.00     0.164    0.00    0.00
ATOM    537  CA  SER A 225       4.667  27.531  21.798  1.00 25.83     0.189    9.40    4.00
ATOM    538  C   SER A 225       5.454  26.473  22.563  1.00 25.18     0.253    9.82    4.00
ATOM    539  O   SER A 225       5.446  25.302  22.182  1.00 25.89    -0.270    8.17  -17.40
ATOM    540  CB  SER A 225       5.557  28.110  20.696  1.00 26.31     0.169   12.77    4.00
ATOM    541  OG  SER A 225       6.710  28.731  21.233  1.00 29.36    -0.380   11.04  -17.40
ATOM    542  HG  SER A 225       7.263  29.090  20.549  1.00  0.00     0.211    0.00    0.00
ATOM    543  N   MET A 226       6.132  26.880  23.630  1.00 24.58    -0.337    9.00  -17.40
ATOM    544  HN  MET A 226       6.095  27.863  23.901  1.00  0.00     0.164    0.00    0.00
ATOM    545  CA  MET A 226       6.931  25.948  24.424  1.00 24.51     0.160    9.40    4.00
ATOM    546  C   MET A 226       6.193  25.387  25.631  1.00 24.00     0.251    9.82    4.00
ATOM    547  O   MET A 226       6.725  24.529  26.336  1.00 24.19    -0.271    8.17  -17.40
ATOM    548  CB  MET A 226       8.219  26.629  24.905  1.00 24.70     0.043   12.77    4.00
ATOM    549  CG  MET A 226       9.329  26.715  23.870  1.00 25.85     0.060   12.77    4.00
ATOM    550  SD  MET A 226       9.960  25.094  23.351  1.00 27.27    -0.139   16.39   -6.40
ATOM    551  CE  MET A 226      10.773  24.531  24.858  1.00 28.07     0.069   16.15    4.00
ATOM    552  N   LEU A 227       4.969  25.850  25.872  1.00 23.05    -0.338    9.00  -17.40
ATOM    553  HN  LEU A 227       4.552  26.537  25.244  1.00  0.00     0.164    0.00    0.00
ATOM    554  CA  LEU A 227       4.225  25.377  27.030  1.00 23.85     0.160    9.40    4.00
ATOM    555  C   LEU A 227       3.882  23.887  27.032  1.00 23.65     0.254    9.82    4.00
ATOM    556  O   LEU A 227       4.062  23.218  28.052  1.00 24.44    -0.270    8.17  -17.40
ATOM    557  CB  LEU A 227       2.949  26.212  27.237  1.00 24.02     0.032   12.77    4.00
ATOM    558  CG  LEU A 227       2.139  25.868  28.494  1.00 24.67     0.002    9.40    4.00
ATOM    559  CD1 LEU A 227       3.019  25.994  29.730  1.00 25.75     0.000   16.15    4.00
ATOM    560  CD2 LEU A 227       0.936  26.798  28.612  1.00 25.81     0.000   16.15    4.00
ATOM    561  N   PRO A 228       3.395  23.336  25.901  1.00 24.00    -0.312    9.00  -17.40
ATOM    562  CA  PRO A 228       3.073  21.904  25.931  1.00 23.78     0.163    9.40    4.00
ATOM    563  C   PRO A 228       4.261  21.024  26.330  1.00 23.69     0.251    9.82    4.00
ATOM    564  O   PRO A 228       4.123  20.109  27.155  1.00 23.20    -0.271    8.17  -17.40
ATOM    565  CB  PRO A 228       2.602  21.626  24.504  1.00 24.23     0.034   12.77    4.00
ATOM    566  CG  PRO A 228       1.957  22.939  24.110  1.00 24.58     0.027   12.77    4.00
ATOM    567  CD  PRO A 228       2.962  23.948  24.629  1.00 23.63     0.105   12.77    4.00
ATOM    568  N   HIS A 229       5.421  21.305  25.747  1.00 22.38    -0.337    9.00  -17.40
ATOM    569  HN  HIS A 229       5.471  22.077  25.082  1.00  0.00     0.164    0.00    0.00
ATOM    570  CA  HIS A 229       6.626  20.532  26.037  1.00 22.16     0.165    9.40    4.00
ATOM    571  C   HIS A 229       7.089  20.679  27.490  1.00 21.32     0.251    9.82    4.00
ATOM    572  O   HIS A 229       7.409  19.687  28.151  1.00 20.38    -0.271    8.17  -17.40
ATOM    573  CB  HIS A 229       7.765  20.951  25.103  1.00 22.65     0.077   12.77    4.00
ATOM    574  CG  HIS A 229       9.037  20.196  25.337  1.00 23.54     0.054    7.26    0.60
ATOM    575  ND1 HIS A 229       9.235  18.910  24.883  1.00 24.88    -0.340    9.25  -17.40
ATOM    576  HD1 HIS A 229       8.567  18.369  24.334  1.00  0.00     0.167    0.00    0.00
ATOM    577  CD2 HIS A 229      10.160  20.535  26.012  1.00 23.99     0.086   10.80    0.60
ATOM    578  CE1 HIS A 229      10.427  18.488  25.270  1.00 25.42     0.151   10.80    0.60
ATOM    579  NE2 HIS A 229      11.009  19.455  25.957  1.00 23.32    -0.336    9.25  -17.40
ATOM    580  HE2 HIS A 229      11.937  19.408  26.378  1.00  0.00     0.168    0.00    0.00
ATOM    581  N   LEU A 230       7.139  21.913  27.985  1.00 20.90    -0.338    9.00  -17.40
ATOM    582  HN  LEU A 230       6.868  22.705  27.402  1.00  0.00     0.164    0.00    0.00
ATOM    583  CA  LEU A 230       7.578  22.139  29.355  1.00 21.22     0.159    9.40    4.00
ATOM    584  C   LEU A 230       6.563  21.623  30.361  1.00 21.08     0.251    9.82    4.00
ATOM    585  O   LEU A 230       6.938  21.164  31.435  1.00 19.50    -0.271    8.17  -17.40
ATOM    586  CB  LEU A 230       7.858  23.625  29.602  1.00 21.98     0.032   12.77    4.00
ATOM    587  CG  LEU A 230       9.051  24.211  28.839  1.00 23.32     0.002    9.40    4.00
ATOM    588  CD1 LEU A 230       9.285  25.637  29.322  1.00 25.98     0.000   16.15    4.00
ATOM    589  CD2 LEU A 230      10.311  23.371  29.073  1.00 24.89     0.000   16.15    4.00
ATOM    590  N   ALA A 231       5.279  21.703  30.022  1.00 20.40    -0.338    9.00  -17.40
ATOM    591  HN  ALA A 231       5.016  22.121  29.130  1.00  0.00     0.164    0.00    0.00
ATOM    592  CA  ALA A 231       4.243  21.197  30.917  1.00 21.50     0.159    9.40    4.00
ATOM    593  C   ALA A 231       4.421  19.685  31.040  1.00 21.12     0.251    9.82    4.00
ATOM    594  O   ALA A 231       4.303  19.124  32.129  1.00 21.78    -0.271    8.17  -17.40
ATOM    595  CB  ALA A 231       2.859  21.522  30.361  1.00 22.95     0.034   16.15    4.00
ATOM    596  N   ASP A 232       4.707  19.028  29.919  1.00 20.87    -0.337    9.00  -17.40
ATOM    597  HN  ASP A 232       4.786  19.545  29.043  1.00  0.00     0.164    0.00    0.00
ATOM    598  CA  ASP A 232       4.910  17.582  29.916  1.00 21.48     0.170    9.40    4.00
ATOM    599  C   ASP A 232       6.168  17.228  30.711  1.00 20.43     0.251    9.82    4.00
ATOM    600  O   ASP A 232       6.167  16.259  31.463  1.00 21.59    -0.271    8.17  -17.40
ATOM    601  CB  ASP A 232       5.022  17.056  28.482  1.00 21.87     0.129   12.77    4.00
ATOM    602  CG  ASP A 232       3.664  16.893  27.807  1.00 25.14     0.188    9.82    4.00
ATOM    603  OD1 ASP A 232       3.639  16.665  26.582  1.00 26.65    -0.647    8.17  -18.95
ATOM    604  OD2 ASP A 232       2.623  16.982  28.497  1.00 25.49    -0.647    8.17  -18.95
ATOM    605  N   LEU A 233       7.228  18.018  30.549  1.00 21.20    -0.338    9.00  -17.40
ATOM    606  HN  LEU A 233       7.167  18.805  29.903  1.00  0.00     0.164    0.00    0.00
ATOM    607  CA  LEU A 233       8.483  17.785  31.278  1.00 20.50     0.159    9.40    4.00
ATOM    608  C   LEU A 233       8.267  17.940  32.785  1.00 20.58     0.251    9.82    4.00
ATOM    609  O   LEU A 233       8.755  17.139  33.587  1.00 18.39    -0.271    8.17  -17.40
ATOM    610  CB  LEU A 233       9.565  18.770  30.811  1.00 20.92     0.032   12.77    4.00
ATOM    611  CG  LEU A 233      10.826  18.839  31.684  1.00 20.96     0.002    9.40    4.00
ATOM    612  CD1 LEU A 233      11.554  17.502  31.652  1.00 22.15     0.000   16.15    4.00
ATOM    613  CD2 LEU A 233      11.737  19.969  31.190  1.00 22.47     0.000   16.15    4.00
ATOM    614  N   VAL A 234       7.539  18.981  33.172  1.00 20.09    -0.338    9.00  -17.40
ATOM    615  HN  VAL A 234       7.168  19.624  32.472  1.00  0.00     0.164    0.00    0.00
ATOM    616  CA  VAL A 234       7.263  19.217  34.583  1.00 20.15     0.159    9.40    4.00
ATOM    617  C   VAL A 234       6.320  18.152  35.146  1.00 19.97     0.251    9.82    4.00
ATOM    618  O   VAL A 234       6.500  17.691  36.268  1.00 19.99    -0.271    8.17  -17.40
ATOM    619  CB  VAL A 234       6.665  20.630  34.796  1.00 21.02     0.029    9.40    4.00
ATOM    620  CG1 VAL A 234       6.104  20.778  36.209  1.00 23.20     0.002   16.15    4.00
ATOM    621  CG2 VAL A 234       7.754  21.679  34.566  1.00 21.83     0.002   16.15    4.00
ATOM    622  N   SER A 235       5.324  17.749  34.362  1.00 18.23    -0.336    9.00  -17.40
ATOM    623  HN  SER A 235       5.219  18.153  33.431  1.00  0.00     0.164    0.00    0.00
ATOM    624  CA  SER A 235       4.378  16.732  34.821  1.00 19.68     0.189    9.40    4.00
ATOM    625  C   SER A 235       5.117  15.413  35.079  1.00 19.46     0.254    9.82    4.00
ATOM    626  O   SER A 235       4.906  14.743  36.095  1.00 19.95    -0.270    8.17  -17.40
ATOM    627  CB  SER A 235       3.284  16.537  33.767  1.00 21.15     0.169   12.77    4.00
ATOM    628  OG  SER A 235       2.229  15.734  34.274  1.00 26.38    -0.380   11.04  -17.40
ATOM    629  HG  SER A 235       1.550  15.613  33.620  1.00  0.00     0.211    0.00    0.00
ATOM    630  N   TYR A 236       5.983  15.057  34.140  1.00 19.05    -0.337    9.00  -17.40
ATOM    631  HN  TYR A 236       6.085  15.657  33.321  1.00  0.00     0.164    0.00    0.00
ATOM    632  CA  TYR A 236       6.796  13.849  34.222  1.00 19.13     0.164    9.40    4.00
ATOM    633  C   TYR A 236       7.660  13.930  35.479  1.00 18.86     0.251    9.82    4.00
ATOM    634  O   TYR A 236       7.792  12.958  36.223  1.00 18.39    -0.271    8.17  -17.40
ATOM    635  CB  TYR A 236       7.675  13.781  32.976  1.00 19.07     0.058   12.77    4.00
ATOM    636  CG  TYR A 236       8.800  12.764  32.990  1.00 19.18    -0.020    7.26    0.60
ATOM    637  CD1 TYR A 236       8.601  11.466  32.527  1.00 20.38    -0.002   10.80    0.60
ATOM    638  CD2 TYR A 236      10.084  13.131  33.391  1.00 20.55    -0.002   10.80    0.60
ATOM    639  CE1 TYR A 236       9.665  10.557  32.448  1.00 21.48     0.024   10.80    0.60
ATOM    640  CE2 TYR A 236      11.149  12.233  33.321  1.00 20.66     0.024   10.80    0.60
ATOM    641  CZ  TYR A 236      10.934  10.954  32.846  1.00 21.96     0.089    7.26    0.60
ATOM    642  OH  TYR A 236      11.996  10.079  32.749  1.00 21.78    -0.359   10.94  -17.40
ATOM    643  HH  TYR A 236      12.865  10.351  33.021  1.00  0.00     0.218    0.00    0.00
ATOM    644  N   SER A 237       8.241  15.105  35.711  1.00 17.93    -0.336    9.00  -17.40
ATOM    645  HN  SER A 237       8.078  15.878  35.066  1.00  0.00     0.164    0.00    0.00
ATOM    646  CA  SER A 237       9.106  15.312  36.868  1.00 18.19     0.189    9.40    4.00
ATOM    647  C   SER A 237       8.373  15.218  38.199  1.00 18.73     0.253    9.82    4.00
ATOM    648  O   SER A 237       8.929  14.737  39.184  1.00 19.34    -0.270    8.17  -17.40
ATOM    649  CB  SER A 237       9.830  16.654  36.730  1.00 18.72     0.169   12.77    4.00
ATOM    650  OG  SER A 237      10.648  16.628  35.573  1.00 19.76    -0.380   11.04  -17.40
ATOM    651  HG  SER A 237      11.097  17.461  35.487  1.00  0.00     0.211    0.00    0.00
ATOM    652  N   ILE A 238       7.128  15.680  38.237  1.00 18.89    -0.337    9.00  -17.40
ATOM    653  HN  ILE A 238       6.718  16.097  37.401  1.00  0.00     0.164    0.00    0.00
ATOM    654  CA  ILE A 238       6.343  15.597  39.460  1.00 20.25     0.159    9.40    4.00
ATOM    655  C   ILE A 238       6.101  14.119  39.759  1.00 20.17     0.251    9.82    4.00
ATOM    656  O   ILE A 238       6.129  13.705  40.914  1.00 20.62    -0.271    8.17  -17.40
ATOM    657  CB  ILE A 238       4.984  16.337  39.317  1.00 21.21     0.029    9.40    4.00
ATOM    658  CG1 ILE A 238       5.226  17.847  39.236  1.00 23.61     0.002   12.77    4.00
ATOM    659  CG2 ILE A 238       4.068  16.001  40.502  1.00 23.76     0.002   16.15    4.00
ATOM    660  CD1 ILE A 238       3.972  18.668  38.937  1.00 24.70     0.000   16.15    4.00
ATOM    661  N   GLN A 239       5.868  13.315  38.719  1.00 20.04    -0.338    9.00  -17.40
ATOM    662  HN  GLN A 239       5.838  13.698  37.774  1.00  0.00     0.164    0.00    0.00
ATOM    663  CA  GLN A 239       5.657  11.890  38.936  1.00 19.72     0.160    9.40    4.00
ATOM    664  C   GLN A 239       6.911  11.261  39.531  1.00 20.24     0.251    9.82    4.00
ATOM    665  O   GLN A 239       6.823  10.433  40.437  1.00 19.92    -0.271    8.17  -17.40
ATOM    666  CB  GLN A 239       5.288  11.178  37.628  1.00 21.35     0.042   12.77    4.00
ATOM    667  CG  GLN A 239       3.920  11.576  37.086  1.00 21.87     0.090   12.77    4.00
ATOM    668  CD  GLN A 239       3.487  10.707  35.922  1.00 23.58     0.227    9.82    4.00
ATOM    669  OE1 GLN A 239       3.092   9.556  36.105  1.00 26.39    -0.273    8.17  -17.40
ATOM    670  NE2 GLN A 239       3.568  11.249  34.720  1.00 22.31    -0.369   13.25  -17.40
ATOM    671 1HE2 GLN A 239       3.277  10.664  33.937  1.00  0.00     0.159    0.00    0.00
ATOM    672 2HE2 GLN A 239       3.895  12.203  34.568  1.00  0.00     0.159    0.00    0.00
ATOM    673  N   LYS A 240       8.080  11.661  39.037  1.00 19.37    -0.338    9.00  -17.40
ATOM    674  HN  LYS A 240       8.102  12.354  38.289  1.00  0.00     0.164    0.00    0.00
ATOM    675  CA  LYS A 240       9.336  11.116  39.557  1.00 19.49     0.159    9.40    4.00
ATOM    676  C   LYS A 240       9.575  11.583  40.994  1.00 20.03     0.251    9.82    4.00
ATOM    677  O   LYS A 240      10.086  10.826  41.826  1.00 20.81    -0.271    8.17  -17.40
ATOM    678  CB  LYS A 240      10.509  11.525  38.658  1.00 19.27     0.032   12.77    4.00
ATOM    679  CG  LYS A 240      10.385  11.015  37.216  1.00 19.70     0.004   12.77    4.00
ATOM    680  CD  LYS A 240      10.174   9.491  37.165  1.00 20.85     0.032   12.77    4.00
ATOM    681  CE  LYS A 240      10.201   8.986  35.734  1.00 20.78     0.206   12.77    4.00
ATOM    682  NZ  LYS A 240       9.919   7.527  35.631  1.00 21.79    -0.064   13.25  -39.20
ATOM    683  HZ1 LYS A 240       9.937   7.188  34.669  1.00  0.00     0.275    0.00    0.00
ATOM    684  HZ2 LYS A 240       9.036   7.293  36.084  1.00  0.00     0.275    0.00    0.00
ATOM    685  HZ3 LYS A 240      10.555   6.990  36.220  1.00  0.00     0.275    0.00    0.00
ATOM    686  N   VAL A 241       9.203  12.827  41.284  1.00 19.95    -0.338    9.00  -17.40
ATOM    687  HN  VAL A 241       8.802  13.410  40.549  1.00  0.00     0.164    0.00    0.00
ATOM    688  CA  VAL A 241       9.355  13.380  42.630  1.00 21.18     0.159    9.40    4.00
ATOM    689  C   VAL A 241       8.466  12.633  43.621  1.00 22.58     0.251    9.82    4.00
ATOM    690  O   VAL A 241       8.845  12.418  44.769  1.00 22.01    -0.271    8.17  -17.40
ATOM    691  CB  VAL A 241       9.006  14.890  42.658  1.00 22.53     0.029    9.40    4.00
ATOM    692  CG1 VAL A 241       8.893  15.392  44.104  1.00 23.49     0.002   16.15    4.00
ATOM    693  CG2 VAL A 241      10.092  15.671  41.929  1.00 22.43     0.002   16.15    4.00
ATOM    694  N   ILE A 242       7.277  12.237  43.178  1.00 22.44    -0.338    9.00  -17.40
ATOM    695  HN  ILE A 242       6.993  12.455  42.223  1.00  0.00     0.164    0.00    0.00
ATOM    696  CA  ILE A 242       6.375  11.492  44.052  1.00 23.64     0.159    9.40    4.00
ATOM    697  C   ILE A 242       7.027  10.157  44.416  1.00 23.45     0.251    9.82    4.00
ATOM    698  O   ILE A 242       6.987   9.726  45.573  1.00 25.50    -0.271    8.17  -17.40
ATOM    699  CB  ILE A 242       5.012  11.255  43.360  1.00 24.32     0.029    9.40    4.00
ATOM    700  CG1 ILE A 242       4.235  12.575  43.303  1.00 25.64     0.002   12.77    4.00
ATOM    701  CG2 ILE A 242       4.214  10.186  44.104  1.00 24.95     0.002   16.15    4.00
ATOM    702  CD1 ILE A 242       3.012  12.540  42.401  1.00 25.41     0.000   16.15    4.00
ATOM    703  N   GLY A 243       7.652   9.521  43.431  1.00 22.76    -0.336    9.00  -17.40
ATOM    704  HN  GLY A 243       7.670   9.933  42.498  1.00  0.00     0.164    0.00    0.00
ATOM    705  CA  GLY A 243       8.310   8.246  43.665  1.00 23.14     0.189    9.40    4.00
ATOM    706  C   GLY A 243       9.491   8.385  44.604  1.00 23.29     0.253    9.82    4.00
ATOM    707  O   GLY A 243       9.719   7.525  45.454  1.00 24.26    -0.270    8.17  -17.40
ATOM    708  N   PHE A 244      10.244   9.471  44.443  1.00 22.21    -0.337    9.00  -17.40
ATOM    709  HN  PHE A 244      10.002  10.131  43.704  1.00  0.00     0.164    0.00    0.00
ATOM    710  CA  PHE A 244      11.406   9.754  45.287  1.00 23.08     0.164    9.40    4.00
ATOM    711  C   PHE A 244      10.962   9.960  46.734  1.00 23.33     0.251    9.82    4.00
ATOM    712  O   PHE A 244      11.509   9.359  47.665  1.00 22.96    -0.271    8.17  -17.40
ATOM    713  CB  PHE A 244      12.110  11.023  44.799  1.00 21.55     0.058   12.77    4.00
ATOM    714  CG  PHE A 244      13.264  11.454  45.663  1.00 23.20    -0.020    7.26    0.60
ATOM    715  CD1 PHE A 244      14.474  10.764  45.632  1.00 25.04    -0.004   10.80    0.60
ATOM    716  CD2 PHE A 244      13.140  12.548  46.516  1.00 24.78    -0.004   10.80    0.60
ATOM    717  CE1 PHE A 244      15.542  11.157  46.437  1.00 25.46    -0.000   10.80    0.60
ATOM    718  CE2 PHE A 244      14.205  12.950  47.327  1.00 24.71    -0.000   10.80    0.60
ATOM    719  CZ  PHE A 244      15.407  12.254  47.286  1.00 24.22     0.000   10.80    0.60
ATOM    720  N   ALA A 245       9.963  10.819  46.912  1.00 23.25    -0.338    9.00  -17.40
ATOM    721  HN  ALA A 245       9.549  11.271  46.097  1.00  0.00     0.164    0.00    0.00
ATOM    722  CA  ALA A 245       9.441  11.134  48.233  1.00 23.37     0.159    9.40    4.00
ATOM    723  C   ALA A 245       8.960   9.906  49.006  1.00 25.09     0.251    9.82    4.00
ATOM    724  O   ALA A 245       9.182   9.805  50.212  1.00 24.87    -0.271    8.17  -17.40
ATOM    725  CB  ALA A 245       8.310  12.156  48.113  1.00 22.36     0.034   16.15    4.00
ATOM    726  N   LYS A 246       8.309   8.975  48.314  1.00 26.15    -0.338    9.00  -17.40
ATOM    727  HN  LYS A 246       8.163   9.107  47.313  1.00  0.00     0.164    0.00    0.00
ATOM    728  CA  LYS A 246       7.800   7.768  48.959  1.00 28.66     0.159    9.40    4.00
ATOM    729  C   LYS A 246       8.914   6.918  49.562  1.00 29.21     0.251    9.82    4.00
ATOM    730  O   LYS A 246       8.668   6.117  50.466  1.00 29.75    -0.271    8.17  -17.40
ATOM    731  CB  LYS A 246       6.997   6.931  47.957  1.00 30.93     0.032   12.77    4.00
ATOM    732  CG  LYS A 246       5.702   7.593  47.501  1.00 34.75     0.004   12.77    4.00
ATOM    733  CD  LYS A 246       5.017   6.811  46.383  1.00 37.28     0.032   12.77    4.00
ATOM    734  CE  LYS A 246       4.410   5.501  46.873  1.00 40.02     0.206   12.77    4.00
ATOM    735  NZ  LYS A 246       3.230   5.724  47.756  1.00 42.15    -0.064   13.25  -39.20
ATOM    736  HZ1 LYS A 246       2.824   4.848  48.084  1.00  0.00     0.275    0.00    0.00
ATOM    737  HZ2 LYS A 246       2.530   6.306  47.297  1.00  0.00     0.275    0.00    0.00
ATOM    738  HZ3 LYS A 246       3.464   6.337  48.537  1.00  0.00     0.275    0.00    0.00
ATOM    739  N   MET A 247      10.138   7.104  49.074  1.00 28.68    -0.337    9.00  -17.40
ATOM    740  HN  MET A 247      10.281   7.798  48.341  1.00  0.00     0.164    0.00    0.00
ATOM    741  CA  MET A 247      11.282   6.339  49.562  1.00 29.45     0.160    9.40    4.00
ATOM    742  C   MET A 247      12.076   7.021  50.681  1.00 28.75     0.251    9.82    4.00
ATOM    743  O   MET A 247      13.012   6.431  51.230  1.00 28.61    -0.271    8.17  -17.40
ATOM    744  CB  MET A 247      12.219   5.990  48.396  1.00 30.97     0.043   12.77    4.00
ATOM    745  CG  MET A 247      11.614   5.007  47.393  1.00 34.76     0.060   12.77    4.00
ATOM    746  SD  MET A 247      12.766   4.475  46.096  1.00 39.72    -0.139   16.39   -6.40
ATOM    747  CE  MET A 247      12.303   5.554  44.763  1.00 39.07     0.069   16.15    4.00
ATOM    748  N   ILE A 248      11.709   8.253  51.023  1.00 27.31    -0.338    9.00  -17.40
ATOM    749  HN  ILE A 248      10.940   8.703  50.527  1.00  0.00     0.164    0.00    0.00
ATOM    750  CA  ILE A 248      12.391   8.973  52.100  1.00 28.07     0.160    9.40    4.00
ATOM    751  C   ILE A 248      12.033   8.295  53.420  1.00 28.99     0.254    9.82    4.00
ATOM    752  O   ILE A 248      10.859   8.179  53.763  1.00 28.97    -0.270    8.17  -17.40
ATOM    753  CB  ILE A 248      11.934  10.446  52.195  1.00 27.49     0.029    9.40    4.00
ATOM    754  CG1 ILE A 248      12.299  11.198  50.916  1.00 26.51     0.002   12.77    4.00
ATOM    755  CG2 ILE A 248      12.582  11.114  53.411  1.00 28.63     0.002   16.15    4.00
ATOM    756  CD1 ILE A 248      11.730  12.605  50.865  1.00 25.47     0.000   16.15    4.00
ATOM    757  N   PRO A 249      13.041   7.844  54.181  1.00 30.64    -0.312    9.00  -17.40
ATOM    758  CA  PRO A 249      12.764   7.182  55.460  1.00 31.91     0.163    9.40    4.00
ATOM    759  C   PRO A 249      11.818   7.992  56.348  1.00 32.16     0.251    9.82    4.00
ATOM    760  O   PRO A 249      12.107   9.138  56.688  1.00 34.02    -0.271    8.17  -17.40
ATOM    761  CB  PRO A 249      14.153   7.035  56.075  1.00 32.36     0.034   12.77    4.00
ATOM    762  CG  PRO A 249      15.021   6.835  54.871  1.00 32.23     0.027   12.77    4.00
ATOM    763  CD  PRO A 249      14.490   7.890  53.917  1.00 30.61     0.105   12.77    4.00
ATOM    764  N   GLY A 250      10.686   7.392  56.706  1.00 32.30    -0.336    9.00  -17.40
ATOM    765  HN  GLY A 250      10.490   6.448  56.373  1.00  0.00     0.164    0.00    0.00
ATOM    766  CA  GLY A 250       9.725   8.064  57.565  1.00 33.31     0.189    9.40    4.00
ATOM    767  C   GLY A 250       8.542   8.700  56.858  1.00 33.48     0.253    9.82    4.00
ATOM    768  O   GLY A 250       7.484   8.888  57.459  1.00 33.45    -0.270    8.17  -17.40
ATOM    769  N   PHE A 251       8.709   9.023  55.579  1.00 33.51    -0.337    9.00  -17.40
ATOM    770  HN  PHE A 251       9.601   8.823  55.126  1.00  0.00     0.164    0.00    0.00
ATOM    771  CA  PHE A 251       7.643   9.658  54.809  1.00 33.69     0.164    9.40    4.00
ATOM    772  C   PHE A 251       6.335   8.871  54.833  1.00 34.57     0.251    9.82    4.00
ATOM    773  O   PHE A 251       5.259   9.455  54.964  1.00 35.10    -0.271    8.17  -17.40
ATOM    774  CB  PHE A 251       8.082   9.850  53.356  1.00 31.35     0.058   12.77    4.00
ATOM    775  CG  PHE A 251       7.180  10.754  52.564  1.00 29.89    -0.020    7.26    0.60
ATOM    776  CD1 PHE A 251       7.234  12.134  52.735  1.00 30.12    -0.004   10.80    0.60
ATOM    777  CD2 PHE A 251       6.276  10.227  51.643  1.00 30.05    -0.004   10.80    0.60
ATOM    778  CE1 PHE A 251       6.400  12.979  51.999  1.00 29.28    -0.000   10.80    0.60
ATOM    779  CE2 PHE A 251       5.441  11.063  50.906  1.00 28.78    -0.000   10.80    0.60
ATOM    780  CZ  PHE A 251       5.505  12.440  51.085  1.00 28.48     0.000   10.80    0.60
ATOM    781  N   ARG A 252       6.431   7.551  54.703  1.00 36.83    -0.338    9.00  -17.40
ATOM    782  HN  ARG A 252       7.354   7.128  54.604  1.00  0.00     0.164    0.00    0.00
ATOM    783  CA  ARG A 252       5.250   6.691  54.698  1.00 39.19     0.159    9.40    4.00
ATOM    784  C   ARG A 252       4.535   6.647  56.045  1.00 39.61     0.251    9.82    4.00
ATOM    785  O   ARG A 252       3.391   6.200  56.127  1.00 40.31    -0.271    8.17  -17.40
ATOM    786  CB  ARG A 252       5.625   5.262  54.292  1.00 41.06     0.034   12.77    4.00
ATOM    787  CG  ARG A 252       6.138   5.101  52.867  1.00 44.96     0.027   12.77    4.00
ATOM    788  CD  ARG A 252       6.260   3.620  52.516  1.00 47.63     0.116   12.77    4.00
ATOM    789  NE  ARG A 252       6.777   3.393  51.169  1.00 50.79    -0.212    9.00  -24.67
ATOM    790  HE  ARG A 252       6.105   3.168  50.435  1.00  0.00     0.178    0.00    0.00
ATOM    791  CZ  ARG A 252       8.062   3.459  50.831  1.00 51.79     0.666    6.95    4.00
ATOM    792  NH1 ARG A 252       8.982   3.745  51.745  1.00 52.82    -0.235    9.00  -24.67
ATOM    793 1HH1 ARG A 252       8.701   3.917  52.710  1.00  0.00     0.174    0.00    0.00
ATOM    794 2HH1 ARG A 252       9.967   3.796  51.486  1.00  0.00     0.174    0.00    0.00
ATOM    795  NH2 ARG A 252       8.427   3.235  49.576  1.00 52.64    -0.235    9.00  -24.67
ATOM    796 1HH2 ARG A 252       7.720   3.015  48.874  1.00  0.00     0.174    0.00    0.00
ATOM    797 2HH2 ARG A 252       9.412   3.286  49.317  1.00  0.00     0.174    0.00    0.00
ATOM    798  N   ASP A 253       5.205   7.102  57.098  1.00 39.96    -0.337    9.00  -17.40
ATOM    799  HN  ASP A 253       6.152   7.461  56.973  1.00  0.00     0.164    0.00    0.00
ATOM    800  CA  ASP A 253       4.610   7.097  58.430  1.00 40.45     0.170    9.40    4.00
ATOM    801  C   ASP A 253       3.648   8.255  58.635  1.00 39.90     0.251    9.82    4.00
ATOM    802  O   ASP A 253       2.902   8.284  59.612  1.00 39.68    -0.271    8.17  -17.40
ATOM    803  CB  ASP A 253       5.698   7.127  59.506  1.00 42.53     0.129   12.77    4.00
ATOM    804  CG  ASP A 253       6.524   5.856  59.531  1.00 44.84     0.188    9.82    4.00
ATOM    805  OD1 ASP A 253       5.938   4.767  59.345  1.00 47.60    -0.647    8.17  -18.95
ATOM    806  OD2 ASP A 253       7.752   5.942  59.743  1.00 45.66    -0.647    8.17  -18.95
ATOM    807  N   LEU A 254       3.669   9.208  57.710  1.00 38.00    -0.338    9.00  -17.40
ATOM    808  HN  LEU A 254       4.323   9.130  56.931  1.00  0.00     0.164    0.00    0.00
ATOM    809  CA  LEU A 254       2.782  10.361  57.780  1.00 37.81     0.159    9.40    4.00
ATOM    810  C   LEU A 254       1.417   9.978  57.218  1.00 37.76     0.251    9.82    4.00
ATOM    811  O   LEU A 254       1.293   9.000  56.476  1.00 37.49    -0.271    8.17  -17.40
ATOM    812  CB  LEU A 254       3.348  11.521  56.955  1.00 36.51     0.032   12.77    4.00
ATOM    813  CG  LEU A 254       4.707  12.101  57.346  1.00 36.86     0.002    9.40    4.00
ATOM    814  CD1 LEU A 254       5.142  13.113  56.297  1.00 35.66     0.000   16.15    4.00
ATOM    815  CD2 LEU A 254       4.620  12.751  58.719  1.00 36.85     0.000   16.15    4.00
ATOM    816  N   THR A 255       0.395  10.745  57.579  1.00 38.14    -0.336    9.00  -17.40
ATOM    817  HN  THR A 255       0.554  11.523  58.219  1.00  0.00     0.164    0.00    0.00
ATOM    818  CA  THR A 255      -0.950  10.496  57.077  1.00 39.08     0.186    9.40    4.00
ATOM    819  C   THR A 255      -0.928  10.828  55.588  1.00 39.76     0.253    9.82    4.00
ATOM    820  O   THR A 255      -0.075  11.593  55.139  1.00 39.15    -0.270    8.17  -17.40
ATOM    821  CB  THR A 255      -1.982  11.397  57.781  1.00 39.68     0.140    9.40    4.00
ATOM    822  OG1 THR A 255      -1.573  12.767  57.677  1.00 39.47    -0.382   11.04  -17.40
ATOM    823  HG1 THR A 255      -1.496  13.002  56.760  1.00  0.00     0.210    0.00    0.00
ATOM    824  CG2 THR A 255      -2.105  11.020  59.253  1.00 40.24     0.034   16.15    4.00
ATOM    825  N   SER A 256      -1.851  10.258  54.817  1.00 40.24    -0.335    9.00  -17.40
ATOM    826  HN  SER A 256      -2.540   9.630  55.231  1.00  0.00     0.164    0.00    0.00
ATOM    827  CA  SER A 256      -1.883  10.527  53.382  1.00 40.92     0.189    9.40    4.00
ATOM    828  C   SER A 256      -2.148  12.010  53.152  1.00 40.23     0.253    9.82    4.00
ATOM    829  O   SER A 256      -1.662  12.599  52.185  1.00 40.28    -0.270    8.17  -17.40
ATOM    830  CB  SER A 256      -2.968   9.693  52.690  1.00 41.53     0.169   12.77    4.00
ATOM    831  OG  SER A 256      -4.263  10.203  52.957  1.00 43.52    -0.380   11.04  -17.40
ATOM    832  HG  SER A 256      -4.935   9.686  52.528  1.00  0.00     0.211    0.00    0.00
ATOM    833  N   GLU A 257      -2.916  12.610  54.056  1.00 39.55    -0.337    9.00  -17.40
ATOM    834  HN  GLU A 257      -3.280  12.064  54.837  1.00  0.00     0.164    0.00    0.00
ATOM    835  CA  GLU A 257      -3.252  14.024  53.963  1.00 38.71     0.160    9.40    4.00
ATOM    836  C   GLU A 257      -1.999  14.889  54.038  1.00 36.50     0.251    9.82    4.00
ATOM    837  O   GLU A 257      -1.825  15.810  53.240  1.00 36.20    -0.271    8.17  -17.40
ATOM    838  CB  GLU A 257      -4.221  14.400  55.085  1.00 41.43     0.043   12.77    4.00
ATOM    839  CG  GLU A 257      -4.650  15.853  55.090  1.00 44.63     0.100   12.77    4.00
ATOM    840  CD  GLU A 257      -5.747  16.121  56.103  1.00 47.39     0.185    9.82    4.00
ATOM    841  OE1 GLU A 257      -6.879  15.634  55.896  1.00 48.76    -0.647    8.17  -18.95
ATOM    842  OE2 GLU A 257      -5.476  16.810  57.109  1.00 48.99    -0.647    8.17  -18.95
ATOM    843  N   ASP A 258      -1.132  14.593  55.001  1.00 34.59    -0.337    9.00  -17.40
ATOM    844  HN  ASP A 258      -1.340  13.828  55.643  1.00  0.00     0.164    0.00    0.00
ATOM    845  CA  ASP A 258       0.111  15.339  55.159  1.00 33.04     0.170    9.40    4.00
ATOM    846  C   ASP A 258       1.064  15.047  54.002  1.00 32.48     0.251    9.82    4.00
ATOM    847  O   ASP A 258       1.782  15.934  53.546  1.00 31.37    -0.271    8.17  -17.40
ATOM    848  CB  ASP A 258       0.784  14.984  56.488  1.00 34.07     0.129   12.77    4.00
ATOM    849  CG  ASP A 258       0.256  15.809  57.645  1.00 35.11     0.188    9.82    4.00
ATOM    850  OD1 ASP A 258       0.599  15.501  58.807  1.00 35.63    -0.647    8.17  -18.95
ATOM    851  OD2 ASP A 258      -0.493  16.775  57.386  1.00 34.86    -0.647    8.17  -18.95
ATOM    852  N   GLN A 259       1.072  13.803  53.532  1.00 31.90    -0.337    9.00  -17.40
ATOM    853  HN  GLN A 259       0.466  13.100  53.955  1.00  0.00     0.164    0.00    0.00
ATOM    854  CA  GLN A 259       1.940  13.433  52.417  1.00 32.81     0.160    9.40    4.00
ATOM    855  C   GLN A 259       1.611  14.272  51.184  1.00 32.59     0.251    9.82    4.00
ATOM    856  O   GLN A 259       2.505  14.820  50.534  1.00 32.51    -0.271    8.17  -17.40
ATOM    857  CB  GLN A 259       1.783  11.946  52.077  1.00 32.98     0.042   12.77    4.00
ATOM    858  CG  GLN A 259       2.217  11.000  53.181  1.00 34.94     0.090   12.77    4.00
ATOM    859  CD  GLN A 259       2.168   9.547  52.755  1.00 37.19     0.227    9.82    4.00
ATOM    860  OE1 GLN A 259       2.322   8.641  53.576  1.00 39.55    -0.273    8.17  -17.40
ATOM    861  NE2 GLN A 259       1.958   9.315  51.466  1.00 37.81    -0.369   13.25  -17.40
ATOM    862 1HE2 GLN A 259       1.831  10.065  50.786  1.00  0.00     0.159    0.00    0.00
ATOM    863 2HE2 GLN A 259       1.925   8.337  51.179  1.00  0.00     0.159    0.00    0.00
ATOM    864  N   ILE A 260       0.325  14.375  50.866  1.00 32.68    -0.338    9.00  -17.40
ATOM    865  HN  ILE A 260      -0.372  13.905  51.444  1.00  0.00     0.164    0.00    0.00
ATOM    866  CA  ILE A 260      -0.109  15.147  49.706  1.00 32.42     0.159    9.40    4.00
ATOM    867  C   ILE A 260       0.183  16.634  49.880  1.00 31.57     0.251    9.82    4.00
ATOM    868  O   ILE A 260       0.588  17.311  48.933  1.00 30.43    -0.271    8.17  -17.40
ATOM    869  CB  ILE A 260      -1.619  14.959  49.445  1.00 33.97     0.029    9.40    4.00
ATOM    870  CG1 ILE A 260      -1.933  13.471  49.277  1.00 34.59     0.002   12.77    4.00
ATOM    871  CG2 ILE A 260      -2.036  15.731  48.201  1.00 33.83     0.002   16.15    4.00
ATOM    872  CD1 ILE A 260      -1.156  12.789  48.165  1.00 36.85     0.000   16.15    4.00
ATOM    873  N   VAL A 261      -0.029  17.146  51.088  1.00 29.87    -0.338    9.00  -17.40
ATOM    874  HN  VAL A 261      -0.387  16.549  51.834  1.00  0.00     0.164    0.00    0.00
ATOM    875  CA  VAL A 261       0.244  18.551  51.358  1.00 28.91     0.159    9.40    4.00
ATOM    876  C   VAL A 261       1.717  18.862  51.097  1.00 27.91     0.251    9.82    4.00
ATOM    877  O   VAL A 261       2.043  19.856  50.445  1.00 28.13    -0.271    8.17  -17.40
ATOM    878  CB  VAL A 261      -0.089  18.923  52.827  1.00 28.91     0.029    9.40    4.00
ATOM    879  CG1 VAL A 261       0.472  20.294  53.161  1.00 30.09     0.002   16.15    4.00
ATOM    880  CG2 VAL A 261      -1.594  18.911  53.035  1.00 31.46     0.002   16.15    4.00
ATOM    881  N   LEU A 262       2.605  18.011  51.604  1.00 27.17    -0.338    9.00  -17.40
ATOM    882  HN  LEU A 262       2.279  17.198  52.127  1.00  0.00     0.164    0.00    0.00
ATOM    883  CA  LEU A 262       4.039  18.222  51.423  1.00 25.81     0.159    9.40    4.00
ATOM    884  C   LEU A 262       4.461  18.126  49.955  1.00 25.46     0.251    9.82    4.00
ATOM    885  O   LEU A 262       5.274  18.921  49.485  1.00 24.78    -0.271    8.17  -17.40
ATOM    886  CB  LEU A 262       4.836  17.219  52.265  1.00 26.02     0.032   12.77    4.00
ATOM    887  CG  LEU A 262       4.604  17.278  53.781  1.00 25.71     0.002    9.40    4.00
ATOM    888  CD1 LEU A 262       5.382  16.162  54.464  1.00 26.98     0.000   16.15    4.00
ATOM    889  CD2 LEU A 262       5.028  18.634  54.317  1.00 26.30     0.000   16.15    4.00
ATOM    890  N   LEU A 263       3.911  17.155  49.232  1.00 25.71    -0.338    9.00  -17.40
ATOM    891  HN  LEU A 263       3.246  16.518  49.671  1.00  0.00     0.164    0.00    0.00
ATOM    892  CA  LEU A 263       4.244  16.985  47.818  1.00 26.15     0.159    9.40    4.00
ATOM    893  C   LEU A 263       3.763  18.166  46.974  1.00 26.42     0.251    9.82    4.00
ATOM    894  O   LEU A 263       4.514  18.702  46.154  1.00 25.91    -0.271    8.17  -17.40
ATOM    895  CB  LEU A 263       3.633  15.681  47.283  1.00 27.20     0.032   12.77    4.00
ATOM    896  CG  LEU A 263       4.293  14.376  47.745  1.00 29.34     0.002    9.40    4.00
ATOM    897  CD1 LEU A 263       3.401  13.197  47.404  1.00 30.14     0.000   16.15    4.00
ATOM    898  CD2 LEU A 263       5.658  14.223  47.082  1.00 31.00     0.000   16.15    4.00
ATOM    899  N   LYS A 264       2.519  18.585  47.178  1.00 25.69    -0.338    9.00  -17.40
ATOM    900  HN  LYS A 264       1.935  18.126  47.877  1.00  0.00     0.164    0.00    0.00
ATOM    901  CA  LYS A 264       1.987  19.699  46.405  1.00 26.59     0.159    9.40    4.00
ATOM    902  C   LYS A 264       2.709  21.011  46.655  1.00 26.97     0.251    9.82    4.00
ATOM    903  O   LYS A 264       2.962  21.767  45.723  1.00 27.99    -0.271    8.17  -17.40
ATOM    904  CB  LYS A 264       0.496  19.899  46.688  1.00 29.36     0.032   12.77    4.00
ATOM    905  CG  LYS A 264      -0.417  18.910  45.994  1.00 31.84     0.004   12.77    4.00
ATOM    906  CD  LYS A 264      -1.862  19.348  46.156  1.00 35.05     0.032   12.77    4.00
ATOM    907  CE  LYS A 264      -2.822  18.400  45.468  1.00 37.95     0.206   12.77    4.00
ATOM    908  NZ  LYS A 264      -4.233  18.872  45.629  1.00 39.41    -0.064   13.25  -39.20
ATOM    909  HZ1 LYS A 264      -4.880  18.234  45.166  1.00  0.00     0.275    0.00    0.00
ATOM    910  HZ2 LYS A 264      -4.351  19.832  45.305  1.00  0.00     0.275    0.00    0.00
ATOM    911  HZ3 LYS A 264      -4.476  19.012  46.610  1.00  0.00     0.275    0.00    0.00
ATOM    912  N   SER A 265       3.047  21.286  47.908  1.00 26.64    -0.336    9.00  -17.40
ATOM    913  HN  SER A 265       2.840  20.617  48.649  1.00  0.00     0.164    0.00    0.00
ATOM    914  CA  SER A 265       3.712  22.540  48.227  1.00 27.75     0.189    9.40    4.00
ATOM    915  C   SER A 265       5.199  22.591  47.884  1.00 26.92     0.254    9.82    4.00
ATOM    916  O   SER A 265       5.750  23.676  47.723  1.00 28.28    -0.270    8.17  -17.40
ATOM    917  CB  SER A 265       3.513  22.881  49.709  1.00 28.81     0.169   12.77    4.00
ATOM    918  OG  SER A 265       4.101  21.902  50.540  1.00 33.64    -0.380   11.04  -17.40
ATOM    919  HG  SER A 265       3.978  22.113  51.458  1.00  0.00     0.211    0.00    0.00
ATOM    920  N   SER A 266       5.847  21.434  47.757  1.00 25.17    -0.335    9.00  -17.40
ATOM    921  HN  SER A 266       5.342  20.556  47.876  1.00  0.00     0.164    0.00    0.00
ATOM    922  CA  SER A 266       7.277  21.412  47.449  1.00 23.91     0.189    9.40    4.00
ATOM    923  C   SER A 266       7.609  21.035  46.011  1.00 23.51     0.253    9.82    4.00
ATOM    924  O   SER A 266       8.749  21.206  45.572  1.00 23.30    -0.270    8.17  -17.40
ATOM    925  CB  SER A 266       8.001  20.445  48.385  1.00 24.45     0.169   12.77    4.00
ATOM    926  OG  SER A 266       7.656  19.101  48.094  1.00 24.60    -0.380   11.04  -17.40
ATOM    927  HG  SER A 266       8.106  18.500  48.676  1.00  0.00     0.211    0.00    0.00
ATOM    928  N   ALA A 267       6.619  20.519  45.285  1.00 22.67    -0.337    9.00  -17.40
ATOM    929  HN  ALA A 267       5.698  20.420  45.712  1.00  0.00     0.164    0.00    0.00
ATOM    930  CA  ALA A 267       6.801  20.089  43.898  1.00 23.39     0.159    9.40    4.00
ATOM    931  C   ALA A 267       7.698  20.979  43.040  1.00 23.51     0.251    9.82    4.00
ATOM    932  O   ALA A 267       8.716  20.517  42.515  1.00 23.55    -0.271    8.17  -17.40
ATOM    933  CB  ALA A 267       5.436  19.938  43.217  1.00 24.51     0.034   16.15    4.00
ATOM    934  N   ILE A 268       7.330  22.247  42.883  1.00 22.01    -0.338    9.00  -17.40
ATOM    935  HN  ILE A 268       6.493  22.599  43.347  1.00  0.00     0.164    0.00    0.00
ATOM    936  CA  ILE A 268       8.132  23.135  42.041  1.00 22.23     0.159    9.40    4.00
ATOM    937  C   ILE A 268       9.539  23.374  42.592  1.00 22.05     0.251    9.82    4.00
ATOM    938  O   ILE A 268      10.494  23.558  41.828  1.00 20.90    -0.271    8.17  -17.40
ATOM    939  CB  ILE A 268       7.426  24.496  41.811  1.00 23.63     0.029    9.40    4.00
ATOM    940  CG1 ILE A 268       8.097  25.232  40.645  1.00 24.85     0.002   12.77    4.00
ATOM    941  CG2 ILE A 268       7.484  25.354  43.068  1.00 25.18     0.002   16.15    4.00
ATOM    942  CD1 ILE A 268       7.933  24.549  39.303  1.00 25.69     0.000   16.15    4.00
ATOM    943  N   GLU A 269       9.674  23.352  43.911  1.00 20.40    -0.338    9.00  -17.40
ATOM    944  HN  GLU A 269       8.857  23.187  44.499  1.00  0.00     0.164    0.00    0.00
ATOM    945  CA  GLU A 269      10.979  23.561  44.529  1.00 20.63     0.160    9.40    4.00
ATOM    946  C   GLU A 269      11.933  22.402  44.268  1.00 21.33     0.251    9.82    4.00
ATOM    947  O   GLU A 269      13.109  22.620  43.976  1.00 20.99    -0.271    8.17  -17.40
ATOM    948  CB  GLU A 269      10.823  23.770  46.030  1.00 20.38     0.043   12.77    4.00
ATOM    949  CG  GLU A 269      10.206  25.110  46.396  1.00 22.10     0.100   12.77    4.00
ATOM    950  CD  GLU A 269      10.009  25.261  47.892  1.00 23.72     0.185    9.82    4.00
ATOM    951  OE1 GLU A 269      10.803  24.670  48.656  1.00 22.73    -0.647    8.17  -18.95
ATOM    952  OE2 GLU A 269       9.067  25.974  48.301  1.00 24.58    -0.647    8.17  -18.95
ATOM    953  N   VAL A 270      11.434  21.172  44.375  1.00 20.39    -0.338    9.00  -17.40
ATOM    954  HN  VAL A 270      10.452  21.044  44.621  1.00  0.00     0.164    0.00    0.00
ATOM    955  CA  VAL A 270      12.279  20.006  44.143  1.00 20.83     0.159    9.40    4.00
ATOM    956  C   VAL A 270      12.644  19.911  42.670  1.00 20.52     0.251    9.82    4.00
ATOM    957  O   VAL A 270      13.734  19.458  42.318  1.00 20.87    -0.271    8.17  -17.40
ATOM    958  CB  VAL A 270      11.582  18.709  44.597  1.00 21.55     0.029    9.40    4.00
ATOM    959  CG1 VAL A 270      12.481  17.512  44.318  1.00 21.95     0.002   16.15    4.00
ATOM    960  CG2 VAL A 270      11.268  18.790  46.086  1.00 23.25     0.002   16.15    4.00
ATOM    961  N   ILE A 271      11.731  20.337  41.804  1.00 20.29    -0.338    9.00  -17.40
ATOM    962  HN  ILE A 271      10.831  20.679  42.141  1.00  0.00     0.164    0.00    0.00
ATOM    963  CA  ILE A 271      12.010  20.318  40.376  1.00 20.71     0.159    9.40    4.00
ATOM    964  C   ILE A 271      13.145  21.300  40.099  1.00 20.86     0.251    9.82    4.00
ATOM    965  O   ILE A 271      14.083  20.990  39.361  1.00 20.78    -0.271    8.17  -17.40
ATOM    966  CB  ILE A 271      10.755  20.684  39.563  1.00 21.89     0.029    9.40    4.00
ATOM    967  CG1 ILE A 271       9.842  19.450  39.483  1.00 24.21     0.002   12.77    4.00
ATOM    968  CG2 ILE A 271      11.149  21.173  38.170  1.00 23.03     0.002   16.15    4.00
ATOM    969  CD1 ILE A 271       8.489  19.711  38.852  1.00 27.85     0.000   16.15    4.00
ATOM    970  N   MET A 272      13.076  22.481  40.701  1.00 21.17    -0.337    9.00  -17.40
ATOM    971  HN  MET A 272      12.281  22.710  41.298  1.00  0.00     0.164    0.00    0.00
ATOM    972  CA  MET A 272      14.147  23.446  40.500  1.00 21.57     0.160    9.40    4.00
ATOM    973  C   MET A 272      15.474  22.888  41.020  1.00 20.82     0.251    9.82    4.00
ATOM    974  O   MET A 272      16.513  23.064  40.384  1.00 22.20    -0.271    8.17  -17.40
ATOM    975  CB  MET A 272      13.800  24.770  41.183  1.00 22.31     0.043   12.77    4.00
ATOM    976  CG  MET A 272      12.595  25.441  40.549  1.00 24.16     0.060   12.77    4.00
ATOM    977  SD  MET A 272      12.222  27.036  41.296  1.00 26.22    -0.139   16.39   -6.40
ATOM    978  CE  MET A 272      11.003  27.687  40.134  1.00 26.38     0.069   16.15    4.00
ATOM    979  N   LEU A 273      15.442  22.204  42.163  1.00 21.17    -0.338    9.00  -17.40
ATOM    980  HN  LEU A 273      14.558  22.095  42.659  1.00  0.00     0.164    0.00    0.00
ATOM    981  CA  LEU A 273      16.661  21.606  42.717  1.00 21.28     0.159    9.40    4.00
ATOM    982  C   LEU A 273      17.226  20.486  41.842  1.00 20.96     0.251    9.82    4.00
ATOM    983  O   LEU A 273      18.408  20.494  41.487  1.00 20.75    -0.271    8.17  -17.40
ATOM    984  CB  LEU A 273      16.405  21.026  44.116  1.00 22.98     0.032   12.77    4.00
ATOM    985  CG  LEU A 273      16.367  21.940  45.337  1.00 25.62     0.002    9.40    4.00
ATOM    986  CD1 LEU A 273      15.959  21.129  46.572  1.00 25.83     0.000   16.15    4.00
ATOM    987  CD2 LEU A 273      17.736  22.571  45.543  1.00 26.65     0.000   16.15    4.00
ATOM    988  N   ARG A 274      16.385  19.517  41.494  1.00 19.69    -0.338    9.00  -17.40
ATOM    989  HN  ARG A 274      15.408  19.566  41.782  1.00  0.00     0.164    0.00    0.00
ATOM    990  CA  ARG A 274      16.852  18.384  40.702  1.00 19.52     0.159    9.40    4.00
ATOM    991  C   ARG A 274      17.317  18.787  39.309  1.00 19.10     0.251    9.82    4.00
ATOM    992  O   ARG A 274      18.159  18.117  38.715  1.00 19.83    -0.271    8.17  -17.40
ATOM    993  CB  ARG A 274      15.759  17.299  40.610  1.00 19.75     0.034   12.77    4.00
ATOM    994  CG  ARG A 274      14.652  17.566  39.601  1.00 19.52     0.027   12.77    4.00
ATOM    995  CD  ARG A 274      13.381  16.792  39.969  1.00 19.72     0.116   12.77    4.00
ATOM    996  NE  ARG A 274      13.599  15.356  40.153  1.00 18.11    -0.212    9.00  -24.67
ATOM    997  HE  ARG A 274      13.779  15.023  41.100  1.00  0.00     0.178    0.00    0.00
ATOM    998  CZ  ARG A 274      13.580  14.453  39.175  1.00 19.01     0.666    6.95    4.00
ATOM    999  NH1 ARG A 274      13.357  14.824  37.919  1.00 18.53    -0.235    9.00  -24.67
ATOM   1000 1HH1 ARG A 274      13.220  15.811  37.702  1.00  0.00     0.174    0.00    0.00
ATOM   1001 2HH1 ARG A 274      13.342  14.132  37.170  1.00  0.00     0.174    0.00    0.00
ATOM   1002  NH2 ARG A 274      13.759  13.168  39.458  1.00 19.51    -0.235    9.00  -24.67
ATOM   1003 1HH2 ARG A 274      13.930  12.883  40.422  1.00  0.00     0.174    0.00    0.00
ATOM   1004 2HH2 ARG A 274      13.744  12.476  38.709  1.00  0.00     0.174    0.00    0.00
ATOM   1005  N   SER A 275      16.792  19.892  38.793  1.00 19.73    -0.336    9.00  -17.40
ATOM   1006  HN  SER A 275      16.114  20.433  39.330  1.00  0.00     0.164    0.00    0.00
ATOM   1007  CA  SER A 275      17.183  20.331  37.463  1.00 19.93     0.189    9.40    4.00
ATOM   1008  C   SER A 275      18.615  20.838  37.442  1.00 19.90     0.254    9.82    4.00
ATOM   1009  O   SER A 275      19.191  21.016  36.377  1.00 20.21    -0.270    8.17  -17.40
ATOM   1010  CB  SER A 275      16.249  21.437  36.958  1.00 20.51     0.169   12.77    4.00
ATOM   1011  OG  SER A 275      16.520  22.680  37.579  1.00 20.38    -0.380   11.04  -17.40
ATOM   1012  HG  SER A 275      15.941  23.365  37.266  1.00  0.00     0.211    0.00    0.00
ATOM   1013  N   ASN A 276      19.198  21.055  38.615  1.00 20.28    -0.337    9.00  -17.40
ATOM   1014  HN  ASN A 276      18.691  20.871  39.480  1.00  0.00     0.164    0.00    0.00
ATOM   1015  CA  ASN A 276      20.564  21.557  38.662  1.00 19.85     0.169    9.40    4.00
ATOM   1016  C   ASN A 276      21.512  20.544  38.024  1.00 21.26     0.251    9.82    4.00
ATOM   1017  O   ASN A 276      22.585  20.903  37.538  1.00 19.72    -0.271    8.17  -17.40
ATOM   1018  CB  ASN A 276      20.983  21.843  40.108  1.00 20.77     0.119   12.77    4.00
ATOM   1019  CG  ASN A 276      22.265  22.651  40.187  1.00 23.39     0.230    9.82    4.00
ATOM   1020  OD1 ASN A 276      23.275  22.187  40.713  1.00 26.18    -0.273    8.17  -17.40
ATOM   1021  ND2 ASN A 276      22.231  23.867  39.649  1.00 21.92    -0.369   13.25  -17.40
ATOM   1022 1HD2 ASN A 276      23.093  24.410  39.702  1.00  0.00     0.159    0.00    0.00
ATOM   1023 2HD2 ASN A 276      21.393  24.252  39.213  1.00  0.00     0.159    0.00    0.00
ATOM   1024  N   GLU A 277      21.096  19.280  38.000  1.00 20.52    -0.337    9.00  -17.40
ATOM   1025  HN  GLU A 277      20.183  19.044  38.390  1.00  0.00     0.164    0.00    0.00
ATOM   1026  CA  GLU A 277      21.925  18.226  37.425  1.00 21.75     0.160    9.40    4.00
ATOM   1027  C   GLU A 277      22.103  18.370  35.908  1.00 21.79     0.251    9.82    4.00
ATOM   1028  O   GLU A 277      23.105  17.910  35.351  1.00 22.41    -0.271    8.17  -17.40
ATOM   1029  CB  GLU A 277      21.331  16.852  37.785  1.00 22.91     0.043   12.77    4.00
ATOM   1030  CG  GLU A 277      22.199  15.659  37.413  1.00 26.24     0.100   12.77    4.00
ATOM   1031  CD  GLU A 277      21.904  14.418  38.261  1.00 28.07     0.185    9.82    4.00
ATOM   1032  OE1 GLU A 277      22.359  13.319  37.875  1.00 30.43    -0.647    8.17  -18.95
ATOM   1033  OE2 GLU A 277      21.233  14.532  39.317  1.00 26.56    -0.647    8.17  -18.95
ATOM   1034  N   SER A 278      21.152  19.011  35.234  1.00 19.68    -0.336    9.00  -17.40
ATOM   1035  HN  SER A 278      20.339  19.377  35.729  1.00  0.00     0.164    0.00    0.00
ATOM   1036  CA  SER A 278      21.266  19.194  33.789  1.00 20.64     0.189    9.40    4.00
ATOM   1037  C   SER A 278      21.712  20.607  33.448  1.00 21.58     0.254    9.82    4.00
ATOM   1038  O   SER A 278      22.008  20.910  32.292  1.00 22.05    -0.270    8.17  -17.40
ATOM   1039  CB  SER A 278      19.934  18.910  33.092  1.00 20.93     0.169   12.77    4.00
ATOM   1040  OG  SER A 278      18.941  19.829  33.497  1.00 22.00    -0.380   11.04  -17.40
ATOM   1041  HG  SER A 278      18.114  19.653  33.064  1.00  0.00     0.211    0.00    0.00
ATOM   1042  N   PHE A 279      21.751  21.474  34.451  1.00 21.92    -0.337    9.00  -17.40
ATOM   1043  HN  PHE A 279      21.493  21.173  35.391  1.00  0.00     0.164    0.00    0.00
ATOM   1044  CA  PHE A 279      22.160  22.853  34.219  1.00 23.24     0.164    9.40    4.00
ATOM   1045  C   PHE A 279      23.659  22.912  33.972  1.00 24.55     0.251    9.82    4.00
ATOM   1046  O   PHE A 279      24.429  22.218  34.638  1.00 24.49    -0.271    8.17  -17.40
ATOM   1047  CB  PHE A 279      21.820  23.723  35.429  1.00 23.08     0.058   12.77    4.00
ATOM   1048  CG  PHE A 279      22.051  25.187  35.198  1.00 24.02    -0.020    7.26    0.60
ATOM   1049  CD1 PHE A 279      21.135  25.942  34.471  1.00 24.96    -0.004   10.80    0.60
ATOM   1050  CD2 PHE A 279      23.197  25.805  35.682  1.00 24.94    -0.004   10.80    0.60
ATOM   1051  CE1 PHE A 279      21.356  27.293  34.227  1.00 24.93    -0.000   10.80    0.60
ATOM   1052  CE2 PHE A 279      23.429  27.160  35.442  1.00 25.50    -0.000   10.80    0.60
ATOM   1053  CZ  PHE A 279      22.506  27.903  34.714  1.00 24.47     0.000   10.80    0.60
ATOM   1054  N   THR A 280      24.077  23.728  33.010  1.00 24.73    -0.336    9.00  -17.40
ATOM   1055  HN  THR A 280      23.397  24.258  32.465  1.00  0.00     0.164    0.00    0.00
ATOM   1056  CA  THR A 280      25.496  23.872  32.728  1.00 26.87     0.186    9.40    4.00
ATOM   1057  C   THR A 280      25.884  25.343  32.672  1.00 27.44     0.253    9.82    4.00
ATOM   1058  O   THR A 280      25.186  26.162  32.070  1.00 26.28    -0.270    8.17  -17.40
ATOM   1059  CB  THR A 280      25.897  23.198  31.399  1.00 27.76     0.140    9.40    4.00
ATOM   1060  OG1 THR A 280      27.298  23.408  31.173  1.00 31.72    -0.382   11.04  -17.40
ATOM   1061  HG1 THR A 280      27.545  22.993  30.355  1.00  0.00     0.210    0.00    0.00
ATOM   1062  CG2 THR A 280      25.107  23.768  30.236  1.00 27.79     0.034   16.15    4.00
ATOM   1063  N   MET A 281      26.991  25.676  33.326  1.00 28.33    -0.337    9.00  -17.40
ATOM   1064  HN  MET A 281      27.514  24.957  33.826  1.00  0.00     0.164    0.00    0.00
ATOM   1065  CA  MET A 281      27.469  27.049  33.340  1.00 31.03     0.160    9.40    4.00
ATOM   1066  C   MET A 281      28.275  27.390  32.095  1.00 31.28     0.251    9.82    4.00
ATOM   1067  O   MET A 281      28.812  28.490  31.980  1.00 30.87    -0.271    8.17  -17.40
ATOM   1068  CB  MET A 281      28.298  27.306  34.596  1.00 33.43     0.043   12.77    4.00
ATOM   1069  CG  MET A 281      27.448  27.518  35.835  1.00 36.11     0.060   12.77    4.00
ATOM   1070  SD  MET A 281      28.429  27.829  37.295  1.00 39.85    -0.139   16.39   -6.40
ATOM   1071  CE  MET A 281      28.995  29.495  36.967  1.00 40.40     0.069   16.15    4.00
ATOM   1072  N   ASP A 282      28.364  26.448  31.159  1.00 31.72    -0.337    9.00  -17.40
ATOM   1073  HN  ASP A 282      27.919  25.542  31.305  1.00  0.00     0.164    0.00    0.00
ATOM   1074  CA  ASP A 282      29.097  26.709  29.925  1.00 32.91     0.170    9.40    4.00
ATOM   1075  C   ASP A 282      28.366  27.818  29.175  1.00 32.02     0.252    9.82    4.00
ATOM   1076  O   ASP A 282      28.989  28.764  28.683  1.00 31.15    -0.271    8.17  -17.40
ATOM   1077  CB  ASP A 282      29.172  25.455  29.050  1.00 35.93     0.129   12.77    4.00
ATOM   1078  CG  ASP A 282      29.947  24.328  29.708  1.00 39.91     0.188    9.82    4.00
ATOM   1079  OD1 ASP A 282      30.940  24.619  30.412  1.00 42.35    -0.647    8.17  -18.95
ATOM   1080  OD2 ASP A 282      29.573  23.150  29.508  1.00 42.45    -0.647    8.17  -18.95
ATOM   1081  N   ASP A 283      27.041  27.702  29.100  1.00 29.87    -0.337    9.00  -17.40
ATOM   1082  HN  ASP A 283      26.586  26.896  29.528  1.00  0.00     0.164    0.00    0.00
ATOM   1083  CA  ASP A 283      26.224  28.704  28.418  1.00 28.59     0.170    9.40    4.00
ATOM   1084  C   ASP A 283      24.931  29.032  29.170  1.00 27.92     0.251    9.82    4.00
ATOM   1085  O   ASP A 283      23.984  29.568  28.592  1.00 27.21    -0.271    8.17  -17.40
ATOM   1086  CB  ASP A 283      25.904  28.243  26.994  1.00 29.84     0.129   12.77    4.00
ATOM   1087  CG  ASP A 283      25.030  27.006  26.958  1.00 31.11     0.188    9.82    4.00
ATOM   1088  OD1 ASP A 283      24.872  26.351  28.009  1.00 28.99    -0.647    8.17  -18.95
ATOM   1089  OD2 ASP A 283      24.507  26.687  25.870  1.00 32.79    -0.647    8.17  -18.95
ATOM   1090  N   MET A 284      24.902  28.708  30.460  1.00 26.84    -0.337    9.00  -17.40
ATOM   1091  HN  MET A 284      25.716  28.248  30.868  1.00  0.00     0.164    0.00    0.00
ATOM   1092  CA  MET A 284      23.748  28.985  31.317  1.00 27.62     0.160    9.40    4.00
ATOM   1093  C   MET A 284      22.449  28.379  30.801  1.00 27.20     0.251    9.82    4.00
ATOM   1094  O   MET A 284      21.429  29.060  30.686  1.00 27.86    -0.271    8.17  -17.40
ATOM   1095  CB  MET A 284      23.565  30.497  31.484  1.00 29.95     0.043   12.77    4.00
ATOM   1096  CG  MET A 284      24.785  31.219  32.031  1.00 33.34     0.060   12.77    4.00
ATOM   1097  SD  MET A 284      25.323  30.578  33.624  1.00 36.23    -0.139   16.39   -6.40
ATOM   1098  CE  MET A 284      26.985  31.242  33.719  1.00 35.78     0.069   16.15    4.00
ATOM   1099  N   SER A 285      22.479  27.091  30.503  1.00 25.58    -0.336    9.00  -17.40
ATOM   1100  HN  SER A 285      23.343  26.562  30.620  1.00  0.00     0.164    0.00    0.00
ATOM   1101  CA  SER A 285      21.288  26.427  30.010  1.00 24.62     0.189    9.40    4.00
ATOM   1102  C   SER A 285      21.136  25.090  30.697  1.00 24.72     0.254    9.82    4.00
ATOM   1103  O   SER A 285      22.028  24.641  31.415  1.00 24.18    -0.270    8.17  -17.40
ATOM   1104  CB  SER A 285      21.402  26.186  28.509  1.00 24.98     0.169   12.77    4.00
ATOM   1105  OG  SER A 285      22.415  25.224  28.241  1.00 25.94    -0.380   11.04  -17.40
ATOM   1106  HG  SER A 285      22.486  25.074  27.306  1.00  0.00     0.211    0.00    0.00
ATOM   1107  N   TRP A 286      19.982  24.472  30.480  1.00 24.17    -0.337    9.00  -17.40
ATOM   1108  HN  TRP A 286      19.267  24.947  29.929  1.00  0.00     0.164    0.00    0.00
ATOM   1109  CA  TRP A 286      19.699  23.146  30.997  1.00 24.74     0.164    9.40    4.00
ATOM   1110  C   TRP A 286      19.842  22.312  29.732  1.00 25.34     0.251    9.82    4.00
ATOM   1111  O   TRP A 286      19.006  22.391  28.828  1.00 25.37    -0.271    8.17  -17.40
ATOM   1112  CB  TRP A 286      18.268  23.064  31.522  1.00 23.76     0.060   12.77    4.00
ATOM   1113  CG  TRP A 286      18.048  23.702  32.863  1.00 21.76    -0.001    7.26    0.60
ATOM   1114  CD1 TRP A 286      18.186  23.107  34.088  1.00 21.47     0.068   10.80    0.60
ATOM   1115  CD2 TRP A 286      17.568  25.031  33.118  1.00 23.03     0.013    6.80    0.60
ATOM   1116  NE1 TRP A 286      17.811  23.976  35.084  1.00 21.88    -0.352    9.00  -17.40
ATOM   1117  HE1 TRP A 286      17.816  23.770  36.083  1.00  0.00     0.166    0.00    0.00
ATOM   1118  CE2 TRP A 286      17.429  25.164  34.519  1.00 22.96     0.056    6.80    0.60
ATOM   1119  CE3 TRP A 286      17.238  26.121  32.299  1.00 23.54     0.001   10.80    0.60
ATOM   1120  CZ2 TRP A 286      16.970  26.341  35.120  1.00 24.15     0.017   10.80    0.60
ATOM   1121  CZ3 TRP A 286      16.781  27.293  32.898  1.00 22.92     0.000   10.80    0.60
ATOM   1122  CH2 TRP A 286      16.651  27.390  34.297  1.00 23.66     0.002   10.80    0.60
ATOM   1123  N   THR A 287      20.918  21.540  29.654  1.00 25.53    -0.336    9.00  -17.40
ATOM   1124  HN  THR A 287      21.578  21.520  30.431  1.00  0.00     0.164    0.00    0.00
ATOM   1125  CA  THR A 287      21.173  20.721  28.478  1.00 27.14     0.186    9.40    4.00
ATOM   1126  C   THR A 287      20.833  19.266  28.753  1.00 27.53     0.253    9.82    4.00
ATOM   1127  O   THR A 287      21.501  18.607  29.551  1.00 27.40    -0.270    8.17  -17.40
ATOM   1128  CB  THR A 287      22.644  20.853  28.049  1.00 27.77     0.140    9.40    4.00
ATOM   1129  OG1 THR A 287      22.914  22.229  27.733  1.00 30.32    -0.382   11.04  -17.40
ATOM   1130  HG1 THR A 287      22.740  22.763  28.499  1.00  0.00     0.210    0.00    0.00
ATOM   1131  CG2 THR A 287      22.922  20.000  26.824  1.00 29.69     0.034   16.15    4.00
ATOM   1132  N   CYS A 288      19.792  18.775  28.084  1.00 28.08    -0.337    9.00  -17.40
ATOM   1133  HN  CYS A 288      19.304  19.376  27.420  1.00  0.00     0.164    0.00    0.00
ATOM   1134  CA  CYS A 288      19.326  17.406  28.270  1.00 30.34     0.171    9.40    4.00
ATOM   1135  C   CYS A 288      19.478  16.520  27.040  1.00 33.66     0.252    9.82    4.00
ATOM   1136  O   CYS A 288      18.530  15.857  26.624  1.00 33.19    -0.271    8.17  -17.40
ATOM   1137  CB  CYS A 288      17.861  17.426  28.699  1.00 29.32     0.100   12.77    4.00
ATOM   1138  SG  CYS A 288      17.566  18.403  30.188  1.00 28.01    -0.080   19.93   -6.40
ATOM   1139  N   GLY A 289      20.675  16.498  26.466  1.00 37.69    -0.336    9.00  -17.40
ATOM   1140  HN  GLY A 289      21.438  17.054  26.854  1.00  0.00     0.164    0.00    0.00
ATOM   1141  CA  GLY A 289      20.897  15.682  25.286  1.00 41.85     0.189    9.40    4.00
ATOM   1142  C   GLY A 289      21.072  16.536  24.044  1.00 44.11     0.253    9.82    4.00
ATOM   1143  O   GLY A 289      21.842  17.497  24.051  1.00 45.10    -0.270    8.17  -17.40
ATOM   1144  N   ASN A 290      20.349  16.205  22.978  1.00 46.33    -0.337    9.00  -17.40
ATOM   1145  HN  ASN A 290      19.705  15.416  23.030  1.00  0.00     0.164    0.00    0.00
ATOM   1146  CA  ASN A 290      20.469  16.959  21.737  1.00 47.32     0.169    9.40    4.00
ATOM   1147  C   ASN A 290      19.961  18.391  21.874  1.00 47.22     0.251    9.82    4.00
ATOM   1148  O   ASN A 290      19.303  18.746  22.857  1.00 47.49    -0.271    8.17  -17.40
ATOM   1149  CB  ASN A 290      19.733  16.241  20.600  1.00 49.56     0.119   12.77    4.00
ATOM   1150  CG  ASN A 290      18.235  16.224  20.792  1.00 51.07     0.230    9.82    4.00
ATOM   1151  OD1 ASN A 290      17.591  17.271  20.803  1.00 52.29    -0.273    8.17  -17.40
ATOM   1152  ND2 ASN A 290      17.668  15.032  20.944  1.00 51.45    -0.369   13.25  -17.40
ATOM   1153 1HD2 ASN A 290      18.202  14.163  20.935  1.00  0.00     0.159    0.00    0.00
ATOM   1154 2HD2 ASN A 290      16.656  15.021  21.074  1.00  0.00     0.159    0.00    0.00
ATOM   1155  N   GLN A 291      20.277  19.205  20.874  1.00 46.24    -0.337    9.00  -17.40
ATOM   1156  HN  GLN A 291      20.809  18.830  20.089  1.00  0.00     0.164    0.00    0.00
ATOM   1157  CA  GLN A 291      19.896  20.611  20.850  1.00 45.60     0.160    9.40    4.00
ATOM   1158  C   GLN A 291      18.402  20.859  21.031  1.00 43.20     0.251    9.82    4.00
ATOM   1159  O   GLN A 291      18.007  21.916  21.520  1.00 43.27    -0.271    8.17  -17.40
ATOM   1160  CB  GLN A 291      20.380  21.247  19.545  1.00 47.46     0.042   12.77    4.00
ATOM   1161  CG  GLN A 291      21.879  21.087  19.325  1.00 50.94     0.090   12.77    4.00
ATOM   1162  CD  GLN A 291      22.705  21.786  20.395  1.00 52.59     0.227    9.82    4.00
ATOM   1163  OE1 GLN A 291      23.893  21.503  20.563  1.00 54.12    -0.273    8.17  -17.40
ATOM   1164  NE2 GLN A 291      22.081  22.712  21.114  1.00 53.69    -0.369   13.25  -17.40
ATOM   1165 1HE2 GLN A 291      22.635  23.181  21.831  1.00  0.00     0.159    0.00    0.00
ATOM   1166 2HE2 GLN A 291      21.098  22.946  20.975  1.00  0.00     0.159    0.00    0.00
ATOM   1167  N   ASP A 292      17.574  19.897  20.636  1.00 40.92    -0.337    9.00  -17.40
ATOM   1168  HN  ASP A 292      17.953  19.043  20.227  1.00  0.00     0.164    0.00    0.00
ATOM   1169  CA  ASP A 292      16.129  20.046  20.780  1.00 38.58     0.170    9.40    4.00
ATOM   1170  C   ASP A 292      15.740  20.140  22.252  1.00 35.80     0.252    9.82    4.00
ATOM   1171  O   ASP A 292      14.769  20.814  22.601  1.00 34.04    -0.271    8.17  -17.40
ATOM   1172  CB  ASP A 292      15.391  18.862  20.145  1.00 41.69     0.129   12.77    4.00
ATOM   1173  CG  ASP A 292      15.325  18.950  18.629  1.00 44.13     0.188    9.82    4.00
ATOM   1174  OD1 ASP A 292      14.862  17.973  18.002  1.00 45.48    -0.647    8.17  -18.95
ATOM   1175  OD2 ASP A 292      15.724  19.993  18.067  1.00 45.78    -0.647    8.17  -18.95
ATOM   1176  N   TYR A 293      16.506  19.469  23.111  1.00 33.09    -0.337    9.00  -17.40
ATOM   1177  HN  TYR A 293      17.310  18.947  22.761  1.00  0.00     0.164    0.00    0.00
ATOM   1178  CA  TYR A 293      16.219  19.465  24.543  1.00 31.43     0.164    9.40    4.00
ATOM   1179  C   TYR A 293      17.183  20.305  25.367  1.00 30.28     0.251    9.82    4.00
ATOM   1180  O   TYR A 293      17.558  19.934  26.481  1.00 30.56    -0.271    8.17  -17.40
ATOM   1181  CB  TYR A 293      16.186  18.027  25.066  1.00 31.64     0.058   12.77    4.00
ATOM   1182  CG  TYR A 293      15.232  17.154  24.287  1.00 31.43    -0.020    7.26    0.60
ATOM   1183  CD1 TYR A 293      15.591  15.864  23.905  1.00 32.22    -0.002   10.80    0.60
ATOM   1184  CD2 TYR A 293      13.999  17.647  23.861  1.00 32.09    -0.002   10.80    0.60
ATOM   1185  CE1 TYR A 293      14.752  15.091  23.106  1.00 32.84     0.024   10.80    0.60
ATOM   1186  CE2 TYR A 293      13.153  16.883  23.063  1.00 31.78     0.024   10.80    0.60
ATOM   1187  CZ  TYR A 293      13.537  15.611  22.684  1.00 33.14     0.089    7.26    0.60
ATOM   1188  OH  TYR A 293      12.726  14.874  21.850  1.00 32.75    -0.359   10.94  -17.40
ATOM   1189  HH  TYR A 293      11.894  15.230  21.561  1.00  0.00     0.218    0.00    0.00
ATOM   1190  N   LYS A 294      17.594  21.431  24.801  1.00 29.44    -0.338    9.00  -17.40
ATOM   1191  HN  LYS A 294      17.290  21.647  23.851  1.00  0.00     0.164    0.00    0.00
ATOM   1192  CA  LYS A 294      18.466  22.369  25.494  1.00 27.92     0.159    9.40    4.00
ATOM   1193  C   LYS A 294      17.529  23.530  25.786  1.00 27.57     0.251    9.82    4.00
ATOM   1194  O   LYS A 294      16.947  24.114  24.866  1.00 27.85    -0.271    8.17  -17.40
ATOM   1195  CB  LYS A 294      19.618  22.833  24.595  1.00 31.41     0.032   12.77    4.00
ATOM   1196  CG  LYS A 294      20.500  23.907  25.239  1.00 32.77     0.004   12.77    4.00
ATOM   1197  CD  LYS A 294      21.578  24.416  24.284  1.00 36.06     0.032   12.77    4.00
ATOM   1198  CE  LYS A 294      22.872  23.633  24.419  1.00 37.32     0.206   12.77    4.00
ATOM   1199  NZ  LYS A 294      23.599  23.990  25.673  1.00 37.49    -0.064   13.25  -39.20
ATOM   1200  HZ1 LYS A 294      24.468  23.464  25.764  1.00  0.00     0.275    0.00    0.00
ATOM   1201  HZ2 LYS A 294      23.005  23.874  26.494  1.00  0.00     0.275    0.00    0.00
ATOM   1202  HZ3 LYS A 294      23.762  24.995  25.736  1.00  0.00     0.275    0.00    0.00
ATOM   1203  N   TYR A 295      17.363  23.852  27.061  1.00 25.07    -0.337    9.00  -17.40
ATOM   1204  HN  TYR A 295      17.873  23.338  27.779  1.00  0.00     0.164    0.00    0.00
ATOM   1205  CA  TYR A 295      16.465  24.928  27.451  1.00 24.97     0.164    9.40    4.00
ATOM   1206  C   TYR A 295      17.208  26.154  27.938  1.00 25.69     0.251    9.82    4.00
ATOM   1207  O   TYR A 295      18.005  26.074  28.865  1.00 24.37    -0.271    8.17  -17.40
ATOM   1208  CB  TYR A 295      15.517  24.431  28.543  1.00 24.19     0.058   12.77    4.00
ATOM   1209  CG  TYR A 295      14.927  23.080  28.216  1.00 24.03    -0.020    7.26    0.60
ATOM   1210  CD1 TYR A 295      15.297  21.943  28.932  1.00 23.33    -0.002   10.80    0.60
ATOM   1211  CD2 TYR A 295      14.023  22.933  27.167  1.00 23.84    -0.002   10.80    0.60
ATOM   1212  CE1 TYR A 295      14.780  20.692  28.611  1.00 24.85     0.024   10.80    0.60
ATOM   1213  CE2 TYR A 295      13.500  21.688  26.836  1.00 24.18     0.024   10.80    0.60
ATOM   1214  CZ  TYR A 295      13.882  20.573  27.563  1.00 24.74     0.089    7.26    0.60
ATOM   1215  OH  TYR A 295      13.369  19.338  27.244  1.00 24.72    -0.359   10.94  -17.40
ATOM   1216  HH  TYR A 295      12.753  19.256  26.525  1.00  0.00     0.218    0.00    0.00
ATOM   1217  N   ARG A 296      16.921  27.286  27.302  1.00 27.37    -0.338    9.00  -17.40
ATOM   1218  HN  ARG A 296      16.238  27.256  26.545  1.00  0.00     0.164    0.00    0.00
ATOM   1219  CA  ARG A 296      17.532  28.566  27.632  1.00 29.21     0.159    9.40    4.00
ATOM   1220  C   ARG A 296      16.457  29.505  28.177  1.00 28.74     0.251    9.82    4.00
ATOM   1221  O   ARG A 296      15.269  29.177  28.171  1.00 28.04    -0.271    8.17  -17.40
ATOM   1222  CB  ARG A 296      18.140  29.201  26.377  1.00 31.67     0.034   12.77    4.00
ATOM   1223  CG  ARG A 296      19.115  28.332  25.590  1.00 36.71     0.027   12.77    4.00
ATOM   1224  CD  ARG A 296      19.581  29.091  24.352  1.00 40.42     0.116   12.77    4.00
ATOM   1225  NE  ARG A 296      20.676  28.444  23.631  1.00 44.23    -0.212    9.00  -24.67
ATOM   1226  HE  ARG A 296      21.621  28.787  23.802  1.00  0.00     0.178    0.00    0.00
ATOM   1227  CZ  ARG A 296      20.533  27.442  22.769  1.00 46.02     0.666    6.95    4.00
ATOM   1228  NH1 ARG A 296      19.329  26.949  22.508  1.00 46.77    -0.235    9.00  -24.67
ATOM   1229 1HH1 ARG A 296      19.219  26.180  21.847  1.00  0.00     0.174    0.00    0.00
ATOM   1230 2HH1 ARG A 296      18.512  27.334  22.982  1.00  0.00     0.174    0.00    0.00
ATOM   1231  NH2 ARG A 296      21.597  26.941  22.152  1.00 46.52    -0.235    9.00  -24.67
ATOM   1232 1HH2 ARG A 296      21.487  26.172  21.491  1.00  0.00     0.174    0.00    0.00
ATOM   1233 2HH2 ARG A 296      22.522  27.320  22.353  1.00  0.00     0.174    0.00    0.00
ATOM   1234  N   VAL A 297      16.879  30.678  28.634  1.00 29.11    -0.338    9.00  -17.40
ATOM   1235  HN  VAL A 297      17.877  30.888  28.612  1.00  0.00     0.164    0.00    0.00
ATOM   1236  CA  VAL A 297      15.956  31.675  29.167  1.00 30.41     0.159    9.40    4.00
ATOM   1237  C   VAL A 297      14.821  31.972  28.187  1.00 30.24     0.251    9.82    4.00
ATOM   1238  O   VAL A 297      13.655  32.065  28.582  1.00 29.94    -0.271    8.17  -17.40
ATOM   1239  CB  VAL A 297      16.692  33.005  29.475  1.00 30.71     0.029    9.40    4.00
ATOM   1240  CG1 VAL A 297      15.686  34.103  29.797  1.00 33.35     0.002   16.15    4.00
ATOM   1241  CG2 VAL A 297      17.646  32.811  30.644  1.00 32.09     0.002   16.15    4.00
ATOM   1242  N   SER A 298      15.168  32.115  26.912  1.00 30.44    -0.336    9.00  -17.40
ATOM   1243  HN  SER A 298      16.147  32.002  26.648  1.00  0.00     0.164    0.00    0.00
ATOM   1244  CA  SER A 298      14.185  32.430  25.881  1.00 30.65     0.189    9.40    4.00
ATOM   1245  C   SER A 298      13.106  31.370  25.714  1.00 30.99     0.254    9.82    4.00
ATOM   1246  O   SER A 298      11.986  31.680  25.304  1.00 31.34    -0.270    8.17  -17.40
ATOM   1247  CB  SER A 298      14.884  32.675  24.539  1.00 31.86     0.169   12.77    4.00
ATOM   1248  OG  SER A 298      15.658  31.559  24.143  1.00 33.35    -0.380   11.04  -17.40
ATOM   1249  HG  SER A 298      16.091  31.711  23.311  1.00  0.00     0.211    0.00    0.00
ATOM   1250  N   ASP A 299      13.435  30.121  26.028  1.00 29.88    -0.337    9.00  -17.40
ATOM   1251  HN  ASP A 299      14.379  29.916  26.354  1.00  0.00     0.164    0.00    0.00
ATOM   1252  CA  ASP A 299      12.464  29.042  25.912  1.00 29.41     0.170    9.40    4.00
ATOM   1253  C   ASP A 299      11.424  29.137  27.019  1.00 28.20     0.251    9.82    4.00
ATOM   1254  O   ASP A 299      10.268  28.770  26.827  1.00 28.75    -0.271    8.17  -17.40
ATOM   1255  CB  ASP A 299      13.162  27.679  25.979  1.00 31.09     0.129   12.77    4.00
ATOM   1256  CG  ASP A 299      14.070  27.435  24.797  1.00 34.22     0.188    9.82    4.00
ATOM   1257  OD1 ASP A 299      13.589  27.548  23.651  1.00 34.74    -0.647    8.17  -18.95
ATOM   1258  OD2 ASP A 299      15.263  27.129  25.013  1.00 36.25    -0.647    8.17  -18.95
ATOM   1259  N   VAL A 300      11.837  29.631  28.183  1.00 27.61    -0.338    9.00  -17.40
ATOM   1260  HN  VAL A 300      12.808  29.924  28.289  1.00  0.00     0.164    0.00    0.00
ATOM   1261  CA  VAL A 300      10.923  29.760  29.308  1.00 26.53     0.159    9.40    4.00
ATOM   1262  C   VAL A 300       9.948  30.913  29.070  1.00 26.97     0.251    9.82    4.00
ATOM   1263  O   VAL A 300       8.781  30.835  29.449  1.00 26.32    -0.271    8.17  -17.40
ATOM   1264  CB  VAL A 300      11.703  29.972  30.623  1.00 27.74     0.029    9.40    4.00
ATOM   1265  CG1 VAL A 300      10.749  29.958  31.811  1.00 29.57     0.002   16.15    4.00
ATOM   1266  CG2 VAL A 300      12.757  28.871  30.772  1.00 27.69     0.002   16.15    4.00
ATOM   1267  N   THR A 301      10.420  31.980  28.432  1.00 26.55    -0.336    9.00  -17.40
ATOM   1268  HN  THR A 301      11.398  32.011  28.145  1.00  0.00     0.164    0.00    0.00
ATOM   1269  CA  THR A 301       9.539  33.106  28.142  1.00 27.35     0.186    9.40    4.00
ATOM   1270  C   THR A 301       8.507  32.672  27.100  1.00 27.20     0.253    9.82    4.00
ATOM   1271  O   THR A 301       7.394  33.188  27.069  1.00 27.90    -0.270    8.17  -17.40
ATOM   1272  CB  THR A 301      10.324  34.329  27.617  1.00 27.90     0.140    9.40    4.00
ATOM   1273  OG1 THR A 301      11.097  33.956  26.472  1.00 29.74    -0.382   11.04  -17.40
ATOM   1274  HG1 THR A 301      11.580  34.708  26.149  1.00  0.00     0.210    0.00    0.00
ATOM   1275  CG2 THR A 301      11.250  34.861  28.696  1.00 29.44     0.034   16.15    4.00
ATOM   1276  N   LYS A 302       8.875  31.715  26.250  1.00 26.49    -0.337    9.00  -17.40
ATOM   1277  HN  LYS A 302       9.813  31.320  26.310  1.00  0.00     0.164    0.00    0.00
ATOM   1278  CA  LYS A 302       7.948  31.225  25.232  1.00 27.28     0.159    9.40    4.00
ATOM   1279  C   LYS A 302       6.886  30.318  25.847  1.00 27.81     0.251    9.82    4.00
ATOM   1280  O   LYS A 302       5.960  29.874  25.160  1.00 27.95    -0.271    8.17  -17.40
ATOM   1281  CB  LYS A 302       8.701  30.477  24.130  1.00 28.36     0.032   12.77    4.00
ATOM   1282  CG  LYS A 302       9.496  31.386  23.206  1.00 29.79     0.004   12.77    4.00
ATOM   1283  CD  LYS A 302      10.203  30.586  22.128  1.00 30.72     0.032   12.77    4.00
ATOM   1284  CE  LYS A 302      11.019  31.482  21.209  1.00 32.93     0.206   12.77    4.00
ATOM   1285  NZ  LYS A 302      12.121  32.161  21.934  1.00 33.88    -0.064   13.25  -39.20
ATOM   1286  HZ1 LYS A 302      12.668  32.762  21.318  1.00  0.00     0.275    0.00    0.00
ATOM   1287  HZ2 LYS A 302      12.715  31.489  22.420  1.00  0.00     0.275    0.00    0.00
ATOM   1288  HZ3 LYS A 302      11.771  32.678  22.741  1.00  0.00     0.275    0.00    0.00
ATOM   1289  N   ALA A 303       7.019  30.048  27.143  1.00 26.44    -0.338    9.00  -17.40
ATOM   1290  HN  ALA A 303       7.815  30.430  27.654  1.00  0.00     0.164    0.00    0.00
ATOM   1291  CA  ALA A 303       6.052  29.219  27.847  1.00 27.88     0.159    9.40    4.00
ATOM   1292  C   ALA A 303       5.130  30.097  28.692  1.00 28.91     0.251    9.82    4.00
ATOM   1293  O   ALA A 303       4.310  29.592  29.457  1.00 29.81    -0.271    8.17  -17.40
ATOM   1294  CB  ALA A 303       6.771  28.199  28.726  1.00 27.38     0.034   16.15    4.00
ATOM   1295  N   GLY A 304       5.279  31.415  28.564  1.00 29.66    -0.336    9.00  -17.40
ATOM   1296  HN  GLY A 304       5.996  31.786  27.941  1.00  0.00     0.164    0.00    0.00
ATOM   1297  CA  GLY A 304       4.423  32.328  29.309  1.00 30.57     0.189    9.40    4.00
ATOM   1298  C   GLY A 304       4.963  32.961  30.582  1.00 31.32     0.253    9.82    4.00
ATOM   1299  O   GLY A 304       4.257  33.735  31.234  1.00 32.07    -0.270    8.17  -17.40
ATOM   1300  N   HIS A 305       6.202  32.649  30.948  1.00 31.10    -0.337    9.00  -17.40
ATOM   1301  HN  HIS A 305       6.746  32.003  30.376  1.00  0.00     0.164    0.00    0.00
ATOM   1302  CA  HIS A 305       6.797  33.216  32.155  1.00 30.95     0.165    9.40    4.00
ATOM   1303  C   HIS A 305       7.656  34.439  31.853  1.00 31.77     0.251    9.82    4.00
ATOM   1304  O   HIS A 305       8.138  34.610  30.731  1.00 31.65    -0.271    8.17  -17.40
ATOM   1305  CB  HIS A 305       7.628  32.155  32.881  1.00 30.92     0.077   12.77    4.00
ATOM   1306  CG  HIS A 305       6.799  31.128  33.585  1.00 30.70     0.054    7.26    0.60
ATOM   1307  ND1 HIS A 305       6.017  31.430  34.679  1.00 31.24    -0.340    9.25  -17.40
ATOM   1308  HD1 HIS A 305       5.949  32.347  35.120  1.00  0.00     0.167    0.00    0.00
ATOM   1309  CD2 HIS A 305       6.599  29.812  33.331  1.00 31.47     0.086   10.80    0.60
ATOM   1310  CE1 HIS A 305       5.369  30.346  35.067  1.00 31.89     0.151   10.80    0.60
ATOM   1311  NE2 HIS A 305       5.704  29.351  34.265  1.00 30.48    -0.336    9.25  -17.40
ATOM   1312  HE2 HIS A 305       5.354  28.395  34.329  1.00  0.00     0.168    0.00    0.00
ATOM   1313  N   SER A 306       7.839  35.290  32.860  1.00 32.01    -0.336    9.00  -17.40
ATOM   1314  HN  SER A 306       7.420  35.084  33.767  1.00  0.00     0.164    0.00    0.00
ATOM   1315  CA  SER A 306       8.624  36.511  32.700  1.00 33.97     0.189    9.40    4.00
ATOM   1316  C   SER A 306       9.982  36.449  33.392  1.00 34.00     0.253    9.82    4.00
ATOM   1317  O   SER A 306      10.265  35.523  34.154  1.00 33.09    -0.270    8.17  -17.40
ATOM   1318  CB  SER A 306       7.842  37.710  33.235  1.00 34.42     0.169   12.77    4.00
ATOM   1319  OG  SER A 306       7.739  37.654  34.645  1.00 37.62    -0.380   11.04  -17.40
ATOM   1320  HG  SER A 306       7.253  38.399  34.978  1.00  0.00     0.211    0.00    0.00
ATOM   1321  N   LEU A 307      10.813  37.455  33.125  1.00 34.07    -0.337    9.00  -17.40
ATOM   1322  HN  LEU A 307      10.500  38.197  32.499  1.00  0.00     0.164    0.00    0.00
ATOM   1323  CA  LEU A 307      12.155  37.537  33.694  1.00 34.93     0.159    9.40    4.00
ATOM   1324  C   LEU A 307      12.172  37.666  35.212  1.00 33.80     0.251    9.82    4.00
ATOM   1325  O   LEU A 307      13.180  37.364  35.851  1.00 33.69    -0.271    8.17  -17.40
ATOM   1326  CB  LEU A 307      12.923  38.710  33.068  1.00 36.84     0.032   12.77    4.00
ATOM   1327  CG  LEU A 307      13.434  38.527  31.634  1.00 39.29     0.002    9.40    4.00
ATOM   1328  CD1 LEU A 307      12.282  38.235  30.685  1.00 40.58     0.000   16.15    4.00
ATOM   1329  CD2 LEU A 307      14.168  39.784  31.201  1.00 40.01     0.000   16.15    4.00
ATOM   1330  N   GLU A 308      11.060  38.110  35.789  1.00 33.38    -0.338    9.00  -17.40
ATOM   1331  HN  GLU A 308      10.257  38.348  35.207  1.00  0.00     0.164    0.00    0.00
ATOM   1332  CA  GLU A 308      10.963  38.265  37.235  1.00 32.81     0.160    9.40    4.00
ATOM   1333  C   GLU A 308      11.165  36.913  37.917  1.00 31.88     0.251    9.82    4.00
ATOM   1334  O   GLU A 308      11.558  36.842  39.078  1.00 30.22    -0.271    8.17  -17.40
ATOM   1335  CB  GLU A 308       9.603  38.856  37.607  1.00 37.03     0.043   12.77    4.00
ATOM   1336  CG  GLU A 308       9.308  40.169  36.888  1.00 42.70     0.100   12.77    4.00
ATOM   1337  CD  GLU A 308       7.914  40.707  37.166  1.00 45.49     0.185    9.82    4.00
ATOM   1338  OE1 GLU A 308       7.522  41.696  36.507  1.00 46.94    -0.647    8.17  -18.95
ATOM   1339  OE2 GLU A 308       7.214  40.149  38.040  1.00 47.58    -0.647    8.17  -18.95
ATOM   1340  N   LEU A 309      10.898  35.838  37.182  1.00 29.69    -0.338    9.00  -17.40
ATOM   1341  HN  LEU A 309      10.559  35.957  36.227  1.00  0.00     0.164    0.00    0.00
ATOM   1342  CA  LEU A 309      11.081  34.492  37.714  1.00 29.34     0.159    9.40    4.00
ATOM   1343  C   LEU A 309      12.348  33.872  37.130  1.00 28.31     0.251    9.82    4.00
ATOM   1344  O   LEU A 309      13.160  33.290  37.848  1.00 26.92    -0.271    8.17  -17.40
ATOM   1345  CB  LEU A 309       9.882  33.605  37.360  1.00 28.48     0.032   12.77    4.00
ATOM   1346  CG  LEU A 309      10.037  32.116  37.700  1.00 28.85     0.002    9.40    4.00
ATOM   1347  CD1 LEU A 309      10.011  31.931  39.211  1.00 29.55     0.000   16.15    4.00
ATOM   1348  CD2 LEU A 309       8.919  31.312  37.048  1.00 29.07     0.000   16.15    4.00
ATOM   1349  N   ILE A 310      12.524  34.019  35.822  1.00 28.87    -0.338    9.00  -17.40
ATOM   1350  HN  ILE A 310      11.844  34.555  35.282  1.00  0.00     0.164    0.00    0.00
ATOM   1351  CA  ILE A 310      13.673  33.428  35.142  1.00 30.36     0.159    9.40    4.00
ATOM   1352  C   ILE A 310      15.051  33.907  35.590  1.00 30.97     0.251    9.82    4.00
ATOM   1353  O   ILE A 310      15.948  33.092  35.808  1.00 30.03    -0.271    8.17  -17.40
ATOM   1354  CB  ILE A 310      13.552  33.605  33.617  1.00 31.31     0.029    9.40    4.00
ATOM   1355  CG1 ILE A 310      12.218  33.023  33.139  1.00 32.43     0.002   12.77    4.00
ATOM   1356  CG2 ILE A 310      14.695  32.884  32.918  1.00 32.83     0.002   16.15    4.00
ATOM   1357  CD1 ILE A 310      11.920  33.289  31.681  1.00 33.95     0.000   16.15    4.00
ATOM   1358  N   GLU A 311      15.240  35.213  35.726  1.00 31.83    -0.338    9.00  -17.40
ATOM   1359  HN  GLU A 311      14.480  35.866  35.536  1.00  0.00     0.164    0.00    0.00
ATOM   1360  CA  GLU A 311      16.547  35.707  36.151  1.00 33.28     0.160    9.40    4.00
ATOM   1361  C   GLU A 311      16.945  35.175  37.528  1.00 31.76     0.254    9.82    4.00
ATOM   1362  O   GLU A 311      18.067  34.707  37.714  1.00 31.24    -0.270    8.17  -17.40
ATOM   1363  CB  GLU A 311      16.573  37.237  36.128  1.00 35.65     0.043   12.77    4.00
ATOM   1364  CG  GLU A 311      16.550  37.788  34.710  1.00 41.13     0.100   12.77    4.00
ATOM   1365  CD  GLU A 311      16.753  39.287  34.649  1.00 43.32     0.185    9.82    4.00
ATOM   1366  OE1 GLU A 311      16.858  39.815  33.522  1.00 46.68    -0.647    8.17  -18.95
ATOM   1367  OE2 GLU A 311      16.807  39.933  35.718  1.00 45.68    -0.647    8.17  -18.95
ATOM   1368  N   PRO A 312      16.032  35.232  38.511  1.00 30.94    -0.312    9.00  -17.40
ATOM   1369  CA  PRO A 312      16.358  34.728  39.851  1.00 29.89     0.163    9.40    4.00
ATOM   1370  C   PRO A 312      16.570  33.212  39.817  1.00 28.28     0.251    9.82    4.00
ATOM   1371  O   PRO A 312      17.321  32.656  40.619  1.00 28.14    -0.271    8.17  -17.40
ATOM   1372  CB  PRO A 312      15.132  35.115  40.675  1.00 30.62     0.034   12.77    4.00
ATOM   1373  CG  PRO A 312      14.612  36.330  39.962  1.00 31.93     0.027   12.77    4.00
ATOM   1374  CD  PRO A 312      14.740  35.943  38.523  1.00 31.29     0.105   12.77    4.00
ATOM   1375  N   LEU A 313      15.896  32.550  38.883  1.00 26.85    -0.338    9.00  -17.40
ATOM   1376  HN  LEU A 313      15.283  33.065  38.252  1.00  0.00     0.164    0.00    0.00
ATOM   1377  CA  LEU A 313      16.013  31.102  38.739  1.00 26.51     0.159    9.40    4.00
ATOM   1378  C   LEU A 313      17.425  30.764  38.267  1.00 25.16     0.251    9.82    4.00
ATOM   1379  O   LEU A 313      18.063  29.855  38.788  1.00 24.33    -0.271    8.17  -17.40
ATOM   1380  CB  LEU A 313      14.998  30.583  37.715  1.00 27.97     0.032   12.77    4.00
ATOM   1381  CG  LEU A 313      14.373  29.198  37.935  1.00 31.36     0.002    9.40    4.00
ATOM   1382  CD1 LEU A 313      13.860  28.676  36.600  1.00 29.96     0.000   16.15    4.00
ATOM   1383  CD2 LEU A 313      15.366  28.230  38.536  1.00 30.03     0.000   16.15    4.00
ATOM   1384  N   ILE A 314      17.917  31.504  37.279  1.00 25.12    -0.338    9.00  -17.40
ATOM   1385  HN  ILE A 314      17.352  32.252  36.877  1.00  0.00     0.164    0.00    0.00
ATOM   1386  CA  ILE A 314      19.262  31.255  36.763  1.00 25.36     0.159    9.40    4.00
ATOM   1387  C   ILE A 314      20.304  31.552  37.839  1.00 25.44     0.251    9.82    4.00
ATOM   1388  O   ILE A 314      21.267  30.802  38.008  1.00 25.07    -0.271    8.17  -17.40
ATOM   1389  CB  ILE A 314      19.565  32.122  35.517  1.00 26.51     0.029    9.40    4.00
ATOM   1390  CG1 ILE A 314      18.560  31.811  34.400  1.00 28.21     0.002   12.77    4.00
ATOM   1391  CG2 ILE A 314      20.982  31.844  35.028  1.00 26.75     0.002   16.15    4.00
ATOM   1392  CD1 ILE A 314      18.654  30.407  33.858  1.00 29.90     0.000   16.15    4.00
ATOM   1393  N   LYS A 315      20.112  32.641  38.574  1.00 25.44    -0.338    9.00  -17.40
ATOM   1394  HN  LYS A 315      19.299  33.233  38.402  1.00  0.00     0.164    0.00    0.00
ATOM   1395  CA  LYS A 315      21.058  32.994  39.626  1.00 26.52     0.159    9.40    4.00
ATOM   1396  C   LYS A 315      21.117  31.869  40.656  1.00 25.66     0.251    9.82    4.00
ATOM   1397  O   LYS A 315      22.193  31.522  41.149  1.00 25.67    -0.271    8.17  -17.40
ATOM   1398  CB  LYS A 315      20.651  34.310  40.296  1.00 28.77     0.032   12.77    4.00
ATOM   1399  CG  LYS A 315      21.759  34.926  41.134  1.00 34.86     0.004   12.77    4.00
ATOM   1400  CD  LYS A 315      21.562  36.427  41.306  1.00 37.34     0.032   12.77    4.00
ATOM   1401  CE  LYS A 315      22.806  37.082  41.891  1.00 39.12     0.206   12.77    4.00
ATOM   1402  NZ  LYS A 315      23.154  36.521  43.227  1.00 41.56    -0.064   13.25  -39.20
ATOM   1403  HZ1 LYS A 315      23.987  36.960  43.619  1.00  0.00     0.275    0.00    0.00
ATOM   1404  HZ2 LYS A 315      23.252  35.506  43.189  1.00  0.00     0.275    0.00    0.00
ATOM   1405  HZ3 LYS A 315      22.366  36.581  43.871  1.00  0.00     0.275    0.00    0.00
ATOM   1406  N   PHE A 316      19.958  31.295  40.967  1.00 23.92    -0.337    9.00  -17.40
ATOM   1407  HN  PHE A 316      19.103  31.634  40.525  1.00  0.00     0.164    0.00    0.00
ATOM   1408  CA  PHE A 316      19.874  30.196  41.921  1.00 23.22     0.164    9.40    4.00
ATOM   1409  C   PHE A 316      20.662  28.997  41.400  1.00 22.36     0.251    9.82    4.00
ATOM   1410  O   PHE A 316      21.422  28.380  42.151  1.00 22.35    -0.271    8.17  -17.40
ATOM   1411  CB  PHE A 316      18.410  29.791  42.144  1.00 24.22     0.058   12.77    4.00
ATOM   1412  CG  PHE A 316      18.242  28.546  42.979  1.00 26.30    -0.020    7.26    0.60
ATOM   1413  CD1 PHE A 316      18.323  28.605  44.370  1.00 27.43    -0.004   10.80    0.60
ATOM   1414  CD2 PHE A 316      18.037  27.310  42.372  1.00 26.87    -0.004   10.80    0.60
ATOM   1415  CE1 PHE A 316      18.204  27.446  45.141  1.00 28.46    -0.000   10.80    0.60
ATOM   1416  CE2 PHE A 316      17.918  26.145  43.135  1.00 27.51    -0.000   10.80    0.60
ATOM   1417  CZ  PHE A 316      18.002  26.218  44.520  1.00 28.27     0.000   10.80    0.60
ATOM   1418  N   GLN A 317      20.480  28.665  40.120  1.00 21.28    -0.338    9.00  -17.40
ATOM   1419  HN  GLN A 317      19.843  29.218  39.546  1.00  0.00     0.164    0.00    0.00
ATOM   1420  CA  GLN A 317      21.175  27.524  39.522  1.00 21.35     0.160    9.40    4.00
ATOM   1421  C   GLN A 317      22.694  27.681  39.586  1.00 21.92     0.251    9.82    4.00
ATOM   1422  O   GLN A 317      23.410  26.735  39.913  1.00 20.68    -0.271    8.17  -17.40
ATOM   1423  CB  GLN A 317      20.754  27.324  38.057  1.00 21.98     0.042   12.77    4.00
ATOM   1424  CG  GLN A 317      19.296  26.891  37.855  1.00 22.78     0.090   12.77    4.00
ATOM   1425  CD  GLN A 317      18.968  25.585  38.563  1.00 25.08     0.227    9.82    4.00
ATOM   1426  OE1 GLN A 317      19.792  24.670  38.619  1.00 26.08    -0.273    8.17  -17.40
ATOM   1427  NE2 GLN A 317      17.756  25.488  39.093  1.00 22.14    -0.369   13.25  -17.40
ATOM   1428 1HE2 GLN A 317      17.536  24.612  39.568  1.00  0.00     0.159    0.00    0.00
ATOM   1429 2HE2 GLN A 317      17.074  26.245  39.047  1.00  0.00     0.159    0.00    0.00
ATOM   1430  N   VAL A 318      23.188  28.870  39.259  1.00 22.58    -0.338    9.00  -17.40
ATOM   1431  HN  VAL A 318      22.558  29.621  38.977  1.00  0.00     0.164    0.00    0.00
ATOM   1432  CA  VAL A 318      24.629  29.108  39.301  1.00 23.76     0.159    9.40    4.00
ATOM   1433  C   VAL A 318      25.162  28.983  40.734  1.00 24.71     0.251    9.82    4.00
ATOM   1434  O   VAL A 318      26.199  28.349  40.971  1.00 26.38    -0.271    8.17  -17.40
ATOM   1435  CB  VAL A 318      24.975  30.510  38.727  1.00 24.56     0.029    9.40    4.00
ATOM   1436  CG1 VAL A 318      26.458  30.798  38.897  1.00 26.05     0.002   16.15    4.00
ATOM   1437  CG2 VAL A 318      24.608  30.567  37.255  1.00 23.60     0.002   16.15    4.00
ATOM   1438  N   GLY A 319      24.447  29.574  41.687  1.00 25.34    -0.336    9.00  -17.40
ATOM   1439  HN  GLY A 319      23.593  30.074  41.440  1.00  0.00     0.164    0.00    0.00
ATOM   1440  CA  GLY A 319      24.868  29.515  43.076  1.00 26.42     0.189    9.40    4.00
ATOM   1441  C   GLY A 319      24.892  28.099  43.623  1.00 26.70     0.253    9.82    4.00
ATOM   1442  O   GLY A 319      25.778  27.738  44.399  1.00 26.15    -0.270    8.17  -17.40
ATOM   1443  N   LEU A 320      23.915  27.292  43.226  1.00 25.08    -0.337    9.00  -17.40
ATOM   1444  HN  LEU A 320      23.196  27.645  42.594  1.00  0.00     0.164    0.00    0.00
ATOM   1445  CA  LEU A 320      23.856  25.910  43.680  1.00 26.49     0.159    9.40    4.00
ATOM   1446  C   LEU A 320      25.001  25.141  43.019  1.00 26.16     0.251    9.82    4.00
ATOM   1447  O   LEU A 320      25.674  24.342  43.666  1.00 25.62    -0.271    8.17  -17.40
ATOM   1448  CB  LEU A 320      22.499  25.289  43.318  1.00 26.17     0.032   12.77    4.00
ATOM   1449  CG  LEU A 320      22.202  23.895  43.877  1.00 29.00     0.002    9.40    4.00
ATOM   1450  CD1 LEU A 320      22.305  23.911  45.394  1.00 28.44     0.000   16.15    4.00
ATOM   1451  CD2 LEU A 320      20.803  23.457  43.439  1.00 27.28     0.000   16.15    4.00
ATOM   1452  N   LYS A 321      25.231  25.402  41.734  1.00 26.97    -0.338    9.00  -17.40
ATOM   1453  HN  LYS A 321      24.640  26.077  41.250  1.00  0.00     0.164    0.00    0.00
ATOM   1454  CA  LYS A 321      26.312  24.743  41.000  1.00 29.33     0.159    9.40    4.00
ATOM   1455  C   LYS A 321      27.664  24.983  41.649  1.00 30.36     0.251    9.82    4.00
ATOM   1456  O   LYS A 321      28.486  24.070  41.746  1.00 30.00    -0.271    8.17  -17.40
ATOM   1457  CB  LYS A 321      26.385  25.252  39.561  1.00 30.33     0.032   12.77    4.00
ATOM   1458  CG  LYS A 321      25.578  24.465  38.559  1.00 33.36     0.004   12.77    4.00
ATOM   1459  CD  LYS A 321      26.140  23.069  38.341  1.00 33.34     0.032   12.77    4.00
ATOM   1460  CE  LYS A 321      25.279  22.329  37.336  1.00 33.36     0.206   12.77    4.00
ATOM   1461  NZ  LYS A 321      25.668  20.911  37.111  1.00 32.77    -0.064   13.25  -39.20
ATOM   1462  HZ1 LYS A 321      25.089  20.413  36.435  1.00  0.00     0.275    0.00    0.00
ATOM   1463  HZ2 LYS A 321      25.692  20.406  37.997  1.00  0.00     0.275    0.00    0.00
ATOM   1464  HZ3 LYS A 321      26.651  20.851  36.847  1.00  0.00     0.275    0.00    0.00
ATOM   1465  N   LYS A 322      27.894  26.222  42.077  1.00 30.82    -0.338    9.00  -17.40
ATOM   1466  HN  LYS A 322      27.166  26.927  41.964  1.00  0.00     0.164    0.00    0.00
ATOM   1467  CA  LYS A 322      29.155  26.601  42.702  1.00 32.19     0.159    9.40    4.00
ATOM   1468  C   LYS A 322      29.447  25.934  44.037  1.00 32.03     0.251    9.82    4.00
ATOM   1469  O   LYS A 322      30.598  25.896  44.462  1.00 32.87    -0.271    8.17  -17.40
ATOM   1470  CB  LYS A 322      29.234  28.122  42.866  1.00 33.78     0.032   12.77    4.00
ATOM   1471  CG  LYS A 322      29.592  28.853  41.587  1.00 37.24     0.004   12.77    4.00
ATOM   1472  CD  LYS A 322      29.849  30.328  41.856  1.00 39.61     0.032   12.77    4.00
ATOM   1473  CE  LYS A 322      30.611  30.964  40.712  1.00 41.25     0.206   12.77    4.00
ATOM   1474  NZ  LYS A 322      31.956  30.335  40.544  1.00 43.80    -0.064   13.25  -39.20
ATOM   1475  HZ1 LYS A 322      32.469  30.763  39.774  1.00  0.00     0.275    0.00    0.00
ATOM   1476  HZ2 LYS A 322      31.886  29.324  40.432  1.00  0.00     0.275    0.00    0.00
ATOM   1477  HZ3 LYS A 322      32.492  30.359  41.411  1.00  0.00     0.275    0.00    0.00
ATOM   1478  N   LEU A 323      28.420  25.415  44.703  1.00 30.51    -0.338    9.00  -17.40
ATOM   1479  HN  LEU A 323      27.479  25.484  44.315  1.00  0.00     0.164    0.00    0.00
ATOM   1480  CA  LEU A 323      28.627  24.747  45.985  1.00 31.09     0.159    9.40    4.00
ATOM   1481  C   LEU A 323      29.296  23.392  45.774  1.00 31.05     0.251    9.82    4.00
ATOM   1482  O   LEU A 323      29.833  22.805  46.715  1.00 31.05    -0.271    8.17  -17.40
ATOM   1483  CB  LEU A 323      27.297  24.544  46.719  1.00 30.29     0.032   12.77    4.00
ATOM   1484  CG  LEU A 323      26.551  25.784  47.220  1.00 31.62     0.002    9.40    4.00
ATOM   1485  CD1 LEU A 323      25.260  25.359  47.904  1.00 30.41     0.000   16.15    4.00
ATOM   1486  CD2 LEU A 323      27.434  26.570  48.180  1.00 31.32     0.000   16.15    4.00
ATOM   1487  N   ASN A 324      29.264  22.908  44.535  1.00 30.91    -0.337    9.00  -17.40
ATOM   1488  HN  ASN A 324      28.810  23.458  43.805  1.00  0.00     0.164    0.00    0.00
ATOM   1489  CA  ASN A 324      29.854  21.619  44.180  1.00 32.42     0.169    9.40    4.00
ATOM   1490  C   ASN A 324      29.466  20.524  45.165  1.00 32.07     0.251    9.82    4.00
ATOM   1491  O   ASN A 324      30.323  19.864  45.755  1.00 32.62    -0.271    8.17  -17.40
ATOM   1492  CB  ASN A 324      31.380  21.722  44.110  1.00 36.14     0.119   12.77    4.00
ATOM   1493  CG  ASN A 324      31.853  22.576  42.954  1.00 38.53     0.230    9.82    4.00
ATOM   1494  OD1 ASN A 324      32.013  23.789  43.087  1.00 43.04    -0.273    8.17  -17.40
ATOM   1495  ND2 ASN A 324      32.068  21.947  41.805  1.00 40.87    -0.369   13.25  -17.40
ATOM   1496 1HD2 ASN A 324      32.387  22.523  41.026  1.00  0.00     0.159    0.00    0.00
ATOM   1497 2HD2 ASN A 324      31.935  20.942  41.695  1.00  0.00     0.159    0.00    0.00
ATOM   1498  N   LEU A 325      28.166  20.326  45.333  1.00 29.80    -0.338    9.00  -17.40
ATOM   1499  HN  LEU A 325      27.502  20.891  44.803  1.00  0.00     0.164    0.00    0.00
ATOM   1500  CA  LEU A 325      27.667  19.320  46.257  1.00 27.98     0.159    9.40    4.00
ATOM   1501  C   LEU A 325      27.969  17.890  45.836  1.00 27.42     0.251    9.82    4.00
ATOM   1502  O   LEU A 325      27.984  17.568  44.648  1.00 27.50    -0.271    8.17  -17.40
ATOM   1503  CB  LEU A 325      26.149  19.454  46.409  1.00 28.15     0.032   12.77    4.00
ATOM   1504  CG  LEU A 325      25.592  20.785  46.907  1.00 28.88     0.002    9.40    4.00
ATOM   1505  CD1 LEU A 325      24.072  20.701  46.960  1.00 29.23     0.000   16.15    4.00
ATOM   1506  CD2 LEU A 325      26.163  21.105  48.276  1.00 28.09     0.000   16.15    4.00
ATOM   1507  N   HIS A 326      28.219  17.033  46.821  1.00 26.59    -0.337    9.00  -17.40
ATOM   1508  HN  HIS A 326      28.264  17.371  47.782  1.00  0.00     0.164    0.00    0.00
ATOM   1509  CA  HIS A 326      28.430  15.618  46.546  1.00 25.79     0.165    9.40    4.00
ATOM   1510  C   HIS A 326      27.003  15.162  46.264  1.00 25.33     0.251    9.82    4.00
ATOM   1511  O   HIS A 326      26.052  15.819  46.695  1.00 23.44    -0.271    8.17  -17.40
ATOM   1512  CB  HIS A 326      28.935  14.882  47.788  1.00 27.17     0.077   12.77    4.00
ATOM   1513  CG  HIS A 326      30.303  15.294  48.231  1.00 27.36     0.054    7.26    0.60
ATOM   1514  ND1 HIS A 326      30.942  14.704  49.301  1.00 28.09    -0.340    9.25  -17.40
ATOM   1515  HD1 HIS A 326      30.555  13.962  49.884  1.00  0.00     0.167    0.00    0.00
ATOM   1516  CD2 HIS A 326      31.159  16.222  47.744  1.00 28.85     0.086   10.80    0.60
ATOM   1517  CE1 HIS A 326      32.135  15.251  49.453  1.00 28.02     0.151   10.80    0.60
ATOM   1518  NE2 HIS A 326      32.292  16.174  48.521  1.00 29.20    -0.336    9.25  -17.40
ATOM   1519  HE2 HIS A 326      33.120  16.757  48.398  1.00  0.00     0.168    0.00    0.00
ATOM   1520  N   GLU A 327      26.839  14.054  45.554  1.00 24.49    -0.337    9.00  -17.40
ATOM   1521  HN  GLU A 327      27.652  13.543  45.210  1.00  0.00     0.164    0.00    0.00
ATOM   1522  CA  GLU A 327      25.497  13.569  45.267  1.00 24.94     0.160    9.40    4.00
ATOM   1523  C   GLU A 327      24.768  13.297  46.583  1.00 24.29     0.251    9.82    4.00
ATOM   1524  O   GLU A 327      23.553  13.498  46.686  1.00 24.42    -0.271    8.17  -17.40
ATOM   1525  CB  GLU A 327      25.557  12.302  44.409  1.00 27.30     0.043   12.77    4.00
ATOM   1526  CG  GLU A 327      24.185  11.755  44.032  1.00 29.69     0.100   12.77    4.00
ATOM   1527  CD  GLU A 327      24.247  10.740  42.903  1.00 32.63     0.185    9.82    4.00
ATOM   1528  OE1 GLU A 327      25.021   9.771  43.015  1.00 31.56    -0.647    8.17  -18.95
ATOM   1529  OE2 GLU A 327      23.519  10.915  41.903  1.00 32.79    -0.647    8.17  -18.95
ATOM   1530  N   GLU A 328      25.516  12.858  47.595  1.00 22.79    -0.338    9.00  -17.40
ATOM   1531  HN  GLU A 328      26.515  12.715  47.448  1.00  0.00     0.164    0.00    0.00
ATOM   1532  CA  GLU A 328      24.942  12.576  48.911  1.00 23.11     0.160    9.40    4.00
ATOM   1533  C   GLU A 328      24.280  13.822  49.500  1.00 23.46     0.251    9.82    4.00
ATOM   1534  O   GLU A 328      23.199  13.750  50.086  1.00 23.51    -0.271    8.17  -17.40
ATOM   1535  CB  GLU A 328      26.025  12.083  49.877  1.00 24.71     0.043   12.77    4.00
ATOM   1536  CG  GLU A 328      26.540  10.666  49.607  1.00 25.97     0.100   12.77    4.00
ATOM   1537  CD  GLU A 328      27.584  10.591  48.506  1.00 28.78     0.185    9.82    4.00
ATOM   1538  OE1 GLU A 328      28.201   9.512  48.356  1.00 29.81    -0.647    8.17  -18.95
ATOM   1539  OE2 GLU A 328      27.793  11.591  47.789  1.00 27.61    -0.647    8.17  -18.95
ATOM   1540  N   GLU A 329      24.939  14.965  49.349  1.00 22.58    -0.338    9.00  -17.40
ATOM   1541  HN  GLU A 329      25.837  14.964  48.865  1.00  0.00     0.164    0.00    0.00
ATOM   1542  CA  GLU A 329      24.406  16.221  49.861  1.00 23.12     0.160    9.40    4.00
ATOM   1543  C   GLU A 329      23.212  16.678  49.026  1.00 22.73     0.251    9.82    4.00
ATOM   1544  O   GLU A 329      22.236  17.203  49.558  1.00 22.26    -0.271    8.17  -17.40
ATOM   1545  CB  GLU A 329      25.511  17.281  49.856  1.00 23.27     0.043   12.77    4.00
ATOM   1546  CG  GLU A 329      26.608  16.943  50.859  1.00 24.71     0.100   12.77    4.00
ATOM   1547  CD  GLU A 329      27.940  17.599  50.554  1.00 26.09     0.185    9.82    4.00
ATOM   1548  OE1 GLU A 329      28.825  17.532  51.429  1.00 27.57    -0.647    8.17  -18.95
ATOM   1549  OE2 GLU A 329      28.113  18.160  49.454  1.00 26.68    -0.647    8.17  -18.95
ATOM   1550  N   HIS A 330      23.291  16.450  47.721  1.00 22.72    -0.337    9.00  -17.40
ATOM   1551  HN  HIS A 330      24.122  15.991  47.349  1.00  0.00     0.164    0.00    0.00
ATOM   1552  CA  HIS A 330      22.225  16.836  46.803  1.00 22.97     0.165    9.40    4.00
ATOM   1553  C   HIS A 330      20.908  16.139  47.150  1.00 23.43     0.251    9.82    4.00
ATOM   1554  O   HIS A 330      19.863  16.790  47.257  1.00 22.10    -0.271    8.17  -17.40
ATOM   1555  CB  HIS A 330      22.638  16.494  45.364  1.00 24.13     0.077   12.77    4.00
ATOM   1556  CG  HIS A 330      21.648  16.916  44.321  1.00 25.22     0.054    7.26    0.60
ATOM   1557  ND1 HIS A 330      21.357  18.237  44.060  1.00 25.99    -0.340    9.25  -17.40
ATOM   1558  HD1 HIS A 330      21.750  19.036  44.557  1.00  0.00     0.167    0.00    0.00
ATOM   1559  CD2 HIS A 330      20.913  16.190  43.444  1.00 25.76     0.086   10.80    0.60
ATOM   1560  CE1 HIS A 330      20.489  18.307  43.065  1.00 26.73     0.151   10.80    0.60
ATOM   1561  NE2 HIS A 330      20.203  17.078  42.674  1.00 25.08    -0.336    9.25  -17.40
ATOM   1562  HE2 HIS A 330      19.560  16.829  41.923  1.00  0.00     0.168    0.00    0.00
ATOM   1563  N   VAL A 331      20.955  14.823  47.334  1.00 22.22    -0.338    9.00  -17.40
ATOM   1564  HN  VAL A 331      21.847  14.333  47.260  1.00  0.00     0.164    0.00    0.00
ATOM   1565  CA  VAL A 331      19.739  14.072  47.642  1.00 23.00     0.159    9.40    4.00
ATOM   1566  C   VAL A 331      19.185  14.382  49.024  1.00 22.12     0.251    9.82    4.00
ATOM   1567  O   VAL A 331      17.968  14.393  49.218  1.00 21.17    -0.271    8.17  -17.40
ATOM   1568  CB  VAL A 331      19.952  12.544  47.490  1.00 22.74     0.029    9.40    4.00
ATOM   1569  CG1 VAL A 331      20.363  12.233  46.053  1.00 25.60     0.002   16.15    4.00
ATOM   1570  CG2 VAL A 331      21.008  12.045  48.466  1.00 25.97     0.002   16.15    4.00
ATOM   1571  N   LEU A 332      20.067  14.634  49.986  1.00 21.61    -0.338    9.00  -17.40
ATOM   1572  HN  LEU A 332      21.066  14.594  49.784  1.00  0.00     0.164    0.00    0.00
ATOM   1573  CA  LEU A 332      19.611  14.967  51.327  1.00 21.81     0.159    9.40    4.00
ATOM   1574  C   LEU A 332      18.884  16.311  51.301  1.00 21.82     0.251    9.82    4.00
ATOM   1575  O   LEU A 332      17.874  16.489  51.976  1.00 22.23    -0.271    8.17  -17.40
ATOM   1576  CB  LEU A 332      20.796  15.020  52.303  1.00 22.40     0.032   12.77    4.00
ATOM   1577  CG  LEU A 332      21.262  13.656  52.824  1.00 22.71     0.002    9.40    4.00
ATOM   1578  CD1 LEU A 332      22.617  13.777  53.516  1.00 23.21     0.000   16.15    4.00
ATOM   1579  CD2 LEU A 332      20.214  13.112  53.776  1.00 23.85     0.000   16.15    4.00
ATOM   1580  N   LEU A 333      19.389  17.253  50.508  1.00 21.45    -0.338    9.00  -17.40
ATOM   1581  HN  LEU A 333      20.223  17.053  49.955  1.00  0.00     0.164    0.00    0.00
ATOM   1582  CA  LEU A 333      18.763  18.569  50.420  1.00 22.43     0.159    9.40    4.00
ATOM   1583  C   LEU A 333      17.363  18.478  49.808  1.00 21.61     0.251    9.82    4.00
ATOM   1584  O   LEU A 333      16.440  19.157  50.259  1.00 21.39    -0.271    8.17  -17.40
ATOM   1585  CB  LEU A 333      19.637  19.521  49.599  1.00 23.63     0.032   12.77    4.00
ATOM   1586  CG  LEU A 333      19.221  21.000  49.597  1.00 26.05     0.002    9.40    4.00
ATOM   1587  CD1 LEU A 333      19.253  21.557  51.014  1.00 26.27     0.000   16.15    4.00
ATOM   1588  CD2 LEU A 333      20.157  21.785  48.703  1.00 26.03     0.000   16.15    4.00
ATOM   1589  N   MET A 334      17.198  17.654  48.776  1.00 21.27    -0.337    9.00  -17.40
ATOM   1590  HN  MET A 334      17.990  17.123  48.414  1.00  0.00     0.164    0.00    0.00
ATOM   1591  CA  MET A 334      15.878  17.513  48.163  1.00 20.93     0.160    9.40    4.00
ATOM   1592  C   MET A 334      14.928  16.881  49.171  1.00 21.48     0.251    9.82    4.00
ATOM   1593  O   MET A 334      13.769  17.263  49.256  1.00 21.52    -0.271    8.17  -17.40
ATOM   1594  CB  MET A 334      15.939  16.648  46.896  1.00 21.53     0.043   12.77    4.00
ATOM   1595  CG  MET A 334      16.631  17.318  45.719  1.00 22.31     0.060   12.77    4.00
ATOM   1596  SD  MET A 334      16.442  16.343  44.219  1.00 24.84    -0.139   16.39   -6.40
ATOM   1597  CE  MET A 334      17.484  14.909  44.612  1.00 24.19     0.069   16.15    4.00
ATOM   1598  N   ALA A 335      15.427  15.922  49.950  1.00 21.64    -0.338    9.00  -17.40
ATOM   1599  HN  ALA A 335      16.405  15.649  49.847  1.00  0.00     0.164    0.00    0.00
ATOM   1600  CA  ALA A 335      14.596  15.255  50.949  1.00 21.82     0.159    9.40    4.00
ATOM   1601  C   ALA A 335      14.167  16.231  52.045  1.00 22.81     0.251    9.82    4.00
ATOM   1602  O   ALA A 335      13.002  16.248  52.455  1.00 22.95    -0.271    8.17  -17.40
ATOM   1603  CB  ALA A 335      15.355  14.070  51.564  1.00 22.44     0.034   16.15    4.00
ATOM   1604  N   ILE A 336      15.111  17.041  52.517  1.00 21.90    -0.338    9.00  -17.40
ATOM   1605  HN  ILE A 336      16.057  16.975  52.141  1.00  0.00     0.164    0.00    0.00
ATOM   1606  CA  ILE A 336      14.827  18.022  53.560  1.00 22.98     0.159    9.40    4.00
ATOM   1607  C   ILE A 336      13.822  19.050  53.038  1.00 23.92     0.251    9.82    4.00
ATOM   1608  O   ILE A 336      12.949  19.496  53.772  1.00 23.55    -0.271    8.17  -17.40
ATOM   1609  CB  ILE A 336      16.129  18.730  54.020  1.00 23.77     0.029    9.40    4.00
ATOM   1610  CG1 ILE A 336      17.021  17.724  54.753  1.00 24.24     0.002   12.77    4.00
ATOM   1611  CG2 ILE A 336      15.803  19.914  54.936  1.00 25.02     0.002   16.15    4.00
ATOM   1612  CD1 ILE A 336      18.445  18.188  54.950  1.00 27.51     0.000   16.15    4.00
ATOM   1613  N   CYS A 337      13.942  19.411  51.765  1.00 22.82    -0.337    9.00  -17.40
ATOM   1614  HN  CYS A 337      14.692  19.014  51.199  1.00  0.00     0.164    0.00    0.00
ATOM   1615  CA  CYS A 337      13.020  20.365  51.166  1.00 23.92     0.171    9.40    4.00
ATOM   1616  C   CYS A 337      11.582  19.846  51.235  1.00 24.00     0.252    9.82    4.00
ATOM   1617  O   CYS A 337      10.665  20.577  51.605  1.00 25.45    -0.271    8.17  -17.40
ATOM   1618  CB  CYS A 337      13.410  20.622  49.705  1.00 22.95     0.100   12.77    4.00
ATOM   1619  SG  CYS A 337      12.289  21.736  48.817  1.00 25.85    -0.080   19.93   -6.40
ATOM   1620  N   ILE A 338      11.393  18.578  50.886  1.00 23.65    -0.337    9.00  -17.40
ATOM   1621  HN  ILE A 338      12.199  18.019  50.606  1.00  0.00     0.164    0.00    0.00
ATOM   1622  CA  ILE A 338      10.070  17.957  50.890  1.00 23.56     0.159    9.40    4.00
ATOM   1623  C   ILE A 338       9.457  17.814  52.284  1.00 26.02     0.251    9.82    4.00
ATOM   1624  O   ILE A 338       8.288  18.153  52.501  1.00 25.70    -0.271    8.17  -17.40
ATOM   1625  CB  ILE A 338      10.126  16.560  50.231  1.00 23.28     0.029    9.40    4.00
ATOM   1626  CG1 ILE A 338      10.483  16.704  48.746  1.00 22.98     0.002   12.77    4.00
ATOM   1627  CG2 ILE A 338       8.794  15.839  50.396  1.00 24.00     0.002   16.15    4.00
ATOM   1628  CD1 ILE A 338      10.807  15.387  48.057  1.00 22.98     0.000   16.15    4.00
ATOM   1629  N   VAL A 339      10.242  17.305  53.225  1.00 26.29    -0.338    9.00  -17.40
ATOM   1630  HN  VAL A 339      11.202  17.049  52.994  1.00  0.00     0.164    0.00    0.00
ATOM   1631  CA  VAL A 339       9.754  17.106  54.584  1.00 29.21     0.159    9.40    4.00
ATOM   1632  C   VAL A 339       9.971  18.359  55.430  1.00 29.45     0.251    9.82    4.00
ATOM   1633  O   VAL A 339      10.807  18.378  56.333  1.00 30.57    -0.271    8.17  -17.40
ATOM   1634  CB  VAL A 339      10.461  15.901  55.241  1.00 30.37     0.029    9.40    4.00
ATOM   1635  CG1 VAL A 339       9.751  15.516  56.524  1.00 31.20     0.002   16.15    4.00
ATOM   1636  CG2 VAL A 339      10.479  14.725  54.277  1.00 31.68     0.002   16.15    4.00
ATOM   1637  N   SER A 340       9.213  19.407  55.122  1.00 30.04    -0.336    9.00  -17.40
ATOM   1638  HN  SER A 340       8.542  19.323  54.358  1.00  0.00     0.164    0.00    0.00
ATOM   1639  CA  SER A 340       9.309  20.676  55.842  1.00 30.94     0.189    9.40    4.00
ATOM   1640  C   SER A 340       8.061  20.868  56.701  1.00 31.69     0.257    9.82    4.00
ATOM   1641  O   SER A 340       6.940  20.841  56.195  1.00 31.64    -0.270    8.17  -17.40
ATOM   1642  CB  SER A 340       9.438  21.838  54.853  1.00 32.39     0.169   12.77    4.00
ATOM   1643  OG  SER A 340      10.664  21.773  54.142  1.00 35.78    -0.380   11.04  -17.40
ATOM   1644  HG  SER A 340      10.744  22.494  53.528  1.00  0.00     0.211    0.00    0.00
ATOM   1645  N   PRO A 341       8.243  21.075  58.013  1.00 32.38    -0.312    9.00  -17.40
ATOM   1646  CA  PRO A 341       7.107  21.263  58.919  1.00 33.82     0.163    9.40    4.00
ATOM   1647  C   PRO A 341       6.344  22.579  58.774  1.00 35.40     0.251    9.82    4.00
ATOM   1648  O   PRO A 341       5.204  22.688  59.232  1.00 36.23    -0.271    8.17  -17.40
ATOM   1649  CB  PRO A 341       7.745  21.111  60.298  1.00 33.68     0.034   12.77    4.00
ATOM   1650  CG  PRO A 341       9.110  21.675  60.094  1.00 33.78     0.027   12.77    4.00
ATOM   1651  CD  PRO A 341       9.517  21.088  58.754  1.00 32.78     0.105   12.77    4.00
ATOM   1652  N   ASP A 342       6.954  23.570  58.131  1.00 36.36    -0.337    9.00  -17.40
ATOM   1653  HN  ASP A 342       7.885  23.423  57.740  1.00  0.00     0.164    0.00    0.00
ATOM   1654  CA  ASP A 342       6.301  24.866  57.981  1.00 37.82     0.170    9.40    4.00
ATOM   1655  C   ASP A 342       5.580  25.094  56.657  1.00 38.30     0.251    9.82    4.00
ATOM   1656  O   ASP A 342       5.655  26.181  56.084  1.00 39.93    -0.271    8.17  -17.40
ATOM   1657  CB  ASP A 342       7.304  26.001  58.213  1.00 39.62     0.129   12.77    4.00
ATOM   1658  CG  ASP A 342       8.441  25.987  57.218  1.00 41.16     0.188    9.82    4.00
ATOM   1659  OD1 ASP A 342       9.185  26.989  57.152  1.00 43.27    -0.647    8.17  -18.95
ATOM   1660  OD2 ASP A 342       8.597  24.974  56.505  1.00 42.71    -0.647    8.17  -18.95
ATOM   1661  N   ARG A 343       4.887  24.072  56.170  1.00 37.31    -0.338    9.00  -17.40
ATOM   1662  HN  ARG A 343       4.889  23.183  56.670  1.00  0.00     0.164    0.00    0.00
ATOM   1663  CA  ARG A 343       4.123  24.195  54.933  1.00 37.10     0.160    9.40    4.00
ATOM   1664  C   ARG A 343       2.683  24.409  55.375  1.00 37.98     0.254    9.82    4.00
ATOM   1665  O   ARG A 343       2.198  23.723  56.273  1.00 38.15    -0.270    8.17  -17.40
ATOM   1666  CB  ARG A 343       4.207  22.911  54.103  1.00 35.71     0.034   12.77    4.00
ATOM   1667  CG  ARG A 343       5.595  22.543  53.612  1.00 32.83     0.027   12.77    4.00
ATOM   1668  CD  ARG A 343       6.123  23.513  52.565  1.00 31.70     0.116   12.77    4.00
ATOM   1669  NE  ARG A 343       7.282  22.947  51.879  1.00 29.77    -0.212    9.00  -24.67
ATOM   1670  HE  ARG A 343       7.510  21.970  52.063  1.00  0.00     0.178    0.00    0.00
ATOM   1671  CZ  ARG A 343       8.062  23.612  51.032  1.00 28.95     0.666    6.95    4.00
ATOM   1672  NH1 ARG A 343       7.818  24.886  50.751  1.00 27.66    -0.235    9.00  -24.67
ATOM   1673 1HH1 ARG A 343       7.022  25.355  51.182  1.00  0.00     0.174    0.00    0.00
ATOM   1674 2HH1 ARG A 343       8.416  25.396  50.101  1.00  0.00     0.174    0.00    0.00
ATOM   1675  NH2 ARG A 343       9.097  23.002  50.472  1.00 28.12    -0.235    9.00  -24.67
ATOM   1676 1HH2 ARG A 343       9.285  22.023  50.688  1.00  0.00     0.174    0.00    0.00
ATOM   1677 2HH2 ARG A 343       9.695  23.512  49.822  1.00  0.00     0.174    0.00    0.00
ATOM   1678  N   PRO A 344       1.979  25.367  54.761  1.00 39.05    -0.312    9.00  -17.40
ATOM   1679  CA  PRO A 344       0.592  25.579  55.180  1.00 39.38     0.163    9.40    4.00
ATOM   1680  C   PRO A 344      -0.279  24.351  54.924  1.00 38.87     0.251    9.82    4.00
ATOM   1681  O   PRO A 344      -0.205  23.742  53.858  1.00 39.29    -0.271    8.17  -17.40
ATOM   1682  CB  PRO A 344       0.167  26.786  54.348  1.00 39.90     0.034   12.77    4.00
ATOM   1683  CG  PRO A 344       0.974  26.624  53.092  1.00 40.56     0.027   12.77    4.00
ATOM   1684  CD  PRO A 344       2.332  26.243  53.630  1.00 39.66     0.105   12.77    4.00
ATOM   1685  N   GLY A 345      -1.085  23.978  55.912  1.00 38.50    -0.336    9.00  -17.40
ATOM   1686  HN  GLY A 345      -1.085  24.496  56.791  1.00  0.00     0.164    0.00    0.00
ATOM   1687  CA  GLY A 345      -1.965  22.836  55.746  1.00 37.96     0.189    9.40    4.00
ATOM   1688  C   GLY A 345      -1.567  21.544  56.437  1.00 37.94     0.253    9.82    4.00
ATOM   1689  O   GLY A 345      -2.386  20.630  56.537  1.00 36.75    -0.270    8.17  -17.40
ATOM   1690  N   VAL A 346      -0.328  21.452  56.914  1.00 37.90    -0.337    9.00  -17.40
ATOM   1691  HN  VAL A 346       0.312  22.239  56.811  1.00  0.00     0.164    0.00    0.00
ATOM   1692  CA  VAL A 346       0.125  20.234  57.585  1.00 38.39     0.159    9.40    4.00
ATOM   1693  C   VAL A 346      -0.584  20.046  58.922  1.00 39.30     0.251    9.82    4.00
ATOM   1694  O   VAL A 346      -0.832  21.012  59.643  1.00 39.35    -0.271    8.17  -17.40
ATOM   1695  CB  VAL A 346       1.654  20.249  57.827  1.00 38.81     0.029    9.40    4.00
ATOM   1696  CG1 VAL A 346       2.383  20.409  56.503  1.00 37.92     0.002   16.15    4.00
ATOM   1697  CG2 VAL A 346       2.030  21.366  58.784  1.00 38.02     0.002   16.15    4.00
ATOM   1698  N   GLN A 347      -0.905  18.796  59.247  1.00 39.79    -0.338    9.00  -17.40
ATOM   1699  HN  GLN A 347      -0.661  18.039  58.609  1.00  0.00     0.164    0.00    0.00
ATOM   1700  CA  GLN A 347      -1.597  18.481  60.492  1.00 40.19     0.160    9.40    4.00
ATOM   1701  C   GLN A 347      -0.631  18.135  61.612  1.00 38.86     0.251    9.82    4.00
ATOM   1702  O   GLN A 347      -0.657  18.758  62.673  1.00 39.58    -0.271    8.17  -17.40
ATOM   1703  CB  GLN A 347      -2.564  17.314  60.280  1.00 43.00     0.042   12.77    4.00
ATOM   1704  CG  GLN A 347      -3.565  17.531  59.157  1.00 47.50     0.090   12.77    4.00
ATOM   1705  CD  GLN A 347      -4.526  18.678  59.423  1.00 50.27     0.227    9.82    4.00
ATOM   1706  OE1 GLN A 347      -4.582  19.209  60.535  1.00 52.52    -0.273    8.17  -17.40
ATOM   1707  NE2 GLN A 347      -5.283  19.071  58.402  1.00 51.48    -0.369   13.25  -17.40
ATOM   1708 1HE2 GLN A 347      -5.237  18.632  57.483  1.00  0.00     0.159    0.00    0.00
ATOM   1709 2HE2 GLN A 347      -5.928  19.841  58.581  1.00  0.00     0.159    0.00    0.00
ATOM   1710  N   ASP A 348       0.223  17.144  61.380  1.00 36.34    -0.337    9.00  -17.40
ATOM   1711  HN  ASP A 348       0.208  16.667  60.479  1.00  0.00     0.164    0.00    0.00
ATOM   1712  CA  ASP A 348       1.181  16.730  62.398  1.00 35.34     0.170    9.40    4.00
ATOM   1713  C   ASP A 348       2.568  17.313  62.152  1.00 33.83     0.251    9.82    4.00
ATOM   1714  O   ASP A 348       3.474  16.622  61.679  1.00 33.85    -0.271    8.17  -17.40
ATOM   1715  CB  ASP A 348       1.257  15.203  62.458  1.00 34.84     0.129   12.77    4.00
ATOM   1716  CG  ASP A 348       1.947  14.707  63.712  1.00 35.23     0.188    9.82    4.00
ATOM   1717  OD1 ASP A 348       1.907  13.488  63.972  1.00 34.74    -0.647    8.17  -18.95
ATOM   1718  OD2 ASP A 348       2.531  15.539  64.437  1.00 34.97    -0.647    8.17  -18.95
ATOM   1719  N   ALA A 349       2.727  18.587  62.492  1.00 32.41    -0.338    9.00  -17.40
ATOM   1720  HN  ALA A 349       1.938  19.092  62.896  1.00  0.00     0.164    0.00    0.00
ATOM   1721  CA  ALA A 349       3.991  19.286  62.307  1.00 32.51     0.159    9.40    4.00
ATOM   1722  C   ALA A 349       5.122  18.665  63.121  1.00 32.68     0.251    9.82    4.00
ATOM   1723  O   ALA A 349       6.263  18.602  62.662  1.00 32.47    -0.271    8.17  -17.40
ATOM   1724  CB  ALA A 349       3.829  20.753  62.677  1.00 32.86     0.034   16.15    4.00
ATOM   1725  N   ALA A 350       4.804  18.206  64.328  1.00 31.95    -0.338    9.00  -17.40
ATOM   1726  HN  ALA A 350       3.839  18.277  64.652  1.00  0.00     0.164    0.00    0.00
ATOM   1727  CA  ALA A 350       5.809  17.602  65.200  1.00 31.15     0.159    9.40    4.00
ATOM   1728  C   ALA A 350       6.458  16.367  64.578  1.00 30.76     0.251    9.82    4.00
ATOM   1729  O   ALA A 350       7.676  16.190  64.655  1.00 30.22    -0.271    8.17  -17.40
ATOM   1730  CB  ALA A 350       5.180  17.240  66.547  1.00 32.37     0.034   16.15    4.00
ATOM   1731  N   LEU A 351       5.643  15.510  63.972  1.00 30.64    -0.338    9.00  -17.40
ATOM   1732  HN  LEU A 351       4.642  15.704  63.949  1.00  0.00     0.164    0.00    0.00
ATOM   1733  CA  LEU A 351       6.150  14.298  63.340  1.00 30.92     0.159    9.40    4.00
ATOM   1734  C   LEU A 351       7.032  14.690  62.156  1.00 30.72     0.251    9.82    4.00
ATOM   1735  O   LEU A 351       8.137  14.181  61.995  1.00 30.35    -0.271    8.17  -17.40
ATOM   1736  CB  LEU A 351       4.989  13.428  62.848  1.00 32.92     0.032   12.77    4.00
ATOM   1737  CG  LEU A 351       5.214  11.919  62.690  1.00 34.73     0.002    9.40    4.00
ATOM   1738  CD1 LEU A 351       4.073  11.326  61.881  1.00 35.25     0.000   16.15    4.00
ATOM   1739  CD2 LEU A 351       6.528  11.640  62.005  1.00 36.86     0.000   16.15    4.00
ATOM   1740  N   ILE A 352       6.531  15.597  61.325  1.00 30.54    -0.338    9.00  -17.40
ATOM   1741  HN  ILE A 352       5.603  15.981  61.505  1.00  0.00     0.164    0.00    0.00
ATOM   1742  CA  ILE A 352       7.282  16.056  60.158  1.00 29.35     0.159    9.40    4.00
ATOM   1743  C   ILE A 352       8.628  16.646  60.580  1.00 29.73     0.251    9.82    4.00
ATOM   1744  O   ILE A 352       9.658  16.371  59.959  1.00 30.37    -0.271    8.17  -17.40
ATOM   1745  CB  ILE A 352       6.465  17.107  59.362  1.00 29.44     0.029    9.40    4.00
ATOM   1746  CG1 ILE A 352       5.175  16.463  58.842  1.00 29.58     0.002   12.77    4.00
ATOM   1747  CG2 ILE A 352       7.290  17.647  58.193  1.00 28.41     0.002   16.15    4.00
ATOM   1748  CD1 ILE A 352       4.166  17.452  58.284  1.00 29.04     0.000   16.15    4.00
ATOM   1749  N   GLU A 353       8.626  17.445  61.644  1.00 30.02    -0.338    9.00  -17.40
ATOM   1750  HN  GLU A 353       7.748  17.632  62.128  1.00  0.00     0.164    0.00    0.00
ATOM   1751  CA  GLU A 353       9.857  18.058  62.130  1.00 30.56     0.160    9.40    4.00
ATOM   1752  C   GLU A 353      10.845  17.000  62.613  1.00 29.99     0.251    9.82    4.00
ATOM   1753  O   GLU A 353      12.050  17.147  62.438  1.00 29.97    -0.271    8.17  -17.40
ATOM   1754  CB  GLU A 353       9.565  19.048  63.266  1.00 32.59     0.043   12.77    4.00
ATOM   1755  CG  GLU A 353      10.755  19.941  63.615  1.00 35.81     0.100   12.77    4.00
ATOM   1756  CD  GLU A 353      10.462  20.922  64.740  1.00 38.69     0.185    9.82    4.00
ATOM   1757  OE1 GLU A 353       9.381  21.551  64.723  1.00 40.67    -0.647    8.17  -18.95
ATOM   1758  OE2 GLU A 353      11.321  21.075  65.637  1.00 40.80    -0.647    8.17  -18.95
ATOM   1759  N   ALA A 354      10.334  15.935  63.223  1.00 29.90    -0.338    9.00  -17.40
ATOM   1760  HN  ALA A 354       9.324  15.867  63.349  1.00  0.00     0.164    0.00    0.00
ATOM   1761  CA  ALA A 354      11.191  14.861  63.716  1.00 29.96     0.159    9.40    4.00
ATOM   1762  C   ALA A 354      11.871  14.191  62.531  1.00 29.90     0.251    9.82    4.00
ATOM   1763  O   ALA A 354      13.064  13.904  62.570  1.00 31.40    -0.271    8.17  -17.40
ATOM   1764  CB  ALA A 354      10.367  13.843  64.491  1.00 30.18     0.034   16.15    4.00
ATOM   1765  N   ILE A 355      11.100  13.940  61.478  1.00 29.82    -0.338    9.00  -17.40
ATOM   1766  HN  ILE A 355      10.112  14.190  61.512  1.00  0.00     0.164    0.00    0.00
ATOM   1767  CA  ILE A 355      11.638  13.314  60.274  1.00 28.57     0.159    9.40    4.00
ATOM   1768  C   ILE A 355      12.687  14.220  59.628  1.00 28.03     0.251    9.82    4.00
ATOM   1769  O   ILE A 355      13.754  13.756  59.234  1.00 27.72    -0.271    8.17  -17.40
ATOM   1770  CB  ILE A 355      10.514  13.022  59.259  1.00 29.38     0.029    9.40    4.00
ATOM   1771  CG1 ILE A 355       9.516  12.036  59.872  1.00 30.07     0.002   12.77    4.00
ATOM   1772  CG2 ILE A 355      11.101  12.458  57.964  1.00 30.16     0.002   16.15    4.00
ATOM   1773  CD1 ILE A 355       8.251  11.849  59.054  1.00 30.83     0.000   16.15    4.00
ATOM   1774  N   GLN A 356      12.398  15.515  59.534  1.00 27.45    -0.338    9.00  -17.40
ATOM   1775  HN  GLN A 356      11.507  15.862  59.890  1.00  0.00     0.164    0.00    0.00
ATOM   1776  CA  GLN A 356      13.345  16.444  58.925  1.00 28.48     0.160    9.40    4.00
ATOM   1777  C   GLN A 356      14.621  16.566  59.754  1.00 29.24     0.251    9.82    4.00
ATOM   1778  O   GLN A 356      15.719  16.622  59.202  1.00 27.50    -0.271    8.17  -17.40
ATOM   1779  CB  GLN A 356      12.718  17.833  58.739  1.00 28.93     0.042   12.77    4.00
ATOM   1780  CG  GLN A 356      13.536  18.753  57.823  1.00 29.68     0.090   12.77    4.00
ATOM   1781  CD  GLN A 356      13.064  20.198  57.844  1.00 31.36     0.227    9.82    4.00
ATOM   1782  OE1 GLN A 356      12.996  20.823  58.903  1.00 31.51    -0.273    8.17  -17.40
ATOM   1783  NE2 GLN A 356      12.747  20.742  56.667  1.00 30.04    -0.369   13.25  -17.40
ATOM   1784 1HE2 GLN A 356      12.803  20.224  55.790  1.00  0.00     0.159    0.00    0.00
ATOM   1785 2HE2 GLN A 356      12.430  21.711  56.681  1.00  0.00     0.159    0.00    0.00
ATOM   1786  N   ASP A 357      14.482  16.613  61.078  1.00 29.52    -0.337    9.00  -17.40
ATOM   1787  HN  ASP A 357      13.550  16.571  61.491  1.00  0.00     0.164    0.00    0.00
ATOM   1788  CA  ASP A 357      15.656  16.724  61.945  1.00 30.44     0.170    9.40    4.00
ATOM   1789  C   ASP A 357      16.610  15.550  61.739  1.00 29.70     0.251    9.82    4.00
ATOM   1790  O   ASP A 357      17.827  15.729  61.727  1.00 30.37    -0.271    8.17  -17.40
ATOM   1791  CB  ASP A 357      15.244  16.791  63.423  1.00 32.83     0.129   12.77    4.00
ATOM   1792  CG  ASP A 357      14.665  18.141  63.812  1.00 34.76     0.188    9.82    4.00
ATOM   1793  OD1 ASP A 357      14.821  19.110  63.040  1.00 36.63    -0.647    8.17  -18.95
ATOM   1794  OD2 ASP A 357      14.065  18.236  64.905  1.00 36.89    -0.647    8.17  -18.95
ATOM   1795  N   ARG A 358      16.059  14.351  61.577  1.00 30.08    -0.338    9.00  -17.40
ATOM   1796  HN  ARG A 358      15.044  14.257  61.599  1.00  0.00     0.164    0.00    0.00
ATOM   1797  CA  ARG A 358      16.887  13.167  61.368  1.00 30.11     0.159    9.40    4.00
ATOM   1798  C   ARG A 358      17.689  13.309  60.073  1.00 29.92     0.251    9.82    4.00
ATOM   1799  O   ARG A 358      18.842  12.880  59.996  1.00 29.08    -0.271    8.17  -17.40
ATOM   1800  CB  ARG A 358      16.014  11.906  61.323  1.00 31.17     0.034   12.77    4.00
ATOM   1801  CG  ARG A 358      16.796  10.608  61.149  1.00 33.90     0.027   12.77    4.00
ATOM   1802  CD  ARG A 358      15.919   9.382  61.402  1.00 36.03     0.116   12.77    4.00
ATOM   1803  NE  ARG A 358      14.788   9.299  60.479  1.00 38.00    -0.212    9.00  -24.67
ATOM   1804  HE  ARG A 358      14.714  10.007  59.749  1.00  0.00     0.178    0.00    0.00
ATOM   1805  CZ  ARG A 358      13.851   8.358  60.533  1.00 39.39     0.666    6.95    4.00
ATOM   1806  NH1 ARG A 358      13.909   7.417  61.469  1.00 39.22    -0.235    9.00  -24.67
ATOM   1807 1HH1 ARG A 358      13.190   6.695  61.510  1.00  0.00     0.174    0.00    0.00
ATOM   1808 2HH1 ARG A 358      14.672   7.421  62.146  1.00  0.00     0.174    0.00    0.00
ATOM   1809  NH2 ARG A 358      12.858   8.353  59.653  1.00 39.21    -0.235    9.00  -24.67
ATOM   1810 1HH2 ARG A 358      12.139   7.631  59.694  1.00  0.00     0.174    0.00    0.00
ATOM   1811 2HH2 ARG A 358      12.813   9.075  58.934  1.00  0.00     0.174    0.00    0.00
ATOM   1812  N   LEU A 359      17.074  13.919  59.061  1.00 28.41    -0.338    9.00  -17.40
ATOM   1813  HN  LEU A 359      16.117  14.248  59.187  1.00  0.00     0.164    0.00    0.00
ATOM   1814  CA  LEU A 359      17.735  14.128  57.776  1.00 27.76     0.159    9.40    4.00
ATOM   1815  C   LEU A 359      18.757  15.255  57.890  1.00 27.89     0.251    9.82    4.00
ATOM   1816  O   LEU A 359      19.853  15.171  57.338  1.00 27.13    -0.271    8.17  -17.40
ATOM   1817  CB  LEU A 359      16.704  14.482  56.697  1.00 27.85     0.032   12.77    4.00
ATOM   1818  CG  LEU A 359      15.646  13.421  56.384  1.00 27.95     0.002    9.40    4.00
ATOM   1819  CD1 LEU A 359      14.593  13.994  55.448  1.00 28.15     0.000   16.15    4.00
ATOM   1820  CD2 LEU A 359      16.310  12.210  55.758  1.00 28.81     0.000   16.15    4.00
ATOM   1821  N   SER A 360      18.393  16.312  58.610  1.00 28.62    -0.336    9.00  -17.40
ATOM   1822  HN  SER A 360      17.470  16.328  59.044  1.00  0.00     0.164    0.00    0.00
ATOM   1823  CA  SER A 360      19.288  17.448  58.790  1.00 30.04     0.189    9.40    4.00
ATOM   1824  C   SER A 360      20.540  17.046  59.561  1.00 30.70     0.254    9.82    4.00
ATOM   1825  O   SER A 360      21.647  17.454  59.212  1.00 31.03    -0.270    8.17  -17.40
ATOM   1826  CB  SER A 360      18.573  18.578  59.534  1.00 32.12     0.169   12.77    4.00
ATOM   1827  OG  SER A 360      17.496  19.084  58.765  1.00 36.13    -0.380   11.04  -17.40
ATOM   1828  HG  SER A 360      17.052  19.786  59.227  1.00  0.00     0.211    0.00    0.00
ATOM   1829  N   ASN A 361      20.367  16.251  60.613  1.00 31.34    -0.337    9.00  -17.40
ATOM   1830  HN  ASN A 361      19.428  15.944  60.868  1.00  0.00     0.164    0.00    0.00
ATOM   1831  CA  ASN A 361      21.513  15.816  61.405  1.00 31.58     0.169    9.40    4.00
ATOM   1832  C   ASN A 361      22.417  14.921  60.570  1.00 30.77     0.251    9.82    4.00
ATOM   1833  O   ASN A 361      23.637  14.935  60.728  1.00 31.06    -0.271    8.17  -17.40
ATOM   1834  CB  ASN A 361      21.055  15.083  62.667  1.00 34.28     0.119   12.77    4.00
ATOM   1835  CG  ASN A 361      20.328  15.998  63.637  1.00 37.26     0.230    9.82    4.00
ATOM   1836  OD1 ASN A 361      20.736  17.139  63.854  1.00 39.61    -0.273    8.17  -17.40
ATOM   1837  ND2 ASN A 361      19.252  15.497  64.234  1.00 39.64    -0.369   13.25  -17.40
ATOM   1838 1HD2 ASN A 361      18.764  16.112  64.885  1.00  0.00     0.159    0.00    0.00
ATOM   1839 2HD2 ASN A 361      18.914  14.552  64.054  1.00  0.00     0.159    0.00    0.00
ATOM   1840  N   THR A 362      21.815  14.146  59.674  1.00 29.26    -0.336    9.00  -17.40
ATOM   1841  HN  THR A 362      20.798  14.165  59.597  1.00  0.00     0.164    0.00    0.00
ATOM   1842  CA  THR A 362      22.583  13.270  58.800  1.00 28.14     0.186    9.40    4.00
ATOM   1843  C   THR A 362      23.419  14.135  57.863  1.00 27.56     0.253    9.82    4.00
ATOM   1844  O   THR A 362      24.607  13.879  57.654  1.00 27.15    -0.270    8.17  -17.40
ATOM   1845  CB  THR A 362      21.654  12.371  57.956  1.00 28.47     0.140    9.40    4.00
ATOM   1846  OG1 THR A 362      20.923  11.495  58.823  1.00 28.00    -0.382   11.04  -17.40
ATOM   1847  HG1 THR A 362      20.421  12.007  59.446  1.00  0.00     0.210    0.00    0.00
ATOM   1848  CG2 THR A 362      22.461  11.548  56.955  1.00 27.60     0.034   16.15    4.00
ATOM   1849  N   LEU A 363      22.795  15.167  57.301  1.00 26.97    -0.337    9.00  -17.40
ATOM   1850  HN  LEU A 363      21.811  15.333  57.513  1.00  0.00     0.164    0.00    0.00
ATOM   1851  CA  LEU A 363      23.493  16.064  56.388  1.00 27.40     0.159    9.40    4.00
ATOM   1852  C   LEU A 363      24.623  16.798  57.100  1.00 28.23     0.251    9.82    4.00
ATOM   1853  O   LEU A 363      25.736  16.884  56.588  1.00 27.96    -0.271    8.17  -17.40
ATOM   1854  CB  LEU A 363      22.519  17.089  55.782  1.00 26.59     0.032   12.77    4.00
ATOM   1855  CG  LEU A 363      23.153  18.156  54.882  1.00 26.54     0.002    9.40    4.00
ATOM   1856  CD1 LEU A 363      23.829  17.495  53.687  1.00 26.43     0.000   16.15    4.00
ATOM   1857  CD2 LEU A 363      22.090  19.142  54.417  1.00 26.28     0.000   16.15    4.00
ATOM   1858  N   GLN A 364      24.340  17.325  58.286  1.00 29.48    -0.338    9.00  -17.40
ATOM   1859  HN  GLN A 364      23.405  17.219  58.678  1.00  0.00     0.164    0.00    0.00
ATOM   1860  CA  GLN A 364      25.360  18.054  59.029  1.00 31.77     0.160    9.40    4.00
ATOM   1861  C   GLN A 364      26.530  17.140  59.399  1.00 30.91     0.251    9.82    4.00
ATOM   1862  O   GLN A 364      27.691  17.539  59.307  1.00 30.91    -0.271    8.17  -17.40
ATOM   1863  CB  GLN A 364      24.747  18.681  60.283  1.00 33.97     0.042   12.77    4.00
ATOM   1864  CG  GLN A 364      25.579  19.812  60.870  1.00 39.97     0.090   12.77    4.00
ATOM   1865  CD  GLN A 364      24.749  20.793  61.681  1.00 41.73     0.227    9.82    4.00
ATOM   1866  OE1 GLN A 364      25.270  21.785  62.190  1.00 45.56    -0.273    8.17  -17.40
ATOM   1867  NE2 GLN A 364      23.452  20.523  61.800  1.00 43.48    -0.369   13.25  -17.40
ATOM   1868 1HE2 GLN A 364      23.020  19.701  61.378  1.00  0.00     0.159    0.00    0.00
ATOM   1869 2HE2 GLN A 364      22.895  21.182  62.344  1.00  0.00     0.159    0.00    0.00
ATOM   1870  N   THR A 365      26.224  15.910  59.799  1.00 30.38    -0.336    9.00  -17.40
ATOM   1871  HN  THR A 365      25.245  15.627  59.843  1.00  0.00     0.164    0.00    0.00
ATOM   1872  CA  THR A 365      27.263  14.956  60.176  1.00 30.54     0.186    9.40    4.00
ATOM   1873  C   THR A 365      28.099  14.561  58.965  1.00 29.67     0.253    9.82    4.00
ATOM   1874  O   THR A 365      29.319  14.454  59.054  1.00 30.84    -0.270    8.17  -17.40
ATOM   1875  CB  THR A 365      26.658  13.687  60.802  1.00 30.66     0.140    9.40    4.00
ATOM   1876  OG1 THR A 365      25.883  14.045  61.952  1.00 32.31    -0.382   11.04  -17.40
ATOM   1877  HG1 THR A 365      25.510  13.262  62.338  1.00  0.00     0.210    0.00    0.00
ATOM   1878  CG2 THR A 365      27.759  12.728  61.225  1.00 31.16     0.034   16.15    4.00
ATOM   1879  N   TYR A 366      27.437  14.348  57.832  1.00 29.11    -0.337    9.00  -17.40
ATOM   1880  HN  TYR A 366      26.422  14.447  57.821  1.00  0.00     0.164    0.00    0.00
ATOM   1881  CA  TYR A 366      28.131  13.976  56.606  1.00 28.71     0.164    9.40    4.00
ATOM   1882  C   TYR A 366      29.123  15.051  56.167  1.00 28.75     0.251    9.82    4.00
ATOM   1883  O   TYR A 366      30.261  14.746  55.826  1.00 29.49    -0.271    8.17  -17.40
ATOM   1884  CB  TYR A 366      27.122  13.708  55.476  1.00 27.69     0.058   12.77    4.00
ATOM   1885  CG  TYR A 366      27.779  13.396  54.148  1.00 27.26    -0.020    7.26    0.60
ATOM   1886  CD1 TYR A 366      28.234  14.421  53.313  1.00 27.40    -0.002   10.80    0.60
ATOM   1887  CD2 TYR A 366      28.017  12.079  53.759  1.00 27.61    -0.002   10.80    0.60
ATOM   1888  CE1 TYR A 366      28.912  14.144  52.130  1.00 28.23     0.024   10.80    0.60
ATOM   1889  CE2 TYR A 366      28.697  11.790  52.578  1.00 28.00     0.024   10.80    0.60
ATOM   1890  CZ  TYR A 366      29.143  12.825  51.770  1.00 28.28     0.089    7.26    0.60
ATOM   1891  OH  TYR A 366      29.838  12.546  50.615  1.00 28.34    -0.359   10.94  -17.40
ATOM   1892  HH  TYR A 366      30.144  13.255  50.061  1.00  0.00     0.218    0.00    0.00
ATOM   1893  N   ILE A 367      28.692  16.310  56.174  1.00 30.76    -0.338    9.00  -17.40
ATOM   1894  HN  ILE A 367      27.737  16.510  56.473  1.00  0.00     0.164    0.00    0.00
ATOM   1895  CA  ILE A 367      29.559  17.412  55.762  1.00 32.74     0.159    9.40    4.00
ATOM   1896  C   ILE A 367      30.823  17.533  56.614  1.00 35.15     0.251    9.82    4.00
ATOM   1897  O   ILE A 367      31.924  17.688  56.086  1.00 35.56    -0.271    8.17  -17.40
ATOM   1898  CB  ILE A 367      28.805  18.763  55.807  1.00 32.16     0.029    9.40    4.00
ATOM   1899  CG1 ILE A 367      27.685  18.764  54.763  1.00 32.04     0.002   12.77    4.00
ATOM   1900  CG2 ILE A 367      29.769  19.915  55.535  1.00 32.16     0.002   16.15    4.00
ATOM   1901  CD1 ILE A 367      26.790  19.977  54.829  1.00 32.66     0.000   16.15    4.00
ATOM   1902  N   ARG A 368      30.660  17.465  57.930  1.00 38.07    -0.338    9.00  -17.40
ATOM   1903  HN  ARG A 368      29.724  17.328  58.311  1.00  0.00     0.164    0.00    0.00
ATOM   1904  CA  ARG A 368      31.794  17.582  58.842  1.00 41.56     0.159    9.40    4.00
ATOM   1905  C   ARG A 368      32.749  16.406  58.711  1.00 43.08     0.251    9.82    4.00
ATOM   1906  O   ARG A 368      33.963  16.558  58.845  1.00 43.32    -0.271    8.17  -17.40
ATOM   1907  CB  ARG A 368      31.309  17.652  60.289  1.00 43.01     0.034   12.77    4.00
ATOM   1908  CG  ARG A 368      30.469  18.868  60.627  1.00 46.92     0.027   12.77    4.00
ATOM   1909  CD  ARG A 368      30.023  18.814  62.081  1.00 50.17     0.116   12.77    4.00
ATOM   1910  NE  ARG A 368      29.222  17.621  62.348  1.00 53.52    -0.212    9.00  -24.67
ATOM   1911  HE  ARG A 368      29.050  16.980  61.573  1.00  0.00     0.178    0.00    0.00
ATOM   1912  CZ  ARG A 368      28.703  17.315  63.531  1.00 54.12     0.666    6.95    4.00
ATOM   1913  NH1 ARG A 368      28.901  18.117  64.570  1.00 55.63    -0.235    9.00  -24.67
ATOM   1914 1HH1 ARG A 368      29.455  18.966  64.459  1.00  0.00     0.174    0.00    0.00
ATOM   1915 2HH1 ARG A 368      28.502  17.882  65.479  1.00  0.00     0.174    0.00    0.00
ATOM   1916  NH2 ARG A 368      27.983  16.210  63.676  1.00 55.17    -0.235    9.00  -24.67
ATOM   1917 1HH2 ARG A 368      27.831  15.594  62.878  1.00  0.00     0.174    0.00    0.00
ATOM   1918 2HH2 ARG A 368      27.584  15.975  64.585  1.00  0.00     0.174    0.00    0.00
ATOM   1919  N   CYS A 369      32.187  15.234  58.440  1.00 44.44    -0.337    9.00  -17.40
ATOM   1920  HN  CYS A 369      31.177  15.191  58.302  1.00  0.00     0.164    0.00    0.00
ATOM   1921  CA  CYS A 369      32.964  14.011  58.333  1.00 46.85     0.171    9.40    4.00
ATOM   1922  C   CYS A 369      33.501  13.644  56.949  1.00 46.74     0.252    9.82    4.00
ATOM   1923  O   CYS A 369      34.641  13.198  56.828  1.00 46.26    -0.271    8.17  -17.40
ATOM   1924  CB  CYS A 369      32.128  12.848  58.881  1.00 48.76     0.100   12.77    4.00
ATOM   1925  SG  CYS A 369      32.925  11.238  58.816  1.00 56.08    -0.080   19.93   -6.40
ATOM   1926  N   ARG A 370      32.700  13.841  55.905  1.00 47.07    -0.337    9.00  -17.40
ATOM   1927  HN  ARG A 370      31.782  14.264  56.045  1.00  0.00     0.164    0.00    0.00
ATOM   1928  CA  ARG A 370      33.123  13.457  54.558  1.00 47.21     0.159    9.40    4.00
ATOM   1929  C   ARG A 370      33.451  14.563  53.559  1.00 47.24     0.251    9.82    4.00
ATOM   1930  O   ARG A 370      34.058  14.292  52.520  1.00 46.93    -0.271    8.17  -17.40
ATOM   1931  CB  ARG A 370      32.068  12.533  53.940  1.00 47.76     0.034   12.77    4.00
ATOM   1932  CG  ARG A 370      31.827  11.248  54.719  1.00 49.65     0.027   12.77    4.00
ATOM   1933  CD  ARG A 370      33.034  10.323  54.660  1.00 51.30     0.116   12.77    4.00
ATOM   1934  NE  ARG A 370      32.881   9.160  55.532  1.00 52.96    -0.212    9.00  -24.67
ATOM   1935  HE  ARG A 370      33.564   9.034  56.279  1.00  0.00     0.178    0.00    0.00
ATOM   1936  CZ  ARG A 370      31.913   8.254  55.420  1.00 53.67     0.666    6.95    4.00
ATOM   1937  NH1 ARG A 370      30.999   8.367  54.465  1.00 54.23    -0.235    9.00  -24.67
ATOM   1938 1HH1 ARG A 370      31.042   9.150  53.813  1.00  0.00     0.174    0.00    0.00
ATOM   1939 2HH1 ARG A 370      30.257   7.672  54.379  1.00  0.00     0.174    0.00    0.00
ATOM   1940  NH2 ARG A 370      31.857   7.236  56.268  1.00 54.08    -0.235    9.00  -24.67
ATOM   1941 1HH2 ARG A 370      32.560   7.149  57.002  1.00  0.00     0.174    0.00    0.00
ATOM   1942 2HH2 ARG A 370      31.115   6.541  56.182  1.00  0.00     0.174    0.00    0.00
ATOM   1943  N   HIS A 371      33.059  15.799  53.845  1.00 46.83    -0.337    9.00  -17.40
ATOM   1944  HN  HIS A 371      32.564  15.991  54.716  1.00  0.00     0.164    0.00    0.00
ATOM   1945  CA  HIS A 371      33.340  16.879  52.908  1.00 47.01     0.166    9.40    4.00
ATOM   1946  C   HIS A 371      34.670  17.554  53.217  1.00 47.99     0.254    9.82    4.00
ATOM   1947  O   HIS A 371      34.809  18.227  54.237  1.00 46.99    -0.270    8.17  -17.40
ATOM   1948  CB  HIS A 371      32.225  17.924  52.927  1.00 45.11     0.077   12.77    4.00
ATOM   1949  CG  HIS A 371      32.126  18.713  51.659  1.00 44.21     0.054    7.26    0.60
ATOM   1950  ND1 HIS A 371      31.086  18.559  50.768  1.00 43.28    -0.340    9.25  -17.40
ATOM   1951  HD1 HIS A 371      30.289  17.935  50.894  1.00  0.00     0.167    0.00    0.00
ATOM   1952  CD2 HIS A 371      32.959  19.629  51.111  1.00 43.81     0.086   10.80    0.60
ATOM   1953  CE1 HIS A 371      31.282  19.346  49.725  1.00 43.79     0.151   10.80    0.60
ATOM   1954  NE2 HIS A 371      32.412  20.005  49.907  1.00 43.86    -0.336    9.25  -17.40
ATOM   1955  HE2 HIS A 371      32.814  20.683  49.259  1.00  0.00     0.168    0.00    0.00
ATOM   1956  N   PRO A 372      35.665  17.383  52.331  1.00 49.67    -0.312    9.00  -17.40
ATOM   1957  CA  PRO A 372      36.998  17.972  52.497  1.00 51.25     0.163    9.40    4.00
ATOM   1958  C   PRO A 372      37.027  19.480  52.256  1.00 52.68     0.254    9.82    4.00
ATOM   1959  O   PRO A 372      36.223  20.013  51.489  1.00 52.39    -0.270    8.17  -17.40
ATOM   1960  CB  PRO A 372      37.833  17.208  51.476  1.00 51.31     0.034   12.77    4.00
ATOM   1961  CG  PRO A 372      36.853  16.991  50.366  1.00 51.05     0.027   12.77    4.00
ATOM   1962  CD  PRO A 372      35.613  16.549  51.115  1.00 50.21     0.105   12.77    4.00
ATOM   1963  N   PRO A 373      37.961  20.187  52.914  1.00 54.03    -0.312    9.00  -17.40
ATOM   1964  CA  PRO A 373      38.107  21.640  52.777  1.00 55.28     0.163    9.40    4.00
ATOM   1965  C   PRO A 373      38.693  22.028  51.420  1.00 56.14     0.254    9.82    4.00
ATOM   1966  O   PRO A 373      39.284  21.197  50.731  1.00 56.44    -0.270    8.17  -17.40
ATOM   1967  CB  PRO A 373      39.036  21.998  53.932  1.00 55.37     0.034   12.77    4.00
ATOM   1968  CG  PRO A 373      39.925  20.793  54.011  1.00 55.24     0.027   12.77    4.00
ATOM   1969  CD  PRO A 373      38.934  19.653  53.885  1.00 54.59     0.105   12.77    4.00
ATOM   1970  N   PRO A 374      38.535  23.299  51.017  1.00 56.81    -0.305    9.00  -17.40
ATOM   1971  CA  PRO A 374      37.848  24.368  51.750  1.00 57.49     0.157    9.40    4.00
ATOM   1972  C   PRO A 374      36.324  24.301  51.617  1.00 57.83     0.238    9.82    4.00
ATOM   1973  O   PRO A 374      35.642  24.299  52.664  1.00 58.58    -0.278    8.17  -17.40
ATOM   1974  CB  PRO A 374      38.431  25.631  51.127  1.00 57.24     0.041   12.77    4.00
ATOM   1975  CG  PRO A 374      38.601  25.226  49.698  1.00 57.37     0.035   12.77    4.00
ATOM   1976  CD  PRO A 374      39.194  23.834  49.811  1.00 57.05     0.113   12.77    4.00
ATOM   1977  N   LEU A 378      30.279  26.156  57.018  1.00 49.88    -0.063    9.00  -17.40
ATOM   1978  HN1 LEU A 378      30.850  26.581  57.749  1.00  0.00     0.271    0.00    0.00
ATOM   1979  HN2 LEU A 378      30.802  25.489  56.450  1.00  0.00     0.271    0.00    0.00
ATOM   1980  HN3 LEU A 378      29.585  25.508  57.391  1.00  0.00     0.271    0.00    0.00
ATOM   1981  CA  LEU A 378      29.679  27.221  56.220  1.00 45.66     0.250    9.40    4.00
ATOM   1982  C   LEU A 378      28.825  26.586  55.127  1.00 41.60     0.254    9.82    4.00
ATOM   1983  O   LEU A 378      27.802  27.138  54.723  1.00 38.14    -0.276    8.17  -17.40
ATOM   1984  CB  LEU A 378      30.769  28.092  55.590  1.00 53.84     0.035   12.77    4.00
ATOM   1985  CG  LEU A 378      30.382  29.273  54.702  1.00 57.56    -0.003    9.40    4.00
ATOM   1986  CD1 LEU A 378      29.709  30.349  55.545  1.00 59.64    -0.005   16.15    4.00
ATOM   1987  CD2 LEU A 378      31.634  29.822  54.017  1.00 59.59    -0.005   16.15    4.00
ATOM   1988  N   LEU A 379      29.370  25.200  54.660  1.00 35.28    -0.338    9.00  -17.40
ATOM   1989  HN  LEU A 379      30.211  24.759  55.033  1.00  0.00     0.164    0.00    0.00
ATOM   1990  CA  LEU A 379      28.529  24.615  53.626  1.00 33.21     0.159    9.40    4.00
ATOM   1991  C   LEU A 379      27.095  24.355  54.080  1.00 32.24     0.251    9.82    4.00
ATOM   1992  O   LEU A 379      26.157  24.594  53.325  1.00 31.09    -0.271    8.17  -17.40
ATOM   1993  CB  LEU A 379      29.151  23.309  53.121  1.00 33.21     0.032   12.77    4.00
ATOM   1994  CG  LEU A 379      28.379  22.603  52.003  1.00 31.83     0.002    9.40    4.00
ATOM   1995  CD1 LEU A 379      28.301  23.508  50.783  1.00 33.04     0.000   16.15    4.00
ATOM   1996  CD2 LEU A 379      29.066  21.292  51.651  1.00 32.12     0.000   16.15    4.00
ATOM   1997  N   TYR A 380      26.917  23.869  55.304  1.00 31.72    -0.337    9.00  -17.40
ATOM   1998  HN  TYR A 380      27.723  23.692  55.903  1.00  0.00     0.164    0.00    0.00
ATOM   1999  CA  TYR A 380      25.572  23.588  55.792  1.00 32.34     0.164    9.40    4.00
ATOM   2000  C   TYR A 380      24.717  24.852  55.780  1.00 32.63     0.251    9.82    4.00
ATOM   2001  O   TYR A 380      23.562  24.833  55.339  1.00 31.56    -0.271    8.17  -17.40
ATOM   2002  CB  TYR A 380      25.611  23.008  57.208  1.00 33.03     0.058   12.77    4.00
ATOM   2003  CG  TYR A 380      24.239  22.659  57.743  1.00 34.66    -0.020    7.26    0.60
ATOM   2004  CD1 TYR A 380      23.486  21.635  57.169  1.00 35.98    -0.002   10.80    0.60
ATOM   2005  CD2 TYR A 380      23.680  23.373  58.800  1.00 35.42    -0.002   10.80    0.60
ATOM   2006  CE1 TYR A 380      22.209  21.333  57.636  1.00 36.98     0.024   10.80    0.60
ATOM   2007  CE2 TYR A 380      22.410  23.080  59.274  1.00 36.43     0.024   10.80    0.60
ATOM   2008  CZ  TYR A 380      21.679  22.060  58.688  1.00 37.93     0.089    7.26    0.60
ATOM   2009  OH  TYR A 380      20.420  21.770  59.154  1.00 38.77    -0.359   10.94  -17.40
ATOM   2010  HH  TYR A 380      20.056  22.269  59.876  1.00  0.00     0.218    0.00    0.00
ATOM   2011  N   ALA A 381      25.288  25.950  56.266  1.00 32.03    -0.338    9.00  -17.40
ATOM   2012  HN  ALA A 381      26.243  25.901  56.620  1.00  0.00     0.164    0.00    0.00
ATOM   2013  CA  ALA A 381      24.578  27.223  56.304  1.00 32.04     0.159    9.40    4.00
ATOM   2014  C   ALA A 381      24.190  27.683  54.902  1.00 31.59     0.251    9.82    4.00
ATOM   2015  O   ALA A 381      23.084  28.187  54.693  1.00 32.20    -0.271    8.17  -17.40
ATOM   2016  CB  ALA A 381      25.443  28.287  56.981  1.00 32.84     0.034   16.15    4.00
ATOM   2017  N   LYS A 382      25.101  27.515  53.948  1.00 30.09    -0.338    9.00  -17.40
ATOM   2018  HN  LYS A 382      25.999  27.095  54.187  1.00  0.00     0.164    0.00    0.00
ATOM   2019  CA  LYS A 382      24.849  27.916  52.570  1.00 30.96     0.159    9.40    4.00
ATOM   2020  C   LYS A 382      23.739  27.083  51.943  1.00 30.08     0.251    9.82    4.00
ATOM   2021  O   LYS A 382      22.989  27.575  51.101  1.00 30.60    -0.271    8.17  -17.40
ATOM   2022  CB  LYS A 382      26.121  27.781  51.731  1.00 31.98     0.032   12.77    4.00
ATOM   2023  CG  LYS A 382      27.223  28.757  52.109  1.00 34.76     0.004   12.77    4.00
ATOM   2024  CD  LYS A 382      28.458  28.545  51.254  1.00 38.05     0.032   12.77    4.00
ATOM   2025  CE  LYS A 382      29.559  29.526  51.615  1.00 39.31     0.206   12.77    4.00
ATOM   2026  NZ  LYS A 382      30.806  29.245  50.845  1.00 41.47    -0.064   13.25  -39.20
ATOM   2027  HZ1 LYS A 382      31.546  29.904  51.088  1.00  0.00     0.275    0.00    0.00
ATOM   2028  HZ2 LYS A 382      30.631  29.231  49.840  1.00  0.00     0.275    0.00    0.00
ATOM   2029  HZ3 LYS A 382      31.111  28.279  50.964  1.00  0.00     0.275    0.00    0.00
ATOM   2030  N   MET A 383      23.648  25.819  52.345  1.00 29.65    -0.337    9.00  -17.40
ATOM   2031  HN  MET A 383      24.311  25.467  53.036  1.00  0.00     0.164    0.00    0.00
ATOM   2032  CA  MET A 383      22.621  24.923  51.821  1.00 29.41     0.160    9.40    4.00
ATOM   2033  C   MET A 383      21.253  25.286  52.389  1.00 29.82     0.251    9.82    4.00
ATOM   2034  O   MET A 383      20.250  25.271  51.677  1.00 29.12    -0.271    8.17  -17.40
ATOM   2035  CB  MET A 383      22.958  23.468  52.165  1.00 28.17     0.043   12.77    4.00
ATOM   2036  CG  MET A 383      24.130  22.908  51.381  1.00 28.12     0.060   12.77    4.00
ATOM   2037  SD  MET A 383      24.510  21.186  51.776  1.00 28.48    -0.139   16.39   -6.40
ATOM   2038  CE  MET A 383      23.099  20.338  51.048  1.00 28.89     0.069   16.15    4.00
ATOM   2039  N   ILE A 384      21.215  25.612  53.676  1.00 30.76    -0.338    9.00  -17.40
ATOM   2040  HN  ILE A 384      22.076  25.603  54.222  1.00  0.00     0.164    0.00    0.00
ATOM   2041  CA  ILE A 384      19.960  25.983  54.319  1.00 32.84     0.159    9.40    4.00
ATOM   2042  C   ILE A 384      19.422  27.271  53.701  1.00 32.96     0.251    9.82    4.00
ATOM   2043  O   ILE A 384      18.208  27.458  53.594  1.00 32.83    -0.271    8.17  -17.40
ATOM   2044  CB  ILE A 384      20.149  26.186  55.842  1.00 34.53     0.029    9.40    4.00
ATOM   2045  CG1 ILE A 384      20.651  24.889  56.482  1.00 36.66     0.002   12.77    4.00
ATOM   2046  CG2 ILE A 384      18.834  26.610  56.482  1.00 36.24     0.002   16.15    4.00
ATOM   2047  CD1 ILE A 384      19.744  23.691  56.257  1.00 37.66     0.000   16.15    4.00
ATOM   2048  N   GLN A 385      20.328  28.153  53.287  1.00 32.82    -0.338    9.00  -17.40
ATOM   2049  HN  GLN A 385      21.319  27.944  53.404  1.00  0.00     0.164    0.00    0.00
ATOM   2050  CA  GLN A 385      19.931  29.412  52.669  1.00 33.03     0.160    9.40    4.00
ATOM   2051  C   GLN A 385      19.288  29.174  51.303  1.00 32.26     0.251    9.82    4.00
ATOM   2052  O   GLN A 385      18.382  29.905  50.901  1.00 30.38    -0.271    8.17  -17.40
ATOM   2053  CB  GLN A 385      21.136  30.342  52.515  1.00 35.19     0.042   12.77    4.00
ATOM   2054  CG  GLN A 385      20.839  31.588  51.692  1.00 39.54     0.090   12.77    4.00
ATOM   2055  CD  GLN A 385      19.705  32.421  52.270  1.00 41.95     0.227    9.82    4.00
ATOM   2056  OE1 GLN A 385      19.024  33.151  51.545  1.00 44.07    -0.273    8.17  -17.40
ATOM   2057  NE2 GLN A 385      19.504  32.324  53.579  1.00 42.90    -0.369   13.25  -17.40
ATOM   2058 1HE2 GLN A 385      18.744  32.883  53.967  1.00  0.00     0.159    0.00    0.00
ATOM   2059 2HE2 GLN A 385      20.067  31.721  54.178  1.00  0.00     0.159    0.00    0.00
ATOM   2060  N   LYS A 386      19.756  28.152  50.591  1.00 30.96    -0.338    9.00  -17.40
ATOM   2061  HN  LYS A 386      20.514  27.581  50.965  1.00  0.00     0.164    0.00    0.00
ATOM   2062  CA  LYS A 386      19.197  27.840  49.282  1.00 30.88     0.159    9.40    4.00
ATOM   2063  C   LYS A 386      17.748  27.415  49.447  1.00 29.98     0.251    9.82    4.00
ATOM   2064  O   LYS A 386      16.927  27.635  48.558  1.00 29.72    -0.271    8.17  -17.40
ATOM   2065  CB  LYS A 386      19.985  26.719  48.601  1.00 32.29     0.032   12.77    4.00
ATOM   2066  CG  LYS A 386      21.430  27.064  48.310  1.00 35.09     0.004   12.77    4.00
ATOM   2067  CD  LYS A 386      21.539  28.305  47.453  1.00 36.92     0.032   12.77    4.00
ATOM   2068  CE  LYS A 386      22.997  28.643  47.170  1.00 39.17     0.206   12.77    4.00
ATOM   2069  NZ  LYS A 386      23.133  30.008  46.589  1.00 40.63    -0.064   13.25  -39.20
ATOM   2070  HZ1 LYS A 386      24.109  30.234  46.399  1.00  0.00     0.275    0.00    0.00
ATOM   2071  HZ2 LYS A 386      22.693  30.713  47.181  1.00  0.00     0.275    0.00    0.00
ATOM   2072  HZ3 LYS A 386      22.554  30.120  45.757  1.00  0.00     0.275    0.00    0.00
ATOM   2073  N   LEU A 387      17.433  26.804  50.583  1.00 29.25    -0.338    9.00  -17.40
ATOM   2074  HN  LEU A 387      18.154  26.635  51.285  1.00  0.00     0.164    0.00    0.00
ATOM   2075  CA  LEU A 387      16.064  26.373  50.833  1.00 29.50     0.159    9.40    4.00
ATOM   2076  C   LEU A 387      15.172  27.604  50.982  1.00 29.30     0.251    9.82    4.00
ATOM   2077  O   LEU A 387      14.014  27.594  50.572  1.00 27.98    -0.271    8.17  -17.40
ATOM   2078  CB  LEU A 387      15.988  25.503  52.091  1.00 30.49     0.032   12.77    4.00
ATOM   2079  CG  LEU A 387      16.625  24.111  51.980  1.00 31.01     0.002    9.40    4.00
ATOM   2080  CD1 LEU A 387      16.443  23.363  53.289  1.00 33.01     0.000   16.15    4.00
ATOM   2081  CD2 LEU A 387      15.985  23.339  50.839  1.00 31.27     0.000   16.15    4.00
ATOM   2082  N   ALA A 388      15.714  28.667  51.566  1.00 28.72    -0.338    9.00  -17.40
ATOM   2083  HN  ALA A 388      16.676  28.620  51.901  1.00  0.00     0.164    0.00    0.00
ATOM   2084  CA  ALA A 388      14.952  29.903  51.735  1.00 29.54     0.159    9.40    4.00
ATOM   2085  C   ALA A 388      14.757  30.557  50.367  1.00 29.67     0.251    9.82    4.00
ATOM   2086  O   ALA A 388      13.696  31.121  50.082  1.00 29.63    -0.271    8.17  -17.40
ATOM   2087  CB  ALA A 388      15.687  30.856  52.679  1.00 30.01     0.034   16.15    4.00
ATOM   2088  N   ASP A 389      15.786  30.479  49.524  1.00 29.62    -0.337    9.00  -17.40
ATOM   2089  HN  ASP A 389      16.640  30.011  49.828  1.00  0.00     0.164    0.00    0.00
ATOM   2090  CA  ASP A 389      15.730  31.044  48.175  1.00 30.08     0.170    9.40    4.00
ATOM   2091  C   ASP A 389      14.625  30.360  47.378  1.00 29.78     0.251    9.82    4.00
ATOM   2092  O   ASP A 389      13.917  31.000  46.598  1.00 29.18    -0.271    8.17  -17.40
ATOM   2093  CB  ASP A 389      17.059  30.833  47.445  1.00 31.12     0.129   12.77    4.00
ATOM   2094  CG  ASP A 389      18.183  31.682  48.006  1.00 34.91     0.188    9.82    4.00
ATOM   2095  OD1 ASP A 389      19.352  31.423  47.643  1.00 36.63    -0.647    8.17  -18.95
ATOM   2096  OD2 ASP A 389      17.901  32.608  48.796  1.00 35.52    -0.647    8.17  -18.95
ATOM   2097  N   LEU A 390      14.496  29.052  47.572  1.00 27.64    -0.338    9.00  -17.40
ATOM   2098  HN  LEU A 390      15.126  28.585  48.225  1.00  0.00     0.164    0.00    0.00
ATOM   2099  CA  LEU A 390      13.482  28.262  46.881  1.00 28.50     0.159    9.40    4.00
ATOM   2100  C   LEU A 390      12.067  28.730  47.223  1.00 27.80     0.251    9.82    4.00
ATOM   2101  O   LEU A 390      11.187  28.740  46.360  1.00 26.98    -0.271    8.17  -17.40
ATOM   2102  CB  LEU A 390      13.646  26.786  47.252  1.00 28.87     0.032   12.77    4.00
ATOM   2103  CG  LEU A 390      14.130  25.761  46.221  1.00 31.08     0.002    9.40    4.00
ATOM   2104  CD1 LEU A 390      14.754  26.424  45.017  1.00 31.00     0.000   16.15    4.00
ATOM   2105  CD2 LEU A 390      15.101  24.810  46.902  1.00 31.75     0.000   16.15    4.00
ATOM   2106  N   ARG A 391      11.849  29.109  48.481  1.00 27.87    -0.338    9.00  -17.40
ATOM   2107  HN  ARG A 391      12.615  29.074  49.153  1.00  0.00     0.164    0.00    0.00
ATOM   2108  CA  ARG A 391      10.535  29.574  48.917  1.00 28.52     0.159    9.40    4.00
ATOM   2109  C   ARG A 391      10.132  30.808  48.125  1.00 28.78     0.251    9.82    4.00
ATOM   2110  O   ARG A 391       8.968  30.961  47.757  1.00 28.82    -0.271    8.17  -17.40
ATOM   2111  CB  ARG A 391      10.536  29.919  50.415  1.00 30.35     0.034   12.77    4.00
ATOM   2112  CG  ARG A 391      10.795  28.744  51.354  1.00 32.51     0.027   12.77    4.00
ATOM   2113  CD  ARG A 391       9.743  27.658  51.208  1.00 34.99     0.116   12.77    4.00
ATOM   2114  NE  ARG A 391       9.952  26.552  52.141  1.00 37.12    -0.212    9.00  -24.67
ATOM   2115  HE  ARG A 391      10.570  25.796  51.847  1.00  0.00     0.178    0.00    0.00
ATOM   2116  CZ  ARG A 391       9.395  26.460  53.346  1.00 37.91     0.666    6.95    4.00
ATOM   2117  NH1 ARG A 391       8.580  27.411  53.783  1.00 38.94    -0.235    9.00  -24.67
ATOM   2118 1HH1 ARG A 391       8.153  27.340  54.707  1.00  0.00     0.174    0.00    0.00
ATOM   2119 2HH1 ARG A 391       8.387  28.220  53.192  1.00  0.00     0.174    0.00    0.00
ATOM   2120  NH2 ARG A 391       9.646  25.408  54.115  1.00 37.42    -0.235    9.00  -24.67
ATOM   2121 1HH2 ARG A 391       9.219  25.337  55.039  1.00  0.00     0.174    0.00    0.00
ATOM   2122 2HH2 ARG A 391      10.273  24.677  53.779  1.00  0.00     0.174    0.00    0.00
ATOM   2123  N   SER A 392      11.094  31.690  47.865  1.00 28.76    -0.336    9.00  -17.40
ATOM   2124  HN  SER A 392      12.042  31.512  48.195  1.00  0.00     0.164    0.00    0.00
ATOM   2125  CA  SER A 392      10.811  32.908  47.114  1.00 29.36     0.189    9.40    4.00
ATOM   2126  C   SER A 392      10.483  32.588  45.664  1.00 28.02     0.253    9.82    4.00
ATOM   2127  O   SER A 392       9.577  33.178  45.082  1.00 28.38    -0.270    8.17  -17.40
ATOM   2128  CB  SER A 392      11.997  33.866  47.185  1.00 31.21     0.169   12.77    4.00
ATOM   2129  OG  SER A 392      12.192  34.305  48.518  1.00 37.19    -0.380   11.04  -17.40
ATOM   2130  HG  SER A 392      12.930  34.901  48.562  1.00  0.00     0.211    0.00    0.00
ATOM   2131  N   LEU A 393      11.219  31.648  45.081  1.00 26.23    -0.337    9.00  -17.40
ATOM   2132  HN  LEU A 393      11.967  31.197  45.607  1.00  0.00     0.164    0.00    0.00
ATOM   2133  CA  LEU A 393      10.972  31.253  43.700  1.00 26.10     0.159    9.40    4.00
ATOM   2134  C   LEU A 393       9.614  30.567  43.586  1.00 25.57     0.251    9.82    4.00
ATOM   2135  O   LEU A 393       8.919  30.705  42.576  1.00 26.87    -0.271    8.17  -17.40
ATOM   2136  CB  LEU A 393      12.081  30.309  43.216  1.00 26.02     0.032   12.77    4.00
ATOM   2137  CG  LEU A 393      13.450  30.968  43.030  1.00 26.66     0.002    9.40    4.00
ATOM   2138  CD1 LEU A 393      14.536  29.905  42.878  1.00 28.52     0.000   16.15    4.00
ATOM   2139  CD2 LEU A 393      13.400  31.869  41.808  1.00 29.45     0.000   16.15    4.00
ATOM   2140  N   ASN A 394       9.242  29.825  44.625  1.00 24.50    -0.337    9.00  -17.40
ATOM   2141  HN  ASN A 394       9.870  29.745  45.425  1.00  0.00     0.164    0.00    0.00
ATOM   2142  CA  ASN A 394       7.964  29.122  44.656  1.00 26.07     0.169    9.40    4.00
ATOM   2143  C   ASN A 394       6.855  30.167  44.570  1.00 27.28     0.251    9.82    4.00
ATOM   2144  O   ASN A 394       5.929  30.055  43.764  1.00 26.29    -0.271    8.17  -17.40
ATOM   2145  CB  ASN A 394       7.827  28.347  45.967  1.00 26.75     0.119   12.77    4.00
ATOM   2146  CG  ASN A 394       6.646  27.397  45.968  1.00 28.26     0.230    9.82    4.00
ATOM   2147  OD1 ASN A 394       5.660  27.604  45.263  1.00 28.24    -0.273    8.17  -17.40
ATOM   2148  ND2 ASN A 394       6.736  26.352  46.779  1.00 28.79    -0.369   13.25  -17.40
ATOM   2149 1HD2 ASN A 394       7.554  26.180  47.364  1.00  0.00     0.159    0.00    0.00
ATOM   2150 2HD2 ASN A 394       5.941  25.713  46.780  1.00  0.00     0.159    0.00    0.00
ATOM   2151  N   GLU A 395       6.966  31.188  45.413  1.00 28.62    -0.337    9.00  -17.40
ATOM   2152  HN  GLU A 395       7.765  31.219  46.047  1.00  0.00     0.164    0.00    0.00
ATOM   2153  CA  GLU A 395       5.986  32.266  45.464  1.00 30.55     0.160    9.40    4.00
ATOM   2154  C   GLU A 395       5.815  32.976  44.130  1.00 29.66     0.251    9.82    4.00
ATOM   2155  O   GLU A 395       4.691  33.213  43.684  1.00 29.50    -0.271    8.17  -17.40
ATOM   2156  CB  GLU A 395       6.385  33.280  46.536  1.00 33.44     0.043   12.77    4.00
ATOM   2157  CG  GLU A 395       6.277  32.744  47.954  1.00 40.01     0.100   12.77    4.00
ATOM   2158  CD  GLU A 395       4.838  32.481  48.366  1.00 44.38     0.185    9.82    4.00
ATOM   2159  OE1 GLU A 395       4.618  32.045  49.518  1.00 46.89    -0.647    8.17  -18.95
ATOM   2160  OE2 GLU A 395       3.924  32.713  47.540  1.00 46.99    -0.647    8.17  -18.95
ATOM   2161  N   GLU A 396       6.929  33.324  43.496  1.00 29.08    -0.338    9.00  -17.40
ATOM   2162  HN  GLU A 396       7.835  33.106  43.911  1.00  0.00     0.164    0.00    0.00
ATOM   2163  CA  GLU A 396       6.871  34.013  42.217  1.00 28.78     0.160    9.40    4.00
ATOM   2164  C   GLU A 396       6.280  33.102  41.148  1.00 28.20     0.251    9.82    4.00
ATOM   2165  O   GLU A 396       5.486  33.545  40.317  1.00 27.96    -0.271    8.17  -17.40
ATOM   2166  CB  GLU A 396       8.265  34.490  41.791  1.00 30.45     0.043   12.77    4.00
ATOM   2167  CG  GLU A 396       8.276  35.254  40.465  1.00 30.29     0.100   12.77    4.00
ATOM   2168  CD  GLU A 396       7.502  36.568  40.525  1.00 33.32     0.185    9.82    4.00
ATOM   2169  OE1 GLU A 396       7.098  37.068  39.452  1.00 32.46    -0.647    8.17  -18.95
ATOM   2170  OE2 GLU A 396       7.307  37.108  41.639  1.00 32.27    -0.647    8.17  -18.95
ATOM   2171  N   HIS A 397       6.651  31.826  41.162  1.00 26.94    -0.337    9.00  -17.40
ATOM   2172  HN  HIS A 397       7.309  31.487  41.863  1.00  0.00     0.164    0.00    0.00
ATOM   2173  CA  HIS A 397       6.104  30.919  40.162  1.00 27.05     0.165    9.40    4.00
ATOM   2174  C   HIS A 397       4.583  30.835  40.295  1.00 27.50     0.251    9.82    4.00
ATOM   2175  O   HIS A 397       3.866  30.834  39.294  1.00 27.05    -0.271    8.17  -17.40
ATOM   2176  CB  HIS A 397       6.718  29.519  40.282  1.00 26.64     0.077   12.77    4.00
ATOM   2177  CG  HIS A 397       6.058  28.507  39.400  1.00 26.04     0.054    7.26    0.60
ATOM   2178  ND1 HIS A 397       4.999  27.731  39.822  1.00 27.22    -0.340    9.25  -17.40
ATOM   2179  HD1 HIS A 397       4.627  27.707  40.771  1.00  0.00     0.167    0.00    0.00
ATOM   2180  CD2 HIS A 397       6.227  28.228  38.086  1.00 26.36     0.086   10.80    0.60
ATOM   2181  CE1 HIS A 397       4.542  27.024  38.805  1.00 26.59     0.151   10.80    0.60
ATOM   2182  NE2 HIS A 397       5.268  27.308  37.740  1.00 26.30    -0.336    9.25  -17.40
ATOM   2183  HE2 HIS A 397       5.138  26.909  36.810  1.00  0.00     0.168    0.00    0.00
ATOM   2184  N   SER A 398       4.094  30.785  41.529  1.00 28.04    -0.336    9.00  -17.40
ATOM   2185  HN  SER A 398       4.736  30.809  42.322  1.00  0.00     0.164    0.00    0.00
ATOM   2186  CA  SER A 398       2.657  30.696  41.775  1.00 29.62     0.189    9.40    4.00
ATOM   2187  C   SER A 398       1.921  31.901  41.195  1.00 29.87     0.253    9.82    4.00
ATOM   2188  O   SER A 398       0.862  31.761  40.579  1.00 28.32    -0.270    8.17  -17.40
ATOM   2189  CB  SER A 398       2.389  30.604  43.279  1.00 31.44     0.169   12.77    4.00
ATOM   2190  OG  SER A 398       1.000  30.483  43.534  1.00 38.72    -0.380   11.04  -17.40
ATOM   2191  HG  SER A 398       0.834  30.426  44.468  1.00  0.00     0.211    0.00    0.00
ATOM   2192  N   LYS A 399       2.485  33.085  41.397  1.00 30.06    -0.337    9.00  -17.40
ATOM   2193  HN  LYS A 399       3.358  33.139  41.921  1.00  0.00     0.164    0.00    0.00
ATOM   2194  CA  LYS A 399       1.882  34.313  40.885  1.00 31.61     0.159    9.40    4.00
ATOM   2195  C   LYS A 399       1.807  34.283  39.363  1.00 30.91     0.251    9.82    4.00
ATOM   2196  O   LYS A 399       0.790  34.651  38.771  1.00 30.21    -0.271    8.17  -17.40
ATOM   2197  CB  LYS A 399       2.698  35.527  41.336  1.00 33.79     0.032   12.77    4.00
ATOM   2198  CG  LYS A 399       2.754  35.693  42.842  1.00 38.63     0.004   12.77    4.00
ATOM   2199  CD  LYS A 399       3.521  36.946  43.236  1.00 41.48     0.032   12.77    4.00
ATOM   2200  CE  LYS A 399       3.571  37.101  44.750  1.00 43.57     0.206   12.77    4.00
ATOM   2201  NZ  LYS A 399       4.340  38.313  45.155  1.00 44.90    -0.064   13.25  -39.20
ATOM   2202  HZ1 LYS A 399       4.373  38.417  46.169  1.00  0.00     0.275    0.00    0.00
ATOM   2203  HZ2 LYS A 399       3.974  39.153  44.707  1.00  0.00     0.275    0.00    0.00
ATOM   2204  HZ3 LYS A 399       5.276  38.312  44.750  1.00  0.00     0.275    0.00    0.00
ATOM   2205  N   GLN A 400       2.886  33.834  38.731  1.00 29.20    -0.338    9.00  -17.40
ATOM   2206  HN  GLN A 400       3.696  33.530  39.271  1.00  0.00     0.164    0.00    0.00
ATOM   2207  CA  GLN A 400       2.926  33.770  37.278  1.00 28.78     0.160    9.40    4.00
ATOM   2208  C   GLN A 400       2.052  32.660  36.702  1.00 27.95     0.251    9.82    4.00
ATOM   2209  O   GLN A 400       1.524  32.789  35.595  1.00 27.64    -0.271    8.17  -17.40
ATOM   2210  CB  GLN A 400       4.374  33.637  36.802  1.00 28.49     0.042   12.77    4.00
ATOM   2211  CG  GLN A 400       5.147  34.942  36.964  1.00 30.64     0.090   12.77    4.00
ATOM   2212  CD  GLN A 400       6.483  34.940  36.256  1.00 31.34     0.227    9.82    4.00
ATOM   2213  OE1 GLN A 400       6.673  34.235  35.265  1.00 33.90    -0.273    8.17  -17.40
ATOM   2214  NE2 GLN A 400       7.414  35.751  36.749  1.00 31.02    -0.369   13.25  -17.40
ATOM   2215 1HE2 GLN A 400       7.257  36.335  37.570  1.00  0.00     0.159    0.00    0.00
ATOM   2216 2HE2 GLN A 400       8.315  35.750  36.271  1.00  0.00     0.159    0.00    0.00
ATOM   2217  N   TYR A 401       1.894  31.571  37.446  1.00 26.56    -0.337    9.00  -17.40
ATOM   2218  HN  TYR A 401       2.366  31.499  38.348  1.00  0.00     0.164    0.00    0.00
ATOM   2219  CA  TYR A 401       1.051  30.481  36.980  1.00 27.31     0.164    9.40    4.00
ATOM   2220  C   TYR A 401      -0.382  30.998  36.941  1.00 27.98     0.251    9.82    4.00
ATOM   2221  O   TYR A 401      -1.147  30.686  36.024  1.00 27.25    -0.271    8.17  -17.40
ATOM   2222  CB  TYR A 401       1.127  29.285  37.931  1.00 27.75     0.058   12.77    4.00
ATOM   2223  CG  TYR A 401       0.229  28.147  37.516  1.00 27.44    -0.020    7.26    0.60
ATOM   2224  CD1 TYR A 401       0.600  27.281  36.489  1.00 28.38    -0.002   10.80    0.60
ATOM   2225  CD2 TYR A 401      -1.013  27.960  38.119  1.00 29.26    -0.002   10.80    0.60
ATOM   2226  CE1 TYR A 401      -0.242  26.260  36.068  1.00 28.43     0.024   10.80    0.60
ATOM   2227  CE2 TYR A 401      -1.868  26.938  37.703  1.00 29.62     0.024   10.80    0.60
ATOM   2228  CZ  TYR A 401      -1.475  26.094  36.677  1.00 29.95     0.089    7.26    0.60
ATOM   2229  OH  TYR A 401      -2.319  25.089  36.252  1.00 30.37    -0.359   10.94  -17.40
ATOM   2230  HH  TYR A 401      -3.165  24.975  36.670  1.00  0.00     0.218    0.00    0.00
ATOM   2231  N   ARG A 402      -0.742  31.790  37.948  1.00 29.27    -0.338    9.00  -17.40
ATOM   2232  HN  ARG A 402      -0.067  32.003  38.683  1.00  0.00     0.164    0.00    0.00
ATOM   2233  CA  ARG A 402      -2.083  32.360  38.021  1.00 32.16     0.159    9.40    4.00
ATOM   2234  C   ARG A 402      -2.386  33.173  36.769  1.00 32.00     0.251    9.82    4.00
ATOM   2235  O   ARG A 402      -3.434  32.998  36.150  1.00 31.31    -0.271    8.17  -17.40
ATOM   2236  CB  ARG A 402      -2.220  33.251  39.256  1.00 36.10     0.034   12.77    4.00
ATOM   2237  CG  ARG A 402      -3.587  33.906  39.391  1.00 41.28     0.027   12.77    4.00
ATOM   2238  CD  ARG A 402      -3.710  34.730  40.669  1.00 45.66     0.116   12.77    4.00
ATOM   2239  NE  ARG A 402      -3.552  33.916  41.873  1.00 49.74    -0.212    9.00  -24.67
ATOM   2240  HE  ARG A 402      -4.398  33.581  42.333  1.00  0.00     0.178    0.00    0.00
ATOM   2241  CZ  ARG A 402      -2.382  33.582  42.410  1.00 51.64     0.666    6.95    4.00
ATOM   2242  NH1 ARG A 402      -1.249  33.996  41.856  1.00 52.67    -0.235    9.00  -24.67
ATOM   2243 1HH1 ARG A 402      -1.279  34.578  41.019  1.00  0.00     0.174    0.00    0.00
ATOM   2244 2HH1 ARG A 402      -0.352  33.740  42.268  1.00  0.00     0.174    0.00    0.00
ATOM   2245  NH2 ARG A 402      -2.343  32.825  43.499  1.00 52.69    -0.235    9.00  -24.67
ATOM   2246 1HH2 ARG A 402      -3.214  32.507  43.925  1.00  0.00     0.174    0.00    0.00
ATOM   2247 2HH2 ARG A 402      -1.446  32.569  43.911  1.00  0.00     0.174    0.00    0.00
ATOM   2248  N   CYS A 403      -1.471  34.066  36.402  1.00 32.10    -0.337    9.00  -17.40
ATOM   2249  HN  CYS A 403      -0.628  34.175  36.966  1.00  0.00     0.164    0.00    0.00
ATOM   2250  CA  CYS A 403      -1.645  34.895  35.210  1.00 33.04     0.171    9.40    4.00
ATOM   2251  C   CYS A 403      -1.781  34.014  33.976  1.00 32.14     0.252    9.82    4.00
ATOM   2252  O   CYS A 403      -2.620  34.257  33.106  1.00 30.55    -0.271    8.17  -17.40
ATOM   2253  CB  CYS A 403      -0.450  35.838  35.030  1.00 35.60     0.100   12.77    4.00
ATOM   2254  SG  CYS A 403      -0.253  36.492  33.340  1.00 44.46    -0.080   19.93   -6.40
ATOM   2255  N   LEU A 404      -0.950  32.980  33.911  1.00 30.59    -0.337    9.00  -17.40
ATOM   2256  HN  LEU A 404      -0.286  32.825  34.669  1.00  0.00     0.164    0.00    0.00
ATOM   2257  CA  LEU A 404      -0.967  32.065  32.784  1.00 30.86     0.159    9.40    4.00
ATOM   2258  C   LEU A 404      -2.327  31.390  32.638  1.00 29.62     0.251    9.82    4.00
ATOM   2259  O   LEU A 404      -2.840  31.256  31.529  1.00 30.21    -0.271    8.17  -17.40
ATOM   2260  CB  LEU A 404       0.130  31.008  32.955  1.00 32.55     0.032   12.77    4.00
ATOM   2261  CG  LEU A 404       0.353  30.078  31.766  1.00 34.87     0.002    9.40    4.00
ATOM   2262  CD1 LEU A 404       0.840  30.895  30.580  1.00 36.26     0.000   16.15    4.00
ATOM   2263  CD2 LEU A 404       1.370  29.005  32.127  1.00 35.52     0.000   16.15    4.00
ATOM   2264  N   SER A 405      -2.918  30.987  33.760  1.00 29.30    -0.336    9.00  -17.40
ATOM   2265  HN  SER A 405      -2.455  31.156  34.653  1.00  0.00     0.164    0.00    0.00
ATOM   2266  CA  SER A 405      -4.212  30.309  33.749  1.00 29.83     0.189    9.40    4.00
ATOM   2267  C   SER A 405      -5.358  31.173  33.218  1.00 28.16     0.254    9.82    4.00
ATOM   2268  O   SER A 405      -6.423  30.651  32.885  1.00 28.54    -0.270    8.17  -17.40
ATOM   2269  CB  SER A 405      -4.563  29.802  35.153  1.00 31.58     0.169   12.77    4.00
ATOM   2270  OG  SER A 405      -4.841  30.873  36.040  1.00 34.11    -0.380   11.04  -17.40
ATOM   2271  HG  SER A 405      -5.058  30.559  36.910  1.00  0.00     0.211    0.00    0.00
ATOM   2272  N   PHE A 406      -5.147  32.484  33.145  1.00 25.99    -0.337    9.00  -17.40
ATOM   2273  HN  PHE A 406      -4.250  32.864  33.449  1.00  0.00     0.164    0.00    0.00
ATOM   2274  CA  PHE A 406      -6.179  33.396  32.636  1.00 26.56     0.164    9.40    4.00
ATOM   2275  C   PHE A 406      -6.263  33.340  31.112  1.00 26.23     0.251    9.82    4.00
ATOM   2276  O   PHE A 406      -7.256  33.778  30.518  1.00 25.59    -0.271    8.17  -17.40
ATOM   2277  CB  PHE A 406      -5.868  34.842  33.042  1.00 26.14     0.058   12.77    4.00
ATOM   2278  CG  PHE A 406      -6.058  35.128  34.503  1.00 28.26    -0.020    7.26    0.60
ATOM   2279  CD1 PHE A 406      -5.386  36.196  35.099  1.00 29.88    -0.004   10.80    0.60
ATOM   2280  CD2 PHE A 406      -6.920  34.361  35.278  1.00 29.84    -0.004   10.80    0.60
ATOM   2281  CE1 PHE A 406      -5.570  36.494  36.446  1.00 30.77    -0.000   10.80    0.60
ATOM   2282  CE2 PHE A 406      -7.112  34.651  36.632  1.00 31.26    -0.000   10.80    0.60
ATOM   2283  CZ  PHE A 406      -6.436  35.719  37.214  1.00 30.45     0.000   10.80    0.60
ATOM   2284  N   GLN A 407      -5.220  32.814  30.478  1.00 25.64    -0.337    9.00  -17.40
ATOM   2285  HN  GLN A 407      -4.433  32.452  31.016  1.00  0.00     0.164    0.00    0.00
ATOM   2286  CA  GLN A 407      -5.189  32.748  29.019  1.00 25.17     0.160    9.40    4.00
ATOM   2287  C   GLN A 407      -6.155  31.687  28.500  1.00 25.33     0.254    9.82    4.00
ATOM   2288  O   GLN A 407      -6.086  30.524  28.903  1.00 24.86    -0.270    8.17  -17.40
ATOM   2289  CB  GLN A 407      -3.765  32.448  28.527  1.00 25.99     0.042   12.77    4.00
ATOM   2290  CG  GLN A 407      -3.571  32.694  27.030  1.00 26.23     0.090   12.77    4.00
ATOM   2291  CD  GLN A 407      -3.718  34.165  26.651  1.00 26.81     0.227    9.82    4.00
ATOM   2292  OE1 GLN A 407      -4.087  34.494  25.520  1.00 28.94    -0.273    8.17  -17.40
ATOM   2293  NE2 GLN A 407      -3.414  35.052  27.590  1.00 21.63    -0.369   13.25  -17.40
ATOM   2294 1HE2 GLN A 407      -3.109  34.780  28.525  1.00  0.00     0.159    0.00    0.00
ATOM   2295 2HE2 GLN A 407      -3.512  36.035  27.337  1.00  0.00     0.159    0.00    0.00
ATOM   2296  N   PRO A 408      -7.083  32.079  27.608  1.00 25.83    -0.312    9.00  -17.40
ATOM   2297  CA  PRO A 408      -8.052  31.124  27.058  1.00 27.42     0.163    9.40    4.00
ATOM   2298  C   PRO A 408      -7.384  29.913  26.398  1.00 29.12     0.251    9.82    4.00
ATOM   2299  O   PRO A 408      -6.389  30.056  25.688  1.00 29.12    -0.271    8.17  -17.40
ATOM   2300  CB  PRO A 408      -8.835  31.967  26.054  1.00 25.96     0.034   12.77    4.00
ATOM   2301  CG  PRO A 408      -8.824  33.331  26.690  1.00 25.60     0.027   12.77    4.00
ATOM   2302  CD  PRO A 408      -7.376  33.449  27.142  1.00 26.30     0.105   12.77    4.00
ATOM   2303  N   GLU A 409      -7.941  28.731  26.646  1.00 31.66    -0.338    9.00  -17.40
ATOM   2304  HN  GLU A 409      -8.754  28.696  27.261  1.00  0.00     0.164    0.00    0.00
ATOM   2305  CA  GLU A 409      -7.441  27.479  26.078  1.00 34.64     0.160    9.40    4.00
ATOM   2306  C   GLU A 409      -6.104  27.014  26.661  1.00 34.56     0.251    9.82    4.00
ATOM   2307  O   GLU A 409      -5.480  26.100  26.122  1.00 34.24    -0.271    8.17  -17.40
ATOM   2308  CB  GLU A 409      -7.293  27.606  24.555  1.00 37.88     0.043   12.77    4.00
ATOM   2309  CG  GLU A 409      -8.511  28.167  23.823  1.00 43.65     0.100   12.77    4.00
ATOM   2310  CD  GLU A 409      -9.724  27.259  23.887  1.00 46.69     0.185    9.82    4.00
ATOM   2311  OE1 GLU A 409     -10.252  27.039  24.998  1.00 49.95    -0.647    8.17  -18.95
ATOM   2312  OE2 GLU A 409     -10.153  26.766  22.821  1.00 49.48    -0.647    8.17  -18.95
ATOM   2313  N   CYS A 410      -5.671  27.628  27.759  1.00 33.81    -0.337    9.00  -17.40
ATOM   2314  HN  CYS A 410      -6.239  28.366  28.175  1.00  0.00     0.164    0.00    0.00
ATOM   2315  CA  CYS A 410      -4.399  27.267  28.382  1.00 35.08     0.171    9.40    4.00
ATOM   2316  C   CYS A 410      -4.396  25.871  29.002  1.00 34.78     0.252    9.82    4.00
ATOM   2317  O   CYS A 410      -3.390  25.164  28.943  1.00 34.24    -0.271    8.17  -17.40
ATOM   2318  CB  CYS A 410      -4.027  28.299  29.455  1.00 36.13     0.100   12.77    4.00
ATOM   2319  SG  CYS A 410      -2.433  28.006  30.271  1.00 41.53    -0.080   19.93   -6.40
ATOM   2320  N   SER A 411      -5.518  25.472  29.593  1.00 34.62    -0.336    9.00  -17.40
ATOM   2321  HN  SER A 411      -6.329  26.091  29.598  1.00  0.00     0.164    0.00    0.00
ATOM   2322  CA  SER A 411      -5.611  24.163  30.235  1.00 35.60     0.189    9.40    4.00
ATOM   2323  C   SER A 411      -5.215  23.008  29.319  1.00 35.51     0.253    9.82    4.00
ATOM   2324  O   SER A 411      -4.602  22.040  29.770  1.00 35.62    -0.270    8.17  -17.40
ATOM   2325  CB  SER A 411      -7.031  23.928  30.763  1.00 36.58     0.169   12.77    4.00
ATOM   2326  OG  SER A 411      -7.959  23.837  29.697  1.00 38.87    -0.380   11.04  -17.40
ATOM   2327  HG  SER A 411      -8.839  23.691  30.024  1.00  0.00     0.211    0.00    0.00
ATOM   2328  N   MET A 412      -5.561  23.108  28.038  1.00 35.70    -0.337    9.00  -17.40
ATOM   2329  HN  MET A 412      -6.058  23.939  27.719  1.00  0.00     0.164    0.00    0.00
ATOM   2330  CA  MET A 412      -5.244  22.053  27.079  1.00 36.25     0.160    9.40    4.00
ATOM   2331  C   MET A 412      -3.744  21.912  26.846  1.00 34.53     0.251    9.82    4.00
ATOM   2332  O   MET A 412      -3.273  20.867  26.393  1.00 34.48    -0.271    8.17  -17.40
ATOM   2333  CB  MET A 412      -5.936  22.324  25.741  1.00 40.58     0.043   12.77    4.00
ATOM   2334  CG  MET A 412      -7.433  22.563  25.850  1.00 45.64     0.060   12.77    4.00
ATOM   2335  SD  MET A 412      -8.214  22.729  24.232  1.00 52.62    -0.139   16.39   -6.40
ATOM   2336  CE  MET A 412      -7.402  24.204  23.610  1.00 50.53     0.069   16.15    4.00
ATOM   2337  N   LYS A 413      -2.996  22.965  27.150  1.00 31.53    -0.338    9.00  -17.40
ATOM   2338  HN  LYS A 413      -3.440  23.804  27.523  1.00  0.00     0.164    0.00    0.00
ATOM   2339  CA  LYS A 413      -1.551  22.944  26.960  1.00 30.85     0.159    9.40    4.00
ATOM   2340  C   LYS A 413      -0.831  22.407  28.192  1.00 30.52     0.251    9.82    4.00
ATOM   2341  O   LYS A 413       0.386  22.236  28.187  1.00 30.68    -0.271    8.17  -17.40
ATOM   2342  CB  LYS A 413      -1.042  24.350  26.632  1.00 31.05     0.032   12.77    4.00
ATOM   2343  CG  LYS A 413      -1.557  24.897  25.307  1.00 32.36     0.004   12.77    4.00
ATOM   2344  CD  LYS A 413      -1.030  26.296  25.035  1.00 32.77     0.032   12.77    4.00
ATOM   2345  CE  LYS A 413      -1.521  26.812  23.689  1.00 34.50     0.206   12.77    4.00
ATOM   2346  NZ  LYS A 413      -3.014  26.878  23.622  1.00 36.17    -0.064   13.25  -39.20
ATOM   2347  HZ1 LYS A 413      -3.343  27.224  22.720  1.00  0.00     0.275    0.00    0.00
ATOM   2348  HZ2 LYS A 413      -3.394  27.430  24.391  1.00  0.00     0.275    0.00    0.00
ATOM   2349  HZ3 LYS A 413      -3.434  25.976  23.848  1.00  0.00     0.275    0.00    0.00
ATOM   2350  N   LEU A 414      -1.590  22.142  29.248  1.00 30.09    -0.338    9.00  -17.40
ATOM   2351  HN  LEU A 414      -2.595  22.306  29.195  1.00  0.00     0.164    0.00    0.00
ATOM   2352  CA  LEU A 414      -1.014  21.620  30.484  1.00 28.96     0.159    9.40    4.00
ATOM   2353  C   LEU A 414      -1.393  20.147  30.610  1.00 28.33     0.251    9.82    4.00
ATOM   2354  O   LEU A 414      -1.654  19.489  29.604  1.00 29.10    -0.271    8.17  -17.40
ATOM   2355  CB  LEU A 414      -1.544  22.427  31.676  1.00 28.64     0.032   12.77    4.00
ATOM   2356  CG  LEU A 414      -1.270  23.934  31.581  1.00 30.41     0.002    9.40    4.00
ATOM   2357  CD1 LEU A 414      -1.967  24.676  32.711  1.00 31.19     0.000   16.15    4.00
ATOM   2358  CD2 LEU A 414       0.226  24.179  31.624  1.00 30.79     0.000   16.15    4.00
ATOM   2359  N   THR A 415      -1.401  19.624  31.833  1.00 27.70    -0.336    9.00  -17.40
ATOM   2360  HN  THR A 415      -1.137  20.209  32.625  1.00  0.00     0.164    0.00    0.00
ATOM   2361  CA  THR A 415      -1.779  18.232  32.071  1.00 26.69     0.187    9.40    4.00
ATOM   2362  C   THR A 415      -2.620  18.195  33.338  1.00 26.91     0.257    9.82    4.00
ATOM   2363  O   THR A 415      -2.548  19.104  34.157  1.00 26.39    -0.270    8.17  -17.40
ATOM   2364  CB  THR A 415      -0.556  17.310  32.307  1.00 26.61     0.140    9.40    4.00
ATOM   2365  OG1 THR A 415      -0.006  17.570  33.607  1.00 25.35    -0.382   11.04  -17.40
ATOM   2366  HG1 THR A 415      -0.671  17.423  34.269  1.00  0.00     0.210    0.00    0.00
ATOM   2367  CG2 THR A 415       0.509  17.546  31.247  1.00 26.48     0.034   16.15    4.00
ATOM   2368  N   PRO A 416      -3.432  17.142  33.516  1.00 27.60    -0.312    9.00  -17.40
ATOM   2369  CA  PRO A 416      -4.269  17.037  34.717  1.00 27.16     0.163    9.40    4.00
ATOM   2370  C   PRO A 416      -3.477  17.169  36.026  1.00 27.48     0.251    9.82    4.00
ATOM   2371  O   PRO A 416      -3.930  17.813  36.975  1.00 26.90    -0.271    8.17  -17.40
ATOM   2372  CB  PRO A 416      -4.908  15.661  34.564  1.00 29.00     0.034   12.77    4.00
ATOM   2373  CG  PRO A 416      -5.083  15.555  33.072  1.00 28.36     0.027   12.77    4.00
ATOM   2374  CD  PRO A 416      -3.752  16.071  32.553  1.00 28.22     0.105   12.77    4.00
ATOM   2375  N   LEU A 417      -2.294  16.560  36.072  1.00 25.90    -0.338    9.00  -17.40
ATOM   2376  HN  LEU A 417      -1.963  16.048  35.254  1.00  0.00     0.164    0.00    0.00
ATOM   2377  CA  LEU A 417      -1.460  16.610  37.271  1.00 25.39     0.159    9.40    4.00
ATOM   2378  C   LEU A 417      -0.961  18.031  37.545  1.00 24.67     0.251    9.82    4.00
ATOM   2379  O   LEU A 417      -0.983  18.502  38.685  1.00 24.55    -0.271    8.17  -17.40
ATOM   2380  CB  LEU A 417      -0.279  15.643  37.124  1.00 25.12     0.032   12.77    4.00
ATOM   2381  CG  LEU A 417       0.722  15.507  38.273  1.00 25.26     0.002    9.40    4.00
ATOM   2382  CD1 LEU A 417       0.021  15.098  39.564  1.00 24.40     0.000   16.15    4.00
ATOM   2383  CD2 LEU A 417       1.766  14.470  37.882  1.00 25.23     0.000   16.15    4.00
ATOM   2384  N   VAL A 418      -0.506  18.711  36.500  1.00 24.66    -0.338    9.00  -17.40
ATOM   2385  HN  VAL A 418      -0.491  18.267  35.582  1.00  0.00     0.164    0.00    0.00
ATOM   2386  CA  VAL A 418      -0.027  20.080  36.640  1.00 25.57     0.159    9.40    4.00
ATOM   2387  C   VAL A 418      -1.176  20.971  37.111  1.00 26.33     0.251    9.82    4.00
ATOM   2388  O   VAL A 418      -1.001  21.814  37.991  1.00 27.09    -0.271    8.17  -17.40
ATOM   2389  CB  VAL A 418       0.531  20.599  35.297  1.00 25.14     0.029    9.40    4.00
ATOM   2390  CG1 VAL A 418       0.723  22.112  35.338  1.00 26.89     0.002   16.15    4.00
ATOM   2391  CG2 VAL A 418       1.861  19.912  35.009  1.00 25.97     0.002   16.15    4.00
ATOM   2392  N   LEU A 419      -2.354  20.769  36.530  1.00 26.33    -0.338    9.00  -17.40
ATOM   2393  HN  LEU A 419      -2.441  20.051  35.811  1.00  0.00     0.164    0.00    0.00
ATOM   2394  CA  LEU A 419      -3.526  21.556  36.902  1.00 27.78     0.159    9.40    4.00
ATOM   2395  C   LEU A 419      -3.861  21.399  38.382  1.00 29.03     0.251    9.82    4.00
ATOM   2396  O   LEU A 419      -4.206  22.370  39.052  1.00 30.30    -0.271    8.17  -17.40
ATOM   2397  CB  LEU A 419      -4.733  21.143  36.051  1.00 28.60     0.032   12.77    4.00
ATOM   2398  CG  LEU A 419      -4.696  21.585  34.586  1.00 30.69     0.002    9.40    4.00
ATOM   2399  CD1 LEU A 419      -5.871  20.975  33.828  1.00 30.94     0.000   16.15    4.00
ATOM   2400  CD2 LEU A 419      -4.743  23.105  34.515  1.00 31.11     0.000   16.15    4.00
ATOM   2401  N   GLU A 420      -3.738  20.184  38.904  1.00 29.76    -0.338    9.00  -17.40
ATOM   2402  HN  GLU A 420      -3.421  19.408  38.323  1.00  0.00     0.164    0.00    0.00
ATOM   2403  CA  GLU A 420      -4.056  19.962  40.307  1.00 31.06     0.160    9.40    4.00
ATOM   2404  C   GLU A 420      -3.010  20.514  41.268  1.00 30.59     0.251    9.82    4.00
ATOM   2405  O   GLU A 420      -3.344  21.184  42.245  1.00 30.30    -0.271    8.17  -17.40
ATOM   2406  CB  GLU A 420      -4.237  18.478  40.605  1.00 32.62     0.043   12.77    4.00
ATOM   2407  CG  GLU A 420      -4.697  18.251  42.037  1.00 36.69     0.100   12.77    4.00
ATOM   2408  CD  GLU A 420      -4.267  16.919  42.598  1.00 38.47     0.185    9.82    4.00
ATOM   2409  OE1 GLU A 420      -4.631  16.624  43.756  1.00 40.46    -0.647    8.17  -18.95
ATOM   2410  OE2 GLU A 420      -3.561  16.171  41.891  1.00 41.56    -0.647    8.17  -18.95
ATOM   2411  N   VAL A 421      -1.744  20.223  40.992  1.00 31.25    -0.338    9.00  -17.40
ATOM   2412  HN  VAL A 421      -1.526  19.673  40.161  1.00  0.00     0.164    0.00    0.00
ATOM   2413  CA  VAL A 421      -0.663  20.675  41.855  1.00 32.00     0.159    9.40    4.00
ATOM   2414  C   VAL A 421      -0.544  22.191  41.960  1.00 32.63     0.251    9.82    4.00
ATOM   2415  O   VAL A 421      -0.355  22.724  43.051  1.00 32.82    -0.271    8.17  -17.40
ATOM   2416  CB  VAL A 421       0.694  20.082  41.395  1.00 31.60     0.029    9.40    4.00
ATOM   2417  CG1 VAL A 421       1.843  20.676  42.208  1.00 31.31     0.002   16.15    4.00
ATOM   2418  CG2 VAL A 421       0.667  18.567  41.556  1.00 31.20     0.002   16.15    4.00
ATOM   2419  N   PHE A 422      -0.670  22.890  40.839  1.00 33.47    -0.337    9.00  -17.40
ATOM   2420  HN  PHE A 422      -0.858  22.409  39.960  1.00  0.00     0.164    0.00    0.00
ATOM   2421  CA  PHE A 422      -0.541  24.342  40.857  1.00 34.95     0.164    9.40    4.00
ATOM   2422  C   PHE A 422      -1.866  25.089  40.872  1.00 35.99     0.251    9.82    4.00
ATOM   2423  O   PHE A 422      -1.907  26.284  41.159  1.00 36.37    -0.271    8.17  -17.40
ATOM   2424  CB  PHE A 422       0.310  24.794  39.670  1.00 34.60     0.058   12.77    4.00
ATOM   2425  CG  PHE A 422       1.679  24.182  39.656  1.00 34.76    -0.020    7.26    0.60
ATOM   2426  CD1 PHE A 422       2.093  23.389  38.592  1.00 34.88    -0.004   10.80    0.60
ATOM   2427  CD2 PHE A 422       2.545  24.369  40.728  1.00 35.16    -0.004   10.80    0.60
ATOM   2428  CE1 PHE A 422       3.348  22.790  38.597  1.00 34.92    -0.000   10.80    0.60
ATOM   2429  CE2 PHE A 422       3.801  23.774  40.743  1.00 34.70    -0.000   10.80    0.60
ATOM   2430  CZ  PHE A 422       4.202  22.982  39.674  1.00 34.73     0.000   10.80    0.60
ATOM   2431  N   GLY A 423      -2.946  24.378  40.570  1.00 37.39    -0.326    9.00  -17.40
ATOM   2432  HN  GLY A 423      -2.851  23.389  40.340  1.00  0.00     0.174    0.00    0.00
ATOM   2433  CA  GLY A 423      -4.261  24.993  40.564  1.00 38.89     0.184    9.40    4.00
ATOM   2434  C   GLY A 423      -4.914  24.907  41.930  1.00 39.70     0.242    9.82    4.00
ATOM   2435  O   GLY A 423      -5.857  24.099  42.083  1.00 40.52    -0.275    8.17  -17.40
TER    2436      GLY A 423 
