# Supplementary material for: Common angiotensin receptor blockers may directly modulate the immune system via VDR, PPAR and CCR2b
Source: Theor Biol Med Model. 2006 Jan 10;3:1. doi: 10.1186/1742-4682-3-1 (PMC1360063; doi:10.1186/1742-4682-3-1)
Supplement: Additional File 1 — 'ARB-immune-models.tar.gz' – Models of receptors and significant ligands. This is a Tar-Gzip archive which can by unpacked by using 'tar-xvzf', Winzipv8+ or 'Mac Stuffit'. There are five directories within it, containing a total of 35 files, 1.54 Meg when unpacked, 360 K when compressed: • 'AT2R1' contains the receptor model described in this paper, plus the docked conformation of each ARB, corresponding to the Ki values in Table 1. • 'CCR2b' contains the receptor model we derived from 1KP1, together with TAK779 and each of the ARBs in their docked conformation. • 'PPAR' contains the receptor model we derived from PDB:1FM9 together with the GI262570 ligand from PDB:1FM9 and each of the ARBs which have low Ki values when docked with the receptor. • 'VDR_from_1DB1" contains the VDR model we derived from PDB:1DB1 along with the docked conformations of the ARBs, 1,25-D (from PDB:1DB1) and TX522 (from PDB:1TXI). • 'VDR_from_1TXI' contains the VDR model we derived from PDB:1TXI along with the docked conformation of TX522, 1,25-D and Telmisartan. [file 1742-4682-3-1-S1.gz › ./PDB_models/VDR_from_1DB1/Telmisartan_38E-12.pdb]

MODEL   Telmisartan_38E-12
REMARK  Configuration of Telmisartan docked with VDR from PDB:1DB1
REMARK
AUTHOR    T.G.Marshall, R.Lee, F.E.Marshall   
REMARK       contact: Trevor.M@TrevorMarshall.com
REMARK         
REMARK  Estimated Free Energy of Binding    =  -14.21 kcal/mol  [=(1)+(3)]
REMARK  Estimated Inhibition Constant, Ki   =   +3.83e-11       [Temperature = 298.15 K]
REMARK  
REMARK  Final Docked Energy                 =  -17.37 kcal/mol  [=(1)+(2)]
REMARK  
REMARK  (1) Final Intermolecular Energy     =  -16.70 kcal/mol
REMARK  (2) Final Internal Energy of Ligand =   -0.67 kcal/mol
REMARK  (3) Torsional Free Energy           =   +2.49 kcal/mol
REMARK  
REMARK
REMARK  DPF = vdr.dpf
REMARK  NEWDPF move	telmisartan.out.pdbq
REMARK  NEWDPF about	-0.103600 0.693800 0.096700
REMARK  NEWDPF tran0	11.993424 24.715244 34.350304
REMARK  NEWDPF quat0	0.001787 -0.994958 -0.100276 -14214.310023
REMARK  NEWDPF ndihe	10
REMARK  NEWDPF dihe0	-91.14 18.50 156.72 82.14 -116.82 -53.39 -157.06 29.77 125.91 69.11 
REMARK
REMARK                            x       y       z    vdW   Elec        q     RMS 
HETATM    1  C   UNK     1       8.480  25.997  34.516 -0.28 -0.00    +0.007 41.289
HETATM    2  C   UNK     1       8.842  27.419  34.723 -0.35 -0.00    +0.024 41.289
HETATM    3  C   UNK     1       9.406  25.029  34.595 -0.23 -0.00    +0.041 41.289
HETATM    4  C   UNK     1      10.099  27.792  34.990 -0.34 +0.00    -0.030 41.289
HETATM    5  C   UNK     1      11.070  26.700  35.050 -0.26 -0.00    +0.086 41.289
HETATM    6  C   UNK     1      10.796  25.410  34.877 -0.22 -0.00    +0.047 41.289
HETATM    7  C   UNK     1      10.497  29.227  35.196 -0.54 -0.00    +0.050 41.289
HETATM    8  N   UNK     1      12.461  26.624  35.358 -0.06 +0.01    -0.239 41.289
HETATM    9  N   UNK     1      11.877  24.615  34.983 -0.16 +0.00    -0.231 41.289
HETATM   10  C   UNK     1      12.892  25.441  35.292 -0.33 -0.00    +0.088 41.289
HETATM   11  C   UNK     1      12.112  23.960  33.679 -0.34 -0.00    +0.141 41.289
HETATM   12  C   UNK     1      12.702  22.588  33.845 -0.30 +0.00    -0.044 41.289
HETATM   13  C   UNK     1      11.927  21.520  34.056 -0.32 +0.00    +0.009 41.289
HETATM   14  C   UNK     1      14.161  22.412  33.785 -0.43 +0.00    +0.009 41.289
HETATM   15  C   UNK     1      12.526  20.186  34.201 -0.30 +0.00    +0.013 41.289
HETATM   16  C   UNK     1      13.850  20.017  34.126 -0.38 -0.00    -0.025 41.289
HETATM   17  C   UNK     1      14.703  21.199  33.917 -0.45 +0.00    +0.013 41.289
HETATM   18  C   UNK     1      14.461  18.685  34.286 -0.44 -0.00    -0.009 41.289
HETATM   19  C   UNK     1      14.452  18.025  35.452 -0.53 +0.01    +0.048 41.289
HETATM   20  C   UNK     1      15.125  18.092  33.113 -0.49 -0.00    +0.013 41.289
HETATM   21  C   UNK     1      15.104  16.703  35.528 -0.55 +0.00    +0.019 41.289
HETATM   22  C   UNK     1      15.708  16.169  34.464 -0.55 -0.00    +0.001 41.289
HETATM   23  C   UNK     1      15.724  16.902  33.191 -0.51 -0.00    +0.001 41.289
HETATM   24  C   UNK     1      13.749  18.571  36.632 -0.72 +0.05    +0.177 41.289
HETATM   25  O   UNK     1      12.806  17.965  37.114 -0.52 -0.36    -0.646 41.289
HETATM   26  O   UNK     1      14.129  19.719  37.191 -0.09 -0.07    -0.773 41.289
HETATM   27  H   UNK     1      14.818  19.593  37.833 -0.57 +0.00    +0.167 41.289
HETATM   28  C   UNK     1      14.170  24.985  35.946 -0.57 +0.00    +0.072 41.289
HETATM   29  C   UNK     1      13.954  24.518  37.404 -0.69 +0.00    +0.003 41.289
HETATM   30  C   UNK     1      13.490  23.047  37.480 -0.36 +0.00    +0.005 41.289
HETATM   31  C   UNK     1       7.068  25.665  34.253 -0.34 -0.00    +0.120 41.289
HETATM   32  N   UNK     1       6.565  25.133  33.129 -0.29 +0.01    -0.235 41.289
HETATM   33  N   UNK     1       6.152  25.746  35.118 -0.49 -0.01    -0.234 41.289
HETATM   34  C   UNK     1       5.280  24.851  33.411 -0.42 -0.00    +0.045 41.289
HETATM   35  C   UNK     1       6.620  26.113  32.025 -0.56 -0.01    +0.125 41.289
HETATM   36  C   UNK     1       4.275  24.214  32.549 -0.50 -0.00    +0.026 41.289
HETATM   37  C   UNK     1       4.913  25.230  34.631 -0.42 +0.00    +0.080 41.289
HETATM   38  C   UNK     1       3.040  24.053  33.042 -0.46 -0.00    +0.002 41.289
HETATM   39  C   UNK     1       2.675  24.490  34.409 -0.46 -0.00    +0.002 41.289
HETATM   40  C   UNK     1       3.578  25.067  35.211 -0.49 +0.00    +0.033 41.289
TER
END
