# Supplementary material for: Common angiotensin receptor blockers may directly modulate the immune system via VDR, PPAR and CCR2b
Source: Theor Biol Med Model. 2006 Jan 10;3:1. doi: 10.1186/1742-4682-3-1 (PMC1360063; doi:10.1186/1742-4682-3-1)
Supplement: Additional File 1 — 'ARB-immune-models.tar.gz' – Models of receptors and significant ligands. This is a Tar-Gzip archive which can by unpacked by using 'tar-xvzf', Winzipv8+ or 'Mac Stuffit'. There are five directories within it, containing a total of 35 files, 1.54 Meg when unpacked, 360 K when compressed: • 'AT2R1' contains the receptor model described in this paper, plus the docked conformation of each ARB, corresponding to the Ki values in Table 1. • 'CCR2b' contains the receptor model we derived from 1KP1, together with TAK779 and each of the ARBs in their docked conformation. • 'PPAR' contains the receptor model we derived from PDB:1FM9 together with the GI262570 ligand from PDB:1FM9 and each of the ARBs which have low Ki values when docked with the receptor. • 'VDR_from_1DB1" contains the VDR model we derived from PDB:1DB1 along with the docked conformations of the ARBs, 1,25-D (from PDB:1DB1) and TX522 (from PDB:1TXI). • 'VDR_from_1TXI' contains the VDR model we derived from PDB:1TXI along with the docked conformation of TX522, 1,25-D and Telmisartan. [file 1742-4682-3-1-S1.gz › ./PDB_models/VDR_from_1DB1/TX522_75E-12.pdb]

MODEL   TX522_75E-12
REMARK  Configuration of agonist TX522 docked with VDR from PDB:1DB1
REMARK
AUTHOR    T.G.Marshall, R.Lee, F.E.Marshall   
REMARK       contact: Trevor.M@TrevorMarshall.com
REMARK         
REMARK  Lowest Energy TX522 dock
REMARK  Estimated Free Energy of Binding    =  -13.81 kcal/mol  [=(1)+(3)]
REMARK  Estimated Inhibition Constant, Ki   =   +7.48e-11       [Temperature = 298.15 K]
REMARK  
REMARK  Final Docked Energy                 =  -13.74 kcal/mol  [=(1)+(2)]
REMARK  
REMARK  (1) Final Intermolecular Energy     =  -15.68 kcal/mol
REMARK  (2) Final Internal Energy of Ligand =   +1.94 kcal/mol
REMARK  (3) Torsional Free Energy           =   +1.87 kcal/mol
REMARK  
REMARK
REMARK  DPF = vdr-tx522.dpf
REMARK  NEWDPF move	TX522.out.pdbq
REMARK  NEWDPF about	-1.167000 3.222000 0.339000
REMARK  NEWDPF tran0	10.069465 26.513362 34.297943
REMARK  NEWDPF quat0	0.839879 -0.502254 -0.205776 25903.913018
REMARK  NEWDPF ndihe	9
REMARK  NEWDPF dihe0	9.35 146.87 -22.74 14.92 -4.87 2.30 7.87 11.44 1.70 
REMARK
HETATM    1  C20 TX5   500      10.069  26.513  34.298  1.00  0.00 
HETATM    2  C21 TX5   500      10.021  28.059  34.710  1.00  0.00 
HETATM    3  C17 TX5   500      11.575  26.067  34.595  1.00  0.00 
HETATM    4  C13 TX5   500      12.000  24.860  33.735  1.00  0.00 
HETATM    5  C16 TX5   500      11.952  25.681  36.066  1.00  0.00 
HETATM    6  C12 TX5   500      12.162  25.096  32.111  1.00  0.00 
HETATM    7  C14 TX5   500      13.495  24.728  34.303  1.00  0.00 
HETATM    8  C18 TX5   500      11.093  23.454  33.856  1.00  0.00 
HETATM    9  C11 TX5   500      13.056  24.024  31.309  1.00  0.00 
HETATM   10  C9  TX5   500      14.460  23.722  32.096  1.00  0.00 
HETATM   11  C8  TX5   500      14.294  23.589  33.691  1.00  0.00 
HETATM   12  C7  TX5   500      14.651  22.525  34.363  1.00  0.00 
HETATM   13  C6  TX5   500      15.268  21.266  33.814  1.00  0.00 
HETATM   14  C5  TX5   500      15.060  19.894  34.056  1.00  0.00 
HETATM   15  C4  TX5   500      15.806  18.734  33.403  1.00  0.00 
HETATM   16  C10 TX5   500      13.999  19.391  35.061  1.00  0.00 
HETATM   17  C3  TX5   500      16.378  17.709  34.471  1.00  0.00 
HETATM   18  C2  TX5   500      15.225  17.212  35.443  1.00  0.00 
HETATM   19  O3  TX5   500      17.402  18.331  35.286  1.00  0.00 
HETATM   20  H   TX5   500      17.972  17.631  35.691  1.00  0.00 
HETATM   21  C1  TX5   500      14.484  18.386  36.139  1.00  0.00 
HETATM   22  O1  TX5   500      13.427  17.925  37.039  1.00  0.00 
HETATM   23  H   TX5   500      13.274  18.603  37.744  1.00  0.00 
HETATM   24  C15 TX5   500      13.228  24.770  35.950  1.00  0.00 
HETATM   25  C22 TX5   500       8.935  25.889  35.171  1.00  0.00 
HETATM   26  C23 TX5   500       7.623  25.687  34.405  1.00  0.00 
HETATM   27  C24 TX5   500       6.557  24.956  35.055  1.00  0.00 
HETATM   28  C27 TX5   500       5.111  25.267  34.771  1.00  0.00 
HETATM   29  C26 TX5   500       4.751  24.686  33.420  1.00  0.00 
HETATM   30  C25 TX5   500       4.166  24.624  35.849  1.00  0.00 
HETATM   31  O25 TX5   500       4.883  26.650  34.813  1.00  0.00 
HETATM   32  H   TX5   500       3.927  26.834  34.630  1.00  0.00 
HETATM   33  H   TX5   500       9.835  26.393  33.214  1.00  0.00 
HETATM   34  H   TX5   500       8.971  28.370  34.503  1.00  0.00 
HETATM   35  H   TX5   500      10.790  28.689  34.205  1.00  0.00 
HETATM   36  H   TX5   500      10.359  28.263  35.753  1.00  0.00 
HETATM   37  H   TX5   500      12.231  26.921  34.304  1.00  0.00 
HETATM   38  H   TX5   500      11.116  25.210  36.633  1.00  0.00 
HETATM   39  H   TX5   500      12.089  26.560  36.738  1.00  0.00 
HETATM   40  H   TX5   500      12.550  26.124  31.920  1.00  0.00 
HETATM   41  H   TX5   500      11.153  25.167  31.641  1.00  0.00 
HETATM   42  H   TX5   500      14.025  25.672  34.038  1.00  0.00 
HETATM   43  H   TX5   500      11.400  22.581  33.234  1.00  0.00 
HETATM   44  H   TX5   500      10.022  23.690  33.653  1.00  0.00 
HETATM   45  H   TX5   500      11.041  23.142  34.925  1.00  0.00 
HETATM   46  H   TX5   500      13.236  24.345  30.256  1.00  0.00 
HETATM   47  H   TX5   500      12.489  23.086  31.106  1.00  0.00 
HETATM   48  H   TX5   500      15.226  24.492  31.844  1.00  0.00 
HETATM   49  H   TX5   500      14.959  22.818  31.676  1.00  0.00 
HETATM   50  H   TX5   500      14.481  22.553  35.452  1.00  0.00 
HETATM   51  H   TX5   500      16.050  21.460  33.061  1.00  0.00 
HETATM   52  H   TX5   500      16.612  19.103  32.727  1.00  0.00 
HETATM   53  H   TX5   500      15.166  18.216  32.650  1.00  0.00 
HETATM   54  H   TX5   500      13.134  18.957  34.507  1.00  0.00 
HETATM   55  H   TX5   500      13.508  20.262  35.555  1.00  0.00 
HETATM   56  H   TX5   500      16.814  16.831  33.940  1.00  0.00 
HETATM   57  H   TX5   500      15.618  16.486  36.192  1.00  0.00 
HETATM   58  H   TX5   500      14.508  16.547  34.907  1.00  0.00 
HETATM   59  H   TX5   500      15.236  18.919  36.766  1.00  0.00 
HETATM   60  H   TX5   500      13.136  23.770  36.435  1.00  0.00 
HETATM   61  H   TX5   500      14.100  25.106  36.558  1.00  0.00 
HETATM   62  H   TX5   500       8.767  26.493  36.093  1.00  0.00 
HETATM   63  H   TX5   500       9.273  24.934  35.636  1.00  0.00 
HETATM   64  H   TX5   500       7.845  25.210  33.422  1.00  0.00 
HETATM   65  H   TX5   500       7.236  26.680  34.077  1.00  0.00 
HETATM   66  H   TX5   500       6.714  25.024  36.157  1.00  0.00 
HETATM   67  H   TX5   500       6.719  23.869  34.866  1.00  0.00 
HETATM   68  H   TX5   500       3.680  24.916  33.210  1.00  0.00 
HETATM   69  H   TX5   500       4.976  23.596  33.349  1.00  0.00 
HETATM   70  H   TX5   500       5.431  25.036  32.609  1.00  0.00 
HETATM   71  H   TX5   500       3.095  24.854  35.639  1.00  0.00 
HETATM   72  H   TX5   500       4.455  24.930  36.881  1.00  0.00 
HETATM   73  H   TX5   500       4.338  23.526  35.941  1.00  0.00 
END
