# Supplementary material for: Common angiotensin receptor blockers may directly modulate the immune system via VDR, PPAR and CCR2b
Source: Theor Biol Med Model. 2006 Jan 10;3:1. doi: 10.1186/1742-4682-3-1 (PMC1360063; doi:10.1186/1742-4682-3-1)
Supplement: Additional File 1 — 'ARB-immune-models.tar.gz' – Models of receptors and significant ligands. This is a Tar-Gzip archive which can by unpacked by using 'tar-xvzf', Winzipv8+ or 'Mac Stuffit'. There are five directories within it, containing a total of 35 files, 1.54 Meg when unpacked, 360 K when compressed: • 'AT2R1' contains the receptor model described in this paper, plus the docked conformation of each ARB, corresponding to the Ki values in Table 1. • 'CCR2b' contains the receptor model we derived from 1KP1, together with TAK779 and each of the ARBs in their docked conformation. • 'PPAR' contains the receptor model we derived from PDB:1FM9 together with the GI262570 ligand from PDB:1FM9 and each of the ARBs which have low Ki values when docked with the receptor. • 'VDR_from_1DB1" contains the VDR model we derived from PDB:1DB1 along with the docked conformations of the ARBs, 1,25-D (from PDB:1DB1) and TX522 (from PDB:1TXI). • 'VDR_from_1TXI' contains the VDR model we derived from PDB:1TXI along with the docked conformation of TX522, 1,25-D and Telmisartan. [file 1742-4682-3-1-S1.gz › ./PDB_models/VDR_from_1DB1/Valsartan_14E-9.pdb]

MODEL   Valsartan_14E-9
REMARK  Configuration of Valsartan docked with VDR from PDB:1DB1
REMARK
AUTHOR    T.G.Marshall, R.Lee, F.E.Marshall   
REMARK       contact: Trevor.M@TrevorMarshall.com
REMARK         
REMARK
REMARK  Estimated Free Energy of Binding    =  -10.72 kcal/mol  [=(1)+(3)]
REMARK  Estimated Inhibition Constant, Ki   =   +1.38e-08       [Temperature = 298.15 K]
REMARK  
REMARK  Final Docked Energy                 =  -11.25 kcal/mol  [=(1)+(2)]
REMARK  
REMARK  (1) Final Intermolecular Energy     =  -13.21 kcal/mol
REMARK  (2) Final Internal Energy of Ligand =   +1.97 kcal/mol
REMARK  (3) Torsional Free Energy           =   +2.49 kcal/mol
REMARK  
REMARK  NEWDPF move valsartan.out.pdbq
REMARK  NEWDPF about -0.103600 0.693800 0.096700
REMARK  NEWDPF tran0 19.709847 24.802396 36.827080
REMARK  NEWDPF quat0 -0.951946 -0.306073 -0.010823 -30379.278651
REMARK  NEWDPF ndihe 10
REMARK  NEWDPF dihe0 49580.68 -6512.49 -56695.83 56873.80 38600.88 -42758.40 30633.12 -7502.72 -36715.13 -12609.65 
REMARK                            x       y       z     vdW  Elec       q
REMARK                         _______ _______ _______ _____ _____    ______
HETATM    1  C   UNK     1      13.978  20.333  33.844 -0.37 +0.00    +0.000
HETATM    2  C   UNK     1      14.453  21.594  33.447 -0.45 -0.00    -0.000
HETATM    3  C   UNK     1      13.595  22.705  33.430 -0.38 +0.00    -0.002
HETATM    4  C   UNK     1      12.248  22.577  33.822 -0.30 -0.00    +0.000
HETATM    5  C   UNK     1      11.767  21.302  34.177 -0.33 -0.00    -0.002
HETATM    6  C   UNK     1      12.623  20.188  34.184 -0.29 -0.00    -0.000
HETATM    7  C   UNK     1      11.332  23.785  33.915 -0.34 -0.00    +0.131
HETATM    8  N   UNK     1      11.960  24.926  34.597 -0.16 +0.01    -0.308
HETATM    9  C   UNK     1      12.374  26.028  33.943 -0.39 -0.01    +0.234
HETATM   10  O   UNK     1      12.873  26.982  34.534 +0.03 +0.01    -0.272
HETATM   11  C   UNK     1      12.220  26.101  32.420 -0.41 -0.00    +0.088
HETATM   12  C   UNK     1      13.449  25.555  31.683 -0.57 -0.00    +0.010
HETATM   13  C   UNK     1      13.035  24.879  30.372 -0.54 +0.00    +0.001
HETATM   14  C   UNK     1      12.807  25.926  29.279 -0.72 -0.00    +0.000
HETATM   15  C   UNK     1      12.079  24.860  36.067 -0.41 -0.00    +0.172
HETATM   16  C   UNK     1      13.344  24.098  36.484 -0.60 +0.01    +0.207
HETATM   17  O   UNK     1      13.069  22.819  36.694 -0.10 -0.02    -0.646
HETATM   18  O   UNK     1      14.434  24.569  36.654 -0.53 -0.10    -0.646
HETATM   19  C   UNK     1      10.803  24.263  36.704 -0.46 -0.00    +0.031
HETATM   20  C   UNK     1      10.898  24.285  38.236 -0.41 -0.00    +0.003
HETATM   21  C   UNK     1       9.542  25.040  36.292 -0.39 -0.00    +0.003
HETATM   22  C   UNK     1      14.915  19.174  33.946 -0.47 +0.00    +0.003
HETATM   23  C   UNK     1      15.833  18.922  32.911 -0.49 +0.00    +0.000
HETATM   24  C   UNK     1      14.913  18.292  35.114 -0.51 +0.00    +0.039
HETATM   25  C   UNK     1      16.701  17.897  32.997 -0.34 -0.00    +0.000
HETATM   26  C   UNK     1      16.713  17.053  34.123 -0.48 -0.00    +0.000
HETATM   27  C   UNK     1      15.853  17.242  35.143 -0.58 -0.00    +0.003
HETATM   28  C   UNK     1      13.961  18.464  36.243 -0.58 +0.05    +0.208
HETATM   29  N   UNK     1      14.050  19.344  37.164 -0.42 -0.02    -0.106
HETATM   30  N   UNK     1      12.845  17.712  36.523 -0.62 -0.06    -0.106
HETATM   31  N   UNK     1      13.056  19.147  37.952 +0.05 -0.01    -0.021
HETATM   32  N   UNK     1      12.324  18.161  37.585 -0.53 -0.01    -0.021
TER
END
