# Supplementary material for: Common angiotensin receptor blockers may directly modulate the immune system via VDR, PPAR and CCR2b
Source: Theor Biol Med Model. 2006 Jan 10;3:1. doi: 10.1186/1742-4682-3-1 (PMC1360063; doi:10.1186/1742-4682-3-1)
Supplement: Additional File 1 — 'ARB-immune-models.tar.gz' – Models of receptors and significant ligands. This is a Tar-Gzip archive which can by unpacked by using 'tar-xvzf', Winzipv8+ or 'Mac Stuffit'. There are five directories within it, containing a total of 35 files, 1.54 Meg when unpacked, 360 K when compressed: • 'AT2R1' contains the receptor model described in this paper, plus the docked conformation of each ARB, corresponding to the Ki values in Table 1. • 'CCR2b' contains the receptor model we derived from 1KP1, together with TAK779 and each of the ARBs in their docked conformation. • 'PPAR' contains the receptor model we derived from PDB:1FM9 together with the GI262570 ligand from PDB:1FM9 and each of the ARBs which have low Ki values when docked with the receptor. • 'VDR_from_1DB1" contains the VDR model we derived from PDB:1DB1 along with the docked conformations of the ARBs, 1,25-D (from PDB:1DB1) and TX522 (from PDB:1TXI). • 'VDR_from_1TXI' contains the VDR model we derived from PDB:1TXI along with the docked conformation of TX522, 1,25-D and Telmisartan. [file 1742-4682-3-1-S1.gz › ./PDB_models/VDR_from_1DB1/VDR_from_1DB1.pdb]

HEADER    VDR_from_1DB1                           23-NOV-05 
TITLE     The VDR receptor for 1,25-dihydroxycholecalciferol
TITLE    1 extracted from PDB:1DB1 by deleting ligand and
TITLE    2 processed with charge and solvation data ready
TITLE    3 for use with AutoDock
REMARK
AUTHOR    N.ROCHEL,J.M.WURTZ,A.MITSCHLER,B.KLAHOLZ,D.MORAS
AUTHOR   1 prepared by T.G.Marshall, R.Lee, F.E.Marshall
REMARK
CAVEAT     1DB1 - see original PDB record for missing residues and rule violations
REMARK
SEQRES   1 A  259  ASP SER LEU ARG PRO LYS LEU SER GLU GLU GLN GLN ARG          
SEQRES   2 A  259  ILE ILE ALA ILE LEU LEU ASP ALA HIS HIS LYS THR TYR          
SEQRES   3 A  259  ASP PRO THR TYR SER ASP PHE CYS GLN PHE ARG PRO PRO          
SEQRES   4 A  259  VAL ARG VAL ASN ASP GLY GLY GLY SER VAL THR LEU GLU          
SEQRES   5 A  259  LEU SER GLN LEU SER MET LEU PRO HIS LEU ALA ASP LEU          
SEQRES   6 A  259  VAL SER TYR SER ILE GLN LYS VAL ILE GLY PHE ALA LYS          
SEQRES   7 A  259  MET ILE PRO GLY PHE ARG ASP LEU THR SER GLU ASP GLN          
SEQRES   8 A  259  ILE VAL LEU LEU LYS SER SER ALA ILE GLU VAL ILE MET          
SEQRES   9 A  259  LEU ARG SER ASN GLU SER PHE THR MET ASP ASP MET SER          
SEQRES  10 A  259  TRP THR CYS GLY ASN GLN ASP TYR LYS TYR ARG VAL SER          
SEQRES  11 A  259  ASP VAL THR LYS ALA GLY HIS SER LEU GLU LEU ILE GLU          
SEQRES  12 A  259  PRO LEU ILE LYS PHE GLN VAL GLY LEU LYS LYS LEU ASN          
SEQRES  13 A  259  LEU HIS GLU GLU GLU HIS VAL LEU LEU MET ALA ILE CYS          
SEQRES  14 A  259  ILE VAL SER PRO ASP ARG PRO GLY VAL GLN ASP ALA ALA          
SEQRES  15 A  259  LEU ILE GLU ALA ILE GLN ASP ARG LEU SER ASN THR LEU          
SEQRES  16 A  259  GLN THR TYR ILE ARG CYS ARG HIS PRO PRO PRO GLY SER          
SEQRES  17 A  259  HIS LEU LEU TYR ALA LYS MET ILE GLN LYS LEU ALA ASP          
SEQRES  18 A  259  LEU ARG SER LEU ASN GLU GLU HIS SER LYS GLN TYR ARG          
SEQRES  19 A  259  CYS LEU SER PHE GLN PRO GLU CYS SER MET LYS LEU THR          
SEQRES  20 A  259  PRO LEU VAL LEU GLU VAL PHE GLY ASN GLU ILE SER       
REMARK
ATOM      1  N   LEU A 120      34.417  18.787  67.312  1.00 50.31    -0.063    9.00  -17.40
ATOM      2  HN1 LEU A 120      34.836  19.064  68.200  1.00  0.00     0.271    0.00    0.00
ATOM      3  HN2 LEU A 120      33.519  19.247  67.162  1.00  0.00     0.271    0.00    0.00
ATOM      4  HN3 LEU A 120      34.926  19.177  66.519  1.00  0.00     0.271    0.00    0.00
ATOM      5  CA  LEU A 120      34.298  17.304  67.212  1.00 49.96     0.250    9.40    4.00
ATOM      6  C   LEU A 120      33.672  16.891  65.886  1.00 49.44     0.254    9.82    4.00
ATOM      7  O   LEU A 120      32.815  17.592  65.344  1.00 49.49    -0.276    8.17  -17.40
ATOM      8  CB  LEU A 120      33.447  16.756  68.363  1.00 50.64     0.035   12.77    4.00
ATOM      9  CG  LEU A 120      34.003  16.880  69.783  1.00 51.38    -0.003    9.40    4.00
ATOM     10  CD1 LEU A 120      32.969  16.374  70.777  1.00 51.56    -0.005   16.15    4.00
ATOM     11  CD2 LEU A 120      35.297  16.085  69.906  1.00 51.43    -0.005   16.15    4.00
ATOM     12  N   ARG A 121      34.106  15.745  65.375  1.00 48.14    -0.338    9.00  -17.40
ATOM     13  HN  ARG A 121      34.817  15.216  65.880  1.00  0.00     0.164    0.00    0.00
ATOM     14  CA  ARG A 121      33.599  15.221  64.117  1.00 47.01     0.160    9.40    4.00
ATOM     15  C   ARG A 121      33.113  13.790  64.314  1.00 45.50     0.254    9.82    4.00
ATOM     16  O   ARG A 121      33.775  12.836  63.905  1.00 45.36    -0.270    8.17  -17.40
ATOM     17  CB  ARG A 121      34.700  15.264  63.052  1.00 48.45     0.034   12.77    4.00
ATOM     18  CG  ARG A 121      35.233  16.664  62.790  1.00 49.89     0.027   12.77    4.00
ATOM     19  CD  ARG A 121      36.430  16.655  61.852  1.00 52.32     0.116   12.77    4.00
ATOM     20  NE  ARG A 121      36.100  16.133  60.529  1.00 53.49    -0.212    9.00  -24.67
ATOM     21  HE  ARG A 121      35.162  15.761  60.382  1.00  0.00     0.178    0.00    0.00
ATOM     22  CZ  ARG A 121      36.947  16.112  59.504  1.00 54.08     0.666    6.95    4.00
ATOM     23  NH1 ARG A 121      38.178  16.586  59.648  1.00 54.50    -0.235    9.00  -24.67
ATOM     24 1HH1 ARG A 121      38.473  16.964  60.548  1.00  0.00     0.174    0.00    0.00
ATOM     25 2HH1 ARG A 121      38.828  16.570  58.862  1.00  0.00     0.174    0.00    0.00
ATOM     26  NH2 ARG A 121      36.563  15.620  58.334  1.00 54.12    -0.235    9.00  -24.67
ATOM     27 1HH2 ARG A 121      35.617  15.256  58.223  1.00  0.00     0.174    0.00    0.00
ATOM     28 2HH2 ARG A 121      37.213  15.604  57.548  1.00  0.00     0.174    0.00    0.00
ATOM     29  N   PRO A 122      31.946  13.622  64.955  1.00 43.87    -0.312    9.00  -17.40
ATOM     30  CA  PRO A 122      31.403  12.282  65.187  1.00 42.99     0.163    9.40    4.00
ATOM     31  C   PRO A 122      31.173  11.529  63.881  1.00 42.25     0.251    9.82    4.00
ATOM     32  O   PRO A 122      30.823  12.125  62.862  1.00 42.01    -0.271    8.17  -17.40
ATOM     33  CB  PRO A 122      30.105  12.561  65.944  1.00 42.59     0.034   12.77    4.00
ATOM     34  CG  PRO A 122      29.699  13.908  65.437  1.00 43.60     0.027   12.77    4.00
ATOM     35  CD  PRO A 122      31.010  14.655  65.429  1.00 43.27     0.105   12.77    4.00
ATOM     36  N   LYS A 123      31.379  10.218  63.920  1.00 41.53    -0.338    9.00  -17.40
ATOM     37  HN  LYS A 123      31.667   9.787  64.799  1.00  0.00     0.164    0.00    0.00
ATOM     38  CA  LYS A 123      31.205   9.378  62.744  1.00 41.30     0.159    9.40    4.00
ATOM     39  C   LYS A 123      29.732   9.158  62.431  1.00 40.35     0.251    9.82    4.00
ATOM     40  O   LYS A 123      28.877   9.250  63.313  1.00 39.21    -0.271    8.17  -17.40
ATOM     41  CB  LYS A 123      31.885   8.024  62.965  1.00 42.56     0.032   12.77    4.00
ATOM     42  CG  LYS A 123      33.371   8.127  63.279  1.00 45.26     0.004   12.77    4.00
ATOM     43  CD  LYS A 123      33.979   6.761  63.564  1.00 46.98     0.032   12.77    4.00
ATOM     44  CE  LYS A 123      35.463   6.876  63.882  1.00 47.93     0.206   12.77    4.00
ATOM     45  NZ  LYS A 123      36.066   5.558  64.225  1.00 49.23    -0.064   13.25  -39.20
ATOM     46  HZ1 LYS A 123      37.061   5.635  64.438  1.00  0.00     0.275    0.00    0.00
ATOM     47  HZ2 LYS A 123      35.898   4.872  63.489  1.00  0.00     0.275    0.00    0.00
ATOM     48  HZ3 LYS A 123      35.559   5.106  64.986  1.00  0.00     0.275    0.00    0.00
ATOM     49  N   LEU A 124      29.439   8.879  61.165  1.00 39.48    -0.338    9.00  -17.40
ATOM     50  HN  LEU A 124      30.189   8.844  60.475  1.00  0.00     0.164    0.00    0.00
ATOM     51  CA  LEU A 124      28.071   8.622  60.744  1.00 38.64     0.159    9.40    4.00
ATOM     52  C   LEU A 124      27.606   7.325  61.384  1.00 38.41     0.251    9.82    4.00
ATOM     53  O   LEU A 124      28.293   6.308  61.304  1.00 39.12    -0.271    8.17  -17.40
ATOM     54  CB  LEU A 124      27.996   8.491  59.220  1.00 37.76     0.032   12.77    4.00
ATOM     55  CG  LEU A 124      28.162   9.776  58.406  1.00 37.83     0.002    9.40    4.00
ATOM     56  CD1 LEU A 124      28.401   9.438  56.941  1.00 37.98     0.000   16.15    4.00
ATOM     57  CD2 LEU A 124      26.922  10.633  58.564  1.00 36.97     0.000   16.15    4.00
ATOM     58  N   SER A 125      26.448   7.362  62.029  1.00 38.47    -0.336    9.00  -17.40
ATOM     59  HN  SER A 125      25.930   8.239  62.083  1.00  0.00     0.164    0.00    0.00
ATOM     60  CA  SER A 125      25.905   6.168  62.661  1.00 39.40     0.189    9.40    4.00
ATOM     61  C   SER A 125      25.496   5.197  61.561  1.00 40.52     0.253    9.82    4.00
ATOM     62  O   SER A 125      25.386   5.581  60.395  1.00 39.53    -0.270    8.17  -17.40
ATOM     63  CB  SER A 125      24.679   6.523  63.495  1.00 39.88     0.169   12.77    4.00
ATOM     64  OG  SER A 125      23.619   6.951  62.660  1.00 40.18    -0.380   11.04  -17.40
ATOM     65  HG  SER A 125      22.855   7.172  63.180  1.00  0.00     0.211    0.00    0.00
ATOM     66  N   GLU A 126      25.271   3.940  61.923  1.00 41.33    -0.337    9.00  -17.40
ATOM     67  HN  GLU A 126      25.383   3.663  62.898  1.00  0.00     0.164    0.00    0.00
ATOM     68  CA  GLU A 126      24.865   2.956  60.930  1.00 42.41     0.160    9.40    4.00
ATOM     69  C   GLU A 126      23.535   3.385  60.314  1.00 41.49     0.251    9.82    4.00
ATOM     70  O   GLU A 126      23.313   3.207  59.115  1.00 41.40    -0.271    8.17  -17.40
ATOM     71  CB  GLU A 126      24.727   1.573  61.573  1.00 45.02     0.043   12.77    4.00
ATOM     72  CG  GLU A 126      24.325   0.463  60.605  1.00 48.95     0.100   12.77    4.00
ATOM     73  CD  GLU A 126      25.202   0.414  59.361  1.00 51.93     0.185    9.82    4.00
ATOM     74  OE1 GLU A 126      24.878   1.105  58.366  1.00 53.34    -0.647    8.17  -18.95
ATOM     75  OE2 GLU A 126      26.222  -0.308  59.379  1.00 53.64    -0.647    8.17  -18.95
ATOM     76  N   GLU A 127      22.659   3.960  61.133  1.00 40.27    -0.338    9.00  -17.40
ATOM     77  HN  GLU A 127      22.901   4.087  62.116  1.00  0.00     0.164    0.00    0.00
ATOM     78  CA  GLU A 127      21.358   4.412  60.650  1.00 39.52     0.160    9.40    4.00
ATOM     79  C   GLU A 127      21.512   5.550  59.647  1.00 37.38     0.251    9.82    4.00
ATOM     80  O   GLU A 127      20.814   5.594  58.630  1.00 36.24    -0.271    8.17  -17.40
ATOM     81  CB  GLU A 127      20.481   4.891  61.807  1.00 41.53     0.043   12.77    4.00
ATOM     82  CG  GLU A 127      19.091   5.320  61.363  1.00 45.78     0.100   12.77    4.00
ATOM     83  CD  GLU A 127      18.236   5.832  62.504  1.00 47.87     0.185    9.82    4.00
ATOM     84  OE1 GLU A 127      18.572   6.890  63.075  1.00 49.93    -0.647    8.17  -18.95
ATOM     85  OE2 GLU A 127      17.227   5.173  62.832  1.00 50.45    -0.647    8.17  -18.95
ATOM     86  N   GLN A 128      22.420   6.473  59.939  1.00 34.92    -0.338    9.00  -17.40
ATOM     87  HN  GLN A 128      22.962   6.389  60.799  1.00  0.00     0.164    0.00    0.00
ATOM     88  CA  GLN A 128      22.654   7.603  59.052  1.00 33.94     0.160    9.40    4.00
ATOM     89  C   GLN A 128      23.239   7.134  57.721  1.00 34.19     0.251    9.82    4.00
ATOM     90  O   GLN A 128      22.905   7.671  56.665  1.00 32.45    -0.271    8.17  -17.40
ATOM     91  CB  GLN A 128      23.573   8.622  59.735  1.00 33.20     0.042   12.77    4.00
ATOM     92  CG  GLN A 128      22.861   9.410  60.835  1.00 32.00     0.090   12.77    4.00
ATOM     93  CD  GLN A 128      23.785  10.317  61.629  1.00 32.20     0.227    9.82    4.00
ATOM     94  OE1 GLN A 128      23.346  11.326  62.192  1.00 33.66    -0.273    8.17  -17.40
ATOM     95  NE2 GLN A 128      25.061   9.960  61.691  1.00 30.80    -0.369   13.25  -17.40
ATOM     96 1HE2 GLN A 128      25.682  10.569  62.224  1.00  0.00     0.159    0.00    0.00
ATOM     97 2HE2 GLN A 128      25.423   9.127  61.226  1.00  0.00     0.159    0.00    0.00
ATOM     98  N   GLN A 129      24.101   6.124  57.768  1.00 33.75    -0.338    9.00  -17.40
ATOM     99  HN  GLN A 129      24.352   5.717  58.669  1.00  0.00     0.164    0.00    0.00
ATOM    100  CA  GLN A 129      24.692   5.591  56.545  1.00 35.00     0.160    9.40    4.00
ATOM    101  C   GLN A 129      23.588   4.965  55.702  1.00 34.31     0.251    9.82    4.00
ATOM    102  O   GLN A 129      23.562   5.111  54.479  1.00 33.78    -0.271    8.17  -17.40
ATOM    103  CB  GLN A 129      25.747   4.531  56.874  1.00 37.89     0.042   12.77    4.00
ATOM    104  CG  GLN A 129      26.977   5.078  57.579  1.00 42.41     0.090   12.77    4.00
ATOM    105  CD  GLN A 129      27.983   3.995  57.929  1.00 45.15     0.227    9.82    4.00
ATOM    106  OE1 GLN A 129      28.998   4.261  58.575  1.00 46.46    -0.273    8.17  -17.40
ATOM    107  NE2 GLN A 129      27.704   2.766  57.504  1.00 46.27    -0.369   13.25  -17.40
ATOM    108 1HE2 GLN A 129      28.380   2.039  57.739  1.00  0.00     0.159    0.00    0.00
ATOM    109 2HE2 GLN A 129      26.864   2.546  56.969  1.00  0.00     0.159    0.00    0.00
ATOM    110  N   ARG A 130      22.674   4.270  56.370  1.00 33.44    -0.338    9.00  -17.40
ATOM    111  HN  ARG A 130      22.757   4.193  57.384  1.00  0.00     0.164    0.00    0.00
ATOM    112  CA  ARG A 130      21.556   3.614  55.703  1.00 34.05     0.159    9.40    4.00
ATOM    113  C   ARG A 130      20.653   4.638  55.018  1.00 32.98     0.251    9.82    4.00
ATOM    114  O   ARG A 130      20.226   4.436  53.881  1.00 31.44    -0.271    8.17  -17.40
ATOM    115  CB  ARG A 130      20.759   2.794  56.723  1.00 37.04     0.034   12.77    4.00
ATOM    116  CG  ARG A 130      19.497   2.141  56.184  1.00 41.36     0.027   12.77    4.00
ATOM    117  CD  ARG A 130      18.961   1.108  57.171  1.00 45.69     0.116   12.77    4.00
ATOM    118  NE  ARG A 130      17.642   0.608  56.790  1.00 49.25    -0.212    9.00  -24.67
ATOM    119  HE  ARG A 130      17.585  -0.326  56.384  1.00  0.00     0.178    0.00    0.00
ATOM    120  CZ  ARG A 130      16.510   1.291  56.938  1.00 51.46     0.666    6.95    4.00
ATOM    121  NH1 ARG A 130      16.529   2.510  57.465  1.00 52.76    -0.235    9.00  -24.67
ATOM    122 1HH1 ARG A 130      15.661   3.034  57.578  1.00  0.00     0.174    0.00    0.00
ATOM    123 2HH1 ARG A 130      17.415   2.921  57.759  1.00  0.00     0.174    0.00    0.00
ATOM    124  NH2 ARG A 130      15.357   0.757  56.556  1.00 52.73    -0.235    9.00  -24.67
ATOM    125 1HH2 ARG A 130      14.489   1.281  56.669  1.00  0.00     0.174    0.00    0.00
ATOM    126 2HH2 ARG A 130      15.342  -0.179  56.151  1.00  0.00     0.174    0.00    0.00
ATOM    127  N   ILE A 131      20.367   5.735  55.712  1.00 31.16    -0.338    9.00  -17.40
ATOM    128  HN  ILE A 131      20.748   5.843  56.652  1.00  0.00     0.164    0.00    0.00
ATOM    129  CA  ILE A 131      19.519   6.790  55.158  1.00 30.41     0.159    9.40    4.00
ATOM    130  C   ILE A 131      20.120   7.343  53.865  1.00 29.21     0.251    9.82    4.00
ATOM    131  O   ILE A 131      19.414   7.528  52.872  1.00 27.86    -0.271    8.17  -17.40
ATOM    132  CB  ILE A 131      19.334   7.945  56.177  1.00 31.61     0.029    9.40    4.00
ATOM    133  CG1 ILE A 131      18.513   7.448  57.372  1.00 32.47     0.002   12.77    4.00
ATOM    134  CG2 ILE A 131      18.657   9.138  55.507  1.00 31.13     0.002   16.15    4.00
ATOM    135  CD1 ILE A 131      18.287   8.496  58.457  1.00 33.63     0.000   16.15    4.00
ATOM    136  N   ILE A 132      21.424   7.601  53.876  1.00 28.81    -0.338    9.00  -17.40
ATOM    137  HN  ILE A 132      21.963   7.431  54.725  1.00  0.00     0.164    0.00    0.00
ATOM    138  CA  ILE A 132      22.094   8.124  52.691  1.00 29.13     0.159    9.40    4.00
ATOM    139  C   ILE A 132      22.029   7.115  51.544  1.00 29.37     0.251    9.82    4.00
ATOM    140  O   ILE A 132      21.786   7.486  50.394  1.00 28.72    -0.271    8.17  -17.40
ATOM    141  CB  ILE A 132      23.570   8.468  52.994  1.00 29.90     0.029    9.40    4.00
ATOM    142  CG1 ILE A 132      23.628   9.625  53.995  1.00 30.31     0.002   12.77    4.00
ATOM    143  CG2 ILE A 132      24.306   8.838  51.708  1.00 30.32     0.002   16.15    4.00
ATOM    144  CD1 ILE A 132      25.027   9.997  54.432  1.00 31.33     0.000   16.15    4.00
ATOM    145  N   ALA A 133      22.239   5.841  51.862  1.00 28.31    -0.338    9.00  -17.40
ATOM    146  HN  ALA A 133      22.430   5.595  52.833  1.00  0.00     0.164    0.00    0.00
ATOM    147  CA  ALA A 133      22.203   4.785  50.851  1.00 27.51     0.159    9.40    4.00
ATOM    148  C   ALA A 133      20.820   4.680  50.213  1.00 26.94     0.251    9.82    4.00
ATOM    149  O   ALA A 133      20.694   4.542  48.993  1.00 26.91    -0.271    8.17  -17.40
ATOM    150  CB  ALA A 133      22.587   3.454  51.479  1.00 27.94     0.034   16.15    4.00
ATOM    151  N   ILE A 134      19.786   4.739  51.044  1.00 26.00    -0.338    9.00  -17.40
ATOM    152  HN  ILE A 134      19.958   4.843  52.044  1.00  0.00     0.164    0.00    0.00
ATOM    153  CA  ILE A 134      18.413   4.659  50.564  1.00 25.19     0.159    9.40    4.00
ATOM    154  C   ILE A 134      18.090   5.832  49.643  1.00 24.84     0.251    9.82    4.00
ATOM    155  O   ILE A 134      17.490   5.651  48.585  1.00 23.10    -0.271    8.17  -17.40
ATOM    156  CB  ILE A 134      17.416   4.660  51.742  1.00 26.47     0.029    9.40    4.00
ATOM    157  CG1 ILE A 134      17.511   3.331  52.493  1.00 27.92     0.002   12.77    4.00
ATOM    158  CG2 ILE A 134      15.997   4.901  51.239  1.00 26.56     0.002   16.15    4.00
ATOM    159  CD1 ILE A 134      16.714   3.297  53.778  1.00 29.71     0.000   16.15    4.00
ATOM    160  N   LEU A 135      18.494   7.030  50.047  1.00 23.54    -0.338    9.00  -17.40
ATOM    161  HN  LEU A 135      18.996   7.121  50.930  1.00  0.00     0.164    0.00    0.00
ATOM    162  CA  LEU A 135      18.228   8.220  49.242  1.00 23.28     0.159    9.40    4.00
ATOM    163  C   LEU A 135      18.987   8.217  47.914  1.00 22.05     0.251    9.82    4.00
ATOM    164  O   LEU A 135      18.454   8.656  46.894  1.00 21.44    -0.271    8.17  -17.40
ATOM    165  CB  LEU A 135      18.559   9.480  50.045  1.00 23.21     0.032   12.77    4.00
ATOM    166  CG  LEU A 135      17.644   9.754  51.246  1.00 24.57     0.002    9.40    4.00
ATOM    167  CD1 LEU A 135      18.057  11.076  51.900  1.00 26.44     0.000   16.15    4.00
ATOM    168  CD2 LEU A 135      16.185   9.820  50.789  1.00 25.56     0.000   16.15    4.00
ATOM    169  N   LEU A 136      20.223   7.725  47.913  1.00 22.40    -0.338    9.00  -17.40
ATOM    170  HN  LEU A 136      20.636   7.382  48.781  1.00  0.00     0.164    0.00    0.00
ATOM    171  CA  LEU A 136      20.991   7.675  46.669  1.00 23.29     0.159    9.40    4.00
ATOM    172  C   LEU A 136      20.302   6.721  45.705  1.00 23.50     0.251    9.82    4.00
ATOM    173  O   LEU A 136      20.191   6.996  44.512  1.00 23.31    -0.271    8.17  -17.40
ATOM    174  CB  LEU A 136      22.424   7.194  46.920  1.00 24.60     0.032   12.77    4.00
ATOM    175  CG  LEU A 136      23.395   8.196  47.549  1.00 25.56     0.002    9.40    4.00
ATOM    176  CD1 LEU A 136      24.740   7.518  47.798  1.00 26.67     0.000   16.15    4.00
ATOM    177  CD2 LEU A 136      23.555   9.398  46.628  1.00 26.04     0.000   16.15    4.00
ATOM    178  N   ASP A 137      19.845   5.591  46.232  1.00 23.87    -0.337    9.00  -17.40
ATOM    179  HN  ASP A 137      19.980   5.419  47.228  1.00  0.00     0.164    0.00    0.00
ATOM    180  CA  ASP A 137      19.156   4.589  45.427  1.00 23.95     0.170    9.40    4.00
ATOM    181  C   ASP A 137      17.844   5.152  44.870  1.00 23.67     0.251    9.82    4.00
ATOM    182  O   ASP A 137      17.513   4.943  43.697  1.00 22.79    -0.271    8.17  -17.40
ATOM    183  CB  ASP A 137      18.886   3.348  46.282  1.00 26.93     0.129   12.77    4.00
ATOM    184  CG  ASP A 137      18.158   2.266  45.524  1.00 31.10     0.188    9.82    4.00
ATOM    185  OD1 ASP A 137      17.010   1.947  45.900  1.00 34.78    -0.647    8.17  -18.95
ATOM    186  OD2 ASP A 137      18.730   1.734  44.552  1.00 34.13    -0.647    8.17  -18.95
ATOM    187  N   ALA A 138      17.105   5.867  45.714  1.00 22.31    -0.338    9.00  -17.40
ATOM    188  HN  ALA A 138      17.434   5.997  46.671  1.00  0.00     0.164    0.00    0.00
ATOM    189  CA  ALA A 138      15.836   6.472  45.312  1.00 22.31     0.159    9.40    4.00
ATOM    190  C   ALA A 138      16.063   7.435  44.157  1.00 21.39     0.251    9.82    4.00
ATOM    191  O   ALA A 138      15.310   7.445  43.183  1.00 20.83    -0.271    8.17  -17.40
ATOM    192  CB  ALA A 138      15.213   7.219  46.487  1.00 23.04     0.034   16.15    4.00
ATOM    193  N   HIS A 139      17.107   8.249  44.263  1.00 21.06    -0.337    9.00  -17.40
ATOM    194  HN  HIS A 139      17.702   8.205  45.091  1.00  0.00     0.164    0.00    0.00
ATOM    195  CA  HIS A 139      17.408   9.202  43.208  1.00 21.28     0.165    9.40    4.00
ATOM    196  C   HIS A 139      17.814   8.511  41.905  1.00 21.64     0.251    9.82    4.00
ATOM    197  O   HIS A 139      17.385   8.913  40.824  1.00 21.17    -0.271    8.17  -17.40
ATOM    198  CB  HIS A 139      18.528  10.152  43.631  1.00 21.21     0.077   12.77    4.00
ATOM    199  CG  HIS A 139      18.730  11.288  42.680  1.00 22.53     0.054    7.26    0.60
ATOM    200  ND1 HIS A 139      19.955  11.593  42.126  1.00 25.49    -0.340    9.25  -17.40
ATOM    201  HD1 HIS A 139      20.829  11.106  42.323  1.00  0.00     0.167    0.00    0.00
ATOM    202  CD2 HIS A 139      17.850  12.173  42.157  1.00 19.49     0.086   10.80    0.60
ATOM    203  CE1 HIS A 139      19.820  12.615  41.300  1.00 20.82     0.151   10.80    0.60
ATOM    204  NE2 HIS A 139      18.552  12.986  41.301  1.00 23.99    -0.336    9.25  -17.40
ATOM    205  HE2 HIS A 139      18.158  13.752  40.755  1.00  0.00     0.168    0.00    0.00
ATOM    206  N   HIS A 140      18.650   7.479  42.005  1.00 21.50    -0.337    9.00  -17.40
ATOM    207  HN  HIS A 140      18.981   7.188  42.925  1.00  0.00     0.164    0.00    0.00
ATOM    208  CA  HIS A 140      19.099   6.760  40.819  1.00 22.20     0.165    9.40    4.00
ATOM    209  C   HIS A 140      17.947   6.088  40.082  1.00 21.95     0.251    9.82    4.00
ATOM    210  O   HIS A 140      17.997   5.911  38.861  1.00 21.87    -0.271    8.17  -17.40
ATOM    211  CB  HIS A 140      20.153   5.710  41.193  1.00 23.76     0.077   12.77    4.00
ATOM    212  CG  HIS A 140      21.398   6.291  41.787  1.00 25.80     0.054    7.26    0.60
ATOM    213  ND1 HIS A 140      21.803   7.585  41.546  1.00 27.26    -0.340    9.25  -17.40
ATOM    214  HD1 HIS A 140      21.302   8.262  40.971  1.00  0.00     0.167    0.00    0.00
ATOM    215  CD2 HIS A 140      22.341   5.745  42.591  1.00 26.22     0.086   10.80    0.60
ATOM    216  CE1 HIS A 140      22.942   7.814  42.176  1.00 26.08     0.151   10.80    0.60
ATOM    217  NE2 HIS A 140      23.291   6.714  42.817  1.00 27.71    -0.336    9.25  -17.40
ATOM    218  HE2 HIS A 140      24.129   6.601  43.387  1.00  0.00     0.168    0.00    0.00
ATOM    219  N   LYS A 141      16.908   5.719  40.821  1.00 20.41    -0.338    9.00  -17.40
ATOM    220  HN  LYS A 141      16.923   5.892  41.826  1.00  0.00     0.164    0.00    0.00
ATOM    221  CA  LYS A 141      15.745   5.071  40.225  1.00 21.89     0.159    9.40    4.00
ATOM    222  C   LYS A 141      14.746   6.078  39.665  1.00 21.31     0.251    9.82    4.00
ATOM    223  O   LYS A 141      13.916   5.730  38.832  1.00 22.47    -0.271    8.17  -17.40
ATOM    224  CB  LYS A 141      15.031   4.203  41.265  1.00 23.28     0.032   12.77    4.00
ATOM    225  CG  LYS A 141      15.804   2.960  41.668  1.00 26.83     0.004   12.77    4.00
ATOM    226  CD  LYS A 141      15.080   2.209  42.771  1.00 30.63     0.032   12.77    4.00
ATOM    227  CE  LYS A 141      15.781   0.902  43.093  1.00 33.64     0.206   12.77    4.00
ATOM    228  NZ  LYS A 141      15.122   0.206  44.231  1.00 36.58    -0.064   13.25  -39.20
ATOM    229  HZ1 LYS A 141      15.593  -0.672  44.447  1.00  0.00     0.275    0.00    0.00
ATOM    230  HZ2 LYS A 141      14.126   0.066  44.059  1.00  0.00     0.275    0.00    0.00
ATOM    231  HZ3 LYS A 141      15.055   0.808  45.052  1.00  0.00     0.275    0.00    0.00
ATOM    232  N   THR A 142      14.840   7.325  40.107  1.00 20.65    -0.336    9.00  -17.40
ATOM    233  HN  THR A 142      15.581   7.573  40.763  1.00  0.00     0.164    0.00    0.00
ATOM    234  CA  THR A 142      13.893   8.348  39.664  1.00 20.68     0.186    9.40    4.00
ATOM    235  C   THR A 142      14.440   9.502  38.833  1.00 20.45     0.253    9.82    4.00
ATOM    236  O   THR A 142      13.682  10.375  38.420  1.00 20.32    -0.270    8.17  -17.40
ATOM    237  CB  THR A 142      13.142   8.935  40.865  1.00 20.48     0.140    9.40    4.00
ATOM    238  OG1 THR A 142      14.081   9.474  41.805  1.00 18.91    -0.382   11.04  -17.40
ATOM    239  HG1 THR A 142      13.616   9.838  42.549  1.00  0.00     0.210    0.00    0.00
ATOM    240  CG2 THR A 142      12.326   7.850  41.546  1.00 19.94     0.034   16.15    4.00
ATOM    241  N   TYR A 143      15.747   9.520  38.595  1.00 20.03    -0.337    9.00  -17.40
ATOM    242  HN  TYR A 143      16.342   8.794  38.995  1.00  0.00     0.164    0.00    0.00
ATOM    243  CA  TYR A 143      16.342  10.566  37.768  1.00 20.44     0.164    9.40    4.00
ATOM    244  C   TYR A 143      17.207   9.895  36.706  1.00 20.75     0.251    9.82    4.00
ATOM    245  O   TYR A 143      18.248   9.323  37.013  1.00 21.56    -0.271    8.17  -17.40
ATOM    246  CB  TYR A 143      17.198  11.529  38.610  1.00 20.88     0.058   12.77    4.00
ATOM    247  CG  TYR A 143      17.673  12.742  37.835  1.00 20.90    -0.020    7.26    0.60
ATOM    248  CD1 TYR A 143      18.721  12.650  36.915  1.00 21.44    -0.002   10.80    0.60
ATOM    249  CD2 TYR A 143      17.048  13.980  37.994  1.00 21.13    -0.002   10.80    0.60
ATOM    250  CE1 TYR A 143      19.132  13.762  36.170  1.00 21.80     0.024   10.80    0.60
ATOM    251  CE2 TYR A 143      17.449  15.090  37.253  1.00 20.26     0.024   10.80    0.60
ATOM    252  CZ  TYR A 143      18.487  14.978  36.347  1.00 22.15     0.089    7.26    0.60
ATOM    253  OH  TYR A 143      18.868  16.077  35.612  1.00 21.28    -0.359   10.94  -17.40
ATOM    254  HH  TYR A 143      19.581  16.000  34.989  1.00  0.00     0.218    0.00    0.00
ATOM    255  N   ASP A 144      16.750   9.959  35.461  1.00 20.48    -0.337    9.00  -17.40
ATOM    256  HN  ASP A 144      15.870  10.446  35.290  1.00  0.00     0.164    0.00    0.00
ATOM    257  CA  ASP A 144      17.449   9.365  34.326  1.00 21.36     0.170    9.40    4.00
ATOM    258  C   ASP A 144      18.428  10.387  33.751  1.00 22.06     0.255    9.82    4.00
ATOM    259  O   ASP A 144      18.016  11.348  33.102  1.00 21.75    -0.270    8.17  -17.40
ATOM    260  CB  ASP A 144      16.412   8.955  33.274  1.00 21.65     0.129   12.77    4.00
ATOM    261  CG  ASP A 144      17.032   8.481  31.976  1.00 22.22     0.188    9.82    4.00
ATOM    262  OD1 ASP A 144      18.261   8.286  31.921  1.00 22.12    -0.647    8.17  -18.95
ATOM    263  OD2 ASP A 144      16.266   8.294  31.007  1.00 23.20    -0.647    8.17  -18.95
ATOM    264  N   PRO A 145      19.741  10.183  33.976  1.00 21.93    -0.312    9.00  -17.40
ATOM    265  CA  PRO A 145      20.779  11.094  33.483  1.00 23.05     0.163    9.40    4.00
ATOM    266  C   PRO A 145      20.968  11.106  31.968  1.00 22.50     0.251    9.82    4.00
ATOM    267  O   PRO A 145      21.754  11.906  31.451  1.00 23.61    -0.271    8.17  -17.40
ATOM    268  CB  PRO A 145      22.026  10.620  34.225  1.00 23.45     0.034   12.77    4.00
ATOM    269  CG  PRO A 145      21.809   9.150  34.297  1.00 24.95     0.027   12.77    4.00
ATOM    270  CD  PRO A 145      20.347   9.052  34.700  1.00 23.26     0.105   12.77    4.00
ATOM    271  N   THR A 146      20.265  10.224  31.256  1.00 22.03    -0.336    9.00  -17.40
ATOM    272  HN  THR A 146      19.651   9.564  31.734  1.00  0.00     0.164    0.00    0.00
ATOM    273  CA  THR A 146      20.364  10.192  29.796  1.00 21.95     0.186    9.40    4.00
ATOM    274  C   THR A 146      19.174  10.907  29.155  1.00 22.52     0.253    9.82    4.00
ATOM    275  O   THR A 146      19.181  11.177  27.953  1.00 22.17    -0.270    8.17  -17.40
ATOM    276  CB  THR A 146      20.433   8.750  29.233  1.00 21.96     0.140    9.40    4.00
ATOM    277  OG1 THR A 146      19.167   8.099  29.395  1.00 21.08    -0.382   11.04  -17.40
ATOM    278  HG1 THR A 146      19.209   7.215  29.050  1.00  0.00     0.210    0.00    0.00
ATOM    279  CG2 THR A 146      21.509   7.949  29.956  1.00 23.14     0.034   16.15    4.00
ATOM    280  N   TYR A 147      18.158  11.210  29.963  1.00 22.04    -0.337    9.00  -17.40
ATOM    281  HN  TYR A 147      18.215  10.944  30.946  1.00  0.00     0.164    0.00    0.00
ATOM    282  CA  TYR A 147      16.963  11.912  29.489  1.00 22.53     0.164    9.40    4.00
ATOM    283  C   TYR A 147      16.313  11.191  28.309  1.00 23.10     0.251    9.82    4.00
ATOM    284  O   TYR A 147      15.789  11.821  27.393  1.00 23.05    -0.271    8.17  -17.40
ATOM    285  CB  TYR A 147      17.335  13.350  29.093  1.00 23.34     0.058   12.77    4.00
ATOM    286  CG  TYR A 147      18.159  14.049  30.150  1.00 23.73    -0.020    7.26    0.60
ATOM    287  CD1 TYR A 147      19.525  14.274  29.968  1.00 25.15    -0.002   10.80    0.60
ATOM    288  CD2 TYR A 147      17.593  14.398  31.372  1.00 23.61    -0.002   10.80    0.60
ATOM    289  CE1 TYR A 147      20.304  14.818  30.989  1.00 25.82     0.024   10.80    0.60
ATOM    290  CE2 TYR A 147      18.363  14.941  32.396  1.00 26.56     0.024   10.80    0.60
ATOM    291  CZ  TYR A 147      19.716  15.142  32.199  1.00 26.11     0.089    7.26    0.60
ATOM    292  OH  TYR A 147      20.484  15.619  33.237  1.00 29.64    -0.359   10.94  -17.40
ATOM    293  HH  TYR A 147      21.414  15.757  33.102  1.00  0.00     0.218    0.00    0.00
ATOM    294  N   SER A 148      16.326   9.862  28.355  1.00 23.29    -0.336    9.00  -17.40
ATOM    295  HN  SER A 148      16.730   9.400  29.169  1.00  0.00     0.164    0.00    0.00
ATOM    296  CA  SER A 148      15.781   9.046  27.278  1.00 23.65     0.189    9.40    4.00
ATOM    297  C   SER A 148      14.263   9.078  27.073  1.00 24.65     0.254    9.82    4.00
ATOM    298  O   SER A 148      13.783   8.650  26.024  1.00 24.62    -0.270    8.17  -17.40
ATOM    299  CB  SER A 148      16.243   7.593  27.450  1.00 26.66     0.169   12.77    4.00
ATOM    300  OG  SER A 148      15.684   7.006  28.614  1.00 29.82    -0.380   11.04  -17.40
ATOM    301  HG  SER A 148      15.970   6.106  28.720  1.00  0.00     0.211    0.00    0.00
ATOM    302  N   ASP A 149      13.505   9.576  28.048  1.00 22.99    -0.337    9.00  -17.40
ATOM    303  HN  ASP A 149      13.943   9.922  28.902  1.00  0.00     0.164    0.00    0.00
ATOM    304  CA  ASP A 149      12.045   9.632  27.905  1.00 23.85     0.170    9.40    4.00
ATOM    305  C   ASP A 149      11.534  10.925  27.272  1.00 24.00     0.252    9.82    4.00
ATOM    306  O   ASP A 149      10.371  11.008  26.879  1.00 24.41    -0.271    8.17  -17.40
ATOM    307  CB  ASP A 149      11.349   9.488  29.263  1.00 24.47     0.129   12.77    4.00
ATOM    308  CG  ASP A 149      11.517   8.114  29.872  1.00 27.05     0.188    9.82    4.00
ATOM    309  OD1 ASP A 149      11.441   7.116  29.124  1.00 26.86    -0.647    8.17  -18.95
ATOM    310  OD2 ASP A 149      11.707   8.037  31.105  1.00 26.29    -0.647    8.17  -18.95
ATOM    311  N   PHE A 150      12.396  11.927  27.171  1.00 24.31    -0.337    9.00  -17.40
ATOM    312  HN  PHE A 150      13.362  11.785  27.467  1.00  0.00     0.164    0.00    0.00
ATOM    313  CA  PHE A 150      11.995  13.231  26.646  1.00 25.09     0.164    9.40    4.00
ATOM    314  C   PHE A 150      11.363  13.263  25.252  1.00 25.91     0.251    9.82    4.00
ATOM    315  O   PHE A 150      10.565  14.155  24.949  1.00 25.61    -0.271    8.17  -17.40
ATOM    316  CB  PHE A 150      13.188  14.187  26.715  1.00 24.68     0.058   12.77    4.00
ATOM    317  CG  PHE A 150      13.546  14.611  28.121  1.00 25.17    -0.020    7.26    0.60
ATOM    318  CD1 PHE A 150      13.422  13.726  29.187  1.00 25.54    -0.004   10.80    0.60
ATOM    319  CD2 PHE A 150      14.028  15.891  28.374  1.00 26.43    -0.004   10.80    0.60
ATOM    320  CE1 PHE A 150      13.773  14.104  30.484  1.00 25.74    -0.000   10.80    0.60
ATOM    321  CE2 PHE A 150      14.384  16.278  29.667  1.00 25.55    -0.000   10.80    0.60
ATOM    322  CZ  PHE A 150      14.256  15.386  30.721  1.00 24.63     0.000   10.80    0.60
ATOM    323  N   CYS A 151      11.694  12.298  24.404  1.00 27.60    -0.337    9.00  -17.40
ATOM    324  HN  CYS A 151      12.348  11.569  24.687  1.00  0.00     0.164    0.00    0.00
ATOM    325  CA  CYS A 151      11.116  12.286  23.063  1.00 28.74     0.171    9.40    4.00
ATOM    326  C   CYS A 151       9.640  11.891  23.094  1.00 28.90     0.252    9.82    4.00
ATOM    327  O   CYS A 151       8.951  11.958  22.075  1.00 28.40    -0.271    8.17  -17.40
ATOM    328  CB  CYS A 151      11.894  11.332  22.154  1.00 31.34     0.100   12.77    4.00
ATOM    329  SG  CYS A 151      11.886   9.633  22.716  1.00 37.88    -0.080   19.93   -6.40
ATOM    330  N   GLN A 152       9.152  11.482  24.262  1.00 27.55    -0.337    9.00  -17.40
ATOM    331  HN  GLN A 152       9.765  11.440  25.077  1.00  0.00     0.164    0.00    0.00
ATOM    332  CA  GLN A 152       7.753  11.093  24.393  1.00 27.93     0.160    9.40    4.00
ATOM    333  C   GLN A 152       6.858  12.285  24.711  1.00 27.73     0.251    9.82    4.00
ATOM    334  O   GLN A 152       5.633  12.202  24.590  1.00 28.51    -0.271    8.17  -17.40
ATOM    335  CB  GLN A 152       7.602  10.021  25.473  1.00 29.61     0.042   12.77    4.00
ATOM    336  CG  GLN A 152       8.312   8.724  25.123  1.00 33.35     0.090   12.77    4.00
ATOM    337  CD  GLN A 152       8.121   7.650  26.173  1.00 36.62     0.227    9.82    4.00
ATOM    338  OE1 GLN A 152       6.995   7.260  26.478  1.00 39.37    -0.273    8.17  -17.40
ATOM    339  NE2 GLN A 152       9.225   7.162  26.732  1.00 38.35    -0.369   13.25  -17.40
ATOM    340 1HE2 GLN A 152       9.096   6.438  27.439  1.00  0.00     0.159    0.00    0.00
ATOM    341 2HE2 GLN A 152      10.159   7.485  26.479  1.00  0.00     0.159    0.00    0.00
ATOM    342  N   PHE A 153       7.469  13.395  25.115  1.00 25.45    -0.337    9.00  -17.40
ATOM    343  HN  PHE A 153       8.485  13.407  25.200  1.00  0.00     0.164    0.00    0.00
ATOM    344  CA  PHE A 153       6.705  14.597  25.439  1.00 25.30     0.164    9.40    4.00
ATOM    345  C   PHE A 153       6.261  15.273  24.151  1.00 25.61     0.251    9.82    4.00
ATOM    346  O   PHE A 153       6.799  14.998  23.071  1.00 24.69    -0.271    8.17  -17.40
ATOM    347  CB  PHE A 153       7.564  15.608  26.215  1.00 23.94     0.058   12.77    4.00
ATOM    348  CG  PHE A 153       8.187  15.060  27.469  1.00 23.45    -0.020    7.26    0.60
ATOM    349  CD1 PHE A 153       9.332  15.654  27.990  1.00 22.75    -0.004   10.80    0.60
ATOM    350  CD2 PHE A 153       7.654  13.949  28.116  1.00 23.40    -0.004   10.80    0.60
ATOM    351  CE1 PHE A 153       9.948  15.146  29.133  1.00 23.18    -0.000   10.80    0.60
ATOM    352  CE2 PHE A 153       8.261  13.434  29.263  1.00 22.50    -0.000   10.80    0.60
ATOM    353  CZ  PHE A 153       9.414  14.037  29.769  1.00 22.91     0.000   10.80    0.60
ATOM    354  N   ARG A 154       5.276  16.158  24.260  1.00 25.51    -0.338    9.00  -17.40
ATOM    355  HN  ARG A 154       4.826  16.314  25.162  1.00  0.00     0.164    0.00    0.00
ATOM    356  CA  ARG A 154       4.842  16.902  23.092  1.00 26.08     0.160    9.40    4.00
ATOM    357  C   ARG A 154       6.094  17.673  22.689  1.00 27.20     0.254    9.82    4.00
ATOM    358  O   ARG A 154       6.824  18.184  23.542  1.00 26.99    -0.270    8.17  -17.40
ATOM    359  CB  ARG A 154       3.681  17.830  23.449  1.00 26.73     0.034   12.77    4.00
ATOM    360  CG  ARG A 154       2.351  17.087  23.522  1.00 27.85     0.027   12.77    4.00
ATOM    361  CD  ARG A 154       1.232  17.964  24.066  1.00 27.71     0.116   12.77    4.00
ATOM    362  NE  ARG A 154       1.347  18.138  25.509  1.00 27.14    -0.212    9.00  -24.67
ATOM    363  HE  ARG A 154       2.133  17.691  25.982  1.00  0.00     0.178    0.00    0.00
ATOM    364  CZ  ARG A 154       0.497  18.839  26.248  1.00 28.47     0.666    6.95    4.00
ATOM    365  NH1 ARG A 154      -0.538  19.444  25.677  1.00 29.16    -0.235    9.00  -24.67
ATOM    366 1HH1 ARG A 154      -0.673  19.382  24.668  1.00  0.00     0.174    0.00    0.00
ATOM    367 2HH1 ARG A 154      -1.192  19.983  26.245  1.00  0.00     0.174    0.00    0.00
ATOM    368  NH2 ARG A 154       0.673  18.919  27.560  1.00 27.66    -0.235    9.00  -24.67
ATOM    369 1HH2 ARG A 154       1.468  18.454  27.999  1.00  0.00     0.174    0.00    0.00
ATOM    370 2HH2 ARG A 154       0.019  19.458  28.128  1.00  0.00     0.174    0.00    0.00
ATOM    371  N   PRO A 155       6.368  17.757  21.384  1.00 27.28    -0.312    9.00  -17.40
ATOM    372  CA  PRO A 155       7.554  18.454  20.892  1.00 28.12     0.163    9.40    4.00
ATOM    373  C   PRO A 155       7.709  19.929  21.217  1.00 28.41     0.254    9.82    4.00
ATOM    374  O   PRO A 155       6.733  20.676  21.291  1.00 27.77    -0.270    8.17  -17.40
ATOM    375  CB  PRO A 155       7.491  18.206  19.388  1.00 28.83     0.034   12.77    4.00
ATOM    376  CG  PRO A 155       6.020  18.191  19.130  1.00 29.19     0.027   12.77    4.00
ATOM    377  CD  PRO A 155       5.508  17.335  20.262  1.00 28.61     0.105   12.77    4.00
ATOM    378  N   PRO A 156       8.956  20.361  21.437  1.00 28.25    -0.312    9.00  -17.40
ATOM    379  CA  PRO A 156       9.202  21.768  21.739  1.00 29.56     0.163    9.40    4.00
ATOM    380  C   PRO A 156       9.054  22.532  20.425  1.00 30.08     0.251    9.82    4.00
ATOM    381  O   PRO A 156       9.483  22.054  19.371  1.00 30.96    -0.271    8.17  -17.40
ATOM    382  CB  PRO A 156      10.640  21.763  22.250  1.00 29.92     0.034   12.77    4.00
ATOM    383  CG  PRO A 156      11.262  20.646  21.476  1.00 30.45     0.027   12.77    4.00
ATOM    384  CD  PRO A 156      10.198  19.573  21.538  1.00 29.15     0.105   12.77    4.00
ATOM    385  N   VAL A 157       8.417  23.693  20.489  1.00 30.75    -0.338    9.00  -17.40
ATOM    386  HN  VAL A 157       8.052  24.005  21.389  1.00  0.00     0.164    0.00    0.00
ATOM    387  CA  VAL A 157       8.220  24.538  19.319  1.00 31.52     0.159    9.40    4.00
ATOM    388  C   VAL A 157       8.764  25.907  19.692  1.00 32.33     0.251    9.82    4.00
ATOM    389  O   VAL A 157       8.361  26.482  20.698  1.00 33.09    -0.271    8.17  -17.40
ATOM    390  CB  VAL A 157       6.727  24.663  18.962  1.00 31.97     0.029    9.40    4.00
ATOM    391  CG1 VAL A 157       6.544  25.654  17.825  1.00 32.48     0.002   16.15    4.00
ATOM    392  CG2 VAL A 157       6.177  23.302  18.573  1.00 32.24     0.002   16.15    4.00
ATOM    393  N   ARG A 158       9.681  26.425  18.885  1.00 33.83    -0.338    9.00  -17.40
ATOM    394  HN  ARG A 158       9.964  25.911  18.051  1.00  0.00     0.164    0.00    0.00
ATOM    395  CA  ARG A 158      10.289  27.716  19.173  1.00 36.19     0.159    9.40    4.00
ATOM    396  C   ARG A 158      10.020  28.766  18.096  1.00 38.44     0.251    9.82    4.00
ATOM    397  O   ARG A 158      10.763  28.881  17.123  1.00 39.20    -0.271    8.17  -17.40
ATOM    398  CB  ARG A 158      11.794  27.523  19.367  1.00 35.86     0.034   12.77    4.00
ATOM    399  CG  ARG A 158      12.131  26.585  20.524  1.00 34.74     0.027   12.77    4.00
ATOM    400  CD  ARG A 158      13.606  26.231  20.561  1.00 35.06     0.116   12.77    4.00
ATOM    401  NE  ARG A 158      13.991  25.641  21.841  1.00 32.63    -0.212    9.00  -24.67
ATOM    402  HE  ARG A 158      14.271  26.279  22.586  1.00  0.00     0.178    0.00    0.00
ATOM    403  CZ  ARG A 158      14.006  24.339  22.113  1.00 31.82     0.666    6.95    4.00
ATOM    404  NH1 ARG A 158      13.658  23.450  21.192  1.00 32.10    -0.235    9.00  -24.67
ATOM    405 1HH1 ARG A 158      13.670  22.452  21.401  1.00  0.00     0.174    0.00    0.00
ATOM    406 2HH1 ARG A 158      13.378  23.768  20.264  1.00  0.00     0.174    0.00    0.00
ATOM    407  NH2 ARG A 158      14.370  23.926  23.319  1.00 29.69    -0.235    9.00  -24.67
ATOM    408 1HH2 ARG A 158      14.382  22.928  23.528  1.00  0.00     0.174    0.00    0.00
ATOM    409 2HH2 ARG A 158      14.638  24.610  24.027  1.00  0.00     0.174    0.00    0.00
ATOM    410  N   VAL A 159       8.949  29.531  18.284  1.00 40.67    -0.338    9.00  -17.40
ATOM    411  HN  VAL A 159       8.376  29.384  19.115  1.00  0.00     0.164    0.00    0.00
ATOM    412  CA  VAL A 159       8.568  30.574  17.338  1.00 42.44     0.159    9.40    4.00
ATOM    413  C   VAL A 159       9.511  31.767  17.432  1.00 43.24     0.251    9.82    4.00
ATOM    414  O   VAL A 159      10.170  31.968  18.451  1.00 42.85    -0.271    8.17  -17.40
ATOM    415  CB  VAL A 159       7.135  31.066  17.607  1.00 42.85     0.029    9.40    4.00
ATOM    416  CG1 VAL A 159       6.147  29.937  17.367  1.00 43.48     0.002   16.15    4.00
ATOM    417  CG2 VAL A 159       7.027  31.577  19.040  1.00 43.60     0.002   16.15    4.00
ATOM    418  N   ASN A 160       9.576  32.557  16.365  1.00 44.06    -0.337    9.00  -17.40
ATOM    419  HN  ASN A 160       9.014  32.339  15.542  1.00  0.00     0.164    0.00    0.00
ATOM    420  CA  ASN A 160      10.440  33.730  16.357  1.00 44.92     0.169    9.40    4.00
ATOM    421  C   ASN A 160       9.876  34.768  17.320  1.00 45.24     0.251    9.82    4.00
ATOM    422  O   ASN A 160       8.728  35.198  17.185  1.00 45.27    -0.271    8.17  -17.40
ATOM    423  CB  ASN A 160      10.530  34.326  14.949  1.00 46.00     0.119   12.77    4.00
ATOM    424  CG  ASN A 160      11.017  33.322  13.921  1.00 47.25     0.230    9.82    4.00
ATOM    425  OD1 ASN A 160      12.030  32.649  14.124  1.00 47.25    -0.273    8.17  -17.40
ATOM    426  ND2 ASN A 160      10.298  33.218  12.808  1.00 48.36    -0.369   13.25  -17.40
ATOM    427 1HD2 ASN A 160      10.625  32.543  12.117  1.00  0.00     0.159    0.00    0.00
ATOM    428 2HD2 ASN A 160       9.460  33.775  12.640  1.00  0.00     0.159    0.00    0.00
ATOM    429  N   ASP A 161      10.688  35.156  18.298  1.00 45.02    -0.337    9.00  -17.40
ATOM    430  HN  ASP A 161      11.622  34.751  18.356  1.00  0.00     0.164    0.00    0.00
ATOM    431  CA  ASP A 161      10.282  36.142  19.289  1.00 44.79     0.170    9.40    4.00
ATOM    432  C   ASP A 161      11.515  36.834  19.862  1.00 44.74     0.252    9.82    4.00
ATOM    433  O   ASP A 161      11.679  36.939  21.077  1.00 44.64    -0.271    8.17  -17.40
ATOM    434  CB  ASP A 161       9.483  35.463  20.406  1.00 44.26     0.129   12.77    4.00
ATOM    435  CG  ASP A 161       9.101  36.421  21.515  1.00 44.34     0.188    9.82    4.00
ATOM    436  OD1 ASP A 161       8.640  37.540  21.201  1.00 43.26    -0.647    8.17  -18.95
ATOM    437  OD2 ASP A 161       9.258  36.054  22.700  1.00 43.90    -0.647    8.17  -18.95
ATOM    438  N   GLY A 162      12.383  37.304  18.972  1.00 44.73    -0.336    9.00  -17.40
ATOM    439  HN  GLY A 162      12.198  37.191  17.975  1.00  0.00     0.164    0.00    0.00
ATOM    440  CA  GLY A 162      13.592  37.977  19.409  1.00 44.74     0.189    9.40    4.00
ATOM    441  C   GLY A 162      13.292  39.196  20.261  1.00 44.56     0.253    9.82    4.00
ATOM    442  O   GLY A 162      14.135  39.638  21.042  1.00 45.10    -0.270    8.17  -17.40
ATOM    443  N   GLY A 163      12.086  39.736  20.116  1.00 44.30    -0.336    9.00  -17.40
ATOM    444  HN  GLY A 163      11.422  39.321  19.463  1.00  0.00     0.164    0.00    0.00
ATOM    445  CA  GLY A 163      11.706  40.911  20.879  1.00 43.74     0.189    9.40    4.00
ATOM    446  C   GLY A 163      11.206  40.618  22.282  1.00 43.23     0.253    9.82    4.00
ATOM    447  O   GLY A 163      11.066  41.533  23.096  1.00 43.53    -0.270    8.17  -17.40
ATOM    448  N   GLY A 164      10.946  39.346  22.572  1.00 42.43    -0.336    9.00  -17.40
ATOM    449  HN  GLY A 164      11.095  38.624  21.867  1.00  0.00     0.164    0.00    0.00
ATOM    450  CA  GLY A 164      10.450  38.980  23.889  1.00 40.70     0.189    9.40    4.00
ATOM    451  C   GLY A 164       9.094  39.616  24.130  1.00 39.47     0.253    9.82    4.00
ATOM    452  O   GLY A 164       8.812  40.125  25.222  1.00 40.10    -0.270    8.17  -17.40
ATOM    453  N   SER A 216       8.256  39.587  23.099  1.00 36.82    -0.335    9.00  -17.40
ATOM    454  HN  SER A 216       8.559  39.144  22.232  1.00  0.00     0.164    0.00    0.00
ATOM    455  CA  SER A 216       6.918  40.165  23.162  1.00 35.37     0.189    9.40    4.00
ATOM    456  C   SER A 216       5.965  39.359  24.032  1.00 34.15     0.253    9.82    4.00
ATOM    457  O   SER A 216       5.653  38.213  23.721  1.00 32.50    -0.270    8.17  -17.40
ATOM    458  CB  SER A 216       6.329  40.277  21.755  1.00 35.39     0.169   12.77    4.00
ATOM    459  OG  SER A 216       4.958  40.634  21.812  1.00 35.41    -0.380   11.04  -17.40
ATOM    460  HG  SER A 216       4.592  40.704  20.938  1.00  0.00     0.211    0.00    0.00
ATOM    461  N   VAL A 217       5.495  39.969  25.116  1.00 33.39    -0.337    9.00  -17.40
ATOM    462  HN  VAL A 217       5.793  40.922  25.323  1.00  0.00     0.164    0.00    0.00
ATOM    463  CA  VAL A 217       4.563  39.301  26.013  1.00 33.22     0.159    9.40    4.00
ATOM    464  C   VAL A 217       3.299  38.922  25.251  1.00 32.19     0.251    9.82    4.00
ATOM    465  O   VAL A 217       2.783  37.816  25.399  1.00 31.92    -0.271    8.17  -17.40
ATOM    466  CB  VAL A 217       4.161  40.208  27.195  1.00 33.21     0.029    9.40    4.00
ATOM    467  CG1 VAL A 217       3.203  39.462  28.119  1.00 35.52     0.002   16.15    4.00
ATOM    468  CG2 VAL A 217       5.396  40.644  27.960  1.00 35.70     0.002   16.15    4.00
ATOM    469  N   THR A 218       2.809  39.846  24.428  1.00 31.30    -0.336    9.00  -17.40
ATOM    470  HN  THR A 218       3.292  40.740  24.337  1.00  0.00     0.164    0.00    0.00
ATOM    471  CA  THR A 218       1.597  39.609  23.653  1.00 30.58     0.186    9.40    4.00
ATOM    472  C   THR A 218       1.736  38.398  22.741  1.00 30.30     0.253    9.82    4.00
ATOM    473  O   THR A 218       0.852  37.544  22.695  1.00 30.29    -0.270    8.17  -17.40
ATOM    474  CB  THR A 218       1.235  40.843  22.802  1.00 30.65     0.140    9.40    4.00
ATOM    475  OG1 THR A 218       1.025  41.966  23.667  1.00 30.30    -0.382   11.04  -17.40
ATOM    476  HG1 THR A 218       0.802  42.726  23.143  1.00  0.00     0.210    0.00    0.00
ATOM    477  CG2 THR A 218      -0.035  40.587  22.000  1.00 31.23     0.034   16.15    4.00
ATOM    478  N   LEU A 219       2.849  38.325  22.018  1.00 29.44    -0.337    9.00  -17.40
ATOM    479  HN  LEU A 219       3.545  39.067  22.095  1.00  0.00     0.164    0.00    0.00
ATOM    480  CA  LEU A 219       3.095  37.206  21.117  1.00 29.87     0.159    9.40    4.00
ATOM    481  C   LEU A 219       3.260  35.905  21.894  1.00 29.21     0.251    9.82    4.00
ATOM    482  O   LEU A 219       2.710  34.869  21.516  1.00 29.73    -0.271    8.17  -17.40
ATOM    483  CB  LEU A 219       4.355  37.462  20.286  1.00 31.48     0.032   12.77    4.00
ATOM    484  CG  LEU A 219       4.778  36.321  19.352  1.00 33.59     0.002    9.40    4.00
ATOM    485  CD1 LEU A 219       3.700  36.083  18.301  1.00 34.93     0.000   16.15    4.00
ATOM    486  CD2 LEU A 219       6.100  36.676  18.690  1.00 35.57     0.000   16.15    4.00
ATOM    487  N   GLU A 220       4.018  35.963  22.982  1.00 28.82    -0.338    9.00  -17.40
ATOM    488  HN  GLU A 220       4.441  36.852  23.250  1.00  0.00     0.164    0.00    0.00
ATOM    489  CA  GLU A 220       4.258  34.781  23.801  1.00 29.09     0.160    9.40    4.00
ATOM    490  C   GLU A 220       2.958  34.194  24.342  1.00 29.07     0.251    9.82    4.00
ATOM    491  O   GLU A 220       2.757  32.983  24.297  1.00 27.80    -0.271    8.17  -17.40
ATOM    492  CB  GLU A 220       5.213  35.131  24.946  1.00 31.33     0.043   12.77    4.00
ATOM    493  CG  GLU A 220       6.620  35.466  24.456  1.00 32.76     0.100   12.77    4.00
ATOM    494  CD  GLU A 220       7.434  36.277  25.450  1.00 35.67     0.185    9.82    4.00
ATOM    495  OE1 GLU A 220       8.574  36.657  25.104  1.00 37.03    -0.647    8.17  -18.95
ATOM    496  OE2 GLU A 220       6.944  36.541  26.569  1.00 36.27    -0.647    8.17  -18.95
ATOM    497  N   LEU A 221       2.073  35.052  24.841  1.00 28.79    -0.338    9.00  -17.40
ATOM    498  HN  LEU A 221       2.289  36.049  24.845  1.00  0.00     0.164    0.00    0.00
ATOM    499  CA  LEU A 221       0.799  34.592  25.383  1.00 29.82     0.159    9.40    4.00
ATOM    500  C   LEU A 221      -0.143  34.089  24.293  1.00 29.77     0.251    9.82    4.00
ATOM    501  O   LEU A 221      -0.923  33.165  24.516  1.00 30.04    -0.271    8.17  -17.40
ATOM    502  CB  LEU A 221       0.125  35.714  26.181  1.00 30.05     0.032   12.77    4.00
ATOM    503  CG  LEU A 221       0.743  36.046  27.544  1.00 31.65     0.002    9.40    4.00
ATOM    504  CD1 LEU A 221       0.065  37.278  28.138  1.00 32.22     0.000   16.15    4.00
ATOM    505  CD2 LEU A 221       0.588  34.850  28.482  1.00 31.89     0.000   16.15    4.00
ATOM    506  N   SER A 222      -0.066  34.687  23.108  1.00 31.28    -0.336    9.00  -17.40
ATOM    507  HN  SER A 222       0.604  35.443  22.965  1.00  0.00     0.164    0.00    0.00
ATOM    508  CA  SER A 222      -0.931  34.272  22.011  1.00 32.25     0.189    9.40    4.00
ATOM    509  C   SER A 222      -0.536  32.905  21.460  1.00 32.84     0.253    9.82    4.00
ATOM    510  O   SER A 222      -1.380  32.170  20.947  1.00 33.76    -0.270    8.17  -17.40
ATOM    511  CB  SER A 222      -0.895  35.304  20.877  1.00 34.81     0.169   12.77    4.00
ATOM    512  OG  SER A 222       0.367  35.315  20.230  1.00 39.03    -0.380   11.04  -17.40
ATOM    513  HG  SER A 222       0.389  35.954  19.528  1.00  0.00     0.211    0.00    0.00
ATOM    514  N   GLN A 223       0.742  32.558  21.584  1.00 31.84    -0.337    9.00  -17.40
ATOM    515  HN  GLN A 223       1.390  33.192  22.052  1.00  0.00     0.164    0.00    0.00
ATOM    516  CA  GLN A 223       1.234  31.288  21.063  1.00 31.75     0.160    9.40    4.00
ATOM    517  C   GLN A 223       1.596  30.215  22.089  1.00 30.53     0.251    9.82    4.00
ATOM    518  O   GLN A 223       1.306  29.039  21.869  1.00 30.69    -0.271    8.17  -17.40
ATOM    519  CB  GLN A 223       2.434  31.550  20.151  1.00 34.71     0.042   12.77    4.00
ATOM    520  CG  GLN A 223       2.066  32.296  18.873  1.00 38.65     0.090   12.77    4.00
ATOM    521  CD  GLN A 223       3.275  32.719  18.065  1.00 42.46     0.227    9.82    4.00
ATOM    522  OE1 GLN A 223       3.154  33.114  16.903  1.00 45.44    -0.273    8.17  -17.40
ATOM    523  NE2 GLN A 223       4.450  32.652  18.679  1.00 44.57    -0.369   13.25  -17.40
ATOM    524 1HE2 GLN A 223       5.264  32.937  18.135  1.00  0.00     0.159    0.00    0.00
ATOM    525 2HE2 GLN A 223       4.550  32.325  19.640  1.00  0.00     0.159    0.00    0.00
ATOM    526  N   LEU A 224       2.226  30.610  23.195  1.00 28.64    -0.338    9.00  -17.40
ATOM    527  HN  LEU A 224       2.431  31.601  23.324  1.00  0.00     0.164    0.00    0.00
ATOM    528  CA  LEU A 224       2.632  29.654  24.232  1.00 27.07     0.159    9.40    4.00
ATOM    529  C   LEU A 224       3.209  28.401  23.569  1.00 26.40     0.251    9.82    4.00
ATOM    530  O   LEU A 224       2.898  27.274  23.962  1.00 25.81    -0.271    8.17  -17.40
ATOM    531  CB  LEU A 224       1.424  29.276  25.102  1.00 27.70     0.032   12.77    4.00
ATOM    532  CG  LEU A 224       0.785  30.424  25.893  1.00 27.88     0.002    9.40    4.00
ATOM    533  CD1 LEU A 224      -0.463  29.931  26.615  1.00 29.53     0.000   16.15    4.00
ATOM    534  CD2 LEU A 224       1.789  30.981  26.884  1.00 27.54     0.000   16.15    4.00
ATOM    535  N   SER A 225       4.071  28.614  22.577  1.00 25.74    -0.336    9.00  -17.40
ATOM    536  HN  SER A 225       4.327  29.575  22.351  1.00  0.00     0.164    0.00    0.00
ATOM    537  CA  SER A 225       4.667  27.531  21.798  1.00 25.83     0.189    9.40    4.00
ATOM    538  C   SER A 225       5.454  26.473  22.563  1.00 25.18     0.253    9.82    4.00
ATOM    539  O   SER A 225       5.446  25.302  22.182  1.00 25.89    -0.270    8.17  -17.40
ATOM    540  CB  SER A 225       5.557  28.110  20.696  1.00 26.31     0.169   12.77    4.00
ATOM    541  OG  SER A 225       6.710  28.731  21.233  1.00 29.36    -0.380   11.04  -17.40
ATOM    542  HG  SER A 225       7.263  29.090  20.549  1.00  0.00     0.211    0.00    0.00
ATOM    543  N   MET A 226       6.132  26.880  23.630  1.00 24.58    -0.337    9.00  -17.40
ATOM    544  HN  MET A 226       6.095  27.863  23.901  1.00  0.00     0.164    0.00    0.00
ATOM    545  CA  MET A 226       6.931  25.948  24.424  1.00 24.51     0.160    9.40    4.00
ATOM    546  C   MET A 226       6.193  25.387  25.631  1.00 24.00     0.251    9.82    4.00
ATOM    547  O   MET A 226       6.725  24.529  26.336  1.00 24.19    -0.271    8.17  -17.40
ATOM    548  CB  MET A 226       8.219  26.629  24.905  1.00 24.70     0.043   12.77    4.00
ATOM    549  CG  MET A 226       9.329  26.715  23.870  1.00 25.85     0.060   12.77    4.00
ATOM    550  SD  MET A 226       9.960  25.094  23.351  1.00 27.27    -0.139   16.39   -6.40
ATOM    551  CE  MET A 226      10.773  24.531  24.858  1.00 28.07     0.069   16.15    4.00
ATOM    552  N   LEU A 227       4.969  25.850  25.872  1.00 23.05    -0.338    9.00  -17.40
ATOM    553  HN  LEU A 227       4.552  26.537  25.244  1.00  0.00     0.164    0.00    0.00
ATOM    554  CA  LEU A 227       4.225  25.377  27.030  1.00 23.85     0.160    9.40    4.00
ATOM    555  C   LEU A 227       3.882  23.887  27.032  1.00 23.65     0.254    9.82    4.00
ATOM    556  O   LEU A 227       4.062  23.218  28.052  1.00 24.44    -0.270    8.17  -17.40
ATOM    557  CB  LEU A 227       2.949  26.212  27.237  1.00 24.02     0.032   12.77    4.00
ATOM    558  CG  LEU A 227       2.139  25.868  28.494  1.00 24.67     0.002    9.40    4.00
ATOM    559  CD1 LEU A 227       3.019  25.994  29.730  1.00 25.75     0.000   16.15    4.00
ATOM    560  CD2 LEU A 227       0.936  26.798  28.612  1.00 25.81     0.000   16.15    4.00
ATOM    561  N   PRO A 228       3.395  23.336  25.901  1.00 24.00    -0.312    9.00  -17.40
ATOM    562  CA  PRO A 228       3.073  21.904  25.931  1.00 23.78     0.163    9.40    4.00
ATOM    563  C   PRO A 228       4.261  21.024  26.330  1.00 23.69     0.251    9.82    4.00
ATOM    564  O   PRO A 228       4.123  20.109  27.155  1.00 23.20    -0.271    8.17  -17.40
ATOM    565  CB  PRO A 228       2.602  21.626  24.504  1.00 24.23     0.034   12.77    4.00
ATOM    566  CG  PRO A 228       1.957  22.939  24.110  1.00 24.58     0.027   12.77    4.00
ATOM    567  CD  PRO A 228       2.962  23.948  24.629  1.00 23.63     0.105   12.77    4.00
ATOM    568  N   HIS A 229       5.421  21.305  25.747  1.00 22.38    -0.337    9.00  -17.40
ATOM    569  HN  HIS A 229       5.471  22.077  25.082  1.00  0.00     0.164    0.00    0.00
ATOM    570  CA  HIS A 229       6.626  20.532  26.037  1.00 22.16     0.165    9.40    4.00
ATOM    571  C   HIS A 229       7.089  20.679  27.490  1.00 21.32     0.251    9.82    4.00
ATOM    572  O   HIS A 229       7.409  19.687  28.151  1.00 20.38    -0.271    8.17  -17.40
ATOM    573  CB  HIS A 229       7.765  20.951  25.103  1.00 22.65     0.077   12.77    4.00
ATOM    574  CG  HIS A 229       9.037  20.196  25.337  1.00 23.54     0.054    7.26    0.60
ATOM    575  ND1 HIS A 229       9.235  18.910  24.883  1.00 24.88    -0.340    9.25  -17.40
ATOM    576  HD1 HIS A 229       8.567  18.369  24.334  1.00  0.00     0.167    0.00    0.00
ATOM    577  CD2 HIS A 229      10.160  20.535  26.012  1.00 23.99     0.086   10.80    0.60
ATOM    578  CE1 HIS A 229      10.427  18.488  25.270  1.00 25.42     0.151   10.80    0.60
ATOM    579  NE2 HIS A 229      11.009  19.455  25.957  1.00 23.32    -0.336    9.25  -17.40
ATOM    580  HE2 HIS A 229      11.937  19.408  26.378  1.00  0.00     0.168    0.00    0.00
ATOM    581  N   LEU A 230       7.139  21.913  27.985  1.00 20.90    -0.338    9.00  -17.40
ATOM    582  HN  LEU A 230       6.868  22.705  27.402  1.00  0.00     0.164    0.00    0.00
ATOM    583  CA  LEU A 230       7.578  22.139  29.355  1.00 21.22     0.159    9.40    4.00
ATOM    584  C   LEU A 230       6.563  21.623  30.361  1.00 21.08     0.251    9.82    4.00
ATOM    585  O   LEU A 230       6.938  21.164  31.435  1.00 19.50    -0.271    8.17  -17.40
ATOM    586  CB  LEU A 230       7.858  23.625  29.602  1.00 21.98     0.032   12.77    4.00
ATOM    587  CG  LEU A 230       9.051  24.211  28.839  1.00 23.32     0.002    9.40    4.00
ATOM    588  CD1 LEU A 230       9.285  25.637  29.322  1.00 25.98     0.000   16.15    4.00
ATOM    589  CD2 LEU A 230      10.311  23.371  29.073  1.00 24.89     0.000   16.15    4.00
ATOM    590  N   ALA A 231       5.279  21.703  30.022  1.00 20.40    -0.338    9.00  -17.40
ATOM    591  HN  ALA A 231       5.016  22.121  29.130  1.00  0.00     0.164    0.00    0.00
ATOM    592  CA  ALA A 231       4.243  21.197  30.917  1.00 21.50     0.159    9.40    4.00
ATOM    593  C   ALA A 231       4.421  19.685  31.040  1.00 21.12     0.251    9.82    4.00
ATOM    594  O   ALA A 231       4.303  19.124  32.129  1.00 21.78    -0.271    8.17  -17.40
ATOM    595  CB  ALA A 231       2.859  21.522  30.361  1.00 22.95     0.034   16.15    4.00
ATOM    596  N   ASP A 232       4.707  19.028  29.919  1.00 20.87    -0.337    9.00  -17.40
ATOM    597  HN  ASP A 232       4.786  19.545  29.043  1.00  0.00     0.164    0.00    0.00
ATOM    598  CA  ASP A 232       4.910  17.582  29.916  1.00 21.48     0.170    9.40    4.00
ATOM    599  C   ASP A 232       6.168  17.228  30.711  1.00 20.43     0.251    9.82    4.00
ATOM    600  O   ASP A 232       6.167  16.259  31.463  1.00 21.59    -0.271    8.17  -17.40
ATOM    601  CB  ASP A 232       5.022  17.056  28.482  1.00 21.87     0.129   12.77    4.00
ATOM    602  CG  ASP A 232       3.664  16.893  27.807  1.00 25.14     0.188    9.82    4.00
ATOM    603  OD1 ASP A 232       3.639  16.665  26.582  1.00 26.65    -0.647    8.17  -18.95
ATOM    604  OD2 ASP A 232       2.623  16.982  28.497  1.00 25.49    -0.647    8.17  -18.95
ATOM    605  N   LEU A 233       7.228  18.018  30.549  1.00 21.20    -0.338    9.00  -17.40
ATOM    606  HN  LEU A 233       7.167  18.805  29.903  1.00  0.00     0.164    0.00    0.00
ATOM    607  CA  LEU A 233       8.483  17.785  31.278  1.00 20.50     0.159    9.40    4.00
ATOM    608  C   LEU A 233       8.267  17.940  32.785  1.00 20.58     0.251    9.82    4.00
ATOM    609  O   LEU A 233       8.755  17.139  33.587  1.00 18.39    -0.271    8.17  -17.40
ATOM    610  CB  LEU A 233       9.565  18.770  30.811  1.00 20.92     0.032   12.77    4.00
ATOM    611  CG  LEU A 233      10.826  18.839  31.684  1.00 20.96     0.002    9.40    4.00
ATOM    612  CD1 LEU A 233      11.554  17.502  31.652  1.00 22.15     0.000   16.15    4.00
ATOM    613  CD2 LEU A 233      11.737  19.969  31.190  1.00 22.47     0.000   16.15    4.00
ATOM    614  N   VAL A 234       7.539  18.981  33.172  1.00 20.09    -0.338    9.00  -17.40
ATOM    615  HN  VAL A 234       7.168  19.624  32.472  1.00  0.00     0.164    0.00    0.00
ATOM    616  CA  VAL A 234       7.263  19.217  34.583  1.00 20.15     0.159    9.40    4.00
ATOM    617  C   VAL A 234       6.320  18.152  35.146  1.00 19.97     0.251    9.82    4.00
ATOM    618  O   VAL A 234       6.500  17.691  36.268  1.00 19.99    -0.271    8.17  -17.40
ATOM    619  CB  VAL A 234       6.665  20.630  34.796  1.00 21.02     0.029    9.40    4.00
ATOM    620  CG1 VAL A 234       6.104  20.778  36.209  1.00 23.20     0.002   16.15    4.00
ATOM    621  CG2 VAL A 234       7.754  21.679  34.566  1.00 21.83     0.002   16.15    4.00
ATOM    622  N   SER A 235       5.324  17.749  34.362  1.00 18.23    -0.336    9.00  -17.40
ATOM    623  HN  SER A 235       5.219  18.153  33.431  1.00  0.00     0.164    0.00    0.00
ATOM    624  CA  SER A 235       4.378  16.732  34.821  1.00 19.68     0.189    9.40    4.00
ATOM    625  C   SER A 235       5.117  15.413  35.079  1.00 19.46     0.254    9.82    4.00
ATOM    626  O   SER A 235       4.906  14.743  36.095  1.00 19.95    -0.270    8.17  -17.40
ATOM    627  CB  SER A 235       3.284  16.537  33.767  1.00 21.15     0.169   12.77    4.00
ATOM    628  OG  SER A 235       2.229  15.734  34.274  1.00 26.38    -0.380   11.04  -17.40
ATOM    629  HG  SER A 235       1.550  15.613  33.620  1.00  0.00     0.211    0.00    0.00
ATOM    630  N   TYR A 236       5.983  15.057  34.140  1.00 19.05    -0.337    9.00  -17.40
ATOM    631  HN  TYR A 236       6.085  15.657  33.321  1.00  0.00     0.164    0.00    0.00
ATOM    632  CA  TYR A 236       6.796  13.849  34.222  1.00 19.13     0.164    9.40    4.00
ATOM    633  C   TYR A 236       7.660  13.930  35.479  1.00 18.86     0.251    9.82    4.00
ATOM    634  O   TYR A 236       7.792  12.958  36.223  1.00 18.39    -0.271    8.17  -17.40
ATOM    635  CB  TYR A 236       7.675  13.781  32.976  1.00 19.07     0.058   12.77    4.00
ATOM    636  CG  TYR A 236       8.800  12.764  32.990  1.00 19.18    -0.020    7.26    0.60
ATOM    637  CD1 TYR A 236       8.601  11.466  32.527  1.00 20.38    -0.002   10.80    0.60
ATOM    638  CD2 TYR A 236      10.084  13.131  33.391  1.00 20.55    -0.002   10.80    0.60
ATOM    639  CE1 TYR A 236       9.665  10.557  32.448  1.00 21.48     0.024   10.80    0.60
ATOM    640  CE2 TYR A 236      11.149  12.233  33.321  1.00 20.66     0.024   10.80    0.60
ATOM    641  CZ  TYR A 236      10.934  10.954  32.846  1.00 21.96     0.089    7.26    0.60
ATOM    642  OH  TYR A 236      11.996  10.079  32.749  1.00 21.78    -0.359   10.94  -17.40
ATOM    643  HH  TYR A 236      12.865  10.351  33.021  1.00  0.00     0.218    0.00    0.00
ATOM    644  N   SER A 237       8.241  15.105  35.711  1.00 17.93    -0.336    9.00  -17.40
ATOM    645  HN  SER A 237       8.078  15.878  35.066  1.00  0.00     0.164    0.00    0.00
ATOM    646  CA  SER A 237       9.106  15.312  36.868  1.00 18.19     0.189    9.40    4.00
ATOM    647  C   SER A 237       8.373  15.218  38.199  1.00 18.73     0.253    9.82    4.00
ATOM    648  O   SER A 237       8.929  14.737  39.184  1.00 19.34    -0.270    8.17  -17.40
ATOM    649  CB  SER A 237       9.830  16.654  36.730  1.00 18.72     0.169   12.77    4.00
ATOM    650  OG  SER A 237      10.648  16.628  35.573  1.00 19.76    -0.380   11.04  -17.40
ATOM    651  HG  SER A 237      11.097  17.461  35.487  1.00  0.00     0.211    0.00    0.00
ATOM    652  N   ILE A 238       7.128  15.680  38.237  1.00 18.89    -0.337    9.00  -17.40
ATOM    653  HN  ILE A 238       6.718  16.097  37.401  1.00  0.00     0.164    0.00    0.00
ATOM    654  CA  ILE A 238       6.343  15.597  39.460  1.00 20.25     0.159    9.40    4.00
ATOM    655  C   ILE A 238       6.101  14.119  39.759  1.00 20.17     0.251    9.82    4.00
ATOM    656  O   ILE A 238       6.129  13.705  40.914  1.00 20.62    -0.271    8.17  -17.40
ATOM    657  CB  ILE A 238       4.984  16.337  39.317  1.00 21.21     0.029    9.40    4.00
ATOM    658  CG1 ILE A 238       5.226  17.847  39.236  1.00 23.61     0.002   12.77    4.00
ATOM    659  CG2 ILE A 238       4.068  16.001  40.502  1.00 23.76     0.002   16.15    4.00
ATOM    660  CD1 ILE A 238       3.972  18.668  38.937  1.00 24.70     0.000   16.15    4.00
ATOM    661  N   GLN A 239       5.868  13.315  38.719  1.00 20.04    -0.338    9.00  -17.40
ATOM    662  HN  GLN A 239       5.838  13.698  37.774  1.00  0.00     0.164    0.00    0.00
ATOM    663  CA  GLN A 239       5.657  11.890  38.936  1.00 19.72     0.160    9.40    4.00
ATOM    664  C   GLN A 239       6.911  11.261  39.531  1.00 20.24     0.251    9.82    4.00
ATOM    665  O   GLN A 239       6.823  10.433  40.437  1.00 19.92    -0.271    8.17  -17.40
ATOM    666  CB  GLN A 239       5.288  11.178  37.628  1.00 21.35     0.042   12.77    4.00
ATOM    667  CG  GLN A 239       3.920  11.576  37.086  1.00 21.87     0.090   12.77    4.00
ATOM    668  CD  GLN A 239       3.487  10.707  35.922  1.00 23.58     0.227    9.82    4.00
ATOM    669  OE1 GLN A 239       3.092   9.556  36.105  1.00 26.39    -0.273    8.17  -17.40
ATOM    670  NE2 GLN A 239       3.568  11.249  34.720  1.00 22.31    -0.369   13.25  -17.40
ATOM    671 1HE2 GLN A 239       3.277  10.664  33.937  1.00  0.00     0.159    0.00    0.00
ATOM    672 2HE2 GLN A 239       3.895  12.203  34.568  1.00  0.00     0.159    0.00    0.00
ATOM    673  N   LYS A 240       8.080  11.661  39.037  1.00 19.37    -0.338    9.00  -17.40
ATOM    674  HN  LYS A 240       8.102  12.354  38.289  1.00  0.00     0.164    0.00    0.00
ATOM    675  CA  LYS A 240       9.336  11.116  39.557  1.00 19.49     0.159    9.40    4.00
ATOM    676  C   LYS A 240       9.575  11.583  40.994  1.00 20.03     0.251    9.82    4.00
ATOM    677  O   LYS A 240      10.086  10.826  41.826  1.00 20.81    -0.271    8.17  -17.40
ATOM    678  CB  LYS A 240      10.509  11.525  38.658  1.00 19.27     0.032   12.77    4.00
ATOM    679  CG  LYS A 240      10.385  11.015  37.216  1.00 19.70     0.004   12.77    4.00
ATOM    680  CD  LYS A 240      10.174   9.491  37.165  1.00 20.85     0.032   12.77    4.00
ATOM    681  CE  LYS A 240      10.201   8.986  35.734  1.00 20.78     0.206   12.77    4.00
ATOM    682  NZ  LYS A 240       9.919   7.527  35.631  1.00 21.79    -0.064   13.25  -39.20
ATOM    683  HZ1 LYS A 240       9.937   7.188  34.669  1.00  0.00     0.275    0.00    0.00
ATOM    684  HZ2 LYS A 240       9.036   7.293  36.084  1.00  0.00     0.275    0.00    0.00
ATOM    685  HZ3 LYS A 240      10.555   6.990  36.220  1.00  0.00     0.275    0.00    0.00
ATOM    686  N   VAL A 241       9.203  12.827  41.284  1.00 19.95    -0.338    9.00  -17.40
ATOM    687  HN  VAL A 241       8.802  13.410  40.549  1.00  0.00     0.164    0.00    0.00
ATOM    688  CA  VAL A 241       9.355  13.380  42.630  1.00 21.18     0.159    9.40    4.00
ATOM    689  C   VAL A 241       8.466  12.633  43.621  1.00 22.58     0.251    9.82    4.00
ATOM    690  O   VAL A 241       8.845  12.418  44.769  1.00 22.01    -0.271    8.17  -17.40
ATOM    691  CB  VAL A 241       9.006  14.890  42.658  1.00 22.53     0.029    9.40    4.00
ATOM    692  CG1 VAL A 241       8.893  15.392  44.104  1.00 23.49     0.002   16.15    4.00
ATOM    693  CG2 VAL A 241      10.092  15.671  41.929  1.00 22.43     0.002   16.15    4.00
ATOM    694  N   ILE A 242       7.277  12.237  43.178  1.00 22.44    -0.338    9.00  -17.40
ATOM    695  HN  ILE A 242       6.993  12.455  42.223  1.00  0.00     0.164    0.00    0.00
ATOM    696  CA  ILE A 242       6.375  11.492  44.052  1.00 23.64     0.159    9.40    4.00
ATOM    697  C   ILE A 242       7.027  10.157  44.416  1.00 23.45     0.251    9.82    4.00
ATOM    698  O   ILE A 242       6.987   9.726  45.573  1.00 25.50    -0.271    8.17  -17.40
ATOM    699  CB  ILE A 242       5.012  11.255  43.360  1.00 24.32     0.029    9.40    4.00
ATOM    700  CG1 ILE A 242       4.235  12.575  43.303  1.00 25.64     0.002   12.77    4.00
ATOM    701  CG2 ILE A 242       4.214  10.186  44.104  1.00 24.95     0.002   16.15    4.00
ATOM    702  CD1 ILE A 242       3.012  12.540  42.401  1.00 25.41     0.000   16.15    4.00
ATOM    703  N   GLY A 243       7.652   9.521  43.431  1.00 22.76    -0.336    9.00  -17.40
ATOM    704  HN  GLY A 243       7.670   9.933  42.498  1.00  0.00     0.164    0.00    0.00
ATOM    705  CA  GLY A 243       8.310   8.246  43.665  1.00 23.14     0.189    9.40    4.00
ATOM    706  C   GLY A 243       9.491   8.385  44.604  1.00 23.29     0.253    9.82    4.00
ATOM    707  O   GLY A 243       9.719   7.525  45.454  1.00 24.26    -0.270    8.17  -17.40
ATOM    708  N   PHE A 244      10.244   9.471  44.443  1.00 22.21    -0.337    9.00  -17.40
ATOM    709  HN  PHE A 244      10.002  10.131  43.704  1.00  0.00     0.164    0.00    0.00
ATOM    710  CA  PHE A 244      11.406   9.754  45.287  1.00 23.08     0.164    9.40    4.00
ATOM    711  C   PHE A 244      10.962   9.960  46.734  1.00 23.33     0.251    9.82    4.00
ATOM    712  O   PHE A 244      11.509   9.359  47.665  1.00 22.96    -0.271    8.17  -17.40
ATOM    713  CB  PHE A 244      12.110  11.023  44.799  1.00 21.55     0.058   12.77    4.00
ATOM    714  CG  PHE A 244      13.264  11.454  45.663  1.00 23.20    -0.020    7.26    0.60
ATOM    715  CD1 PHE A 244      14.474  10.764  45.632  1.00 25.04    -0.004   10.80    0.60
ATOM    716  CD2 PHE A 244      13.140  12.548  46.516  1.00 24.78    -0.004   10.80    0.60
ATOM    717  CE1 PHE A 244      15.542  11.157  46.437  1.00 25.46    -0.000   10.80    0.60
ATOM    718  CE2 PHE A 244      14.205  12.950  47.327  1.00 24.71    -0.000   10.80    0.60
ATOM    719  CZ  PHE A 244      15.407  12.254  47.286  1.00 24.22     0.000   10.80    0.60
ATOM    720  N   ALA A 245       9.963  10.819  46.912  1.00 23.25    -0.338    9.00  -17.40
ATOM    721  HN  ALA A 245       9.549  11.271  46.097  1.00  0.00     0.164    0.00    0.00
ATOM    722  CA  ALA A 245       9.441  11.134  48.233  1.00 23.37     0.159    9.40    4.00
ATOM    723  C   ALA A 245       8.960   9.906  49.006  1.00 25.09     0.251    9.82    4.00
ATOM    724  O   ALA A 245       9.182   9.805  50.212  1.00 24.87    -0.271    8.17  -17.40
ATOM    725  CB  ALA A 245       8.310  12.156  48.113  1.00 22.36     0.034   16.15    4.00
ATOM    726  N   LYS A 246       8.309   8.975  48.314  1.00 26.15    -0.338    9.00  -17.40
ATOM    727  HN  LYS A 246       8.163   9.107  47.313  1.00  0.00     0.164    0.00    0.00
ATOM    728  CA  LYS A 246       7.800   7.768  48.959  1.00 28.66     0.159    9.40    4.00
ATOM    729  C   LYS A 246       8.914   6.918  49.562  1.00 29.21     0.251    9.82    4.00
ATOM    730  O   LYS A 246       8.668   6.117  50.466  1.00 29.75    -0.271    8.17  -17.40
ATOM    731  CB  LYS A 246       6.997   6.931  47.957  1.00 30.93     0.032   12.77    4.00
ATOM    732  CG  LYS A 246       5.702   7.593  47.501  1.00 34.75     0.004   12.77    4.00
ATOM    733  CD  LYS A 246       5.017   6.811  46.383  1.00 37.28     0.032   12.77    4.00
ATOM    734  CE  LYS A 246       4.410   5.501  46.873  1.00 40.02     0.206   12.77    4.00
ATOM    735  NZ  LYS A 246       3.230   5.724  47.756  1.00 42.15    -0.064   13.25  -39.20
ATOM    736  HZ1 LYS A 246       2.824   4.848  48.084  1.00  0.00     0.275    0.00    0.00
ATOM    737  HZ2 LYS A 246       2.530   6.306  47.297  1.00  0.00     0.275    0.00    0.00
ATOM    738  HZ3 LYS A 246       3.464   6.337  48.537  1.00  0.00     0.275    0.00    0.00
ATOM    739  N   MET A 247      10.138   7.104  49.074  1.00 28.68    -0.337    9.00  -17.40
ATOM    740  HN  MET A 247      10.281   7.798  48.341  1.00  0.00     0.164    0.00    0.00
ATOM    741  CA  MET A 247      11.282   6.339  49.562  1.00 29.45     0.160    9.40    4.00
ATOM    742  C   MET A 247      12.076   7.021  50.681  1.00 28.75     0.251    9.82    4.00
ATOM    743  O   MET A 247      13.012   6.431  51.230  1.00 28.61    -0.271    8.17  -17.40
ATOM    744  CB  MET A 247      12.219   5.990  48.396  1.00 30.97     0.043   12.77    4.00
ATOM    745  CG  MET A 247      11.614   5.007  47.393  1.00 34.76     0.060   12.77    4.00
ATOM    746  SD  MET A 247      12.766   4.475  46.096  1.00 39.72    -0.139   16.39   -6.40
ATOM    747  CE  MET A 247      12.303   5.554  44.763  1.00 39.07     0.069   16.15    4.00
ATOM    748  N   ILE A 248      11.709   8.253  51.023  1.00 27.31    -0.338    9.00  -17.40
ATOM    749  HN  ILE A 248      10.940   8.703  50.527  1.00  0.00     0.164    0.00    0.00
ATOM    750  CA  ILE A 248      12.391   8.973  52.100  1.00 28.07     0.160    9.40    4.00
ATOM    751  C   ILE A 248      12.033   8.295  53.420  1.00 28.99     0.254    9.82    4.00
ATOM    752  O   ILE A 248      10.859   8.179  53.763  1.00 28.97    -0.270    8.17  -17.40
ATOM    753  CB  ILE A 248      11.934  10.446  52.195  1.00 27.49     0.029    9.40    4.00
ATOM    754  CG1 ILE A 248      12.299  11.198  50.916  1.00 26.51     0.002   12.77    4.00
ATOM    755  CG2 ILE A 248      12.582  11.114  53.411  1.00 28.63     0.002   16.15    4.00
ATOM    756  CD1 ILE A 248      11.730  12.605  50.865  1.00 25.47     0.000   16.15    4.00
ATOM    757  N   PRO A 249      13.041   7.844  54.181  1.00 30.64    -0.312    9.00  -17.40
ATOM    758  CA  PRO A 249      12.764   7.182  55.460  1.00 31.91     0.163    9.40    4.00
ATOM    759  C   PRO A 249      11.818   7.992  56.348  1.00 32.16     0.251    9.82    4.00
ATOM    760  O   PRO A 249      12.107   9.138  56.688  1.00 34.02    -0.271    8.17  -17.40
ATOM    761  CB  PRO A 249      14.153   7.035  56.075  1.00 32.36     0.034   12.77    4.00
ATOM    762  CG  PRO A 249      15.021   6.835  54.871  1.00 32.23     0.027   12.77    4.00
ATOM    763  CD  PRO A 249      14.490   7.890  53.917  1.00 30.61     0.105   12.77    4.00
ATOM    764  N   GLY A 250      10.686   7.392  56.706  1.00 32.30    -0.336    9.00  -17.40
ATOM    765  HN  GLY A 250      10.490   6.448  56.373  1.00  0.00     0.164    0.00    0.00
ATOM    766  CA  GLY A 250       9.725   8.064  57.565  1.00 33.31     0.189    9.40    4.00
ATOM    767  C   GLY A 250       8.542   8.700  56.858  1.00 33.48     0.253    9.82    4.00
ATOM    768  O   GLY A 250       7.484   8.888  57.459  1.00 33.45    -0.270    8.17  -17.40
ATOM    769  N   PHE A 251       8.709   9.023  55.579  1.00 33.51    -0.337    9.00  -17.40
ATOM    770  HN  PHE A 251       9.601   8.823  55.126  1.00  0.00     0.164    0.00    0.00
ATOM    771  CA  PHE A 251       7.643   9.658  54.809  1.00 33.69     0.164    9.40    4.00
ATOM    772  C   PHE A 251       6.335   8.871  54.833  1.00 34.57     0.251    9.82    4.00
ATOM    773  O   PHE A 251       5.259   9.455  54.964  1.00 35.10    -0.271    8.17  -17.40
ATOM    774  CB  PHE A 251       8.082   9.850  53.356  1.00 31.35     0.058   12.77    4.00
ATOM    775  CG  PHE A 251       7.180  10.754  52.564  1.00 29.89    -0.020    7.26    0.60
ATOM    776  CD1 PHE A 251       7.234  12.134  52.735  1.00 30.12    -0.004   10.80    0.60
ATOM    777  CD2 PHE A 251       6.276  10.227  51.643  1.00 30.05    -0.004   10.80    0.60
ATOM    778  CE1 PHE A 251       6.400  12.979  51.999  1.00 29.28    -0.000   10.80    0.60
ATOM    779  CE2 PHE A 251       5.441  11.063  50.906  1.00 28.78    -0.000   10.80    0.60
ATOM    780  CZ  PHE A 251       5.505  12.440  51.085  1.00 28.48     0.000   10.80    0.60
ATOM    781  N   ARG A 252       6.431   7.551  54.703  1.00 36.83    -0.338    9.00  -17.40
ATOM    782  HN  ARG A 252       7.354   7.128  54.604  1.00  0.00     0.164    0.00    0.00
ATOM    783  CA  ARG A 252       5.250   6.691  54.698  1.00 39.19     0.159    9.40    4.00
ATOM    784  C   ARG A 252       4.535   6.647  56.045  1.00 39.61     0.251    9.82    4.00
ATOM    785  O   ARG A 252       3.391   6.200  56.127  1.00 40.31    -0.271    8.17  -17.40
ATOM    786  CB  ARG A 252       5.625   5.262  54.292  1.00 41.06     0.034   12.77    4.00
ATOM    787  CG  ARG A 252       6.138   5.101  52.867  1.00 44.96     0.027   12.77    4.00
ATOM    788  CD  ARG A 252       6.260   3.620  52.516  1.00 47.63     0.116   12.77    4.00
ATOM    789  NE  ARG A 252       6.777   3.393  51.169  1.00 50.79    -0.212    9.00  -24.67
ATOM    790  HE  ARG A 252       6.105   3.168  50.435  1.00  0.00     0.178    0.00    0.00
ATOM    791  CZ  ARG A 252       8.062   3.459  50.831  1.00 51.79     0.666    6.95    4.00
ATOM    792  NH1 ARG A 252       8.982   3.745  51.745  1.00 52.82    -0.235    9.00  -24.67
ATOM    793 1HH1 ARG A 252       8.701   3.917  52.710  1.00  0.00     0.174    0.00    0.00
ATOM    794 2HH1 ARG A 252       9.967   3.796  51.486  1.00  0.00     0.174    0.00    0.00
ATOM    795  NH2 ARG A 252       8.427   3.235  49.576  1.00 52.64    -0.235    9.00  -24.67
ATOM    796 1HH2 ARG A 252       7.720   3.015  48.874  1.00  0.00     0.174    0.00    0.00
ATOM    797 2HH2 ARG A 252       9.412   3.286  49.317  1.00  0.00     0.174    0.00    0.00
ATOM    798  N   ASP A 253       5.205   7.102  57.098  1.00 39.96    -0.337    9.00  -17.40
ATOM    799  HN  ASP A 253       6.152   7.461  56.973  1.00  0.00     0.164    0.00    0.00
ATOM    800  CA  ASP A 253       4.610   7.097  58.430  1.00 40.45     0.170    9.40    4.00
ATOM    801  C   ASP A 253       3.648   8.255  58.635  1.00 39.90     0.251    9.82    4.00
ATOM    802  O   ASP A 253       2.902   8.284  59.612  1.00 39.68    -0.271    8.17  -17.40
ATOM    803  CB  ASP A 253       5.698   7.127  59.506  1.00 42.53     0.129   12.77    4.00
ATOM    804  CG  ASP A 253       6.524   5.856  59.531  1.00 44.84     0.188    9.82    4.00
ATOM    805  OD1 ASP A 253       5.938   4.767  59.345  1.00 47.60    -0.647    8.17  -18.95
ATOM    806  OD2 ASP A 253       7.752   5.942  59.743  1.00 45.66    -0.647    8.17  -18.95
ATOM    807  N   LEU A 254       3.669   9.208  57.710  1.00 38.00    -0.338    9.00  -17.40
ATOM    808  HN  LEU A 254       4.323   9.130  56.931  1.00  0.00     0.164    0.00    0.00
ATOM    809  CA  LEU A 254       2.782  10.361  57.780  1.00 37.81     0.159    9.40    4.00
ATOM    810  C   LEU A 254       1.417   9.978  57.218  1.00 37.76     0.251    9.82    4.00
ATOM    811  O   LEU A 254       1.293   9.000  56.476  1.00 37.49    -0.271    8.17  -17.40
ATOM    812  CB  LEU A 254       3.348  11.521  56.955  1.00 36.51     0.032   12.77    4.00
ATOM    813  CG  LEU A 254       4.707  12.101  57.346  1.00 36.86     0.002    9.40    4.00
ATOM    814  CD1 LEU A 254       5.142  13.113  56.297  1.00 35.66     0.000   16.15    4.00
ATOM    815  CD2 LEU A 254       4.620  12.751  58.719  1.00 36.85     0.000   16.15    4.00
ATOM    816  N   THR A 255       0.395  10.745  57.579  1.00 38.14    -0.336    9.00  -17.40
ATOM    817  HN  THR A 255       0.554  11.523  58.219  1.00  0.00     0.164    0.00    0.00
ATOM    818  CA  THR A 255      -0.950  10.496  57.077  1.00 39.08     0.186    9.40    4.00
ATOM    819  C   THR A 255      -0.928  10.828  55.588  1.00 39.76     0.253    9.82    4.00
ATOM    820  O   THR A 255      -0.075  11.593  55.139  1.00 39.15    -0.270    8.17  -17.40
ATOM    821  CB  THR A 255      -1.982  11.397  57.781  1.00 39.68     0.140    9.40    4.00
ATOM    822  OG1 THR A 255      -1.573  12.767  57.677  1.00 39.47    -0.382   11.04  -17.40
ATOM    823  HG1 THR A 255      -1.496  13.002  56.760  1.00  0.00     0.210    0.00    0.00
ATOM    824  CG2 THR A 255      -2.105  11.020  59.253  1.00 40.24     0.034   16.15    4.00
ATOM    825  N   SER A 256      -1.851  10.258  54.817  1.00 40.24    -0.335    9.00  -17.40
ATOM    826  HN  SER A 256      -2.540   9.630  55.231  1.00  0.00     0.164    0.00    0.00
ATOM    827  CA  SER A 256      -1.883  10.527  53.382  1.00 40.92     0.189    9.40    4.00
ATOM    828  C   SER A 256      -2.148  12.010  53.152  1.00 40.23     0.253    9.82    4.00
ATOM    829  O   SER A 256      -1.662  12.599  52.185  1.00 40.28    -0.270    8.17  -17.40
ATOM    830  CB  SER A 256      -2.968   9.693  52.690  1.00 41.53     0.169   12.77    4.00
ATOM    831  OG  SER A 256      -4.263  10.203  52.957  1.00 43.52    -0.380   11.04  -17.40
ATOM    832  HG  SER A 256      -4.935   9.686  52.528  1.00  0.00     0.211    0.00    0.00
ATOM    833  N   GLU A 257      -2.916  12.610  54.056  1.00 39.55    -0.337    9.00  -17.40
ATOM    834  HN  GLU A 257      -3.280  12.064  54.837  1.00  0.00     0.164    0.00    0.00
ATOM    835  CA  GLU A 257      -3.252  14.024  53.963  1.00 38.71     0.160    9.40    4.00
ATOM    836  C   GLU A 257      -1.999  14.889  54.038  1.00 36.50     0.251    9.82    4.00
ATOM    837  O   GLU A 257      -1.825  15.810  53.240  1.00 36.20    -0.271    8.17  -17.40
ATOM    838  CB  GLU A 257      -4.221  14.400  55.085  1.00 41.43     0.043   12.77    4.00
ATOM    839  CG  GLU A 257      -4.650  15.853  55.090  1.00 44.63     0.100   12.77    4.00
ATOM    840  CD  GLU A 257      -5.747  16.121  56.103  1.00 47.39     0.185    9.82    4.00
ATOM    841  OE1 GLU A 257      -6.879  15.634  55.896  1.00 48.76    -0.647    8.17  -18.95
ATOM    842  OE2 GLU A 257      -5.476  16.810  57.109  1.00 48.99    -0.647    8.17  -18.95
ATOM    843  N   ASP A 258      -1.132  14.593  55.001  1.00 34.59    -0.337    9.00  -17.40
ATOM    844  HN  ASP A 258      -1.340  13.828  55.643  1.00  0.00     0.164    0.00    0.00
ATOM    845  CA  ASP A 258       0.111  15.339  55.159  1.00 33.04     0.170    9.40    4.00
ATOM    846  C   ASP A 258       1.064  15.047  54.002  1.00 32.48     0.251    9.82    4.00
ATOM    847  O   ASP A 258       1.782  15.934  53.546  1.00 31.37    -0.271    8.17  -17.40
ATOM    848  CB  ASP A 258       0.784  14.984  56.488  1.00 34.07     0.129   12.77    4.00
ATOM    849  CG  ASP A 258       0.256  15.809  57.645  1.00 35.11     0.188    9.82    4.00
ATOM    850  OD1 ASP A 258       0.599  15.501  58.807  1.00 35.63    -0.647    8.17  -18.95
ATOM    851  OD2 ASP A 258      -0.493  16.775  57.386  1.00 34.86    -0.647    8.17  -18.95
ATOM    852  N   GLN A 259       1.072  13.803  53.532  1.00 31.90    -0.337    9.00  -17.40
ATOM    853  HN  GLN A 259       0.466  13.100  53.955  1.00  0.00     0.164    0.00    0.00
ATOM    854  CA  GLN A 259       1.940  13.433  52.417  1.00 32.81     0.160    9.40    4.00
ATOM    855  C   GLN A 259       1.611  14.272  51.184  1.00 32.59     0.251    9.82    4.00
ATOM    856  O   GLN A 259       2.505  14.820  50.534  1.00 32.51    -0.271    8.17  -17.40
ATOM    857  CB  GLN A 259       1.783  11.946  52.077  1.00 32.98     0.042   12.77    4.00
ATOM    858  CG  GLN A 259       2.217  11.000  53.181  1.00 34.94     0.090   12.77    4.00
ATOM    859  CD  GLN A 259       2.168   9.547  52.755  1.00 37.19     0.227    9.82    4.00
ATOM    860  OE1 GLN A 259       2.322   8.641  53.576  1.00 39.55    -0.273    8.17  -17.40
ATOM    861  NE2 GLN A 259       1.958   9.315  51.466  1.00 37.81    -0.369   13.25  -17.40
ATOM    862 1HE2 GLN A 259       1.831  10.065  50.786  1.00  0.00     0.159    0.00    0.00
ATOM    863 2HE2 GLN A 259       1.925   8.337  51.179  1.00  0.00     0.159    0.00    0.00
ATOM    864  N   ILE A 260       0.325  14.375  50.866  1.00 32.68    -0.338    9.00  -17.40
ATOM    865  HN  ILE A 260      -0.372  13.905  51.444  1.00  0.00     0.164    0.00    0.00
ATOM    866  CA  ILE A 260      -0.109  15.147  49.706  1.00 32.42     0.159    9.40    4.00
ATOM    867  C   ILE A 260       0.183  16.634  49.880  1.00 31.57     0.251    9.82    4.00
ATOM    868  O   ILE A 260       0.588  17.311  48.933  1.00 30.43    -0.271    8.17  -17.40
ATOM    869  CB  ILE A 260      -1.619  14.959  49.445  1.00 33.97     0.029    9.40    4.00
ATOM    870  CG1 ILE A 260      -1.933  13.471  49.277  1.00 34.59     0.002   12.77    4.00
ATOM    871  CG2 ILE A 260      -2.036  15.731  48.201  1.00 33.83     0.002   16.15    4.00
ATOM    872  CD1 ILE A 260      -1.156  12.789  48.165  1.00 36.85     0.000   16.15    4.00
ATOM    873  N   VAL A 261      -0.029  17.146  51.088  1.00 29.87    -0.338    9.00  -17.40
ATOM    874  HN  VAL A 261      -0.387  16.549  51.834  1.00  0.00     0.164    0.00    0.00
ATOM    875  CA  VAL A 261       0.244  18.551  51.358  1.00 28.91     0.159    9.40    4.00
ATOM    876  C   VAL A 261       1.717  18.862  51.097  1.00 27.91     0.251    9.82    4.00
ATOM    877  O   VAL A 261       2.043  19.856  50.445  1.00 28.13    -0.271    8.17  -17.40
ATOM    878  CB  VAL A 261      -0.089  18.923  52.827  1.00 28.91     0.029    9.40    4.00
ATOM    879  CG1 VAL A 261       0.472  20.294  53.161  1.00 30.09     0.002   16.15    4.00
ATOM    880  CG2 VAL A 261      -1.594  18.911  53.035  1.00 31.46     0.002   16.15    4.00
ATOM    881  N   LEU A 262       2.605  18.011  51.604  1.00 27.17    -0.338    9.00  -17.40
ATOM    882  HN  LEU A 262       2.279  17.198  52.127  1.00  0.00     0.164    0.00    0.00
ATOM    883  CA  LEU A 262       4.039  18.222  51.423  1.00 25.81     0.159    9.40    4.00
ATOM    884  C   LEU A 262       4.461  18.126  49.955  1.00 25.46     0.251    9.82    4.00
ATOM    885  O   LEU A 262       5.274  18.921  49.485  1.00 24.78    -0.271    8.17  -17.40
ATOM    886  CB  LEU A 262       4.836  17.219  52.265  1.00 26.02     0.032   12.77    4.00
ATOM    887  CG  LEU A 262       4.604  17.278  53.781  1.00 25.71     0.002    9.40    4.00
ATOM    888  CD1 LEU A 262       5.382  16.162  54.464  1.00 26.98     0.000   16.15    4.00
ATOM    889  CD2 LEU A 262       5.028  18.634  54.317  1.00 26.30     0.000   16.15    4.00
ATOM    890  N   LEU A 263       3.911  17.155  49.232  1.00 25.71    -0.338    9.00  -17.40
ATOM    891  HN  LEU A 263       3.246  16.518  49.671  1.00  0.00     0.164    0.00    0.00
ATOM    892  CA  LEU A 263       4.244  16.985  47.818  1.00 26.15     0.159    9.40    4.00
ATOM    893  C   LEU A 263       3.763  18.166  46.974  1.00 26.42     0.251    9.82    4.00
ATOM    894  O   LEU A 263       4.514  18.702  46.154  1.00 25.91    -0.271    8.17  -17.40
ATOM    895  CB  LEU A 263       3.633  15.681  47.283  1.00 27.20     0.032   12.77    4.00
ATOM    896  CG  LEU A 263       4.293  14.376  47.745  1.00 29.34     0.002    9.40    4.00
ATOM    897  CD1 LEU A 263       3.401  13.197  47.404  1.00 30.14     0.000   16.15    4.00
ATOM    898  CD2 LEU A 263       5.658  14.223  47.082  1.00 31.00     0.000   16.15    4.00
ATOM    899  N   LYS A 264       2.519  18.585  47.178  1.00 25.69    -0.338    9.00  -17.40
ATOM    900  HN  LYS A 264       1.935  18.126  47.877  1.00  0.00     0.164    0.00    0.00
ATOM    901  CA  LYS A 264       1.987  19.699  46.405  1.00 26.59     0.159    9.40    4.00
ATOM    902  C   LYS A 264       2.709  21.011  46.655  1.00 26.97     0.251    9.82    4.00
ATOM    903  O   LYS A 264       2.962  21.767  45.723  1.00 27.99    -0.271    8.17  -17.40
ATOM    904  CB  LYS A 264       0.496  19.899  46.688  1.00 29.36     0.032   12.77    4.00
ATOM    905  CG  LYS A 264      -0.417  18.910  45.994  1.00 31.84     0.004   12.77    4.00
ATOM    906  CD  LYS A 264      -1.862  19.348  46.156  1.00 35.05     0.032   12.77    4.00
ATOM    907  CE  LYS A 264      -2.822  18.400  45.468  1.00 37.95     0.206   12.77    4.00
ATOM    908  NZ  LYS A 264      -4.233  18.872  45.629  1.00 39.41    -0.064   13.25  -39.20
ATOM    909  HZ1 LYS A 264      -4.880  18.234  45.166  1.00  0.00     0.275    0.00    0.00
ATOM    910  HZ2 LYS A 264      -4.351  19.832  45.305  1.00  0.00     0.275    0.00    0.00
ATOM    911  HZ3 LYS A 264      -4.476  19.012  46.610  1.00  0.00     0.275    0.00    0.00
ATOM    912  N   SER A 265       3.047  21.286  47.908  1.00 26.64    -0.336    9.00  -17.40
ATOM    913  HN  SER A 265       2.840  20.617  48.649  1.00  0.00     0.164    0.00    0.00
ATOM    914  CA  SER A 265       3.712  22.540  48.227  1.00 27.75     0.189    9.40    4.00
ATOM    915  C   SER A 265       5.199  22.591  47.884  1.00 26.92     0.254    9.82    4.00
ATOM    916  O   SER A 265       5.750  23.676  47.723  1.00 28.28    -0.270    8.17  -17.40
ATOM    917  CB  SER A 265       3.513  22.881  49.709  1.00 28.81     0.169   12.77    4.00
ATOM    918  OG  SER A 265       4.101  21.902  50.540  1.00 33.64    -0.380   11.04  -17.40
ATOM    919  HG  SER A 265       3.978  22.113  51.458  1.00  0.00     0.211    0.00    0.00
ATOM    920  N   SER A 266       5.847  21.434  47.757  1.00 25.17    -0.335    9.00  -17.40
ATOM    921  HN  SER A 266       5.342  20.556  47.876  1.00  0.00     0.164    0.00    0.00
ATOM    922  CA  SER A 266       7.277  21.412  47.449  1.00 23.91     0.189    9.40    4.00
ATOM    923  C   SER A 266       7.609  21.035  46.011  1.00 23.51     0.253    9.82    4.00
ATOM    924  O   SER A 266       8.749  21.206  45.572  1.00 23.30    -0.270    8.17  -17.40
ATOM    925  CB  SER A 266       8.001  20.445  48.385  1.00 24.45     0.169   12.77    4.00
ATOM    926  OG  SER A 266       7.656  19.101  48.094  1.00 24.60    -0.380   11.04  -17.40
ATOM    927  HG  SER A 266       8.106  18.500  48.676  1.00  0.00     0.211    0.00    0.00
ATOM    928  N   ALA A 267       6.619  20.519  45.285  1.00 22.67    -0.337    9.00  -17.40
ATOM    929  HN  ALA A 267       5.698  20.420  45.712  1.00  0.00     0.164    0.00    0.00
ATOM    930  CA  ALA A 267       6.801  20.089  43.898  1.00 23.39     0.159    9.40    4.00
ATOM    931  C   ALA A 267       7.698  20.979  43.040  1.00 23.51     0.251    9.82    4.00
ATOM    932  O   ALA A 267       8.716  20.517  42.515  1.00 23.55    -0.271    8.17  -17.40
ATOM    933  CB  ALA A 267       5.436  19.938  43.217  1.00 24.51     0.034   16.15    4.00
ATOM    934  N   ILE A 268       7.330  22.247  42.883  1.00 22.01    -0.338    9.00  -17.40
ATOM    935  HN  ILE A 268       6.493  22.599  43.347  1.00  0.00     0.164    0.00    0.00
ATOM    936  CA  ILE A 268       8.132  23.135  42.041  1.00 22.23     0.159    9.40    4.00
ATOM    937  C   ILE A 268       9.539  23.374  42.592  1.00 22.05     0.251    9.82    4.00
ATOM    938  O   ILE A 268      10.494  23.558  41.828  1.00 20.90    -0.271    8.17  -17.40
ATOM    939  CB  ILE A 268       7.426  24.496  41.811  1.00 23.63     0.029    9.40    4.00
ATOM    940  CG1 ILE A 268       8.097  25.232  40.645  1.00 24.85     0.002   12.77    4.00
ATOM    941  CG2 ILE A 268       7.484  25.354  43.068  1.00 25.18     0.002   16.15    4.00
ATOM    942  CD1 ILE A 268       7.933  24.549  39.303  1.00 25.69     0.000   16.15    4.00
ATOM    943  N   GLU A 269       9.674  23.352  43.911  1.00 20.40    -0.338    9.00  -17.40
ATOM    944  HN  GLU A 269       8.857  23.187  44.499  1.00  0.00     0.164    0.00    0.00
ATOM    945  CA  GLU A 269      10.979  23.561  44.529  1.00 20.63     0.160    9.40    4.00
ATOM    946  C   GLU A 269      11.933  22.402  44.268  1.00 21.33     0.251    9.82    4.00
ATOM    947  O   GLU A 269      13.109  22.620  43.976  1.00 20.99    -0.271    8.17  -17.40
ATOM    948  CB  GLU A 269      10.823  23.770  46.030  1.00 20.38     0.043   12.77    4.00
ATOM    949  CG  GLU A 269      10.206  25.110  46.396  1.00 22.10     0.100   12.77    4.00
ATOM    950  CD  GLU A 269      10.009  25.261  47.892  1.00 23.72     0.185    9.82    4.00
ATOM    951  OE1 GLU A 269      10.803  24.670  48.656  1.00 22.73    -0.647    8.17  -18.95
ATOM    952  OE2 GLU A 269       9.067  25.974  48.301  1.00 24.58    -0.647    8.17  -18.95
ATOM    953  N   VAL A 270      11.434  21.172  44.375  1.00 20.39    -0.338    9.00  -17.40
ATOM    954  HN  VAL A 270      10.452  21.044  44.621  1.00  0.00     0.164    0.00    0.00
ATOM    955  CA  VAL A 270      12.279  20.006  44.143  1.00 20.83     0.159    9.40    4.00
ATOM    956  C   VAL A 270      12.644  19.911  42.670  1.00 20.52     0.251    9.82    4.00
ATOM    957  O   VAL A 270      13.734  19.458  42.318  1.00 20.87    -0.271    8.17  -17.40
ATOM    958  CB  VAL A 270      11.582  18.709  44.597  1.00 21.55     0.029    9.40    4.00
ATOM    959  CG1 VAL A 270      12.481  17.512  44.318  1.00 21.95     0.002   16.15    4.00
ATOM    960  CG2 VAL A 270      11.268  18.790  46.086  1.00 23.25     0.002   16.15    4.00
ATOM    961  N   ILE A 271      11.731  20.337  41.804  1.00 20.29    -0.338    9.00  -17.40
ATOM    962  HN  ILE A 271      10.831  20.679  42.141  1.00  0.00     0.164    0.00    0.00
ATOM    963  CA  ILE A 271      12.010  20.318  40.376  1.00 20.71     0.159    9.40    4.00
ATOM    964  C   ILE A 271      13.145  21.300  40.099  1.00 20.86     0.251    9.82    4.00
ATOM    965  O   ILE A 271      14.083  20.990  39.361  1.00 20.78    -0.271    8.17  -17.40
ATOM    966  CB  ILE A 271      10.755  20.684  39.563  1.00 21.89     0.029    9.40    4.00
ATOM    967  CG1 ILE A 271       9.842  19.450  39.483  1.00 24.21     0.002   12.77    4.00
ATOM    968  CG2 ILE A 271      11.149  21.173  38.170  1.00 23.03     0.002   16.15    4.00
ATOM    969  CD1 ILE A 271       8.489  19.711  38.852  1.00 27.85     0.000   16.15    4.00
ATOM    970  N   MET A 272      13.076  22.481  40.701  1.00 21.17    -0.337    9.00  -17.40
ATOM    971  HN  MET A 272      12.281  22.710  41.298  1.00  0.00     0.164    0.00    0.00
ATOM    972  CA  MET A 272      14.147  23.446  40.500  1.00 21.57     0.160    9.40    4.00
ATOM    973  C   MET A 272      15.474  22.888  41.020  1.00 20.82     0.251    9.82    4.00
ATOM    974  O   MET A 272      16.513  23.064  40.384  1.00 22.20    -0.271    8.17  -17.40
ATOM    975  CB  MET A 272      13.800  24.770  41.183  1.00 22.31     0.043   12.77    4.00
ATOM    976  CG  MET A 272      12.595  25.441  40.549  1.00 24.16     0.060   12.77    4.00
ATOM    977  SD  MET A 272      12.222  27.036  41.296  1.00 26.22    -0.139   16.39   -6.40
ATOM    978  CE  MET A 272      11.003  27.687  40.134  1.00 26.38     0.069   16.15    4.00
ATOM    979  N   LEU A 273      15.442  22.204  42.163  1.00 21.17    -0.338    9.00  -17.40
ATOM    980  HN  LEU A 273      14.558  22.095  42.659  1.00  0.00     0.164    0.00    0.00
ATOM    981  CA  LEU A 273      16.661  21.606  42.717  1.00 21.28     0.159    9.40    4.00
ATOM    982  C   LEU A 273      17.226  20.486  41.842  1.00 20.96     0.251    9.82    4.00
ATOM    983  O   LEU A 273      18.408  20.494  41.487  1.00 20.75    -0.271    8.17  -17.40
ATOM    984  CB  LEU A 273      16.405  21.026  44.116  1.00 22.98     0.032   12.77    4.00
ATOM    985  CG  LEU A 273      16.367  21.940  45.337  1.00 25.62     0.002    9.40    4.00
ATOM    986  CD1 LEU A 273      15.959  21.129  46.572  1.00 25.83     0.000   16.15    4.00
ATOM    987  CD2 LEU A 273      17.736  22.571  45.543  1.00 26.65     0.000   16.15    4.00
ATOM    988  N   ARG A 274      16.385  19.517  41.494  1.00 19.69    -0.338    9.00  -17.40
ATOM    989  HN  ARG A 274      15.408  19.566  41.782  1.00  0.00     0.164    0.00    0.00
ATOM    990  CA  ARG A 274      16.852  18.384  40.702  1.00 19.52     0.159    9.40    4.00
ATOM    991  C   ARG A 274      17.317  18.787  39.309  1.00 19.10     0.251    9.82    4.00
ATOM    992  O   ARG A 274      18.159  18.117  38.715  1.00 19.83    -0.271    8.17  -17.40
ATOM    993  CB  ARG A 274      15.759  17.299  40.610  1.00 19.75     0.034   12.77    4.00
ATOM    994  CG  ARG A 274      14.652  17.566  39.601  1.00 19.52     0.027   12.77    4.00
ATOM    995  CD  ARG A 274      13.381  16.792  39.969  1.00 19.72     0.116   12.77    4.00
ATOM    996  NE  ARG A 274      13.599  15.356  40.153  1.00 18.11    -0.212    9.00  -24.67
ATOM    997  HE  ARG A 274      13.779  15.023  41.100  1.00  0.00     0.178    0.00    0.00
ATOM    998  CZ  ARG A 274      13.580  14.453  39.175  1.00 19.01     0.666    6.95    4.00
ATOM    999  NH1 ARG A 274      13.357  14.824  37.919  1.00 18.53    -0.235    9.00  -24.67
ATOM   1000 1HH1 ARG A 274      13.220  15.811  37.702  1.00  0.00     0.174    0.00    0.00
ATOM   1001 2HH1 ARG A 274      13.342  14.132  37.170  1.00  0.00     0.174    0.00    0.00
ATOM   1002  NH2 ARG A 274      13.759  13.168  39.458  1.00 19.51    -0.235    9.00  -24.67
ATOM   1003 1HH2 ARG A 274      13.930  12.883  40.422  1.00  0.00     0.174    0.00    0.00
ATOM   1004 2HH2 ARG A 274      13.744  12.476  38.709  1.00  0.00     0.174    0.00    0.00
ATOM   1005  N   SER A 275      16.792  19.892  38.793  1.00 19.73    -0.336    9.00  -17.40
ATOM   1006  HN  SER A 275      16.114  20.433  39.330  1.00  0.00     0.164    0.00    0.00
ATOM   1007  CA  SER A 275      17.183  20.331  37.463  1.00 19.93     0.189    9.40    4.00
ATOM   1008  C   SER A 275      18.615  20.838  37.442  1.00 19.90     0.254    9.82    4.00
ATOM   1009  O   SER A 275      19.191  21.016  36.377  1.00 20.21    -0.270    8.17  -17.40
ATOM   1010  CB  SER A 275      16.249  21.437  36.958  1.00 20.51     0.169   12.77    4.00
ATOM   1011  OG  SER A 275      16.520  22.680  37.579  1.00 20.38    -0.380   11.04  -17.40
ATOM   1012  HG  SER A 275      15.941  23.365  37.266  1.00  0.00     0.211    0.00    0.00
ATOM   1013  N   ASN A 276      19.198  21.055  38.615  1.00 20.28    -0.337    9.00  -17.40
ATOM   1014  HN  ASN A 276      18.691  20.871  39.480  1.00  0.00     0.164    0.00    0.00
ATOM   1015  CA  ASN A 276      20.564  21.557  38.662  1.00 19.85     0.169    9.40    4.00
ATOM   1016  C   ASN A 276      21.512  20.544  38.024  1.00 21.26     0.251    9.82    4.00
ATOM   1017  O   ASN A 276      22.585  20.903  37.538  1.00 19.72    -0.271    8.17  -17.40
ATOM   1018  CB  ASN A 276      20.983  21.843  40.108  1.00 20.77     0.119   12.77    4.00
ATOM   1019  CG  ASN A 276      22.265  22.651  40.187  1.00 23.39     0.230    9.82    4.00
ATOM   1020  OD1 ASN A 276      23.275  22.187  40.713  1.00 26.18    -0.273    8.17  -17.40
ATOM   1021  ND2 ASN A 276      22.231  23.867  39.649  1.00 21.92    -0.369   13.25  -17.40
ATOM   1022 1HD2 ASN A 276      23.093  24.410  39.702  1.00  0.00     0.159    0.00    0.00
ATOM   1023 2HD2 ASN A 276      21.393  24.252  39.213  1.00  0.00     0.159    0.00    0.00
ATOM   1024  N   GLU A 277      21.096  19.280  38.000  1.00 20.52    -0.337    9.00  -17.40
ATOM   1025  HN  GLU A 277      20.183  19.044  38.390  1.00  0.00     0.164    0.00    0.00
ATOM   1026  CA  GLU A 277      21.925  18.226  37.425  1.00 21.75     0.160    9.40    4.00
ATOM   1027  C   GLU A 277      22.103  18.370  35.908  1.00 21.79     0.251    9.82    4.00
ATOM   1028  O   GLU A 277      23.105  17.910  35.351  1.00 22.41    -0.271    8.17  -17.40
ATOM   1029  CB  GLU A 277      21.331  16.852  37.785  1.00 22.91     0.043   12.77    4.00
ATOM   1030  CG  GLU A 277      22.199  15.659  37.413  1.00 26.24     0.100   12.77    4.00
ATOM   1031  CD  GLU A 277      21.904  14.418  38.261  1.00 28.07     0.185    9.82    4.00
ATOM   1032  OE1 GLU A 277      22.359  13.319  37.875  1.00 30.43    -0.647    8.17  -18.95
ATOM   1033  OE2 GLU A 277      21.233  14.532  39.317  1.00 26.56    -0.647    8.17  -18.95
ATOM   1034  N   SER A 278      21.152  19.011  35.234  1.00 19.68    -0.336    9.00  -17.40
ATOM   1035  HN  SER A 278      20.339  19.377  35.729  1.00  0.00     0.164    0.00    0.00
ATOM   1036  CA  SER A 278      21.266  19.194  33.789  1.00 20.64     0.189    9.40    4.00
ATOM   1037  C   SER A 278      21.712  20.607  33.448  1.00 21.58     0.254    9.82    4.00
ATOM   1038  O   SER A 278      22.008  20.910  32.292  1.00 22.05    -0.270    8.17  -17.40
ATOM   1039  CB  SER A 278      19.934  18.910  33.092  1.00 20.93     0.169   12.77    4.00
ATOM   1040  OG  SER A 278      18.941  19.829  33.497  1.00 22.00    -0.380   11.04  -17.40
ATOM   1041  HG  SER A 278      18.114  19.653  33.064  1.00  0.00     0.211    0.00    0.00
ATOM   1042  N   PHE A 279      21.751  21.474  34.451  1.00 21.92    -0.337    9.00  -17.40
ATOM   1043  HN  PHE A 279      21.493  21.173  35.391  1.00  0.00     0.164    0.00    0.00
ATOM   1044  CA  PHE A 279      22.160  22.853  34.219  1.00 23.24     0.164    9.40    4.00
ATOM   1045  C   PHE A 279      23.659  22.912  33.972  1.00 24.55     0.251    9.82    4.00
ATOM   1046  O   PHE A 279      24.429  22.218  34.638  1.00 24.49    -0.271    8.17  -17.40
ATOM   1047  CB  PHE A 279      21.820  23.723  35.429  1.00 23.08     0.058   12.77    4.00
ATOM   1048  CG  PHE A 279      22.051  25.187  35.198  1.00 24.02    -0.020    7.26    0.60
ATOM   1049  CD1 PHE A 279      21.135  25.942  34.471  1.00 24.96    -0.004   10.80    0.60
ATOM   1050  CD2 PHE A 279      23.197  25.805  35.682  1.00 24.94    -0.004   10.80    0.60
ATOM   1051  CE1 PHE A 279      21.356  27.293  34.227  1.00 24.93    -0.000   10.80    0.60
ATOM   1052  CE2 PHE A 279      23.429  27.160  35.442  1.00 25.50    -0.000   10.80    0.60
ATOM   1053  CZ  PHE A 279      22.506  27.903  34.714  1.00 24.47     0.000   10.80    0.60
ATOM   1054  N   THR A 280      24.077  23.728  33.010  1.00 24.73    -0.336    9.00  -17.40
ATOM   1055  HN  THR A 280      23.397  24.258  32.465  1.00  0.00     0.164    0.00    0.00
ATOM   1056  CA  THR A 280      25.496  23.872  32.728  1.00 26.87     0.186    9.40    4.00
ATOM   1057  C   THR A 280      25.884  25.343  32.672  1.00 27.44     0.253    9.82    4.00
ATOM   1058  O   THR A 280      25.186  26.162  32.070  1.00 26.28    -0.270    8.17  -17.40
ATOM   1059  CB  THR A 280      25.897  23.198  31.399  1.00 27.76     0.140    9.40    4.00
ATOM   1060  OG1 THR A 280      27.298  23.408  31.173  1.00 31.72    -0.382   11.04  -17.40
ATOM   1061  HG1 THR A 280      27.545  22.993  30.355  1.00  0.00     0.210    0.00    0.00
ATOM   1062  CG2 THR A 280      25.107  23.768  30.236  1.00 27.79     0.034   16.15    4.00
ATOM   1063  N   MET A 281      26.991  25.676  33.326  1.00 28.33    -0.337    9.00  -17.40
ATOM   1064  HN  MET A 281      27.514  24.957  33.826  1.00  0.00     0.164    0.00    0.00
ATOM   1065  CA  MET A 281      27.469  27.049  33.340  1.00 31.03     0.160    9.40    4.00
ATOM   1066  C   MET A 281      28.275  27.390  32.095  1.00 31.28     0.251    9.82    4.00
ATOM   1067  O   MET A 281      28.812  28.490  31.980  1.00 30.87    -0.271    8.17  -17.40
ATOM   1068  CB  MET A 281      28.298  27.306  34.596  1.00 33.43     0.043   12.77    4.00
ATOM   1069  CG  MET A 281      27.448  27.518  35.835  1.00 36.11     0.060   12.77    4.00
ATOM   1070  SD  MET A 281      28.429  27.829  37.295  1.00 39.85    -0.139   16.39   -6.40
ATOM   1071  CE  MET A 281      28.995  29.495  36.967  1.00 40.40     0.069   16.15    4.00
ATOM   1072  N   ASP A 282      28.364  26.448  31.159  1.00 31.72    -0.337    9.00  -17.40
ATOM   1073  HN  ASP A 282      27.919  25.542  31.305  1.00  0.00     0.164    0.00    0.00
ATOM   1074  CA  ASP A 282      29.097  26.709  29.925  1.00 32.91     0.170    9.40    4.00
ATOM   1075  C   ASP A 282      28.366  27.818  29.175  1.00 32.02     0.252    9.82    4.00
ATOM   1076  O   ASP A 282      28.989  28.764  28.683  1.00 31.15    -0.271    8.17  -17.40
ATOM   1077  CB  ASP A 282      29.172  25.455  29.050  1.00 35.93     0.129   12.77    4.00
ATOM   1078  CG  ASP A 282      29.947  24.328  29.708  1.00 39.91     0.188    9.82    4.00
ATOM   1079  OD1 ASP A 282      30.940  24.619  30.412  1.00 42.35    -0.647    8.17  -18.95
ATOM   1080  OD2 ASP A 282      29.573  23.150  29.508  1.00 42.45    -0.647    8.17  -18.95
ATOM   1081  N   ASP A 283      27.041  27.702  29.100  1.00 29.87    -0.337    9.00  -17.40
ATOM   1082  HN  ASP A 283      26.586  26.896  29.528  1.00  0.00     0.164    0.00    0.00
ATOM   1083  CA  ASP A 283      26.224  28.704  28.418  1.00 28.59     0.170    9.40    4.00
ATOM   1084  C   ASP A 283      24.931  29.032  29.170  1.00 27.92     0.251    9.82    4.00
ATOM   1085  O   ASP A 283      23.984  29.568  28.592  1.00 27.21    -0.271    8.17  -17.40
ATOM   1086  CB  ASP A 283      25.904  28.243  26.994  1.00 29.84     0.129   12.77    4.00
ATOM   1087  CG  ASP A 283      25.030  27.006  26.958  1.00 31.11     0.188    9.82    4.00
ATOM   1088  OD1 ASP A 283      24.872  26.351  28.009  1.00 28.99    -0.647    8.17  -18.95
ATOM   1089  OD2 ASP A 283      24.507  26.687  25.870  1.00 32.79    -0.647    8.17  -18.95
ATOM   1090  N   MET A 284      24.902  28.708  30.460  1.00 26.84    -0.337    9.00  -17.40
ATOM   1091  HN  MET A 284      25.716  28.248  30.868  1.00  0.00     0.164    0.00    0.00
ATOM   1092  CA  MET A 284      23.748  28.985  31.317  1.00 27.62     0.160    9.40    4.00
ATOM   1093  C   MET A 284      22.449  28.379  30.801  1.00 27.20     0.251    9.82    4.00
ATOM   1094  O   MET A 284      21.429  29.060  30.686  1.00 27.86    -0.271    8.17  -17.40
ATOM   1095  CB  MET A 284      23.565  30.497  31.484  1.00 29.95     0.043   12.77    4.00
ATOM   1096  CG  MET A 284      24.785  31.219  32.031  1.00 33.34     0.060   12.77    4.00
ATOM   1097  SD  MET A 284      25.323  30.578  33.624  1.00 36.23    -0.139   16.39   -6.40
ATOM   1098  CE  MET A 284      26.985  31.242  33.719  1.00 35.78     0.069   16.15    4.00
ATOM   1099  N   SER A 285      22.479  27.091  30.503  1.00 25.58    -0.336    9.00  -17.40
ATOM   1100  HN  SER A 285      23.343  26.562  30.620  1.00  0.00     0.164    0.00    0.00
ATOM   1101  CA  SER A 285      21.288  26.427  30.010  1.00 24.62     0.189    9.40    4.00
ATOM   1102  C   SER A 285      21.136  25.090  30.697  1.00 24.72     0.254    9.82    4.00
ATOM   1103  O   SER A 285      22.028  24.641  31.415  1.00 24.18    -0.270    8.17  -17.40
ATOM   1104  CB  SER A 285      21.402  26.186  28.509  1.00 24.98     0.169   12.77    4.00
ATOM   1105  OG  SER A 285      22.415  25.224  28.241  1.00 25.94    -0.380   11.04  -17.40
ATOM   1106  HG  SER A 285      22.486  25.074  27.306  1.00  0.00     0.211    0.00    0.00
ATOM   1107  N   TRP A 286      19.982  24.472  30.480  1.00 24.17    -0.337    9.00  -17.40
ATOM   1108  HN  TRP A 286      19.267  24.947  29.929  1.00  0.00     0.164    0.00    0.00
ATOM   1109  CA  TRP A 286      19.699  23.146  30.997  1.00 24.74     0.164    9.40    4.00
ATOM   1110  C   TRP A 286      19.842  22.312  29.732  1.00 25.34     0.251    9.82    4.00
ATOM   1111  O   TRP A 286      19.006  22.391  28.828  1.00 25.37    -0.271    8.17  -17.40
ATOM   1112  CB  TRP A 286      18.268  23.064  31.522  1.00 23.76     0.060   12.77    4.00
ATOM   1113  CG  TRP A 286      18.048  23.702  32.863  1.00 21.76    -0.001    7.26    0.60
ATOM   1114  CD1 TRP A 286      18.186  23.107  34.088  1.00 21.47     0.068   10.80    0.60
ATOM   1115  CD2 TRP A 286      17.568  25.031  33.118  1.00 23.03     0.013    6.80    0.60
ATOM   1116  NE1 TRP A 286      17.811  23.976  35.084  1.00 21.88    -0.352    9.00  -17.40
ATOM   1117  HE1 TRP A 286      17.816  23.770  36.083  1.00  0.00     0.166    0.00    0.00
ATOM   1118  CE2 TRP A 286      17.429  25.164  34.519  1.00 22.96     0.056    6.80    0.60
ATOM   1119  CE3 TRP A 286      17.238  26.121  32.299  1.00 23.54     0.001   10.80    0.60
ATOM   1120  CZ2 TRP A 286      16.970  26.341  35.120  1.00 24.15     0.017   10.80    0.60
ATOM   1121  CZ3 TRP A 286      16.781  27.293  32.898  1.00 22.92     0.000   10.80    0.60
ATOM   1122  CH2 TRP A 286      16.651  27.390  34.297  1.00 23.66     0.002   10.80    0.60
ATOM   1123  N   THR A 287      20.918  21.540  29.654  1.00 25.53    -0.336    9.00  -17.40
ATOM   1124  HN  THR A 287      21.578  21.520  30.431  1.00  0.00     0.164    0.00    0.00
ATOM   1125  CA  THR A 287      21.173  20.721  28.478  1.00 27.14     0.186    9.40    4.00
ATOM   1126  C   THR A 287      20.833  19.266  28.753  1.00 27.53     0.253    9.82    4.00
ATOM   1127  O   THR A 287      21.501  18.607  29.551  1.00 27.40    -0.270    8.17  -17.40
ATOM   1128  CB  THR A 287      22.644  20.853  28.049  1.00 27.77     0.140    9.40    4.00
ATOM   1129  OG1 THR A 287      22.914  22.229  27.733  1.00 30.32    -0.382   11.04  -17.40
ATOM   1130  HG1 THR A 287      22.740  22.763  28.499  1.00  0.00     0.210    0.00    0.00
ATOM   1131  CG2 THR A 287      22.922  20.000  26.824  1.00 29.69     0.034   16.15    4.00
ATOM   1132  N   CYS A 288      19.792  18.775  28.084  1.00 28.08    -0.337    9.00  -17.40
ATOM   1133  HN  CYS A 288      19.304  19.376  27.420  1.00  0.00     0.164    0.00    0.00
ATOM   1134  CA  CYS A 288      19.326  17.406  28.270  1.00 30.34     0.171    9.40    4.00
ATOM   1135  C   CYS A 288      19.478  16.520  27.040  1.00 33.66     0.252    9.82    4.00
ATOM   1136  O   CYS A 288      18.530  15.857  26.624  1.00 33.19    -0.271    8.17  -17.40
ATOM   1137  CB  CYS A 288      17.861  17.426  28.699  1.00 29.32     0.100   12.77    4.00
ATOM   1138  SG  CYS A 288      17.566  18.403  30.188  1.00 28.01    -0.080   19.93   -6.40
ATOM   1139  N   GLY A 289      20.675  16.498  26.466  1.00 37.69    -0.336    9.00  -17.40
ATOM   1140  HN  GLY A 289      21.438  17.054  26.854  1.00  0.00     0.164    0.00    0.00
ATOM   1141  CA  GLY A 289      20.897  15.682  25.286  1.00 41.85     0.189    9.40    4.00
ATOM   1142  C   GLY A 289      21.072  16.536  24.044  1.00 44.11     0.253    9.82    4.00
ATOM   1143  O   GLY A 289      21.842  17.497  24.051  1.00 45.10    -0.270    8.17  -17.40
ATOM   1144  N   ASN A 290      20.349  16.205  22.978  1.00 46.33    -0.337    9.00  -17.40
ATOM   1145  HN  ASN A 290      19.705  15.416  23.030  1.00  0.00     0.164    0.00    0.00
ATOM   1146  CA  ASN A 290      20.469  16.959  21.737  1.00 47.32     0.169    9.40    4.00
ATOM   1147  C   ASN A 290      19.961  18.391  21.874  1.00 47.22     0.251    9.82    4.00
ATOM   1148  O   ASN A 290      19.303  18.746  22.857  1.00 47.49    -0.271    8.17  -17.40
ATOM   1149  CB  ASN A 290      19.733  16.241  20.600  1.00 49.56     0.119   12.77    4.00
ATOM   1150  CG  ASN A 290      18.235  16.224  20.792  1.00 51.07     0.230    9.82    4.00
ATOM   1151  OD1 ASN A 290      17.591  17.271  20.803  1.00 52.29    -0.273    8.17  -17.40
ATOM   1152  ND2 ASN A 290      17.668  15.032  20.944  1.00 51.45    -0.369   13.25  -17.40
ATOM   1153 1HD2 ASN A 290      18.202  14.163  20.935  1.00  0.00     0.159    0.00    0.00
ATOM   1154 2HD2 ASN A 290      16.656  15.021  21.074  1.00  0.00     0.159    0.00    0.00
ATOM   1155  N   GLN A 291      20.277  19.205  20.874  1.00 46.24    -0.337    9.00  -17.40
ATOM   1156  HN  GLN A 291      20.809  18.830  20.089  1.00  0.00     0.164    0.00    0.00
ATOM   1157  CA  GLN A 291      19.896  20.611  20.850  1.00 45.60     0.160    9.40    4.00
ATOM   1158  C   GLN A 291      18.402  20.859  21.031  1.00 43.20     0.251    9.82    4.00
ATOM   1159  O   GLN A 291      18.007  21.916  21.520  1.00 43.27    -0.271    8.17  -17.40
ATOM   1160  CB  GLN A 291      20.380  21.247  19.545  1.00 47.46     0.042   12.77    4.00
ATOM   1161  CG  GLN A 291      21.879  21.087  19.325  1.00 50.94     0.090   12.77    4.00
ATOM   1162  CD  GLN A 291      22.705  21.786  20.395  1.00 52.59     0.227    9.82    4.00
ATOM   1163  OE1 GLN A 291      23.893  21.503  20.563  1.00 54.12    -0.273    8.17  -17.40
ATOM   1164  NE2 GLN A 291      22.081  22.712  21.114  1.00 53.69    -0.369   13.25  -17.40
ATOM   1165 1HE2 GLN A 291      22.635  23.181  21.831  1.00  0.00     0.159    0.00    0.00
ATOM   1166 2HE2 GLN A 291      21.098  22.946  20.975  1.00  0.00     0.159    0.00    0.00
ATOM   1167  N   ASP A 292      17.574  19.897  20.636  1.00 40.92    -0.337    9.00  -17.40
ATOM   1168  HN  ASP A 292      17.953  19.043  20.227  1.00  0.00     0.164    0.00    0.00
ATOM   1169  CA  ASP A 292      16.129  20.046  20.780  1.00 38.58     0.170    9.40    4.00
ATOM   1170  C   ASP A 292      15.740  20.140  22.252  1.00 35.80     0.252    9.82    4.00
ATOM   1171  O   ASP A 292      14.769  20.814  22.601  1.00 34.04    -0.271    8.17  -17.40
ATOM   1172  CB  ASP A 292      15.391  18.862  20.145  1.00 41.69     0.129   12.77    4.00
ATOM   1173  CG  ASP A 292      15.325  18.950  18.629  1.00 44.13     0.188    9.82    4.00
ATOM   1174  OD1 ASP A 292      14.862  17.973  18.002  1.00 45.48    -0.647    8.17  -18.95
ATOM   1175  OD2 ASP A 292      15.724  19.993  18.067  1.00 45.78    -0.647    8.17  -18.95
ATOM   1176  N   TYR A 293      16.506  19.469  23.111  1.00 33.09    -0.337    9.00  -17.40
ATOM   1177  HN  TYR A 293      17.310  18.947  22.761  1.00  0.00     0.164    0.00    0.00
ATOM   1178  CA  TYR A 293      16.219  19.465  24.543  1.00 31.43     0.164    9.40    4.00
ATOM   1179  C   TYR A 293      17.183  20.305  25.367  1.00 30.28     0.251    9.82    4.00
ATOM   1180  O   TYR A 293      17.558  19.934  26.481  1.00 30.56    -0.271    8.17  -17.40
ATOM   1181  CB  TYR A 293      16.186  18.027  25.066  1.00 31.64     0.058   12.77    4.00
ATOM   1182  CG  TYR A 293      15.232  17.154  24.287  1.00 31.43    -0.020    7.26    0.60
ATOM   1183  CD1 TYR A 293      15.591  15.864  23.905  1.00 32.22    -0.002   10.80    0.60
ATOM   1184  CD2 TYR A 293      13.999  17.647  23.861  1.00 32.09    -0.002   10.80    0.60
ATOM   1185  CE1 TYR A 293      14.752  15.091  23.106  1.00 32.84     0.024   10.80    0.60
ATOM   1186  CE2 TYR A 293      13.153  16.883  23.063  1.00 31.78     0.024   10.80    0.60
ATOM   1187  CZ  TYR A 293      13.537  15.611  22.684  1.00 33.14     0.089    7.26    0.60
ATOM   1188  OH  TYR A 293      12.726  14.874  21.850  1.00 32.75    -0.359   10.94  -17.40
ATOM   1189  HH  TYR A 293      11.894  15.230  21.561  1.00  0.00     0.218    0.00    0.00
ATOM   1190  N   LYS A 294      17.594  21.431  24.801  1.00 29.44    -0.338    9.00  -17.40
ATOM   1191  HN  LYS A 294      17.290  21.647  23.851  1.00  0.00     0.164    0.00    0.00
ATOM   1192  CA  LYS A 294      18.466  22.369  25.494  1.00 27.92     0.159    9.40    4.00
ATOM   1193  C   LYS A 294      17.529  23.530  25.786  1.00 27.57     0.251    9.82    4.00
ATOM   1194  O   LYS A 294      16.947  24.114  24.866  1.00 27.85    -0.271    8.17  -17.40
ATOM   1195  CB  LYS A 294      19.618  22.833  24.595  1.00 31.41     0.032   12.77    4.00
ATOM   1196  CG  LYS A 294      20.500  23.907  25.239  1.00 32.77     0.004   12.77    4.00
ATOM   1197  CD  LYS A 294      21.578  24.416  24.284  1.00 36.06     0.032   12.77    4.00
ATOM   1198  CE  LYS A 294      22.872  23.633  24.419  1.00 37.32     0.206   12.77    4.00
ATOM   1199  NZ  LYS A 294      23.599  23.990  25.673  1.00 37.49    -0.064   13.25  -39.20
ATOM   1200  HZ1 LYS A 294      24.468  23.464  25.764  1.00  0.00     0.275    0.00    0.00
ATOM   1201  HZ2 LYS A 294      23.005  23.874  26.494  1.00  0.00     0.275    0.00    0.00
ATOM   1202  HZ3 LYS A 294      23.762  24.995  25.736  1.00  0.00     0.275    0.00    0.00
ATOM   1203  N   TYR A 295      17.363  23.852  27.061  1.00 25.07    -0.337    9.00  -17.40
ATOM   1204  HN  TYR A 295      17.873  23.338  27.779  1.00  0.00     0.164    0.00    0.00
ATOM   1205  CA  TYR A 295      16.465  24.928  27.451  1.00 24.97     0.164    9.40    4.00
ATOM   1206  C   TYR A 295      17.208  26.154  27.938  1.00 25.69     0.251    9.82    4.00
ATOM   1207  O   TYR A 295      18.005  26.074  28.865  1.00 24.37    -0.271    8.17  -17.40
ATOM   1208  CB  TYR A 295      15.517  24.431  28.543  1.00 24.19     0.058   12.77    4.00
ATOM   1209  CG  TYR A 295      14.927  23.080  28.216  1.00 24.03    -0.020    7.26    0.60
ATOM   1210  CD1 TYR A 295      15.297  21.943  28.932  1.00 23.33    -0.002   10.80    0.60
ATOM   1211  CD2 TYR A 295      14.023  22.933  27.167  1.00 23.84    -0.002   10.80    0.60
ATOM   1212  CE1 TYR A 295      14.780  20.692  28.611  1.00 24.85     0.024   10.80    0.60
ATOM   1213  CE2 TYR A 295      13.500  21.688  26.836  1.00 24.18     0.024   10.80    0.60
ATOM   1214  CZ  TYR A 295      13.882  20.573  27.563  1.00 24.74     0.089    7.26    0.60
ATOM   1215  OH  TYR A 295      13.369  19.338  27.244  1.00 24.72    -0.359   10.94  -17.40
ATOM   1216  HH  TYR A 295      12.753  19.256  26.525  1.00  0.00     0.218    0.00    0.00
ATOM   1217  N   ARG A 296      16.921  27.286  27.302  1.00 27.37    -0.338    9.00  -17.40
ATOM   1218  HN  ARG A 296      16.238  27.256  26.545  1.00  0.00     0.164    0.00    0.00
ATOM   1219  CA  ARG A 296      17.532  28.566  27.632  1.00 29.21     0.159    9.40    4.00
ATOM   1220  C   ARG A 296      16.457  29.505  28.177  1.00 28.74     0.251    9.82    4.00
ATOM   1221  O   ARG A 296      15.269  29.177  28.171  1.00 28.04    -0.271    8.17  -17.40
ATOM   1222  CB  ARG A 296      18.140  29.201  26.377  1.00 31.67     0.034   12.77    4.00
ATOM   1223  CG  ARG A 296      19.115  28.332  25.590  1.00 36.71     0.027   12.77    4.00
ATOM   1224  CD  ARG A 296      19.581  29.091  24.352  1.00 40.42     0.116   12.77    4.00
ATOM   1225  NE  ARG A 296      20.676  28.444  23.631  1.00 44.23    -0.212    9.00  -24.67
ATOM   1226  HE  ARG A 296      21.621  28.787  23.802  1.00  0.00     0.178    0.00    0.00
ATOM   1227  CZ  ARG A 296      20.533  27.442  22.769  1.00 46.02     0.666    6.95    4.00
ATOM   1228  NH1 ARG A 296      19.329  26.949  22.508  1.00 46.77    -0.235    9.00  -24.67
ATOM   1229 1HH1 ARG A 296      19.219  26.180  21.847  1.00  0.00     0.174    0.00    0.00
ATOM   1230 2HH1 ARG A 296      18.512  27.334  22.982  1.00  0.00     0.174    0.00    0.00
ATOM   1231  NH2 ARG A 296      21.597  26.941  22.152  1.00 46.52    -0.235    9.00  -24.67
ATOM   1232 1HH2 ARG A 296      21.487  26.172  21.491  1.00  0.00     0.174    0.00    0.00
ATOM   1233 2HH2 ARG A 296      22.522  27.320  22.353  1.00  0.00     0.174    0.00    0.00
ATOM   1234  N   VAL A 297      16.879  30.678  28.634  1.00 29.11    -0.338    9.00  -17.40
ATOM   1235  HN  VAL A 297      17.877  30.888  28.612  1.00  0.00     0.164    0.00    0.00
ATOM   1236  CA  VAL A 297      15.956  31.675  29.167  1.00 30.41     0.159    9.40    4.00
ATOM   1237  C   VAL A 297      14.821  31.972  28.187  1.00 30.24     0.251    9.82    4.00
ATOM   1238  O   VAL A 297      13.655  32.065  28.582  1.00 29.94    -0.271    8.17  -17.40
ATOM   1239  CB  VAL A 297      16.692  33.005  29.475  1.00 30.71     0.029    9.40    4.00
ATOM   1240  CG1 VAL A 297      15.686  34.103  29.797  1.00 33.35     0.002   16.15    4.00
ATOM   1241  CG2 VAL A 297      17.646  32.811  30.644  1.00 32.09     0.002   16.15    4.00
ATOM   1242  N   SER A 298      15.168  32.115  26.912  1.00 30.44    -0.336    9.00  -17.40
ATOM   1243  HN  SER A 298      16.147  32.002  26.648  1.00  0.00     0.164    0.00    0.00
ATOM   1244  CA  SER A 298      14.185  32.430  25.881  1.00 30.65     0.189    9.40    4.00
ATOM   1245  C   SER A 298      13.106  31.370  25.714  1.00 30.99     0.254    9.82    4.00
ATOM   1246  O   SER A 298      11.986  31.680  25.304  1.00 31.34    -0.270    8.17  -17.40
ATOM   1247  CB  SER A 298      14.884  32.675  24.539  1.00 31.86     0.169   12.77    4.00
ATOM   1248  OG  SER A 298      15.658  31.559  24.143  1.00 33.35    -0.380   11.04  -17.40
ATOM   1249  HG  SER A 298      16.091  31.711  23.311  1.00  0.00     0.211    0.00    0.00
ATOM   1250  N   ASP A 299      13.435  30.121  26.028  1.00 29.88    -0.337    9.00  -17.40
ATOM   1251  HN  ASP A 299      14.379  29.916  26.354  1.00  0.00     0.164    0.00    0.00
ATOM   1252  CA  ASP A 299      12.464  29.042  25.912  1.00 29.41     0.170    9.40    4.00
ATOM   1253  C   ASP A 299      11.424  29.137  27.019  1.00 28.20     0.251    9.82    4.00
ATOM   1254  O   ASP A 299      10.268  28.770  26.827  1.00 28.75    -0.271    8.17  -17.40
ATOM   1255  CB  ASP A 299      13.162  27.679  25.979  1.00 31.09     0.129   12.77    4.00
ATOM   1256  CG  ASP A 299      14.070  27.435  24.797  1.00 34.22     0.188    9.82    4.00
ATOM   1257  OD1 ASP A 299      13.589  27.548  23.651  1.00 34.74    -0.647    8.17  -18.95
ATOM   1258  OD2 ASP A 299      15.263  27.129  25.013  1.00 36.25    -0.647    8.17  -18.95
ATOM   1259  N   VAL A 300      11.837  29.631  28.183  1.00 27.61    -0.338    9.00  -17.40
ATOM   1260  HN  VAL A 300      12.808  29.924  28.289  1.00  0.00     0.164    0.00    0.00
ATOM   1261  CA  VAL A 300      10.923  29.760  29.308  1.00 26.53     0.159    9.40    4.00
ATOM   1262  C   VAL A 300       9.948  30.913  29.070  1.00 26.97     0.251    9.82    4.00
ATOM   1263  O   VAL A 300       8.781  30.835  29.449  1.00 26.32    -0.271    8.17  -17.40
ATOM   1264  CB  VAL A 300      11.703  29.972  30.623  1.00 27.74     0.029    9.40    4.00
ATOM   1265  CG1 VAL A 300      10.749  29.958  31.811  1.00 29.57     0.002   16.15    4.00
ATOM   1266  CG2 VAL A 300      12.757  28.871  30.772  1.00 27.69     0.002   16.15    4.00
ATOM   1267  N   THR A 301      10.420  31.980  28.432  1.00 26.55    -0.336    9.00  -17.40
ATOM   1268  HN  THR A 301      11.398  32.011  28.145  1.00  0.00     0.164    0.00    0.00
ATOM   1269  CA  THR A 301       9.539  33.106  28.142  1.00 27.35     0.186    9.40    4.00
ATOM   1270  C   THR A 301       8.507  32.672  27.100  1.00 27.20     0.253    9.82    4.00
ATOM   1271  O   THR A 301       7.394  33.188  27.069  1.00 27.90    -0.270    8.17  -17.40
ATOM   1272  CB  THR A 301      10.324  34.329  27.617  1.00 27.90     0.140    9.40    4.00
ATOM   1273  OG1 THR A 301      11.097  33.956  26.472  1.00 29.74    -0.382   11.04  -17.40
ATOM   1274  HG1 THR A 301      11.580  34.708  26.149  1.00  0.00     0.210    0.00    0.00
ATOM   1275  CG2 THR A 301      11.250  34.861  28.696  1.00 29.44     0.034   16.15    4.00
ATOM   1276  N   LYS A 302       8.875  31.715  26.250  1.00 26.49    -0.337    9.00  -17.40
ATOM   1277  HN  LYS A 302       9.813  31.320  26.310  1.00  0.00     0.164    0.00    0.00
ATOM   1278  CA  LYS A 302       7.948  31.225  25.232  1.00 27.28     0.159    9.40    4.00
ATOM   1279  C   LYS A 302       6.886  30.318  25.847  1.00 27.81     0.251    9.82    4.00
ATOM   1280  O   LYS A 302       5.960  29.874  25.160  1.00 27.95    -0.271    8.17  -17.40
ATOM   1281  CB  LYS A 302       8.701  30.477  24.130  1.00 28.36     0.032   12.77    4.00
ATOM   1282  CG  LYS A 302       9.496  31.386  23.206  1.00 29.79     0.004   12.77    4.00
ATOM   1283  CD  LYS A 302      10.203  30.586  22.128  1.00 30.72     0.032   12.77    4.00
ATOM   1284  CE  LYS A 302      11.019  31.482  21.209  1.00 32.93     0.206   12.77    4.00
ATOM   1285  NZ  LYS A 302      12.121  32.161  21.934  1.00 33.88    -0.064   13.25  -39.20
ATOM   1286  HZ1 LYS A 302      12.668  32.762  21.318  1.00  0.00     0.275    0.00    0.00
ATOM   1287  HZ2 LYS A 302      12.715  31.489  22.420  1.00  0.00     0.275    0.00    0.00
ATOM   1288  HZ3 LYS A 302      11.771  32.678  22.741  1.00  0.00     0.275    0.00    0.00
ATOM   1289  N   ALA A 303       7.019  30.048  27.143  1.00 26.44    -0.338    9.00  -17.40
ATOM   1290  HN  ALA A 303       7.815  30.430  27.654  1.00  0.00     0.164    0.00    0.00
ATOM   1291  CA  ALA A 303       6.052  29.219  27.847  1.00 27.88     0.159    9.40    4.00
ATOM   1292  C   ALA A 303       5.130  30.097  28.692  1.00 28.91     0.251    9.82    4.00
ATOM   1293  O   ALA A 303       4.310  29.592  29.457  1.00 29.81    -0.271    8.17  -17.40
ATOM   1294  CB  ALA A 303       6.771  28.199  28.726  1.00 27.38     0.034   16.15    4.00
ATOM   1295  N   GLY A 304       5.279  31.415  28.564  1.00 29.66    -0.336    9.00  -17.40
ATOM   1296  HN  GLY A 304       5.996  31.786  27.941  1.00  0.00     0.164    0.00    0.00
ATOM   1297  CA  GLY A 304       4.423  32.328  29.309  1.00 30.57     0.189    9.40    4.00
ATOM   1298  C   GLY A 304       4.963  32.961  30.582  1.00 31.32     0.253    9.82    4.00
ATOM   1299  O   GLY A 304       4.257  33.735  31.234  1.00 32.07    -0.270    8.17  -17.40
ATOM   1300  N   HIS A 305       6.202  32.649  30.948  1.00 31.10    -0.337    9.00  -17.40
ATOM   1301  HN  HIS A 305       6.746  32.003  30.376  1.00  0.00     0.164    0.00    0.00
ATOM   1302  CA  HIS A 305       6.797  33.216  32.155  1.00 30.95     0.165    9.40    4.00
ATOM   1303  C   HIS A 305       7.656  34.439  31.853  1.00 31.77     0.251    9.82    4.00
ATOM   1304  O   HIS A 305       8.138  34.610  30.731  1.00 31.65    -0.271    8.17  -17.40
ATOM   1305  CB  HIS A 305       7.628  32.155  32.881  1.00 30.92     0.077   12.77    4.00
ATOM   1306  CG  HIS A 305       6.799  31.128  33.585  1.00 30.70     0.054    7.26    0.60
ATOM   1307  ND1 HIS A 305       6.017  31.430  34.679  1.00 31.24    -0.340    9.25  -17.40
ATOM   1308  HD1 HIS A 305       5.949  32.347  35.120  1.00  0.00     0.167    0.00    0.00
ATOM   1309  CD2 HIS A 305       6.599  29.812  33.331  1.00 31.47     0.086   10.80    0.60
ATOM   1310  CE1 HIS A 305       5.369  30.346  35.067  1.00 31.89     0.151   10.80    0.60
ATOM   1311  NE2 HIS A 305       5.704  29.351  34.265  1.00 30.48    -0.336    9.25  -17.40
ATOM   1312  HE2 HIS A 305       5.354  28.395  34.329  1.00  0.00     0.168    0.00    0.00
ATOM   1313  N   SER A 306       7.839  35.290  32.860  1.00 32.01    -0.336    9.00  -17.40
ATOM   1314  HN  SER A 306       7.420  35.084  33.767  1.00  0.00     0.164    0.00    0.00
ATOM   1315  CA  SER A 306       8.624  36.511  32.700  1.00 33.97     0.189    9.40    4.00
ATOM   1316  C   SER A 306       9.982  36.449  33.392  1.00 34.00     0.253    9.82    4.00
ATOM   1317  O   SER A 306      10.265  35.523  34.154  1.00 33.09    -0.270    8.17  -17.40
ATOM   1318  CB  SER A 306       7.842  37.710  33.235  1.00 34.42     0.169   12.77    4.00
ATOM   1319  OG  SER A 306       7.739  37.654  34.645  1.00 37.62    -0.380   11.04  -17.40
ATOM   1320  HG  SER A 306       7.253  38.399  34.978  1.00  0.00     0.211    0.00    0.00
ATOM   1321  N   LEU A 307      10.813  37.455  33.125  1.00 34.07    -0.337    9.00  -17.40
ATOM   1322  HN  LEU A 307      10.500  38.197  32.499  1.00  0.00     0.164    0.00    0.00
ATOM   1323  CA  LEU A 307      12.155  37.537  33.694  1.00 34.93     0.159    9.40    4.00
ATOM   1324  C   LEU A 307      12.172  37.666  35.212  1.00 33.80     0.251    9.82    4.00
ATOM   1325  O   LEU A 307      13.180  37.364  35.851  1.00 33.69    -0.271    8.17  -17.40
ATOM   1326  CB  LEU A 307      12.923  38.710  33.068  1.00 36.84     0.032   12.77    4.00
ATOM   1327  CG  LEU A 307      13.434  38.527  31.634  1.00 39.29     0.002    9.40    4.00
ATOM   1328  CD1 LEU A 307      12.282  38.235  30.685  1.00 40.58     0.000   16.15    4.00
ATOM   1329  CD2 LEU A 307      14.168  39.784  31.201  1.00 40.01     0.000   16.15    4.00
ATOM   1330  N   GLU A 308      11.060  38.110  35.789  1.00 33.38    -0.338    9.00  -17.40
ATOM   1331  HN  GLU A 308      10.257  38.348  35.207  1.00  0.00     0.164    0.00    0.00
ATOM   1332  CA  GLU A 308      10.963  38.265  37.235  1.00 32.81     0.160    9.40    4.00
ATOM   1333  C   GLU A 308      11.165  36.913  37.917  1.00 31.88     0.251    9.82    4.00
ATOM   1334  O   GLU A 308      11.558  36.842  39.078  1.00 30.22    -0.271    8.17  -17.40
ATOM   1335  CB  GLU A 308       9.603  38.856  37.607  1.00 37.03     0.043   12.77    4.00
ATOM   1336  CG  GLU A 308       9.308  40.169  36.888  1.00 42.70     0.100   12.77    4.00
ATOM   1337  CD  GLU A 308       7.914  40.707  37.166  1.00 45.49     0.185    9.82    4.00
ATOM   1338  OE1 GLU A 308       7.522  41.696  36.507  1.00 46.94    -0.647    8.17  -18.95
ATOM   1339  OE2 GLU A 308       7.214  40.149  38.040  1.00 47.58    -0.647    8.17  -18.95
ATOM   1340  N   LEU A 309      10.898  35.838  37.182  1.00 29.69    -0.338    9.00  -17.40
ATOM   1341  HN  LEU A 309      10.559  35.957  36.227  1.00  0.00     0.164    0.00    0.00
ATOM   1342  CA  LEU A 309      11.081  34.492  37.714  1.00 29.34     0.159    9.40    4.00
ATOM   1343  C   LEU A 309      12.348  33.872  37.130  1.00 28.31     0.251    9.82    4.00
ATOM   1344  O   LEU A 309      13.160  33.290  37.848  1.00 26.92    -0.271    8.17  -17.40
ATOM   1345  CB  LEU A 309       9.882  33.605  37.360  1.00 28.48     0.032   12.77    4.00
ATOM   1346  CG  LEU A 309      10.037  32.116  37.700  1.00 28.85     0.002    9.40    4.00
ATOM   1347  CD1 LEU A 309      10.011  31.931  39.211  1.00 29.55     0.000   16.15    4.00
ATOM   1348  CD2 LEU A 309       8.919  31.312  37.048  1.00 29.07     0.000   16.15    4.00
ATOM   1349  N   ILE A 310      12.524  34.019  35.822  1.00 28.87    -0.338    9.00  -17.40
ATOM   1350  HN  ILE A 310      11.844  34.555  35.282  1.00  0.00     0.164    0.00    0.00
ATOM   1351  CA  ILE A 310      13.673  33.428  35.142  1.00 30.36     0.159    9.40    4.00
ATOM   1352  C   ILE A 310      15.051  33.907  35.590  1.00 30.97     0.251    9.82    4.00
ATOM   1353  O   ILE A 310      15.948  33.092  35.808  1.00 30.03    -0.271    8.17  -17.40
ATOM   1354  CB  ILE A 310      13.552  33.605  33.617  1.00 31.31     0.029    9.40    4.00
ATOM   1355  CG1 ILE A 310      12.218  33.023  33.139  1.00 32.43     0.002   12.77    4.00
ATOM   1356  CG2 ILE A 310      14.695  32.884  32.918  1.00 32.83     0.002   16.15    4.00
ATOM   1357  CD1 ILE A 310      11.920  33.289  31.681  1.00 33.95     0.000   16.15    4.00
ATOM   1358  N   GLU A 311      15.240  35.213  35.726  1.00 31.83    -0.338    9.00  -17.40
ATOM   1359  HN  GLU A 311      14.480  35.866  35.536  1.00  0.00     0.164    0.00    0.00
ATOM   1360  CA  GLU A 311      16.547  35.707  36.151  1.00 33.28     0.160    9.40    4.00
ATOM   1361  C   GLU A 311      16.945  35.175  37.528  1.00 31.76     0.254    9.82    4.00
ATOM   1362  O   GLU A 311      18.067  34.707  37.714  1.00 31.24    -0.270    8.17  -17.40
ATOM   1363  CB  GLU A 311      16.573  37.237  36.128  1.00 35.65     0.043   12.77    4.00
ATOM   1364  CG  GLU A 311      16.550  37.788  34.710  1.00 41.13     0.100   12.77    4.00
ATOM   1365  CD  GLU A 311      16.753  39.287  34.649  1.00 43.32     0.185    9.82    4.00
ATOM   1366  OE1 GLU A 311      16.858  39.815  33.522  1.00 46.68    -0.647    8.17  -18.95
ATOM   1367  OE2 GLU A 311      16.807  39.933  35.718  1.00 45.68    -0.647    8.17  -18.95
ATOM   1368  N   PRO A 312      16.032  35.232  38.511  1.00 30.94    -0.312    9.00  -17.40
ATOM   1369  CA  PRO A 312      16.358  34.728  39.851  1.00 29.89     0.163    9.40    4.00
ATOM   1370  C   PRO A 312      16.570  33.212  39.817  1.00 28.28     0.251    9.82    4.00
ATOM   1371  O   PRO A 312      17.321  32.656  40.619  1.00 28.14    -0.271    8.17  -17.40
ATOM   1372  CB  PRO A 312      15.132  35.115  40.675  1.00 30.62     0.034   12.77    4.00
ATOM   1373  CG  PRO A 312      14.612  36.330  39.962  1.00 31.93     0.027   12.77    4.00
ATOM   1374  CD  PRO A 312      14.740  35.943  38.523  1.00 31.29     0.105   12.77    4.00
ATOM   1375  N   LEU A 313      15.896  32.550  38.883  1.00 26.85    -0.338    9.00  -17.40
ATOM   1376  HN  LEU A 313      15.283  33.065  38.252  1.00  0.00     0.164    0.00    0.00
ATOM   1377  CA  LEU A 313      16.013  31.102  38.739  1.00 26.51     0.159    9.40    4.00
ATOM   1378  C   LEU A 313      17.425  30.764  38.267  1.00 25.16     0.251    9.82    4.00
ATOM   1379  O   LEU A 313      18.063  29.855  38.788  1.00 24.33    -0.271    8.17  -17.40
ATOM   1380  CB  LEU A 313      14.998  30.583  37.715  1.00 27.97     0.032   12.77    4.00
ATOM   1381  CG  LEU A 313      14.373  29.198  37.935  1.00 31.36     0.002    9.40    4.00
ATOM   1382  CD1 LEU A 313      13.860  28.676  36.600  1.00 29.96     0.000   16.15    4.00
ATOM   1383  CD2 LEU A 313      15.366  28.230  38.536  1.00 30.03     0.000   16.15    4.00
ATOM   1384  N   ILE A 314      17.917  31.504  37.279  1.00 25.12    -0.338    9.00  -17.40
ATOM   1385  HN  ILE A 314      17.352  32.252  36.877  1.00  0.00     0.164    0.00    0.00
ATOM   1386  CA  ILE A 314      19.262  31.255  36.763  1.00 25.36     0.159    9.40    4.00
ATOM   1387  C   ILE A 314      20.304  31.552  37.839  1.00 25.44     0.251    9.82    4.00
ATOM   1388  O   ILE A 314      21.267  30.802  38.008  1.00 25.07    -0.271    8.17  -17.40
ATOM   1389  CB  ILE A 314      19.565  32.122  35.517  1.00 26.51     0.029    9.40    4.00
ATOM   1390  CG1 ILE A 314      18.560  31.811  34.400  1.00 28.21     0.002   12.77    4.00
ATOM   1391  CG2 ILE A 314      20.982  31.844  35.028  1.00 26.75     0.002   16.15    4.00
ATOM   1392  CD1 ILE A 314      18.654  30.407  33.858  1.00 29.90     0.000   16.15    4.00
ATOM   1393  N   LYS A 315      20.112  32.641  38.574  1.00 25.44    -0.338    9.00  -17.40
ATOM   1394  HN  LYS A 315      19.299  33.233  38.402  1.00  0.00     0.164    0.00    0.00
ATOM   1395  CA  LYS A 315      21.058  32.994  39.626  1.00 26.52     0.159    9.40    4.00
ATOM   1396  C   LYS A 315      21.117  31.869  40.656  1.00 25.66     0.251    9.82    4.00
ATOM   1397  O   LYS A 315      22.193  31.522  41.149  1.00 25.67    -0.271    8.17  -17.40
ATOM   1398  CB  LYS A 315      20.651  34.310  40.296  1.00 28.77     0.032   12.77    4.00
ATOM   1399  CG  LYS A 315      21.759  34.926  41.134  1.00 34.86     0.004   12.77    4.00
ATOM   1400  CD  LYS A 315      21.562  36.427  41.306  1.00 37.34     0.032   12.77    4.00
ATOM   1401  CE  LYS A 315      22.806  37.082  41.891  1.00 39.12     0.206   12.77    4.00
ATOM   1402  NZ  LYS A 315      23.154  36.521  43.227  1.00 41.56    -0.064   13.25  -39.20
ATOM   1403  HZ1 LYS A 315      23.987  36.960  43.619  1.00  0.00     0.275    0.00    0.00
ATOM   1404  HZ2 LYS A 315      23.252  35.506  43.189  1.00  0.00     0.275    0.00    0.00
ATOM   1405  HZ3 LYS A 315      22.366  36.581  43.871  1.00  0.00     0.275    0.00    0.00
ATOM   1406  N   PHE A 316      19.958  31.295  40.967  1.00 23.92    -0.337    9.00  -17.40
ATOM   1407  HN  PHE A 316      19.103  31.634  40.525  1.00  0.00     0.164    0.00    0.00
ATOM   1408  CA  PHE A 316      19.874  30.196  41.921  1.00 23.22     0.164    9.40    4.00
ATOM   1409  C   PHE A 316      20.662  28.997  41.400  1.00 22.36     0.251    9.82    4.00
ATOM   1410  O   PHE A 316      21.422  28.380  42.151  1.00 22.35    -0.271    8.17  -17.40
ATOM   1411  CB  PHE A 316      18.410  29.791  42.144  1.00 24.22     0.058   12.77    4.00
ATOM   1412  CG  PHE A 316      18.242  28.546  42.979  1.00 26.30    -0.020    7.26    0.60
ATOM   1413  CD1 PHE A 316      18.323  28.605  44.370  1.00 27.43    -0.004   10.80    0.60
ATOM   1414  CD2 PHE A 316      18.037  27.310  42.372  1.00 26.87    -0.004   10.80    0.60
ATOM   1415  CE1 PHE A 316      18.204  27.446  45.141  1.00 28.46    -0.000   10.80    0.60
ATOM   1416  CE2 PHE A 316      17.918  26.145  43.135  1.00 27.51    -0.000   10.80    0.60
ATOM   1417  CZ  PHE A 316      18.002  26.218  44.520  1.00 28.27     0.000   10.80    0.60
ATOM   1418  N   GLN A 317      20.480  28.665  40.120  1.00 21.28    -0.338    9.00  -17.40
ATOM   1419  HN  GLN A 317      19.843  29.218  39.546  1.00  0.00     0.164    0.00    0.00
ATOM   1420  CA  GLN A 317      21.175  27.524  39.522  1.00 21.35     0.160    9.40    4.00
ATOM   1421  C   GLN A 317      22.694  27.681  39.586  1.00 21.92     0.251    9.82    4.00
ATOM   1422  O   GLN A 317      23.410  26.735  39.913  1.00 20.68    -0.271    8.17  -17.40
ATOM   1423  CB  GLN A 317      20.754  27.324  38.057  1.00 21.98     0.042   12.77    4.00
ATOM   1424  CG  GLN A 317      19.296  26.891  37.855  1.00 22.78     0.090   12.77    4.00
ATOM   1425  CD  GLN A 317      18.968  25.585  38.563  1.00 25.08     0.227    9.82    4.00
ATOM   1426  OE1 GLN A 317      19.792  24.670  38.619  1.00 26.08    -0.273    8.17  -17.40
ATOM   1427  NE2 GLN A 317      17.756  25.488  39.093  1.00 22.14    -0.369   13.25  -17.40
ATOM   1428 1HE2 GLN A 317      17.536  24.612  39.568  1.00  0.00     0.159    0.00    0.00
ATOM   1429 2HE2 GLN A 317      17.074  26.245  39.047  1.00  0.00     0.159    0.00    0.00
ATOM   1430  N   VAL A 318      23.188  28.870  39.259  1.00 22.58    -0.338    9.00  -17.40
ATOM   1431  HN  VAL A 318      22.558  29.621  38.977  1.00  0.00     0.164    0.00    0.00
ATOM   1432  CA  VAL A 318      24.629  29.108  39.301  1.00 23.76     0.159    9.40    4.00
ATOM   1433  C   VAL A 318      25.162  28.983  40.734  1.00 24.71     0.251    9.82    4.00
ATOM   1434  O   VAL A 318      26.199  28.349  40.971  1.00 26.38    -0.271    8.17  -17.40
ATOM   1435  CB  VAL A 318      24.975  30.510  38.727  1.00 24.56     0.029    9.40    4.00
ATOM   1436  CG1 VAL A 318      26.458  30.798  38.897  1.00 26.05     0.002   16.15    4.00
ATOM   1437  CG2 VAL A 318      24.608  30.567  37.255  1.00 23.60     0.002   16.15    4.00
ATOM   1438  N   GLY A 319      24.447  29.574  41.687  1.00 25.34    -0.336    9.00  -17.40
ATOM   1439  HN  GLY A 319      23.593  30.074  41.440  1.00  0.00     0.164    0.00    0.00
ATOM   1440  CA  GLY A 319      24.868  29.515  43.076  1.00 26.42     0.189    9.40    4.00
ATOM   1441  C   GLY A 319      24.892  28.099  43.623  1.00 26.70     0.253    9.82    4.00
ATOM   1442  O   GLY A 319      25.778  27.738  44.399  1.00 26.15    -0.270    8.17  -17.40
ATOM   1443  N   LEU A 320      23.915  27.292  43.226  1.00 25.08    -0.337    9.00  -17.40
ATOM   1444  HN  LEU A 320      23.196  27.645  42.594  1.00  0.00     0.164    0.00    0.00
ATOM   1445  CA  LEU A 320      23.856  25.910  43.680  1.00 26.49     0.159    9.40    4.00
ATOM   1446  C   LEU A 320      25.001  25.141  43.019  1.00 26.16     0.251    9.82    4.00
ATOM   1447  O   LEU A 320      25.674  24.342  43.666  1.00 25.62    -0.271    8.17  -17.40
ATOM   1448  CB  LEU A 320      22.499  25.289  43.318  1.00 26.17     0.032   12.77    4.00
ATOM   1449  CG  LEU A 320      22.202  23.895  43.877  1.00 29.00     0.002    9.40    4.00
ATOM   1450  CD1 LEU A 320      22.305  23.911  45.394  1.00 28.44     0.000   16.15    4.00
ATOM   1451  CD2 LEU A 320      20.803  23.457  43.439  1.00 27.28     0.000   16.15    4.00
ATOM   1452  N   LYS A 321      25.231  25.402  41.734  1.00 26.97    -0.338    9.00  -17.40
ATOM   1453  HN  LYS A 321      24.640  26.077  41.250  1.00  0.00     0.164    0.00    0.00
ATOM   1454  CA  LYS A 321      26.312  24.743  41.000  1.00 29.33     0.159    9.40    4.00
ATOM   1455  C   LYS A 321      27.664  24.983  41.649  1.00 30.36     0.251    9.82    4.00
ATOM   1456  O   LYS A 321      28.486  24.070  41.746  1.00 30.00    -0.271    8.17  -17.40
ATOM   1457  CB  LYS A 321      26.385  25.252  39.561  1.00 30.33     0.032   12.77    4.00
ATOM   1458  CG  LYS A 321      25.578  24.465  38.559  1.00 33.36     0.004   12.77    4.00
ATOM   1459  CD  LYS A 321      26.140  23.069  38.341  1.00 33.34     0.032   12.77    4.00
ATOM   1460  CE  LYS A 321      25.279  22.329  37.336  1.00 33.36     0.206   12.77    4.00
ATOM   1461  NZ  LYS A 321      25.668  20.911  37.111  1.00 32.77    -0.064   13.25  -39.20
ATOM   1462  HZ1 LYS A 321      25.089  20.413  36.435  1.00  0.00     0.275    0.00    0.00
ATOM   1463  HZ2 LYS A 321      25.692  20.406  37.997  1.00  0.00     0.275    0.00    0.00
ATOM   1464  HZ3 LYS A 321      26.651  20.851  36.847  1.00  0.00     0.275    0.00    0.00
ATOM   1465  N   LYS A 322      27.894  26.222  42.077  1.00 30.82    -0.338    9.00  -17.40
ATOM   1466  HN  LYS A 322      27.166  26.927  41.964  1.00  0.00     0.164    0.00    0.00
ATOM   1467  CA  LYS A 322      29.155  26.601  42.702  1.00 32.19     0.159    9.40    4.00
ATOM   1468  C   LYS A 322      29.447  25.934  44.037  1.00 32.03     0.251    9.82    4.00
ATOM   1469  O   LYS A 322      30.598  25.896  44.462  1.00 32.87    -0.271    8.17  -17.40
ATOM   1470  CB  LYS A 322      29.234  28.122  42.866  1.00 33.78     0.032   12.77    4.00
ATOM   1471  CG  LYS A 322      29.592  28.853  41.587  1.00 37.24     0.004   12.77    4.00
ATOM   1472  CD  LYS A 322      29.849  30.328  41.856  1.00 39.61     0.032   12.77    4.00
ATOM   1473  CE  LYS A 322      30.611  30.964  40.712  1.00 41.25     0.206   12.77    4.00
ATOM   1474  NZ  LYS A 322      31.956  30.335  40.544  1.00 43.80    -0.064   13.25  -39.20
ATOM   1475  HZ1 LYS A 322      32.469  30.763  39.774  1.00  0.00     0.275    0.00    0.00
ATOM   1476  HZ2 LYS A 322      31.886  29.324  40.432  1.00  0.00     0.275    0.00    0.00
ATOM   1477  HZ3 LYS A 322      32.492  30.359  41.411  1.00  0.00     0.275    0.00    0.00
ATOM   1478  N   LEU A 323      28.420  25.415  44.703  1.00 30.51    -0.338    9.00  -17.40
ATOM   1479  HN  LEU A 323      27.479  25.484  44.315  1.00  0.00     0.164    0.00    0.00
ATOM   1480  CA  LEU A 323      28.627  24.747  45.985  1.00 31.09     0.159    9.40    4.00
ATOM   1481  C   LEU A 323      29.296  23.392  45.774  1.00 31.05     0.251    9.82    4.00
ATOM   1482  O   LEU A 323      29.833  22.805  46.715  1.00 31.05    -0.271    8.17  -17.40
ATOM   1483  CB  LEU A 323      27.297  24.544  46.719  1.00 30.29     0.032   12.77    4.00
ATOM   1484  CG  LEU A 323      26.551  25.784  47.220  1.00 31.62     0.002    9.40    4.00
ATOM   1485  CD1 LEU A 323      25.260  25.359  47.904  1.00 30.41     0.000   16.15    4.00
ATOM   1486  CD2 LEU A 323      27.434  26.570  48.180  1.00 31.32     0.000   16.15    4.00
ATOM   1487  N   ASN A 324      29.264  22.908  44.535  1.00 30.91    -0.337    9.00  -17.40
ATOM   1488  HN  ASN A 324      28.810  23.458  43.805  1.00  0.00     0.164    0.00    0.00
ATOM   1489  CA  ASN A 324      29.854  21.619  44.180  1.00 32.42     0.169    9.40    4.00
ATOM   1490  C   ASN A 324      29.466  20.524  45.165  1.00 32.07     0.251    9.82    4.00
ATOM   1491  O   ASN A 324      30.323  19.864  45.755  1.00 32.62    -0.271    8.17  -17.40
ATOM   1492  CB  ASN A 324      31.380  21.722  44.110  1.00 36.14     0.119   12.77    4.00
ATOM   1493  CG  ASN A 324      31.853  22.576  42.954  1.00 38.53     0.230    9.82    4.00
ATOM   1494  OD1 ASN A 324      32.013  23.789  43.087  1.00 43.04    -0.273    8.17  -17.40
ATOM   1495  ND2 ASN A 324      32.068  21.947  41.805  1.00 40.87    -0.369   13.25  -17.40
ATOM   1496 1HD2 ASN A 324      32.387  22.523  41.026  1.00  0.00     0.159    0.00    0.00
ATOM   1497 2HD2 ASN A 324      31.935  20.942  41.695  1.00  0.00     0.159    0.00    0.00
ATOM   1498  N   LEU A 325      28.166  20.326  45.333  1.00 29.80    -0.338    9.00  -17.40
ATOM   1499  HN  LEU A 325      27.502  20.891  44.803  1.00  0.00     0.164    0.00    0.00
ATOM   1500  CA  LEU A 325      27.667  19.320  46.257  1.00 27.98     0.159    9.40    4.00
ATOM   1501  C   LEU A 325      27.969  17.890  45.836  1.00 27.42     0.251    9.82    4.00
ATOM   1502  O   LEU A 325      27.984  17.568  44.648  1.00 27.50    -0.271    8.17  -17.40
ATOM   1503  CB  LEU A 325      26.149  19.454  46.409  1.00 28.15     0.032   12.77    4.00
ATOM   1504  CG  LEU A 325      25.592  20.785  46.907  1.00 28.88     0.002    9.40    4.00
ATOM   1505  CD1 LEU A 325      24.072  20.701  46.960  1.00 29.23     0.000   16.15    4.00
ATOM   1506  CD2 LEU A 325      26.163  21.105  48.276  1.00 28.09     0.000   16.15    4.00
ATOM   1507  N   HIS A 326      28.219  17.033  46.821  1.00 26.59    -0.337    9.00  -17.40
ATOM   1508  HN  HIS A 326      28.264  17.371  47.782  1.00  0.00     0.164    0.00    0.00
ATOM   1509  CA  HIS A 326      28.430  15.618  46.546  1.00 25.79     0.165    9.40    4.00
ATOM   1510  C   HIS A 326      27.003  15.162  46.264  1.00 25.33     0.251    9.82    4.00
ATOM   1511  O   HIS A 326      26.052  15.819  46.695  1.00 23.44    -0.271    8.17  -17.40
ATOM   1512  CB  HIS A 326      28.935  14.882  47.788  1.00 27.17     0.077   12.77    4.00
ATOM   1513  CG  HIS A 326      30.303  15.294  48.231  1.00 27.36     0.054    7.26    0.60
ATOM   1514  ND1 HIS A 326      30.942  14.704  49.301  1.00 28.09    -0.340    9.25  -17.40
ATOM   1515  HD1 HIS A 326      30.555  13.962  49.884  1.00  0.00     0.167    0.00    0.00
ATOM   1516  CD2 HIS A 326      31.159  16.222  47.744  1.00 28.85     0.086   10.80    0.60
ATOM   1517  CE1 HIS A 326      32.135  15.251  49.453  1.00 28.02     0.151   10.80    0.60
ATOM   1518  NE2 HIS A 326      32.292  16.174  48.521  1.00 29.20    -0.336    9.25  -17.40
ATOM   1519  HE2 HIS A 326      33.120  16.757  48.398  1.00  0.00     0.168    0.00    0.00
ATOM   1520  N   GLU A 327      26.839  14.054  45.554  1.00 24.49    -0.337    9.00  -17.40
ATOM   1521  HN  GLU A 327      27.652  13.543  45.210  1.00  0.00     0.164    0.00    0.00
ATOM   1522  CA  GLU A 327      25.497  13.569  45.267  1.00 24.94     0.160    9.40    4.00
ATOM   1523  C   GLU A 327      24.768  13.297  46.583  1.00 24.29     0.251    9.82    4.00
ATOM   1524  O   GLU A 327      23.553  13.498  46.686  1.00 24.42    -0.271    8.17  -17.40
ATOM   1525  CB  GLU A 327      25.557  12.302  44.409  1.00 27.30     0.043   12.77    4.00
ATOM   1526  CG  GLU A 327      24.185  11.755  44.032  1.00 29.69     0.100   12.77    4.00
ATOM   1527  CD  GLU A 327      24.247  10.740  42.903  1.00 32.63     0.185    9.82    4.00
ATOM   1528  OE1 GLU A 327      25.021   9.771  43.015  1.00 31.56    -0.647    8.17  -18.95
ATOM   1529  OE2 GLU A 327      23.519  10.915  41.903  1.00 32.79    -0.647    8.17  -18.95
ATOM   1530  N   GLU A 328      25.516  12.858  47.595  1.00 22.79    -0.338    9.00  -17.40
ATOM   1531  HN  GLU A 328      26.515  12.715  47.448  1.00  0.00     0.164    0.00    0.00
ATOM   1532  CA  GLU A 328      24.942  12.576  48.911  1.00 23.11     0.160    9.40    4.00
ATOM   1533  C   GLU A 328      24.280  13.822  49.500  1.00 23.46     0.251    9.82    4.00
ATOM   1534  O   GLU A 328      23.199  13.750  50.086  1.00 23.51    -0.271    8.17  -17.40
ATOM   1535  CB  GLU A 328      26.025  12.083  49.877  1.00 24.71     0.043   12.77    4.00
ATOM   1536  CG  GLU A 328      26.540  10.666  49.607  1.00 25.97     0.100   12.77    4.00
ATOM   1537  CD  GLU A 328      27.584  10.591  48.506  1.00 28.78     0.185    9.82    4.00
ATOM   1538  OE1 GLU A 328      28.201   9.512  48.356  1.00 29.81    -0.647    8.17  -18.95
ATOM   1539  OE2 GLU A 328      27.793  11.591  47.789  1.00 27.61    -0.647    8.17  -18.95
ATOM   1540  N   GLU A 329      24.939  14.965  49.349  1.00 22.58    -0.338    9.00  -17.40
ATOM   1541  HN  GLU A 329      25.837  14.964  48.865  1.00  0.00     0.164    0.00    0.00
ATOM   1542  CA  GLU A 329      24.406  16.221  49.861  1.00 23.12     0.160    9.40    4.00
ATOM   1543  C   GLU A 329      23.212  16.678  49.026  1.00 22.73     0.251    9.82    4.00
ATOM   1544  O   GLU A 329      22.236  17.203  49.558  1.00 22.26    -0.271    8.17  -17.40
ATOM   1545  CB  GLU A 329      25.511  17.281  49.856  1.00 23.27     0.043   12.77    4.00
ATOM   1546  CG  GLU A 329      26.608  16.943  50.859  1.00 24.71     0.100   12.77    4.00
ATOM   1547  CD  GLU A 329      27.940  17.599  50.554  1.00 26.09     0.185    9.82    4.00
ATOM   1548  OE1 GLU A 329      28.825  17.532  51.429  1.00 27.57    -0.647    8.17  -18.95
ATOM   1549  OE2 GLU A 329      28.113  18.160  49.454  1.00 26.68    -0.647    8.17  -18.95
ATOM   1550  N   HIS A 330      23.291  16.450  47.721  1.00 22.72    -0.337    9.00  -17.40
ATOM   1551  HN  HIS A 330      24.122  15.991  47.349  1.00  0.00     0.164    0.00    0.00
ATOM   1552  CA  HIS A 330      22.225  16.836  46.803  1.00 22.97     0.165    9.40    4.00
ATOM   1553  C   HIS A 330      20.908  16.139  47.150  1.00 23.43     0.251    9.82    4.00
ATOM   1554  O   HIS A 330      19.863  16.790  47.257  1.00 22.10    -0.271    8.17  -17.40
ATOM   1555  CB  HIS A 330      22.638  16.494  45.364  1.00 24.13     0.077   12.77    4.00
ATOM   1556  CG  HIS A 330      21.648  16.916  44.321  1.00 25.22     0.054    7.26    0.60
ATOM   1557  ND1 HIS A 330      21.357  18.237  44.060  1.00 25.99    -0.340    9.25  -17.40
ATOM   1558  HD1 HIS A 330      21.750  19.036  44.557  1.00  0.00     0.167    0.00    0.00
ATOM   1559  CD2 HIS A 330      20.913  16.190  43.444  1.00 25.76     0.086   10.80    0.60
ATOM   1560  CE1 HIS A 330      20.489  18.307  43.065  1.00 26.73     0.151   10.80    0.60
ATOM   1561  NE2 HIS A 330      20.203  17.078  42.674  1.00 25.08    -0.336    9.25  -17.40
ATOM   1562  HE2 HIS A 330      19.560  16.829  41.923  1.00  0.00     0.168    0.00    0.00
ATOM   1563  N   VAL A 331      20.955  14.823  47.334  1.00 22.22    -0.338    9.00  -17.40
ATOM   1564  HN  VAL A 331      21.847  14.333  47.260  1.00  0.00     0.164    0.00    0.00
ATOM   1565  CA  VAL A 331      19.739  14.072  47.642  1.00 23.00     0.159    9.40    4.00
ATOM   1566  C   VAL A 331      19.185  14.382  49.024  1.00 22.12     0.251    9.82    4.00
ATOM   1567  O   VAL A 331      17.968  14.393  49.218  1.00 21.17    -0.271    8.17  -17.40
ATOM   1568  CB  VAL A 331      19.952  12.544  47.490  1.00 22.74     0.029    9.40    4.00
ATOM   1569  CG1 VAL A 331      20.363  12.233  46.053  1.00 25.60     0.002   16.15    4.00
ATOM   1570  CG2 VAL A 331      21.008  12.045  48.466  1.00 25.97     0.002   16.15    4.00
ATOM   1571  N   LEU A 332      20.067  14.634  49.986  1.00 21.61    -0.338    9.00  -17.40
ATOM   1572  HN  LEU A 332      21.066  14.594  49.784  1.00  0.00     0.164    0.00    0.00
ATOM   1573  CA  LEU A 332      19.611  14.967  51.327  1.00 21.81     0.159    9.40    4.00
ATOM   1574  C   LEU A 332      18.884  16.311  51.301  1.00 21.82     0.251    9.82    4.00
ATOM   1575  O   LEU A 332      17.874  16.489  51.976  1.00 22.23    -0.271    8.17  -17.40
ATOM   1576  CB  LEU A 332      20.796  15.020  52.303  1.00 22.40     0.032   12.77    4.00
ATOM   1577  CG  LEU A 332      21.262  13.656  52.824  1.00 22.71     0.002    9.40    4.00
ATOM   1578  CD1 LEU A 332      22.617  13.777  53.516  1.00 23.21     0.000   16.15    4.00
ATOM   1579  CD2 LEU A 332      20.214  13.112  53.776  1.00 23.85     0.000   16.15    4.00
ATOM   1580  N   LEU A 333      19.389  17.253  50.508  1.00 21.45    -0.338    9.00  -17.40
ATOM   1581  HN  LEU A 333      20.223  17.053  49.955  1.00  0.00     0.164    0.00    0.00
ATOM   1582  CA  LEU A 333      18.763  18.569  50.420  1.00 22.43     0.159    9.40    4.00
ATOM   1583  C   LEU A 333      17.363  18.478  49.808  1.00 21.61     0.251    9.82    4.00
ATOM   1584  O   LEU A 333      16.440  19.157  50.259  1.00 21.39    -0.271    8.17  -17.40
ATOM   1585  CB  LEU A 333      19.637  19.521  49.599  1.00 23.63     0.032   12.77    4.00
ATOM   1586  CG  LEU A 333      19.221  21.000  49.597  1.00 26.05     0.002    9.40    4.00
ATOM   1587  CD1 LEU A 333      19.253  21.557  51.014  1.00 26.27     0.000   16.15    4.00
ATOM   1588  CD2 LEU A 333      20.157  21.785  48.703  1.00 26.03     0.000   16.15    4.00
ATOM   1589  N   MET A 334      17.198  17.654  48.776  1.00 21.27    -0.337    9.00  -17.40
ATOM   1590  HN  MET A 334      17.990  17.123  48.414  1.00  0.00     0.164    0.00    0.00
ATOM   1591  CA  MET A 334      15.878  17.513  48.163  1.00 20.93     0.160    9.40    4.00
ATOM   1592  C   MET A 334      14.928  16.881  49.171  1.00 21.48     0.251    9.82    4.00
ATOM   1593  O   MET A 334      13.769  17.263  49.256  1.00 21.52    -0.271    8.17  -17.40
ATOM   1594  CB  MET A 334      15.939  16.648  46.896  1.00 21.53     0.043   12.77    4.00
ATOM   1595  CG  MET A 334      16.631  17.318  45.719  1.00 22.31     0.060   12.77    4.00
ATOM   1596  SD  MET A 334      16.442  16.343  44.219  1.00 24.84    -0.139   16.39   -6.40
ATOM   1597  CE  MET A 334      17.484  14.909  44.612  1.00 24.19     0.069   16.15    4.00
ATOM   1598  N   ALA A 335      15.427  15.922  49.950  1.00 21.64    -0.338    9.00  -17.40
ATOM   1599  HN  ALA A 335      16.405  15.649  49.847  1.00  0.00     0.164    0.00    0.00
ATOM   1600  CA  ALA A 335      14.596  15.255  50.949  1.00 21.82     0.159    9.40    4.00
ATOM   1601  C   ALA A 335      14.167  16.231  52.045  1.00 22.81     0.251    9.82    4.00
ATOM   1602  O   ALA A 335      13.002  16.248  52.455  1.00 22.95    -0.271    8.17  -17.40
ATOM   1603  CB  ALA A 335      15.355  14.070  51.564  1.00 22.44     0.034   16.15    4.00
ATOM   1604  N   ILE A 336      15.111  17.041  52.517  1.00 21.90    -0.338    9.00  -17.40
ATOM   1605  HN  ILE A 336      16.057  16.975  52.141  1.00  0.00     0.164    0.00    0.00
ATOM   1606  CA  ILE A 336      14.827  18.022  53.560  1.00 22.98     0.159    9.40    4.00
ATOM   1607  C   ILE A 336      13.822  19.050  53.038  1.00 23.92     0.251    9.82    4.00
ATOM   1608  O   ILE A 336      12.949  19.496  53.772  1.00 23.55    -0.271    8.17  -17.40
ATOM   1609  CB  ILE A 336      16.129  18.730  54.020  1.00 23.77     0.029    9.40    4.00
ATOM   1610  CG1 ILE A 336      17.021  17.724  54.753  1.00 24.24     0.002   12.77    4.00
ATOM   1611  CG2 ILE A 336      15.803  19.914  54.936  1.00 25.02     0.002   16.15    4.00
ATOM   1612  CD1 ILE A 336      18.445  18.188  54.950  1.00 27.51     0.000   16.15    4.00
ATOM   1613  N   CYS A 337      13.942  19.411  51.765  1.00 22.82    -0.337    9.00  -17.40
ATOM   1614  HN  CYS A 337      14.692  19.014  51.199  1.00  0.00     0.164    0.00    0.00
ATOM   1615  CA  CYS A 337      13.020  20.365  51.166  1.00 23.92     0.171    9.40    4.00
ATOM   1616  C   CYS A 337      11.582  19.846  51.235  1.00 24.00     0.252    9.82    4.00
ATOM   1617  O   CYS A 337      10.665  20.577  51.605  1.00 25.45    -0.271    8.17  -17.40
ATOM   1618  CB  CYS A 337      13.410  20.622  49.705  1.00 22.95     0.100   12.77    4.00
ATOM   1619  SG  CYS A 337      12.289  21.736  48.817  1.00 25.85    -0.080   19.93   -6.40
ATOM   1620  N   ILE A 338      11.393  18.578  50.886  1.00 23.65    -0.337    9.00  -17.40
ATOM   1621  HN  ILE A 338      12.199  18.019  50.606  1.00  0.00     0.164    0.00    0.00
ATOM   1622  CA  ILE A 338      10.070  17.957  50.890  1.00 23.56     0.159    9.40    4.00
ATOM   1623  C   ILE A 338       9.457  17.814  52.284  1.00 26.02     0.251    9.82    4.00
ATOM   1624  O   ILE A 338       8.288  18.153  52.501  1.00 25.70    -0.271    8.17  -17.40
ATOM   1625  CB  ILE A 338      10.126  16.560  50.231  1.00 23.28     0.029    9.40    4.00
ATOM   1626  CG1 ILE A 338      10.483  16.704  48.746  1.00 22.98     0.002   12.77    4.00
ATOM   1627  CG2 ILE A 338       8.794  15.839  50.396  1.00 24.00     0.002   16.15    4.00
ATOM   1628  CD1 ILE A 338      10.807  15.387  48.057  1.00 22.98     0.000   16.15    4.00
ATOM   1629  N   VAL A 339      10.242  17.305  53.225  1.00 26.29    -0.338    9.00  -17.40
ATOM   1630  HN  VAL A 339      11.202  17.049  52.994  1.00  0.00     0.164    0.00    0.00
ATOM   1631  CA  VAL A 339       9.754  17.106  54.584  1.00 29.21     0.159    9.40    4.00
ATOM   1632  C   VAL A 339       9.971  18.359  55.430  1.00 29.45     0.251    9.82    4.00
ATOM   1633  O   VAL A 339      10.807  18.378  56.333  1.00 30.57    -0.271    8.17  -17.40
ATOM   1634  CB  VAL A 339      10.461  15.901  55.241  1.00 30.37     0.029    9.40    4.00
ATOM   1635  CG1 VAL A 339       9.751  15.516  56.524  1.00 31.20     0.002   16.15    4.00
ATOM   1636  CG2 VAL A 339      10.479  14.725  54.277  1.00 31.68     0.002   16.15    4.00
ATOM   1637  N   SER A 340       9.213  19.407  55.122  1.00 30.04    -0.336    9.00  -17.40
ATOM   1638  HN  SER A 340       8.542  19.323  54.358  1.00  0.00     0.164    0.00    0.00
ATOM   1639  CA  SER A 340       9.309  20.676  55.842  1.00 30.94     0.189    9.40    4.00
ATOM   1640  C   SER A 340       8.061  20.868  56.701  1.00 31.69     0.257    9.82    4.00
ATOM   1641  O   SER A 340       6.940  20.841  56.195  1.00 31.64    -0.270    8.17  -17.40
ATOM   1642  CB  SER A 340       9.438  21.838  54.853  1.00 32.39     0.169   12.77    4.00
ATOM   1643  OG  SER A 340      10.664  21.773  54.142  1.00 35.78    -0.380   11.04  -17.40
ATOM   1644  HG  SER A 340      10.744  22.494  53.528  1.00  0.00     0.211    0.00    0.00
ATOM   1645  N   PRO A 341       8.243  21.075  58.013  1.00 32.38    -0.312    9.00  -17.40
ATOM   1646  CA  PRO A 341       7.107  21.263  58.919  1.00 33.82     0.163    9.40    4.00
ATOM   1647  C   PRO A 341       6.344  22.579  58.774  1.00 35.40     0.251    9.82    4.00
ATOM   1648  O   PRO A 341       5.204  22.688  59.232  1.00 36.23    -0.271    8.17  -17.40
ATOM   1649  CB  PRO A 341       7.745  21.111  60.298  1.00 33.68     0.034   12.77    4.00
ATOM   1650  CG  PRO A 341       9.110  21.675  60.094  1.00 33.78     0.027   12.77    4.00
ATOM   1651  CD  PRO A 341       9.517  21.088  58.754  1.00 32.78     0.105   12.77    4.00
ATOM   1652  N   ASP A 342       6.954  23.570  58.131  1.00 36.36    -0.337    9.00  -17.40
ATOM   1653  HN  ASP A 342       7.885  23.423  57.740  1.00  0.00     0.164    0.00    0.00
ATOM   1654  CA  ASP A 342       6.301  24.866  57.981  1.00 37.82     0.170    9.40    4.00
ATOM   1655  C   ASP A 342       5.580  25.094  56.657  1.00 38.30     0.251    9.82    4.00
ATOM   1656  O   ASP A 342       5.655  26.181  56.084  1.00 39.93    -0.271    8.17  -17.40
ATOM   1657  CB  ASP A 342       7.304  26.001  58.213  1.00 39.62     0.129   12.77    4.00
ATOM   1658  CG  ASP A 342       8.441  25.987  57.218  1.00 41.16     0.188    9.82    4.00
ATOM   1659  OD1 ASP A 342       9.185  26.989  57.152  1.00 43.27    -0.647    8.17  -18.95
ATOM   1660  OD2 ASP A 342       8.597  24.974  56.505  1.00 42.71    -0.647    8.17  -18.95
ATOM   1661  N   ARG A 343       4.887  24.072  56.170  1.00 37.31    -0.338    9.00  -17.40
ATOM   1662  HN  ARG A 343       4.889  23.183  56.670  1.00  0.00     0.164    0.00    0.00
ATOM   1663  CA  ARG A 343       4.123  24.195  54.933  1.00 37.10     0.160    9.40    4.00
ATOM   1664  C   ARG A 343       2.683  24.409  55.375  1.00 37.98     0.254    9.82    4.00
ATOM   1665  O   ARG A 343       2.198  23.723  56.273  1.00 38.15    -0.270    8.17  -17.40
ATOM   1666  CB  ARG A 343       4.207  22.911  54.103  1.00 35.71     0.034   12.77    4.00
ATOM   1667  CG  ARG A 343       5.595  22.543  53.612  1.00 32.83     0.027   12.77    4.00
ATOM   1668  CD  ARG A 343       6.123  23.513  52.565  1.00 31.70     0.116   12.77    4.00
ATOM   1669  NE  ARG A 343       7.282  22.947  51.879  1.00 29.77    -0.212    9.00  -24.67
ATOM   1670  HE  ARG A 343       7.510  21.970  52.063  1.00  0.00     0.178    0.00    0.00
ATOM   1671  CZ  ARG A 343       8.062  23.612  51.032  1.00 28.95     0.666    6.95    4.00
ATOM   1672  NH1 ARG A 343       7.818  24.886  50.751  1.00 27.66    -0.235    9.00  -24.67
ATOM   1673 1HH1 ARG A 343       7.022  25.355  51.182  1.00  0.00     0.174    0.00    0.00
ATOM   1674 2HH1 ARG A 343       8.416  25.396  50.101  1.00  0.00     0.174    0.00    0.00
ATOM   1675  NH2 ARG A 343       9.097  23.002  50.472  1.00 28.12    -0.235    9.00  -24.67
ATOM   1676 1HH2 ARG A 343       9.285  22.023  50.688  1.00  0.00     0.174    0.00    0.00
ATOM   1677 2HH2 ARG A 343       9.695  23.512  49.822  1.00  0.00     0.174    0.00    0.00
ATOM   1678  N   PRO A 344       1.979  25.367  54.761  1.00 39.05    -0.312    9.00  -17.40
ATOM   1679  CA  PRO A 344       0.592  25.579  55.180  1.00 39.38     0.163    9.40    4.00
ATOM   1680  C   PRO A 344      -0.279  24.351  54.924  1.00 38.87     0.251    9.82    4.00
ATOM   1681  O   PRO A 344      -0.205  23.742  53.858  1.00 39.29    -0.271    8.17  -17.40
ATOM   1682  CB  PRO A 344       0.167  26.786  54.348  1.00 39.90     0.034   12.77    4.00
ATOM   1683  CG  PRO A 344       0.974  26.624  53.092  1.00 40.56     0.027   12.77    4.00
ATOM   1684  CD  PRO A 344       2.332  26.243  53.630  1.00 39.66     0.105   12.77    4.00
ATOM   1685  N   GLY A 345      -1.085  23.978  55.912  1.00 38.50    -0.336    9.00  -17.40
ATOM   1686  HN  GLY A 345      -1.085  24.496  56.791  1.00  0.00     0.164    0.00    0.00
ATOM   1687  CA  GLY A 345      -1.965  22.836  55.746  1.00 37.96     0.189    9.40    4.00
ATOM   1688  C   GLY A 345      -1.567  21.544  56.437  1.00 37.94     0.253    9.82    4.00
ATOM   1689  O   GLY A 345      -2.386  20.630  56.537  1.00 36.75    -0.270    8.17  -17.40
ATOM   1690  N   VAL A 346      -0.328  21.452  56.914  1.00 37.90    -0.337    9.00  -17.40
ATOM   1691  HN  VAL A 346       0.312  22.239  56.811  1.00  0.00     0.164    0.00    0.00
ATOM   1692  CA  VAL A 346       0.125  20.234  57.585  1.00 38.39     0.159    9.40    4.00
ATOM   1693  C   VAL A 346      -0.584  20.046  58.922  1.00 39.30     0.251    9.82    4.00
ATOM   1694  O   VAL A 346      -0.832  21.012  59.643  1.00 39.35    -0.271    8.17  -17.40
ATOM   1695  CB  VAL A 346       1.654  20.249  57.827  1.00 38.81     0.029    9.40    4.00
ATOM   1696  CG1 VAL A 346       2.383  20.409  56.503  1.00 37.92     0.002   16.15    4.00
ATOM   1697  CG2 VAL A 346       2.030  21.366  58.784  1.00 38.02     0.002   16.15    4.00
ATOM   1698  N   GLN A 347      -0.905  18.796  59.247  1.00 39.79    -0.338    9.00  -17.40
ATOM   1699  HN  GLN A 347      -0.661  18.039  58.609  1.00  0.00     0.164    0.00    0.00
ATOM   1700  CA  GLN A 347      -1.597  18.481  60.492  1.00 40.19     0.160    9.40    4.00
ATOM   1701  C   GLN A 347      -0.631  18.135  61.612  1.00 38.86     0.251    9.82    4.00
ATOM   1702  O   GLN A 347      -0.657  18.758  62.673  1.00 39.58    -0.271    8.17  -17.40
ATOM   1703  CB  GLN A 347      -2.564  17.314  60.280  1.00 43.00     0.042   12.77    4.00
ATOM   1704  CG  GLN A 347      -3.565  17.531  59.157  1.00 47.50     0.090   12.77    4.00
ATOM   1705  CD  GLN A 347      -4.526  18.678  59.423  1.00 50.27     0.227    9.82    4.00
ATOM   1706  OE1 GLN A 347      -4.582  19.209  60.535  1.00 52.52    -0.273    8.17  -17.40
ATOM   1707  NE2 GLN A 347      -5.283  19.071  58.402  1.00 51.48    -0.369   13.25  -17.40
ATOM   1708 1HE2 GLN A 347      -5.237  18.632  57.483  1.00  0.00     0.159    0.00    0.00
ATOM   1709 2HE2 GLN A 347      -5.928  19.841  58.581  1.00  0.00     0.159    0.00    0.00
ATOM   1710  N   ASP A 348       0.223  17.144  61.380  1.00 36.34    -0.337    9.00  -17.40
ATOM   1711  HN  ASP A 348       0.208  16.667  60.479  1.00  0.00     0.164    0.00    0.00
ATOM   1712  CA  ASP A 348       1.181  16.730  62.398  1.00 35.34     0.170    9.40    4.00
ATOM   1713  C   ASP A 348       2.568  17.313  62.152  1.00 33.83     0.251    9.82    4.00
ATOM   1714  O   ASP A 348       3.474  16.622  61.679  1.00 33.85    -0.271    8.17  -17.40
ATOM   1715  CB  ASP A 348       1.257  15.203  62.458  1.00 34.84     0.129   12.77    4.00
ATOM   1716  CG  ASP A 348       1.947  14.707  63.712  1.00 35.23     0.188    9.82    4.00
ATOM   1717  OD1 ASP A 348       1.907  13.488  63.972  1.00 34.74    -0.647    8.17  -18.95
ATOM   1718  OD2 ASP A 348       2.531  15.539  64.437  1.00 34.97    -0.647    8.17  -18.95
ATOM   1719  N   ALA A 349       2.727  18.587  62.492  1.00 32.41    -0.338    9.00  -17.40
ATOM   1720  HN  ALA A 349       1.938  19.092  62.896  1.00  0.00     0.164    0.00    0.00
ATOM   1721  CA  ALA A 349       3.991  19.286  62.307  1.00 32.51     0.159    9.40    4.00
ATOM   1722  C   ALA A 349       5.122  18.665  63.121  1.00 32.68     0.251    9.82    4.00
ATOM   1723  O   ALA A 349       6.263  18.602  62.662  1.00 32.47    -0.271    8.17  -17.40
ATOM   1724  CB  ALA A 349       3.829  20.753  62.677  1.00 32.86     0.034   16.15    4.00
ATOM   1725  N   ALA A 350       4.804  18.206  64.328  1.00 31.95    -0.338    9.00  -17.40
ATOM   1726  HN  ALA A 350       3.839  18.277  64.652  1.00  0.00     0.164    0.00    0.00
ATOM   1727  CA  ALA A 350       5.809  17.602  65.200  1.00 31.15     0.159    9.40    4.00
ATOM   1728  C   ALA A 350       6.458  16.367  64.578  1.00 30.76     0.251    9.82    4.00
ATOM   1729  O   ALA A 350       7.676  16.190  64.655  1.00 30.22    -0.271    8.17  -17.40
ATOM   1730  CB  ALA A 350       5.180  17.240  66.547  1.00 32.37     0.034   16.15    4.00
ATOM   1731  N   LEU A 351       5.643  15.510  63.972  1.00 30.64    -0.338    9.00  -17.40
ATOM   1732  HN  LEU A 351       4.642  15.704  63.949  1.00  0.00     0.164    0.00    0.00
ATOM   1733  CA  LEU A 351       6.150  14.298  63.340  1.00 30.92     0.159    9.40    4.00
ATOM   1734  C   LEU A 351       7.032  14.690  62.156  1.00 30.72     0.251    9.82    4.00
ATOM   1735  O   LEU A 351       8.137  14.181  61.995  1.00 30.35    -0.271    8.17  -17.40
ATOM   1736  CB  LEU A 351       4.989  13.428  62.848  1.00 32.92     0.032   12.77    4.00
ATOM   1737  CG  LEU A 351       5.214  11.919  62.690  1.00 34.73     0.002    9.40    4.00
ATOM   1738  CD1 LEU A 351       4.073  11.326  61.881  1.00 35.25     0.000   16.15    4.00
ATOM   1739  CD2 LEU A 351       6.528  11.640  62.005  1.00 36.86     0.000   16.15    4.00
ATOM   1740  N   ILE A 352       6.531  15.597  61.325  1.00 30.54    -0.338    9.00  -17.40
ATOM   1741  HN  ILE A 352       5.603  15.981  61.505  1.00  0.00     0.164    0.00    0.00
ATOM   1742  CA  ILE A 352       7.282  16.056  60.158  1.00 29.35     0.159    9.40    4.00
ATOM   1743  C   ILE A 352       8.628  16.646  60.580  1.00 29.73     0.251    9.82    4.00
ATOM   1744  O   ILE A 352       9.658  16.371  59.959  1.00 30.37    -0.271    8.17  -17.40
ATOM   1745  CB  ILE A 352       6.465  17.107  59.362  1.00 29.44     0.029    9.40    4.00
ATOM   1746  CG1 ILE A 352       5.175  16.463  58.842  1.00 29.58     0.002   12.77    4.00
ATOM   1747  CG2 ILE A 352       7.290  17.647  58.193  1.00 28.41     0.002   16.15    4.00
ATOM   1748  CD1 ILE A 352       4.166  17.452  58.284  1.00 29.04     0.000   16.15    4.00
ATOM   1749  N   GLU A 353       8.626  17.445  61.644  1.00 30.02    -0.338    9.00  -17.40
ATOM   1750  HN  GLU A 353       7.748  17.632  62.128  1.00  0.00     0.164    0.00    0.00
ATOM   1751  CA  GLU A 353       9.857  18.058  62.130  1.00 30.56     0.160    9.40    4.00
ATOM   1752  C   GLU A 353      10.845  17.000  62.613  1.00 29.99     0.251    9.82    4.00
ATOM   1753  O   GLU A 353      12.050  17.147  62.438  1.00 29.97    -0.271    8.17  -17.40
ATOM   1754  CB  GLU A 353       9.565  19.048  63.266  1.00 32.59     0.043   12.77    4.00
ATOM   1755  CG  GLU A 353      10.755  19.941  63.615  1.00 35.81     0.100   12.77    4.00
ATOM   1756  CD  GLU A 353      10.462  20.922  64.740  1.00 38.69     0.185    9.82    4.00
ATOM   1757  OE1 GLU A 353       9.381  21.551  64.723  1.00 40.67    -0.647    8.17  -18.95
ATOM   1758  OE2 GLU A 353      11.321  21.075  65.637  1.00 40.80    -0.647    8.17  -18.95
ATOM   1759  N   ALA A 354      10.334  15.935  63.223  1.00 29.90    -0.338    9.00  -17.40
ATOM   1760  HN  ALA A 354       9.324  15.867  63.349  1.00  0.00     0.164    0.00    0.00
ATOM   1761  CA  ALA A 354      11.191  14.861  63.716  1.00 29.96     0.159    9.40    4.00
ATOM   1762  C   ALA A 354      11.871  14.191  62.531  1.00 29.90     0.251    9.82    4.00
ATOM   1763  O   ALA A 354      13.064  13.904  62.570  1.00 31.40    -0.271    8.17  -17.40
ATOM   1764  CB  ALA A 354      10.367  13.843  64.491  1.00 30.18     0.034   16.15    4.00
ATOM   1765  N   ILE A 355      11.100  13.940  61.478  1.00 29.82    -0.338    9.00  -17.40
ATOM   1766  HN  ILE A 355      10.112  14.190  61.512  1.00  0.00     0.164    0.00    0.00
ATOM   1767  CA  ILE A 355      11.638  13.314  60.274  1.00 28.57     0.159    9.40    4.00
ATOM   1768  C   ILE A 355      12.687  14.220  59.628  1.00 28.03     0.251    9.82    4.00
ATOM   1769  O   ILE A 355      13.754  13.756  59.234  1.00 27.72    -0.271    8.17  -17.40
ATOM   1770  CB  ILE A 355      10.514  13.022  59.259  1.00 29.38     0.029    9.40    4.00
ATOM   1771  CG1 ILE A 355       9.516  12.036  59.872  1.00 30.07     0.002   12.77    4.00
ATOM   1772  CG2 ILE A 355      11.101  12.458  57.964  1.00 30.16     0.002   16.15    4.00
ATOM   1773  CD1 ILE A 355       8.251  11.849  59.054  1.00 30.83     0.000   16.15    4.00
ATOM   1774  N   GLN A 356      12.398  15.515  59.534  1.00 27.45    -0.338    9.00  -17.40
ATOM   1775  HN  GLN A 356      11.507  15.862  59.890  1.00  0.00     0.164    0.00    0.00
ATOM   1776  CA  GLN A 356      13.345  16.444  58.925  1.00 28.48     0.160    9.40    4.00
ATOM   1777  C   GLN A 356      14.621  16.566  59.754  1.00 29.24     0.251    9.82    4.00
ATOM   1778  O   GLN A 356      15.719  16.622  59.202  1.00 27.50    -0.271    8.17  -17.40
ATOM   1779  CB  GLN A 356      12.718  17.833  58.739  1.00 28.93     0.042   12.77    4.00
ATOM   1780  CG  GLN A 356      13.536  18.753  57.823  1.00 29.68     0.090   12.77    4.00
ATOM   1781  CD  GLN A 356      13.064  20.198  57.844  1.00 31.36     0.227    9.82    4.00
ATOM   1782  OE1 GLN A 356      12.996  20.823  58.903  1.00 31.51    -0.273    8.17  -17.40
ATOM   1783  NE2 GLN A 356      12.747  20.742  56.667  1.00 30.04    -0.369   13.25  -17.40
ATOM   1784 1HE2 GLN A 356      12.803  20.224  55.790  1.00  0.00     0.159    0.00    0.00
ATOM   1785 2HE2 GLN A 356      12.430  21.711  56.681  1.00  0.00     0.159    0.00    0.00
ATOM   1786  N   ASP A 357      14.482  16.613  61.078  1.00 29.52    -0.337    9.00  -17.40
ATOM   1787  HN  ASP A 357      13.550  16.571  61.491  1.00  0.00     0.164    0.00    0.00
ATOM   1788  CA  ASP A 357      15.656  16.724  61.945  1.00 30.44     0.170    9.40    4.00
ATOM   1789  C   ASP A 357      16.610  15.550  61.739  1.00 29.70     0.251    9.82    4.00
ATOM   1790  O   ASP A 357      17.827  15.729  61.727  1.00 30.37    -0.271    8.17  -17.40
ATOM   1791  CB  ASP A 357      15.244  16.791  63.423  1.00 32.83     0.129   12.77    4.00
ATOM   1792  CG  ASP A 357      14.665  18.141  63.812  1.00 34.76     0.188    9.82    4.00
ATOM   1793  OD1 ASP A 357      14.821  19.110  63.040  1.00 36.63    -0.647    8.17  -18.95
ATOM   1794  OD2 ASP A 357      14.065  18.236  64.905  1.00 36.89    -0.647    8.17  -18.95
ATOM   1795  N   ARG A 358      16.059  14.351  61.577  1.00 30.08    -0.338    9.00  -17.40
ATOM   1796  HN  ARG A 358      15.044  14.257  61.599  1.00  0.00     0.164    0.00    0.00
ATOM   1797  CA  ARG A 358      16.887  13.167  61.368  1.00 30.11     0.159    9.40    4.00
ATOM   1798  C   ARG A 358      17.689  13.309  60.073  1.00 29.92     0.251    9.82    4.00
ATOM   1799  O   ARG A 358      18.842  12.880  59.996  1.00 29.08    -0.271    8.17  -17.40
ATOM   1800  CB  ARG A 358      16.014  11.906  61.323  1.00 31.17     0.034   12.77    4.00
ATOM   1801  CG  ARG A 358      16.796  10.608  61.149  1.00 33.90     0.027   12.77    4.00
ATOM   1802  CD  ARG A 358      15.919   9.382  61.402  1.00 36.03     0.116   12.77    4.00
ATOM   1803  NE  ARG A 358      14.788   9.299  60.479  1.00 38.00    -0.212    9.00  -24.67
ATOM   1804  HE  ARG A 358      14.714  10.007  59.749  1.00  0.00     0.178    0.00    0.00
ATOM   1805  CZ  ARG A 358      13.851   8.358  60.533  1.00 39.39     0.666    6.95    4.00
ATOM   1806  NH1 ARG A 358      13.909   7.417  61.469  1.00 39.22    -0.235    9.00  -24.67
ATOM   1807 1HH1 ARG A 358      13.190   6.695  61.510  1.00  0.00     0.174    0.00    0.00
ATOM   1808 2HH1 ARG A 358      14.672   7.421  62.146  1.00  0.00     0.174    0.00    0.00
ATOM   1809  NH2 ARG A 358      12.858   8.353  59.653  1.00 39.21    -0.235    9.00  -24.67
ATOM   1810 1HH2 ARG A 358      12.139   7.631  59.694  1.00  0.00     0.174    0.00    0.00
ATOM   1811 2HH2 ARG A 358      12.813   9.075  58.934  1.00  0.00     0.174    0.00    0.00
ATOM   1812  N   LEU A 359      17.074  13.919  59.061  1.00 28.41    -0.338    9.00  -17.40
ATOM   1813  HN  LEU A 359      16.117  14.248  59.187  1.00  0.00     0.164    0.00    0.00
ATOM   1814  CA  LEU A 359      17.735  14.128  57.776  1.00 27.76     0.159    9.40    4.00
ATOM   1815  C   LEU A 359      18.757  15.255  57.890  1.00 27.89     0.251    9.82    4.00
ATOM   1816  O   LEU A 359      19.853  15.171  57.338  1.00 27.13    -0.271    8.17  -17.40
ATOM   1817  CB  LEU A 359      16.704  14.482  56.697  1.00 27.85     0.032   12.77    4.00
ATOM   1818  CG  LEU A 359      15.646  13.421  56.384  1.00 27.95     0.002    9.40    4.00
ATOM   1819  CD1 LEU A 359      14.593  13.994  55.448  1.00 28.15     0.000   16.15    4.00
ATOM   1820  CD2 LEU A 359      16.310  12.210  55.758  1.00 28.81     0.000   16.15    4.00
ATOM   1821  N   SER A 360      18.393  16.312  58.610  1.00 28.62    -0.336    9.00  -17.40
ATOM   1822  HN  SER A 360      17.470  16.328  59.044  1.00  0.00     0.164    0.00    0.00
ATOM   1823  CA  SER A 360      19.288  17.448  58.790  1.00 30.04     0.189    9.40    4.00
ATOM   1824  C   SER A 360      20.540  17.046  59.561  1.00 30.70     0.254    9.82    4.00
ATOM   1825  O   SER A 360      21.647  17.454  59.212  1.00 31.03    -0.270    8.17  -17.40
ATOM   1826  CB  SER A 360      18.573  18.578  59.534  1.00 32.12     0.169   12.77    4.00
ATOM   1827  OG  SER A 360      17.496  19.084  58.765  1.00 36.13    -0.380   11.04  -17.40
ATOM   1828  HG  SER A 360      17.052  19.786  59.227  1.00  0.00     0.211    0.00    0.00
ATOM   1829  N   ASN A 361      20.367  16.251  60.613  1.00 31.34    -0.337    9.00  -17.40
ATOM   1830  HN  ASN A 361      19.428  15.944  60.868  1.00  0.00     0.164    0.00    0.00
ATOM   1831  CA  ASN A 361      21.513  15.816  61.405  1.00 31.58     0.169    9.40    4.00
ATOM   1832  C   ASN A 361      22.417  14.921  60.570  1.00 30.77     0.251    9.82    4.00
ATOM   1833  O   ASN A 361      23.637  14.935  60.728  1.00 31.06    -0.271    8.17  -17.40
ATOM   1834  CB  ASN A 361      21.055  15.083  62.667  1.00 34.28     0.119   12.77    4.00
ATOM   1835  CG  ASN A 361      20.328  15.998  63.637  1.00 37.26     0.230    9.82    4.00
ATOM   1836  OD1 ASN A 361      20.736  17.139  63.854  1.00 39.61    -0.273    8.17  -17.40
ATOM   1837  ND2 ASN A 361      19.252  15.497  64.234  1.00 39.64    -0.369   13.25  -17.40
ATOM   1838 1HD2 ASN A 361      18.764  16.112  64.885  1.00  0.00     0.159    0.00    0.00
ATOM   1839 2HD2 ASN A 361      18.914  14.552  64.054  1.00  0.00     0.159    0.00    0.00
ATOM   1840  N   THR A 362      21.815  14.146  59.674  1.00 29.26    -0.336    9.00  -17.40
ATOM   1841  HN  THR A 362      20.798  14.165  59.597  1.00  0.00     0.164    0.00    0.00
ATOM   1842  CA  THR A 362      22.583  13.270  58.800  1.00 28.14     0.186    9.40    4.00
ATOM   1843  C   THR A 362      23.419  14.135  57.863  1.00 27.56     0.253    9.82    4.00
ATOM   1844  O   THR A 362      24.607  13.879  57.654  1.00 27.15    -0.270    8.17  -17.40
ATOM   1845  CB  THR A 362      21.654  12.371  57.956  1.00 28.47     0.140    9.40    4.00
ATOM   1846  OG1 THR A 362      20.923  11.495  58.823  1.00 28.00    -0.382   11.04  -17.40
ATOM   1847  HG1 THR A 362      20.421  12.007  59.446  1.00  0.00     0.210    0.00    0.00
ATOM   1848  CG2 THR A 362      22.461  11.548  56.955  1.00 27.60     0.034   16.15    4.00
ATOM   1849  N   LEU A 363      22.795  15.167  57.301  1.00 26.97    -0.337    9.00  -17.40
ATOM   1850  HN  LEU A 363      21.811  15.333  57.513  1.00  0.00     0.164    0.00    0.00
ATOM   1851  CA  LEU A 363      23.493  16.064  56.388  1.00 27.40     0.159    9.40    4.00
ATOM   1852  C   LEU A 363      24.623  16.798  57.100  1.00 28.23     0.251    9.82    4.00
ATOM   1853  O   LEU A 363      25.736  16.884  56.588  1.00 27.96    -0.271    8.17  -17.40
ATOM   1854  CB  LEU A 363      22.519  17.089  55.782  1.00 26.59     0.032   12.77    4.00
ATOM   1855  CG  LEU A 363      23.153  18.156  54.882  1.00 26.54     0.002    9.40    4.00
ATOM   1856  CD1 LEU A 363      23.829  17.495  53.687  1.00 26.43     0.000   16.15    4.00
ATOM   1857  CD2 LEU A 363      22.090  19.142  54.417  1.00 26.28     0.000   16.15    4.00
ATOM   1858  N   GLN A 364      24.340  17.325  58.286  1.00 29.48    -0.338    9.00  -17.40
ATOM   1859  HN  GLN A 364      23.405  17.219  58.678  1.00  0.00     0.164    0.00    0.00
ATOM   1860  CA  GLN A 364      25.360  18.054  59.029  1.00 31.77     0.160    9.40    4.00
ATOM   1861  C   GLN A 364      26.530  17.140  59.399  1.00 30.91     0.251    9.82    4.00
ATOM   1862  O   GLN A 364      27.691  17.539  59.307  1.00 30.91    -0.271    8.17  -17.40
ATOM   1863  CB  GLN A 364      24.747  18.681  60.283  1.00 33.97     0.042   12.77    4.00
ATOM   1864  CG  GLN A 364      25.579  19.812  60.870  1.00 39.97     0.090   12.77    4.00
ATOM   1865  CD  GLN A 364      24.749  20.793  61.681  1.00 41.73     0.227    9.82    4.00
ATOM   1866  OE1 GLN A 364      25.270  21.785  62.190  1.00 45.56    -0.273    8.17  -17.40
ATOM   1867  NE2 GLN A 364      23.452  20.523  61.800  1.00 43.48    -0.369   13.25  -17.40
ATOM   1868 1HE2 GLN A 364      23.020  19.701  61.378  1.00  0.00     0.159    0.00    0.00
ATOM   1869 2HE2 GLN A 364      22.895  21.182  62.344  1.00  0.00     0.159    0.00    0.00
ATOM   1870  N   THR A 365      26.224  15.910  59.799  1.00 30.38    -0.336    9.00  -17.40
ATOM   1871  HN  THR A 365      25.245  15.627  59.843  1.00  0.00     0.164    0.00    0.00
ATOM   1872  CA  THR A 365      27.263  14.956  60.176  1.00 30.54     0.186    9.40    4.00
ATOM   1873  C   THR A 365      28.099  14.561  58.965  1.00 29.67     0.253    9.82    4.00
ATOM   1874  O   THR A 365      29.319  14.454  59.054  1.00 30.84    -0.270    8.17  -17.40
ATOM   1875  CB  THR A 365      26.658  13.687  60.802  1.00 30.66     0.140    9.40    4.00
ATOM   1876  OG1 THR A 365      25.883  14.045  61.952  1.00 32.31    -0.382   11.04  -17.40
ATOM   1877  HG1 THR A 365      25.510  13.262  62.338  1.00  0.00     0.210    0.00    0.00
ATOM   1878  CG2 THR A 365      27.759  12.728  61.225  1.00 31.16     0.034   16.15    4.00
ATOM   1879  N   TYR A 366      27.437  14.348  57.832  1.00 29.11    -0.337    9.00  -17.40
ATOM   1880  HN  TYR A 366      26.422  14.447  57.821  1.00  0.00     0.164    0.00    0.00
ATOM   1881  CA  TYR A 366      28.131  13.976  56.606  1.00 28.71     0.164    9.40    4.00
ATOM   1882  C   TYR A 366      29.123  15.051  56.167  1.00 28.75     0.251    9.82    4.00
ATOM   1883  O   TYR A 366      30.261  14.746  55.826  1.00 29.49    -0.271    8.17  -17.40
ATOM   1884  CB  TYR A 366      27.122  13.708  55.476  1.00 27.69     0.058   12.77    4.00
ATOM   1885  CG  TYR A 366      27.779  13.396  54.148  1.00 27.26    -0.020    7.26    0.60
ATOM   1886  CD1 TYR A 366      28.234  14.421  53.313  1.00 27.40    -0.002   10.80    0.60
ATOM   1887  CD2 TYR A 366      28.017  12.079  53.759  1.00 27.61    -0.002   10.80    0.60
ATOM   1888  CE1 TYR A 366      28.912  14.144  52.130  1.00 28.23     0.024   10.80    0.60
ATOM   1889  CE2 TYR A 366      28.697  11.790  52.578  1.00 28.00     0.024   10.80    0.60
ATOM   1890  CZ  TYR A 366      29.143  12.825  51.770  1.00 28.28     0.089    7.26    0.60
ATOM   1891  OH  TYR A 366      29.838  12.546  50.615  1.00 28.34    -0.359   10.94  -17.40
ATOM   1892  HH  TYR A 366      30.144  13.255  50.061  1.00  0.00     0.218    0.00    0.00
ATOM   1893  N   ILE A 367      28.692  16.310  56.174  1.00 30.76    -0.338    9.00  -17.40
ATOM   1894  HN  ILE A 367      27.737  16.510  56.473  1.00  0.00     0.164    0.00    0.00
ATOM   1895  CA  ILE A 367      29.559  17.412  55.762  1.00 32.74     0.159    9.40    4.00
ATOM   1896  C   ILE A 367      30.823  17.533  56.614  1.00 35.15     0.251    9.82    4.00
ATOM   1897  O   ILE A 367      31.924  17.688  56.086  1.00 35.56    -0.271    8.17  -17.40
ATOM   1898  CB  ILE A 367      28.805  18.763  55.807  1.00 32.16     0.029    9.40    4.00
ATOM   1899  CG1 ILE A 367      27.685  18.764  54.763  1.00 32.04     0.002   12.77    4.00
ATOM   1900  CG2 ILE A 367      29.769  19.915  55.535  1.00 32.16     0.002   16.15    4.00
ATOM   1901  CD1 ILE A 367      26.790  19.977  54.829  1.00 32.66     0.000   16.15    4.00
ATOM   1902  N   ARG A 368      30.660  17.465  57.930  1.00 38.07    -0.338    9.00  -17.40
ATOM   1903  HN  ARG A 368      29.724  17.328  58.311  1.00  0.00     0.164    0.00    0.00
ATOM   1904  CA  ARG A 368      31.794  17.582  58.842  1.00 41.56     0.159    9.40    4.00
ATOM   1905  C   ARG A 368      32.749  16.406  58.711  1.00 43.08     0.251    9.82    4.00
ATOM   1906  O   ARG A 368      33.963  16.558  58.845  1.00 43.32    -0.271    8.17  -17.40
ATOM   1907  CB  ARG A 368      31.309  17.652  60.289  1.00 43.01     0.034   12.77    4.00
ATOM   1908  CG  ARG A 368      30.469  18.868  60.627  1.00 46.92     0.027   12.77    4.00
ATOM   1909  CD  ARG A 368      30.023  18.814  62.081  1.00 50.17     0.116   12.77    4.00
ATOM   1910  NE  ARG A 368      29.222  17.621  62.348  1.00 53.52    -0.212    9.00  -24.67
ATOM   1911  HE  ARG A 368      29.050  16.980  61.573  1.00  0.00     0.178    0.00    0.00
ATOM   1912  CZ  ARG A 368      28.703  17.315  63.531  1.00 54.12     0.666    6.95    4.00
ATOM   1913  NH1 ARG A 368      28.901  18.117  64.570  1.00 55.63    -0.235    9.00  -24.67
ATOM   1914 1HH1 ARG A 368      29.455  18.966  64.459  1.00  0.00     0.174    0.00    0.00
ATOM   1915 2HH1 ARG A 368      28.502  17.882  65.479  1.00  0.00     0.174    0.00    0.00
ATOM   1916  NH2 ARG A 368      27.983  16.210  63.676  1.00 55.17    -0.235    9.00  -24.67
ATOM   1917 1HH2 ARG A 368      27.831  15.594  62.878  1.00  0.00     0.174    0.00    0.00
ATOM   1918 2HH2 ARG A 368      27.584  15.975  64.585  1.00  0.00     0.174    0.00    0.00
ATOM   1919  N   CYS A 369      32.187  15.234  58.440  1.00 44.44    -0.337    9.00  -17.40
ATOM   1920  HN  CYS A 369      31.177  15.191  58.302  1.00  0.00     0.164    0.00    0.00
ATOM   1921  CA  CYS A 369      32.964  14.011  58.333  1.00 46.85     0.171    9.40    4.00
ATOM   1922  C   CYS A 369      33.501  13.644  56.949  1.00 46.74     0.252    9.82    4.00
ATOM   1923  O   CYS A 369      34.641  13.198  56.828  1.00 46.26    -0.271    8.17  -17.40
ATOM   1924  CB  CYS A 369      32.128  12.848  58.881  1.00 48.76     0.100   12.77    4.00
ATOM   1925  SG  CYS A 369      32.925  11.238  58.816  1.00 56.08    -0.080   19.93   -6.40
ATOM   1926  N   ARG A 370      32.700  13.841  55.905  1.00 47.07    -0.337    9.00  -17.40
ATOM   1927  HN  ARG A 370      31.782  14.264  56.045  1.00  0.00     0.164    0.00    0.00
ATOM   1928  CA  ARG A 370      33.123  13.457  54.558  1.00 47.21     0.159    9.40    4.00
ATOM   1929  C   ARG A 370      33.451  14.563  53.559  1.00 47.24     0.251    9.82    4.00
ATOM   1930  O   ARG A 370      34.058  14.292  52.520  1.00 46.93    -0.271    8.17  -17.40
ATOM   1931  CB  ARG A 370      32.068  12.533  53.940  1.00 47.76     0.034   12.77    4.00
ATOM   1932  CG  ARG A 370      31.827  11.248  54.719  1.00 49.65     0.027   12.77    4.00
ATOM   1933  CD  ARG A 370      33.034  10.323  54.660  1.00 51.30     0.116   12.77    4.00
ATOM   1934  NE  ARG A 370      32.881   9.160  55.532  1.00 52.96    -0.212    9.00  -24.67
ATOM   1935  HE  ARG A 370      33.564   9.034  56.279  1.00  0.00     0.178    0.00    0.00
ATOM   1936  CZ  ARG A 370      31.913   8.254  55.420  1.00 53.67     0.666    6.95    4.00
ATOM   1937  NH1 ARG A 370      30.999   8.367  54.465  1.00 54.23    -0.235    9.00  -24.67
ATOM   1938 1HH1 ARG A 370      31.042   9.150  53.813  1.00  0.00     0.174    0.00    0.00
ATOM   1939 2HH1 ARG A 370      30.257   7.672  54.379  1.00  0.00     0.174    0.00    0.00
ATOM   1940  NH2 ARG A 370      31.857   7.236  56.268  1.00 54.08    -0.235    9.00  -24.67
ATOM   1941 1HH2 ARG A 370      32.560   7.149  57.002  1.00  0.00     0.174    0.00    0.00
ATOM   1942 2HH2 ARG A 370      31.115   6.541  56.182  1.00  0.00     0.174    0.00    0.00
ATOM   1943  N   HIS A 371      33.059  15.799  53.845  1.00 46.83    -0.337    9.00  -17.40
ATOM   1944  HN  HIS A 371      32.564  15.991  54.716  1.00  0.00     0.164    0.00    0.00
ATOM   1945  CA  HIS A 371      33.340  16.879  52.908  1.00 47.01     0.166    9.40    4.00
ATOM   1946  C   HIS A 371      34.670  17.554  53.217  1.00 47.99     0.254    9.82    4.00
ATOM   1947  O   HIS A 371      34.809  18.227  54.237  1.00 46.99    -0.270    8.17  -17.40
ATOM   1948  CB  HIS A 371      32.225  17.924  52.927  1.00 45.11     0.077   12.77    4.00
ATOM   1949  CG  HIS A 371      32.126  18.713  51.659  1.00 44.21     0.054    7.26    0.60
ATOM   1950  ND1 HIS A 371      31.086  18.559  50.768  1.00 43.28    -0.340    9.25  -17.40
ATOM   1951  HD1 HIS A 371      30.289  17.935  50.894  1.00  0.00     0.167    0.00    0.00
ATOM   1952  CD2 HIS A 371      32.959  19.629  51.111  1.00 43.81     0.086   10.80    0.60
ATOM   1953  CE1 HIS A 371      31.282  19.346  49.725  1.00 43.79     0.151   10.80    0.60
ATOM   1954  NE2 HIS A 371      32.412  20.005  49.907  1.00 43.86    -0.336    9.25  -17.40
ATOM   1955  HE2 HIS A 371      32.814  20.683  49.259  1.00  0.00     0.168    0.00    0.00
ATOM   1956  N   PRO A 372      35.665  17.383  52.331  1.00 49.67    -0.312    9.00  -17.40
ATOM   1957  CA  PRO A 372      36.998  17.972  52.497  1.00 51.25     0.163    9.40    4.00
ATOM   1958  C   PRO A 372      37.027  19.480  52.256  1.00 52.68     0.254    9.82    4.00
ATOM   1959  O   PRO A 372      36.223  20.013  51.489  1.00 52.39    -0.270    8.17  -17.40
ATOM   1960  CB  PRO A 372      37.833  17.208  51.476  1.00 51.31     0.034   12.77    4.00
ATOM   1961  CG  PRO A 372      36.853  16.991  50.366  1.00 51.05     0.027   12.77    4.00
ATOM   1962  CD  PRO A 372      35.613  16.549  51.115  1.00 50.21     0.105   12.77    4.00
ATOM   1963  N   PRO A 373      37.961  20.187  52.914  1.00 54.03    -0.312    9.00  -17.40
ATOM   1964  CA  PRO A 373      38.107  21.640  52.777  1.00 55.28     0.163    9.40    4.00
ATOM   1965  C   PRO A 373      38.693  22.028  51.420  1.00 56.14     0.254    9.82    4.00
ATOM   1966  O   PRO A 373      39.284  21.197  50.731  1.00 56.44    -0.270    8.17  -17.40
ATOM   1967  CB  PRO A 373      39.036  21.998  53.932  1.00 55.37     0.034   12.77    4.00
ATOM   1968  CG  PRO A 373      39.925  20.793  54.011  1.00 55.24     0.027   12.77    4.00
ATOM   1969  CD  PRO A 373      38.934  19.653  53.885  1.00 54.59     0.105   12.77    4.00
ATOM   1970  N   PRO A 374      38.535  23.299  51.017  1.00 56.81    -0.305    9.00  -17.40
ATOM   1971  CA  PRO A 374      37.848  24.368  51.750  1.00 57.49     0.157    9.40    4.00
ATOM   1972  C   PRO A 374      36.324  24.301  51.617  1.00 57.83     0.238    9.82    4.00
ATOM   1973  O   PRO A 374      35.642  24.299  52.664  1.00 58.58    -0.278    8.17  -17.40
ATOM   1974  CB  PRO A 374      38.431  25.631  51.127  1.00 57.24     0.041   12.77    4.00
ATOM   1975  CG  PRO A 374      38.601  25.226  49.698  1.00 57.37     0.035   12.77    4.00
ATOM   1976  CD  PRO A 374      39.194  23.834  49.811  1.00 57.05     0.113   12.77    4.00
ATOM   1977  N   LEU A 378      30.279  26.156  57.018  1.00 49.88    -0.063    9.00  -17.40
ATOM   1978  HN1 LEU A 378      30.850  26.581  57.749  1.00  0.00     0.271    0.00    0.00
ATOM   1979  HN2 LEU A 378      30.802  25.489  56.450  1.00  0.00     0.271    0.00    0.00
ATOM   1980  HN3 LEU A 378      29.585  25.508  57.391  1.00  0.00     0.271    0.00    0.00
ATOM   1981  CA  LEU A 378      29.679  27.221  56.220  1.00 45.66     0.250    9.40    4.00
ATOM   1982  C   LEU A 378      28.825  26.586  55.127  1.00 41.60     0.254    9.82    4.00
ATOM   1983  O   LEU A 378      27.802  27.138  54.723  1.00 38.14    -0.276    8.17  -17.40
ATOM   1984  CB  LEU A 378      30.769  28.092  55.590  1.00 53.84     0.035   12.77    4.00
ATOM   1985  CG  LEU A 378      30.382  29.273  54.702  1.00 57.56    -0.003    9.40    4.00
ATOM   1986  CD1 LEU A 378      29.709  30.349  55.545  1.00 59.64    -0.005   16.15    4.00
ATOM   1987  CD2 LEU A 378      31.634  29.822  54.017  1.00 59.59    -0.005   16.15    4.00
ATOM   1988  N   LEU A 379      29.370  25.200  54.660  1.00 35.28    -0.338    9.00  -17.40
ATOM   1989  HN  LEU A 379      30.211  24.759  55.033  1.00  0.00     0.164    0.00    0.00
ATOM   1990  CA  LEU A 379      28.529  24.615  53.626  1.00 33.21     0.159    9.40    4.00
ATOM   1991  C   LEU A 379      27.095  24.355  54.080  1.00 32.24     0.251    9.82    4.00
ATOM   1992  O   LEU A 379      26.157  24.594  53.325  1.00 31.09    -0.271    8.17  -17.40
ATOM   1993  CB  LEU A 379      29.151  23.309  53.121  1.00 33.21     0.032   12.77    4.00
ATOM   1994  CG  LEU A 379      28.379  22.603  52.003  1.00 31.83     0.002    9.40    4.00
ATOM   1995  CD1 LEU A 379      28.301  23.508  50.783  1.00 33.04     0.000   16.15    4.00
ATOM   1996  CD2 LEU A 379      29.066  21.292  51.651  1.00 32.12     0.000   16.15    4.00
ATOM   1997  N   TYR A 380      26.917  23.869  55.304  1.00 31.72    -0.337    9.00  -17.40
ATOM   1998  HN  TYR A 380      27.723  23.692  55.903  1.00  0.00     0.164    0.00    0.00
ATOM   1999  CA  TYR A 380      25.572  23.588  55.792  1.00 32.34     0.164    9.40    4.00
ATOM   2000  C   TYR A 380      24.717  24.852  55.780  1.00 32.63     0.251    9.82    4.00
ATOM   2001  O   TYR A 380      23.562  24.833  55.339  1.00 31.56    -0.271    8.17  -17.40
ATOM   2002  CB  TYR A 380      25.611  23.008  57.208  1.00 33.03     0.058   12.77    4.00
ATOM   2003  CG  TYR A 380      24.239  22.659  57.743  1.00 34.66    -0.020    7.26    0.60
ATOM   2004  CD1 TYR A 380      23.486  21.635  57.169  1.00 35.98    -0.002   10.80    0.60
ATOM   2005  CD2 TYR A 380      23.680  23.373  58.800  1.00 35.42    -0.002   10.80    0.60
ATOM   2006  CE1 TYR A 380      22.209  21.333  57.636  1.00 36.98     0.024   10.80    0.60
ATOM   2007  CE2 TYR A 380      22.410  23.080  59.274  1.00 36.43     0.024   10.80    0.60
ATOM   2008  CZ  TYR A 380      21.679  22.060  58.688  1.00 37.93     0.089    7.26    0.60
ATOM   2009  OH  TYR A 380      20.420  21.770  59.154  1.00 38.77    -0.359   10.94  -17.40
ATOM   2010  HH  TYR A 380      20.056  22.269  59.876  1.00  0.00     0.218    0.00    0.00
ATOM   2011  N   ALA A 381      25.288  25.950  56.266  1.00 32.03    -0.338    9.00  -17.40
ATOM   2012  HN  ALA A 381      26.243  25.901  56.620  1.00  0.00     0.164    0.00    0.00
ATOM   2013  CA  ALA A 381      24.578  27.223  56.304  1.00 32.04     0.159    9.40    4.00
ATOM   2014  C   ALA A 381      24.190  27.683  54.902  1.00 31.59     0.251    9.82    4.00
ATOM   2015  O   ALA A 381      23.084  28.187  54.693  1.00 32.20    -0.271    8.17  -17.40
ATOM   2016  CB  ALA A 381      25.443  28.287  56.981  1.00 32.84     0.034   16.15    4.00
ATOM   2017  N   LYS A 382      25.101  27.515  53.948  1.00 30.09    -0.338    9.00  -17.40
ATOM   2018  HN  LYS A 382      25.999  27.095  54.187  1.00  0.00     0.164    0.00    0.00
ATOM   2019  CA  LYS A 382      24.849  27.916  52.570  1.00 30.96     0.159    9.40    4.00
ATOM   2020  C   LYS A 382      23.739  27.083  51.943  1.00 30.08     0.251    9.82    4.00
ATOM   2021  O   LYS A 382      22.989  27.575  51.101  1.00 30.60    -0.271    8.17  -17.40
ATOM   2022  CB  LYS A 382      26.121  27.781  51.731  1.00 31.98     0.032   12.77    4.00
ATOM   2023  CG  LYS A 382      27.223  28.757  52.109  1.00 34.76     0.004   12.77    4.00
ATOM   2024  CD  LYS A 382      28.458  28.545  51.254  1.00 38.05     0.032   12.77    4.00
ATOM   2025  CE  LYS A 382      29.559  29.526  51.615  1.00 39.31     0.206   12.77    4.00
ATOM   2026  NZ  LYS A 382      30.806  29.245  50.845  1.00 41.47    -0.064   13.25  -39.20
ATOM   2027  HZ1 LYS A 382      31.546  29.904  51.088  1.00  0.00     0.275    0.00    0.00
ATOM   2028  HZ2 LYS A 382      30.631  29.231  49.840  1.00  0.00     0.275    0.00    0.00
ATOM   2029  HZ3 LYS A 382      31.111  28.279  50.964  1.00  0.00     0.275    0.00    0.00
ATOM   2030  N   MET A 383      23.648  25.819  52.345  1.00 29.65    -0.337    9.00  -17.40
ATOM   2031  HN  MET A 383      24.311  25.467  53.036  1.00  0.00     0.164    0.00    0.00
ATOM   2032  CA  MET A 383      22.621  24.923  51.821  1.00 29.41     0.160    9.40    4.00
ATOM   2033  C   MET A 383      21.253  25.286  52.389  1.00 29.82     0.251    9.82    4.00
ATOM   2034  O   MET A 383      20.250  25.271  51.677  1.00 29.12    -0.271    8.17  -17.40
ATOM   2035  CB  MET A 383      22.958  23.468  52.165  1.00 28.17     0.043   12.77    4.00
ATOM   2036  CG  MET A 383      24.130  22.908  51.381  1.00 28.12     0.060   12.77    4.00
ATOM   2037  SD  MET A 383      24.510  21.186  51.776  1.00 28.48    -0.139   16.39   -6.40
ATOM   2038  CE  MET A 383      23.099  20.338  51.048  1.00 28.89     0.069   16.15    4.00
ATOM   2039  N   ILE A 384      21.215  25.612  53.676  1.00 30.76    -0.338    9.00  -17.40
ATOM   2040  HN  ILE A 384      22.076  25.603  54.222  1.00  0.00     0.164    0.00    0.00
ATOM   2041  CA  ILE A 384      19.960  25.983  54.319  1.00 32.84     0.159    9.40    4.00
ATOM   2042  C   ILE A 384      19.422  27.271  53.701  1.00 32.96     0.251    9.82    4.00
ATOM   2043  O   ILE A 384      18.208  27.458  53.594  1.00 32.83    -0.271    8.17  -17.40
ATOM   2044  CB  ILE A 384      20.149  26.186  55.842  1.00 34.53     0.029    9.40    4.00
ATOM   2045  CG1 ILE A 384      20.651  24.889  56.482  1.00 36.66     0.002   12.77    4.00
ATOM   2046  CG2 ILE A 384      18.834  26.610  56.482  1.00 36.24     0.002   16.15    4.00
ATOM   2047  CD1 ILE A 384      19.744  23.691  56.257  1.00 37.66     0.000   16.15    4.00
ATOM   2048  N   GLN A 385      20.328  28.153  53.287  1.00 32.82    -0.338    9.00  -17.40
ATOM   2049  HN  GLN A 385      21.319  27.944  53.404  1.00  0.00     0.164    0.00    0.00
ATOM   2050  CA  GLN A 385      19.931  29.412  52.669  1.00 33.03     0.160    9.40    4.00
ATOM   2051  C   GLN A 385      19.288  29.174  51.303  1.00 32.26     0.251    9.82    4.00
ATOM   2052  O   GLN A 385      18.382  29.905  50.901  1.00 30.38    -0.271    8.17  -17.40
ATOM   2053  CB  GLN A 385      21.136  30.342  52.515  1.00 35.19     0.042   12.77    4.00
ATOM   2054  CG  GLN A 385      20.839  31.588  51.692  1.00 39.54     0.090   12.77    4.00
ATOM   2055  CD  GLN A 385      19.705  32.421  52.270  1.00 41.95     0.227    9.82    4.00
ATOM   2056  OE1 GLN A 385      19.024  33.151  51.545  1.00 44.07    -0.273    8.17  -17.40
ATOM   2057  NE2 GLN A 385      19.504  32.324  53.579  1.00 42.90    -0.369   13.25  -17.40
ATOM   2058 1HE2 GLN A 385      18.744  32.883  53.967  1.00  0.00     0.159    0.00    0.00
ATOM   2059 2HE2 GLN A 385      20.067  31.721  54.178  1.00  0.00     0.159    0.00    0.00
ATOM   2060  N   LYS A 386      19.756  28.152  50.591  1.00 30.96    -0.338    9.00  -17.40
ATOM   2061  HN  LYS A 386      20.514  27.581  50.965  1.00  0.00     0.164    0.00    0.00
ATOM   2062  CA  LYS A 386      19.197  27.840  49.282  1.00 30.88     0.159    9.40    4.00
ATOM   2063  C   LYS A 386      17.748  27.415  49.447  1.00 29.98     0.251    9.82    4.00
ATOM   2064  O   LYS A 386      16.927  27.635  48.558  1.00 29.72    -0.271    8.17  -17.40
ATOM   2065  CB  LYS A 386      19.985  26.719  48.601  1.00 32.29     0.032   12.77    4.00
ATOM   2066  CG  LYS A 386      21.430  27.064  48.310  1.00 35.09     0.004   12.77    4.00
ATOM   2067  CD  LYS A 386      21.539  28.305  47.453  1.00 36.92     0.032   12.77    4.00
ATOM   2068  CE  LYS A 386      22.997  28.643  47.170  1.00 39.17     0.206   12.77    4.00
ATOM   2069  NZ  LYS A 386      23.133  30.008  46.589  1.00 40.63    -0.064   13.25  -39.20
ATOM   2070  HZ1 LYS A 386      24.109  30.234  46.399  1.00  0.00     0.275    0.00    0.00
ATOM   2071  HZ2 LYS A 386      22.693  30.713  47.181  1.00  0.00     0.275    0.00    0.00
ATOM   2072  HZ3 LYS A 386      22.554  30.120  45.757  1.00  0.00     0.275    0.00    0.00
ATOM   2073  N   LEU A 387      17.433  26.804  50.583  1.00 29.25    -0.338    9.00  -17.40
ATOM   2074  HN  LEU A 387      18.154  26.635  51.285  1.00  0.00     0.164    0.00    0.00
ATOM   2075  CA  LEU A 387      16.064  26.373  50.833  1.00 29.50     0.159    9.40    4.00
ATOM   2076  C   LEU A 387      15.172  27.604  50.982  1.00 29.30     0.251    9.82    4.00
ATOM   2077  O   LEU A 387      14.014  27.594  50.572  1.00 27.98    -0.271    8.17  -17.40
ATOM   2078  CB  LEU A 387      15.988  25.503  52.091  1.00 30.49     0.032   12.77    4.00
ATOM   2079  CG  LEU A 387      16.625  24.111  51.980  1.00 31.01     0.002    9.40    4.00
ATOM   2080  CD1 LEU A 387      16.443  23.363  53.289  1.00 33.01     0.000   16.15    4.00
ATOM   2081  CD2 LEU A 387      15.985  23.339  50.839  1.00 31.27     0.000   16.15    4.00
ATOM   2082  N   ALA A 388      15.714  28.667  51.566  1.00 28.72    -0.338    9.00  -17.40
ATOM   2083  HN  ALA A 388      16.676  28.620  51.901  1.00  0.00     0.164    0.00    0.00
ATOM   2084  CA  ALA A 388      14.952  29.903  51.735  1.00 29.54     0.159    9.40    4.00
ATOM   2085  C   ALA A 388      14.757  30.557  50.367  1.00 29.67     0.251    9.82    4.00
ATOM   2086  O   ALA A 388      13.696  31.121  50.082  1.00 29.63    -0.271    8.17  -17.40
ATOM   2087  CB  ALA A 388      15.687  30.856  52.679  1.00 30.01     0.034   16.15    4.00
ATOM   2088  N   ASP A 389      15.786  30.479  49.524  1.00 29.62    -0.337    9.00  -17.40
ATOM   2089  HN  ASP A 389      16.640  30.011  49.828  1.00  0.00     0.164    0.00    0.00
ATOM   2090  CA  ASP A 389      15.730  31.044  48.175  1.00 30.08     0.170    9.40    4.00
ATOM   2091  C   ASP A 389      14.625  30.360  47.378  1.00 29.78     0.251    9.82    4.00
ATOM   2092  O   ASP A 389      13.917  31.000  46.598  1.00 29.18    -0.271    8.17  -17.40
ATOM   2093  CB  ASP A 389      17.059  30.833  47.445  1.00 31.12     0.129   12.77    4.00
ATOM   2094  CG  ASP A 389      18.183  31.682  48.006  1.00 34.91     0.188    9.82    4.00
ATOM   2095  OD1 ASP A 389      19.352  31.423  47.643  1.00 36.63    -0.647    8.17  -18.95
ATOM   2096  OD2 ASP A 389      17.901  32.608  48.796  1.00 35.52    -0.647    8.17  -18.95
ATOM   2097  N   LEU A 390      14.496  29.052  47.572  1.00 27.64    -0.338    9.00  -17.40
ATOM   2098  HN  LEU A 390      15.126  28.585  48.225  1.00  0.00     0.164    0.00    0.00
ATOM   2099  CA  LEU A 390      13.482  28.262  46.881  1.00 28.50     0.159    9.40    4.00
ATOM   2100  C   LEU A 390      12.067  28.730  47.223  1.00 27.80     0.251    9.82    4.00
ATOM   2101  O   LEU A 390      11.187  28.740  46.360  1.00 26.98    -0.271    8.17  -17.40
ATOM   2102  CB  LEU A 390      13.646  26.786  47.252  1.00 28.87     0.032   12.77    4.00
ATOM   2103  CG  LEU A 390      14.130  25.761  46.221  1.00 31.08     0.002    9.40    4.00
ATOM   2104  CD1 LEU A 390      14.754  26.424  45.017  1.00 31.00     0.000   16.15    4.00
ATOM   2105  CD2 LEU A 390      15.101  24.810  46.902  1.00 31.75     0.000   16.15    4.00
ATOM   2106  N   ARG A 391      11.849  29.109  48.481  1.00 27.87    -0.338    9.00  -17.40
ATOM   2107  HN  ARG A 391      12.615  29.074  49.153  1.00  0.00     0.164    0.00    0.00
ATOM   2108  CA  ARG A 391      10.535  29.574  48.917  1.00 28.52     0.159    9.40    4.00
ATOM   2109  C   ARG A 391      10.132  30.808  48.125  1.00 28.78     0.251    9.82    4.00
ATOM   2110  O   ARG A 391       8.968  30.961  47.757  1.00 28.82    -0.271    8.17  -17.40
ATOM   2111  CB  ARG A 391      10.536  29.919  50.415  1.00 30.35     0.034   12.77    4.00
ATOM   2112  CG  ARG A 391      10.795  28.744  51.354  1.00 32.51     0.027   12.77    4.00
ATOM   2113  CD  ARG A 391       9.743  27.658  51.208  1.00 34.99     0.116   12.77    4.00
ATOM   2114  NE  ARG A 391       9.952  26.552  52.141  1.00 37.12    -0.212    9.00  -24.67
ATOM   2115  HE  ARG A 391      10.570  25.796  51.847  1.00  0.00     0.178    0.00    0.00
ATOM   2116  CZ  ARG A 391       9.395  26.460  53.346  1.00 37.91     0.666    6.95    4.00
ATOM   2117  NH1 ARG A 391       8.580  27.411  53.783  1.00 38.94    -0.235    9.00  -24.67
ATOM   2118 1HH1 ARG A 391       8.153  27.340  54.707  1.00  0.00     0.174    0.00    0.00
ATOM   2119 2HH1 ARG A 391       8.387  28.220  53.192  1.00  0.00     0.174    0.00    0.00
ATOM   2120  NH2 ARG A 391       9.646  25.408  54.115  1.00 37.42    -0.235    9.00  -24.67
ATOM   2121 1HH2 ARG A 391       9.219  25.337  55.039  1.00  0.00     0.174    0.00    0.00
ATOM   2122 2HH2 ARG A 391      10.273  24.677  53.779  1.00  0.00     0.174    0.00    0.00
ATOM   2123  N   SER A 392      11.094  31.690  47.865  1.00 28.76    -0.336    9.00  -17.40
ATOM   2124  HN  SER A 392      12.042  31.512  48.195  1.00  0.00     0.164    0.00    0.00
ATOM   2125  CA  SER A 392      10.811  32.908  47.114  1.00 29.36     0.189    9.40    4.00
ATOM   2126  C   SER A 392      10.483  32.588  45.664  1.00 28.02     0.253    9.82    4.00
ATOM   2127  O   SER A 392       9.577  33.178  45.082  1.00 28.38    -0.270    8.17  -17.40
ATOM   2128  CB  SER A 392      11.997  33.866  47.185  1.00 31.21     0.169   12.77    4.00
ATOM   2129  OG  SER A 392      12.192  34.305  48.518  1.00 37.19    -0.380   11.04  -17.40
ATOM   2130  HG  SER A 392      12.930  34.901  48.562  1.00  0.00     0.211    0.00    0.00
ATOM   2131  N   LEU A 393      11.219  31.648  45.081  1.00 26.23    -0.337    9.00  -17.40
ATOM   2132  HN  LEU A 393      11.967  31.197  45.607  1.00  0.00     0.164    0.00    0.00
ATOM   2133  CA  LEU A 393      10.972  31.253  43.700  1.00 26.10     0.159    9.40    4.00
ATOM   2134  C   LEU A 393       9.614  30.567  43.586  1.00 25.57     0.251    9.82    4.00
ATOM   2135  O   LEU A 393       8.919  30.705  42.576  1.00 26.87    -0.271    8.17  -17.40
ATOM   2136  CB  LEU A 393      12.081  30.309  43.216  1.00 26.02     0.032   12.77    4.00
ATOM   2137  CG  LEU A 393      13.450  30.968  43.030  1.00 26.66     0.002    9.40    4.00
ATOM   2138  CD1 LEU A 393      14.536  29.905  42.878  1.00 28.52     0.000   16.15    4.00
ATOM   2139  CD2 LEU A 393      13.400  31.869  41.808  1.00 29.45     0.000   16.15    4.00
ATOM   2140  N   ASN A 394       9.242  29.825  44.625  1.00 24.50    -0.337    9.00  -17.40
ATOM   2141  HN  ASN A 394       9.870  29.745  45.425  1.00  0.00     0.164    0.00    0.00
ATOM   2142  CA  ASN A 394       7.964  29.122  44.656  1.00 26.07     0.169    9.40    4.00
ATOM   2143  C   ASN A 394       6.855  30.167  44.570  1.00 27.28     0.251    9.82    4.00
ATOM   2144  O   ASN A 394       5.929  30.055  43.764  1.00 26.29    -0.271    8.17  -17.40
ATOM   2145  CB  ASN A 394       7.827  28.347  45.967  1.00 26.75     0.119   12.77    4.00
ATOM   2146  CG  ASN A 394       6.646  27.397  45.968  1.00 28.26     0.230    9.82    4.00
ATOM   2147  OD1 ASN A 394       5.660  27.604  45.263  1.00 28.24    -0.273    8.17  -17.40
ATOM   2148  ND2 ASN A 394       6.736  26.352  46.779  1.00 28.79    -0.369   13.25  -17.40
ATOM   2149 1HD2 ASN A 394       7.554  26.180  47.364  1.00  0.00     0.159    0.00    0.00
ATOM   2150 2HD2 ASN A 394       5.941  25.713  46.780  1.00  0.00     0.159    0.00    0.00
ATOM   2151  N   GLU A 395       6.966  31.188  45.413  1.00 28.62    -0.337    9.00  -17.40
ATOM   2152  HN  GLU A 395       7.765  31.219  46.047  1.00  0.00     0.164    0.00    0.00
ATOM   2153  CA  GLU A 395       5.986  32.266  45.464  1.00 30.55     0.160    9.40    4.00
ATOM   2154  C   GLU A 395       5.815  32.976  44.130  1.00 29.66     0.251    9.82    4.00
ATOM   2155  O   GLU A 395       4.691  33.213  43.684  1.00 29.50    -0.271    8.17  -17.40
ATOM   2156  CB  GLU A 395       6.385  33.280  46.536  1.00 33.44     0.043   12.77    4.00
ATOM   2157  CG  GLU A 395       6.277  32.744  47.954  1.00 40.01     0.100   12.77    4.00
ATOM   2158  CD  GLU A 395       4.838  32.481  48.366  1.00 44.38     0.185    9.82    4.00
ATOM   2159  OE1 GLU A 395       4.618  32.045  49.518  1.00 46.89    -0.647    8.17  -18.95
ATOM   2160  OE2 GLU A 395       3.924  32.713  47.540  1.00 46.99    -0.647    8.17  -18.95
ATOM   2161  N   GLU A 396       6.929  33.324  43.496  1.00 29.08    -0.338    9.00  -17.40
ATOM   2162  HN  GLU A 396       7.835  33.106  43.911  1.00  0.00     0.164    0.00    0.00
ATOM   2163  CA  GLU A 396       6.871  34.013  42.217  1.00 28.78     0.160    9.40    4.00
ATOM   2164  C   GLU A 396       6.280  33.102  41.148  1.00 28.20     0.251    9.82    4.00
ATOM   2165  O   GLU A 396       5.486  33.545  40.317  1.00 27.96    -0.271    8.17  -17.40
ATOM   2166  CB  GLU A 396       8.265  34.490  41.791  1.00 30.45     0.043   12.77    4.00
ATOM   2167  CG  GLU A 396       8.276  35.254  40.465  1.00 30.29     0.100   12.77    4.00
ATOM   2168  CD  GLU A 396       7.502  36.568  40.525  1.00 33.32     0.185    9.82    4.00
ATOM   2169  OE1 GLU A 396       7.098  37.068  39.452  1.00 32.46    -0.647    8.17  -18.95
ATOM   2170  OE2 GLU A 396       7.307  37.108  41.639  1.00 32.27    -0.647    8.17  -18.95
ATOM   2171  N   HIS A 397       6.651  31.826  41.162  1.00 26.94    -0.337    9.00  -17.40
ATOM   2172  HN  HIS A 397       7.309  31.487  41.863  1.00  0.00     0.164    0.00    0.00
ATOM   2173  CA  HIS A 397       6.104  30.919  40.162  1.00 27.05     0.165    9.40    4.00
ATOM   2174  C   HIS A 397       4.583  30.835  40.295  1.00 27.50     0.251    9.82    4.00
ATOM   2175  O   HIS A 397       3.866  30.834  39.294  1.00 27.05    -0.271    8.17  -17.40
ATOM   2176  CB  HIS A 397       6.718  29.519  40.282  1.00 26.64     0.077   12.77    4.00
ATOM   2177  CG  HIS A 397       6.058  28.507  39.400  1.00 26.04     0.054    7.26    0.60
ATOM   2178  ND1 HIS A 397       4.999  27.731  39.822  1.00 27.22    -0.340    9.25  -17.40
ATOM   2179  HD1 HIS A 397       4.627  27.707  40.771  1.00  0.00     0.167    0.00    0.00
ATOM   2180  CD2 HIS A 397       6.227  28.228  38.086  1.00 26.36     0.086   10.80    0.60
ATOM   2181  CE1 HIS A 397       4.542  27.024  38.805  1.00 26.59     0.151   10.80    0.60
ATOM   2182  NE2 HIS A 397       5.268  27.308  37.740  1.00 26.30    -0.336    9.25  -17.40
ATOM   2183  HE2 HIS A 397       5.138  26.909  36.810  1.00  0.00     0.168    0.00    0.00
ATOM   2184  N   SER A 398       4.094  30.785  41.529  1.00 28.04    -0.336    9.00  -17.40
ATOM   2185  HN  SER A 398       4.736  30.809  42.322  1.00  0.00     0.164    0.00    0.00
ATOM   2186  CA  SER A 398       2.657  30.696  41.775  1.00 29.62     0.189    9.40    4.00
ATOM   2187  C   SER A 398       1.921  31.901  41.195  1.00 29.87     0.253    9.82    4.00
ATOM   2188  O   SER A 398       0.862  31.761  40.579  1.00 28.32    -0.270    8.17  -17.40
ATOM   2189  CB  SER A 398       2.389  30.604  43.279  1.00 31.44     0.169   12.77    4.00
ATOM   2190  OG  SER A 398       1.000  30.483  43.534  1.00 38.72    -0.380   11.04  -17.40
ATOM   2191  HG  SER A 398       0.834  30.426  44.468  1.00  0.00     0.211    0.00    0.00
ATOM   2192  N   LYS A 399       2.485  33.085  41.397  1.00 30.06    -0.337    9.00  -17.40
ATOM   2193  HN  LYS A 399       3.358  33.139  41.921  1.00  0.00     0.164    0.00    0.00
ATOM   2194  CA  LYS A 399       1.882  34.313  40.885  1.00 31.61     0.159    9.40    4.00
ATOM   2195  C   LYS A 399       1.807  34.283  39.363  1.00 30.91     0.251    9.82    4.00
ATOM   2196  O   LYS A 399       0.790  34.651  38.771  1.00 30.21    -0.271    8.17  -17.40
ATOM   2197  CB  LYS A 399       2.698  35.527  41.336  1.00 33.79     0.032   12.77    4.00
ATOM   2198  CG  LYS A 399       2.754  35.693  42.842  1.00 38.63     0.004   12.77    4.00
ATOM   2199  CD  LYS A 399       3.521  36.946  43.236  1.00 41.48     0.032   12.77    4.00
ATOM   2200  CE  LYS A 399       3.571  37.101  44.750  1.00 43.57     0.206   12.77    4.00
ATOM   2201  NZ  LYS A 399       4.340  38.313  45.155  1.00 44.90    -0.064   13.25  -39.20
ATOM   2202  HZ1 LYS A 399       4.373  38.417  46.169  1.00  0.00     0.275    0.00    0.00
ATOM   2203  HZ2 LYS A 399       3.974  39.153  44.707  1.00  0.00     0.275    0.00    0.00
ATOM   2204  HZ3 LYS A 399       5.276  38.312  44.750  1.00  0.00     0.275    0.00    0.00
ATOM   2205  N   GLN A 400       2.886  33.834  38.731  1.00 29.20    -0.338    9.00  -17.40
ATOM   2206  HN  GLN A 400       3.696  33.530  39.271  1.00  0.00     0.164    0.00    0.00
ATOM   2207  CA  GLN A 400       2.926  33.770  37.278  1.00 28.78     0.160    9.40    4.00
ATOM   2208  C   GLN A 400       2.052  32.660  36.702  1.00 27.95     0.251    9.82    4.00
ATOM   2209  O   GLN A 400       1.524  32.789  35.595  1.00 27.64    -0.271    8.17  -17.40
ATOM   2210  CB  GLN A 400       4.374  33.637  36.802  1.00 28.49     0.042   12.77    4.00
ATOM   2211  CG  GLN A 400       5.147  34.942  36.964  1.00 30.64     0.090   12.77    4.00
ATOM   2212  CD  GLN A 400       6.483  34.940  36.256  1.00 31.34     0.227    9.82    4.00
ATOM   2213  OE1 GLN A 400       6.673  34.235  35.265  1.00 33.90    -0.273    8.17  -17.40
ATOM   2214  NE2 GLN A 400       7.414  35.751  36.749  1.00 31.02    -0.369   13.25  -17.40
ATOM   2215 1HE2 GLN A 400       7.257  36.335  37.570  1.00  0.00     0.159    0.00    0.00
ATOM   2216 2HE2 GLN A 400       8.315  35.750  36.271  1.00  0.00     0.159    0.00    0.00
ATOM   2217  N   TYR A 401       1.894  31.571  37.446  1.00 26.56    -0.337    9.00  -17.40
ATOM   2218  HN  TYR A 401       2.366  31.499  38.348  1.00  0.00     0.164    0.00    0.00
ATOM   2219  CA  TYR A 401       1.051  30.481  36.980  1.00 27.31     0.164    9.40    4.00
ATOM   2220  C   TYR A 401      -0.382  30.998  36.941  1.00 27.98     0.251    9.82    4.00
ATOM   2221  O   TYR A 401      -1.147  30.686  36.024  1.00 27.25    -0.271    8.17  -17.40
ATOM   2222  CB  TYR A 401       1.127  29.285  37.931  1.00 27.75     0.058   12.77    4.00
ATOM   2223  CG  TYR A 401       0.229  28.147  37.516  1.00 27.44    -0.020    7.26    0.60
ATOM   2224  CD1 TYR A 401       0.600  27.281  36.489  1.00 28.38    -0.002   10.80    0.60
ATOM   2225  CD2 TYR A 401      -1.013  27.960  38.119  1.00 29.26    -0.002   10.80    0.60
ATOM   2226  CE1 TYR A 401      -0.242  26.260  36.068  1.00 28.43     0.024   10.80    0.60
ATOM   2227  CE2 TYR A 401      -1.868  26.938  37.703  1.00 29.62     0.024   10.80    0.60
ATOM   2228  CZ  TYR A 401      -1.475  26.094  36.677  1.00 29.95     0.089    7.26    0.60
ATOM   2229  OH  TYR A 401      -2.319  25.089  36.252  1.00 30.37    -0.359   10.94  -17.40
ATOM   2230  HH  TYR A 401      -3.165  24.975  36.670  1.00  0.00     0.218    0.00    0.00
ATOM   2231  N   ARG A 402      -0.742  31.790  37.948  1.00 29.27    -0.338    9.00  -17.40
ATOM   2232  HN  ARG A 402      -0.067  32.003  38.683  1.00  0.00     0.164    0.00    0.00
ATOM   2233  CA  ARG A 402      -2.083  32.360  38.021  1.00 32.16     0.159    9.40    4.00
ATOM   2234  C   ARG A 402      -2.386  33.173  36.769  1.00 32.00     0.251    9.82    4.00
ATOM   2235  O   ARG A 402      -3.434  32.998  36.150  1.00 31.31    -0.271    8.17  -17.40
ATOM   2236  CB  ARG A 402      -2.220  33.251  39.256  1.00 36.10     0.034   12.77    4.00
ATOM   2237  CG  ARG A 402      -3.587  33.906  39.391  1.00 41.28     0.027   12.77    4.00
ATOM   2238  CD  ARG A 402      -3.710  34.730  40.669  1.00 45.66     0.116   12.77    4.00
ATOM   2239  NE  ARG A 402      -3.552  33.916  41.873  1.00 49.74    -0.212    9.00  -24.67
ATOM   2240  HE  ARG A 402      -4.398  33.581  42.333  1.00  0.00     0.178    0.00    0.00
ATOM   2241  CZ  ARG A 402      -2.382  33.582  42.410  1.00 51.64     0.666    6.95    4.00
ATOM   2242  NH1 ARG A 402      -1.249  33.996  41.856  1.00 52.67    -0.235    9.00  -24.67
ATOM   2243 1HH1 ARG A 402      -1.279  34.578  41.019  1.00  0.00     0.174    0.00    0.00
ATOM   2244 2HH1 ARG A 402      -0.352  33.740  42.268  1.00  0.00     0.174    0.00    0.00
ATOM   2245  NH2 ARG A 402      -2.343  32.825  43.499  1.00 52.69    -0.235    9.00  -24.67
ATOM   2246 1HH2 ARG A 402      -3.214  32.507  43.925  1.00  0.00     0.174    0.00    0.00
ATOM   2247 2HH2 ARG A 402      -1.446  32.569  43.911  1.00  0.00     0.174    0.00    0.00
ATOM   2248  N   CYS A 403      -1.471  34.066  36.402  1.00 32.10    -0.337    9.00  -17.40
ATOM   2249  HN  CYS A 403      -0.628  34.175  36.966  1.00  0.00     0.164    0.00    0.00
ATOM   2250  CA  CYS A 403      -1.645  34.895  35.210  1.00 33.04     0.171    9.40    4.00
ATOM   2251  C   CYS A 403      -1.781  34.014  33.976  1.00 32.14     0.252    9.82    4.00
ATOM   2252  O   CYS A 403      -2.620  34.257  33.106  1.00 30.55    -0.271    8.17  -17.40
ATOM   2253  CB  CYS A 403      -0.450  35.838  35.030  1.00 35.60     0.100   12.77    4.00
ATOM   2254  SG  CYS A 403      -0.253  36.492  33.340  1.00 44.46    -0.080   19.93   -6.40
ATOM   2255  N   LEU A 404      -0.950  32.980  33.911  1.00 30.59    -0.337    9.00  -17.40
ATOM   2256  HN  LEU A 404      -0.286  32.825  34.669  1.00  0.00     0.164    0.00    0.00
ATOM   2257  CA  LEU A 404      -0.967  32.065  32.784  1.00 30.86     0.159    9.40    4.00
ATOM   2258  C   LEU A 404      -2.327  31.390  32.638  1.00 29.62     0.251    9.82    4.00
ATOM   2259  O   LEU A 404      -2.840  31.256  31.529  1.00 30.21    -0.271    8.17  -17.40
ATOM   2260  CB  LEU A 404       0.130  31.008  32.955  1.00 32.55     0.032   12.77    4.00
ATOM   2261  CG  LEU A 404       0.353  30.078  31.766  1.00 34.87     0.002    9.40    4.00
ATOM   2262  CD1 LEU A 404       0.840  30.895  30.580  1.00 36.26     0.000   16.15    4.00
ATOM   2263  CD2 LEU A 404       1.370  29.005  32.127  1.00 35.52     0.000   16.15    4.00
ATOM   2264  N   SER A 405      -2.918  30.987  33.760  1.00 29.30    -0.336    9.00  -17.40
ATOM   2265  HN  SER A 405      -2.455  31.156  34.653  1.00  0.00     0.164    0.00    0.00
ATOM   2266  CA  SER A 405      -4.212  30.309  33.749  1.00 29.83     0.189    9.40    4.00
ATOM   2267  C   SER A 405      -5.358  31.173  33.218  1.00 28.16     0.254    9.82    4.00
ATOM   2268  O   SER A 405      -6.423  30.651  32.885  1.00 28.54    -0.270    8.17  -17.40
ATOM   2269  CB  SER A 405      -4.563  29.802  35.153  1.00 31.58     0.169   12.77    4.00
ATOM   2270  OG  SER A 405      -4.841  30.873  36.040  1.00 34.11    -0.380   11.04  -17.40
ATOM   2271  HG  SER A 405      -5.058  30.559  36.910  1.00  0.00     0.211    0.00    0.00
ATOM   2272  N   PHE A 406      -5.147  32.484  33.145  1.00 25.99    -0.337    9.00  -17.40
ATOM   2273  HN  PHE A 406      -4.250  32.864  33.449  1.00  0.00     0.164    0.00    0.00
ATOM   2274  CA  PHE A 406      -6.179  33.396  32.636  1.00 26.56     0.164    9.40    4.00
ATOM   2275  C   PHE A 406      -6.263  33.340  31.112  1.00 26.23     0.251    9.82    4.00
ATOM   2276  O   PHE A 406      -7.256  33.778  30.518  1.00 25.59    -0.271    8.17  -17.40
ATOM   2277  CB  PHE A 406      -5.868  34.842  33.042  1.00 26.14     0.058   12.77    4.00
ATOM   2278  CG  PHE A 406      -6.058  35.128  34.503  1.00 28.26    -0.020    7.26    0.60
ATOM   2279  CD1 PHE A 406      -5.386  36.196  35.099  1.00 29.88    -0.004   10.80    0.60
ATOM   2280  CD2 PHE A 406      -6.920  34.361  35.278  1.00 29.84    -0.004   10.80    0.60
ATOM   2281  CE1 PHE A 406      -5.570  36.494  36.446  1.00 30.77    -0.000   10.80    0.60
ATOM   2282  CE2 PHE A 406      -7.112  34.651  36.632  1.00 31.26    -0.000   10.80    0.60
ATOM   2283  CZ  PHE A 406      -6.436  35.719  37.214  1.00 30.45     0.000   10.80    0.60
ATOM   2284  N   GLN A 407      -5.220  32.814  30.478  1.00 25.64    -0.337    9.00  -17.40
ATOM   2285  HN  GLN A 407      -4.433  32.452  31.016  1.00  0.00     0.164    0.00    0.00
ATOM   2286  CA  GLN A 407      -5.189  32.748  29.019  1.00 25.17     0.160    9.40    4.00
ATOM   2287  C   GLN A 407      -6.155  31.687  28.500  1.00 25.33     0.254    9.82    4.00
ATOM   2288  O   GLN A 407      -6.086  30.524  28.903  1.00 24.86    -0.270    8.17  -17.40
ATOM   2289  CB  GLN A 407      -3.765  32.448  28.527  1.00 25.99     0.042   12.77    4.00
ATOM   2290  CG  GLN A 407      -3.571  32.694  27.030  1.00 26.23     0.090   12.77    4.00
ATOM   2291  CD  GLN A 407      -3.718  34.165  26.651  1.00 26.81     0.227    9.82    4.00
ATOM   2292  OE1 GLN A 407      -4.087  34.494  25.520  1.00 28.94    -0.273    8.17  -17.40
ATOM   2293  NE2 GLN A 407      -3.414  35.052  27.590  1.00 21.63    -0.369   13.25  -17.40
ATOM   2294 1HE2 GLN A 407      -3.109  34.780  28.525  1.00  0.00     0.159    0.00    0.00
ATOM   2295 2HE2 GLN A 407      -3.512  36.035  27.337  1.00  0.00     0.159    0.00    0.00
ATOM   2296  N   PRO A 408      -7.083  32.079  27.608  1.00 25.83    -0.312    9.00  -17.40
ATOM   2297  CA  PRO A 408      -8.052  31.124  27.058  1.00 27.42     0.163    9.40    4.00
ATOM   2298  C   PRO A 408      -7.384  29.913  26.398  1.00 29.12     0.251    9.82    4.00
ATOM   2299  O   PRO A 408      -6.389  30.056  25.688  1.00 29.12    -0.271    8.17  -17.40
ATOM   2300  CB  PRO A 408      -8.835  31.967  26.054  1.00 25.96     0.034   12.77    4.00
ATOM   2301  CG  PRO A 408      -8.824  33.331  26.690  1.00 25.60     0.027   12.77    4.00
ATOM   2302  CD  PRO A 408      -7.376  33.449  27.142  1.00 26.30     0.105   12.77    4.00
ATOM   2303  N   GLU A 409      -7.941  28.731  26.646  1.00 31.66    -0.338    9.00  -17.40
ATOM   2304  HN  GLU A 409      -8.754  28.696  27.261  1.00  0.00     0.164    0.00    0.00
ATOM   2305  CA  GLU A 409      -7.441  27.479  26.078  1.00 34.64     0.160    9.40    4.00
ATOM   2306  C   GLU A 409      -6.104  27.014  26.661  1.00 34.56     0.251    9.82    4.00
ATOM   2307  O   GLU A 409      -5.480  26.100  26.122  1.00 34.24    -0.271    8.17  -17.40
ATOM   2308  CB  GLU A 409      -7.293  27.606  24.555  1.00 37.88     0.043   12.77    4.00
ATOM   2309  CG  GLU A 409      -8.511  28.167  23.823  1.00 43.65     0.100   12.77    4.00
ATOM   2310  CD  GLU A 409      -9.724  27.259  23.887  1.00 46.69     0.185    9.82    4.00
ATOM   2311  OE1 GLU A 409     -10.252  27.039  24.998  1.00 49.95    -0.647    8.17  -18.95
ATOM   2312  OE2 GLU A 409     -10.153  26.766  22.821  1.00 49.48    -0.647    8.17  -18.95
ATOM   2313  N   CYS A 410      -5.671  27.628  27.759  1.00 33.81    -0.337    9.00  -17.40
ATOM   2314  HN  CYS A 410      -6.239  28.366  28.175  1.00  0.00     0.164    0.00    0.00
ATOM   2315  CA  CYS A 410      -4.399  27.267  28.382  1.00 35.08     0.171    9.40    4.00
ATOM   2316  C   CYS A 410      -4.396  25.871  29.002  1.00 34.78     0.252    9.82    4.00
ATOM   2317  O   CYS A 410      -3.390  25.164  28.943  1.00 34.24    -0.271    8.17  -17.40
ATOM   2318  CB  CYS A 410      -4.027  28.299  29.455  1.00 36.13     0.100   12.77    4.00
ATOM   2319  SG  CYS A 410      -2.433  28.006  30.271  1.00 41.53    -0.080   19.93   -6.40
ATOM   2320  N   SER A 411      -5.518  25.472  29.593  1.00 34.62    -0.336    9.00  -17.40
ATOM   2321  HN  SER A 411      -6.329  26.091  29.598  1.00  0.00     0.164    0.00    0.00
ATOM   2322  CA  SER A 411      -5.611  24.163  30.235  1.00 35.60     0.189    9.40    4.00
ATOM   2323  C   SER A 411      -5.215  23.008  29.319  1.00 35.51     0.253    9.82    4.00
ATOM   2324  O   SER A 411      -4.602  22.040  29.770  1.00 35.62    -0.270    8.17  -17.40
ATOM   2325  CB  SER A 411      -7.031  23.928  30.763  1.00 36.58     0.169   12.77    4.00
ATOM   2326  OG  SER A 411      -7.959  23.837  29.697  1.00 38.87    -0.380   11.04  -17.40
ATOM   2327  HG  SER A 411      -8.839  23.691  30.024  1.00  0.00     0.211    0.00    0.00
ATOM   2328  N   MET A 412      -5.561  23.108  28.038  1.00 35.70    -0.337    9.00  -17.40
ATOM   2329  HN  MET A 412      -6.058  23.939  27.719  1.00  0.00     0.164    0.00    0.00
ATOM   2330  CA  MET A 412      -5.244  22.053  27.079  1.00 36.25     0.160    9.40    4.00
ATOM   2331  C   MET A 412      -3.744  21.912  26.846  1.00 34.53     0.251    9.82    4.00
ATOM   2332  O   MET A 412      -3.273  20.867  26.393  1.00 34.48    -0.271    8.17  -17.40
ATOM   2333  CB  MET A 412      -5.936  22.324  25.741  1.00 40.58     0.043   12.77    4.00
ATOM   2334  CG  MET A 412      -7.433  22.563  25.850  1.00 45.64     0.060   12.77    4.00
ATOM   2335  SD  MET A 412      -8.214  22.729  24.232  1.00 52.62    -0.139   16.39   -6.40
ATOM   2336  CE  MET A 412      -7.402  24.204  23.610  1.00 50.53     0.069   16.15    4.00
ATOM   2337  N   LYS A 413      -2.996  22.965  27.150  1.00 31.53    -0.338    9.00  -17.40
ATOM   2338  HN  LYS A 413      -3.440  23.804  27.523  1.00  0.00     0.164    0.00    0.00
ATOM   2339  CA  LYS A 413      -1.551  22.944  26.960  1.00 30.85     0.159    9.40    4.00
ATOM   2340  C   LYS A 413      -0.831  22.407  28.192  1.00 30.52     0.251    9.82    4.00
ATOM   2341  O   LYS A 413       0.386  22.236  28.187  1.00 30.68    -0.271    8.17  -17.40
ATOM   2342  CB  LYS A 413      -1.042  24.350  26.632  1.00 31.05     0.032   12.77    4.00
ATOM   2343  CG  LYS A 413      -1.557  24.897  25.307  1.00 32.36     0.004   12.77    4.00
ATOM   2344  CD  LYS A 413      -1.030  26.296  25.035  1.00 32.77     0.032   12.77    4.00
ATOM   2345  CE  LYS A 413      -1.521  26.812  23.689  1.00 34.50     0.206   12.77    4.00
ATOM   2346  NZ  LYS A 413      -3.014  26.878  23.622  1.00 36.17    -0.064   13.25  -39.20
ATOM   2347  HZ1 LYS A 413      -3.343  27.224  22.720  1.00  0.00     0.275    0.00    0.00
ATOM   2348  HZ2 LYS A 413      -3.394  27.430  24.391  1.00  0.00     0.275    0.00    0.00
ATOM   2349  HZ3 LYS A 413      -3.434  25.976  23.848  1.00  0.00     0.275    0.00    0.00
ATOM   2350  N   LEU A 414      -1.590  22.142  29.248  1.00 30.09    -0.338    9.00  -17.40
ATOM   2351  HN  LEU A 414      -2.595  22.306  29.195  1.00  0.00     0.164    0.00    0.00
ATOM   2352  CA  LEU A 414      -1.014  21.620  30.484  1.00 28.96     0.159    9.40    4.00
ATOM   2353  C   LEU A 414      -1.393  20.147  30.610  1.00 28.33     0.251    9.82    4.00
ATOM   2354  O   LEU A 414      -1.654  19.489  29.604  1.00 29.10    -0.271    8.17  -17.40
ATOM   2355  CB  LEU A 414      -1.544  22.427  31.676  1.00 28.64     0.032   12.77    4.00
ATOM   2356  CG  LEU A 414      -1.270  23.934  31.581  1.00 30.41     0.002    9.40    4.00
ATOM   2357  CD1 LEU A 414      -1.967  24.676  32.711  1.00 31.19     0.000   16.15    4.00
ATOM   2358  CD2 LEU A 414       0.226  24.179  31.624  1.00 30.79     0.000   16.15    4.00
ATOM   2359  N   THR A 415      -1.401  19.624  31.833  1.00 27.70    -0.336    9.00  -17.40
ATOM   2360  HN  THR A 415      -1.137  20.209  32.625  1.00  0.00     0.164    0.00    0.00
ATOM   2361  CA  THR A 415      -1.779  18.232  32.071  1.00 26.69     0.187    9.40    4.00
ATOM   2362  C   THR A 415      -2.620  18.195  33.338  1.00 26.91     0.257    9.82    4.00
ATOM   2363  O   THR A 415      -2.548  19.104  34.157  1.00 26.39    -0.270    8.17  -17.40
ATOM   2364  CB  THR A 415      -0.556  17.310  32.307  1.00 26.61     0.140    9.40    4.00
ATOM   2365  OG1 THR A 415      -0.006  17.570  33.607  1.00 25.35    -0.382   11.04  -17.40
ATOM   2366  HG1 THR A 415      -0.671  17.423  34.269  1.00  0.00     0.210    0.00    0.00
ATOM   2367  CG2 THR A 415       0.509  17.546  31.247  1.00 26.48     0.034   16.15    4.00
ATOM   2368  N   PRO A 416      -3.432  17.142  33.516  1.00 27.60    -0.312    9.00  -17.40
ATOM   2369  CA  PRO A 416      -4.269  17.037  34.717  1.00 27.16     0.163    9.40    4.00
ATOM   2370  C   PRO A 416      -3.477  17.169  36.026  1.00 27.48     0.251    9.82    4.00
ATOM   2371  O   PRO A 416      -3.930  17.813  36.975  1.00 26.90    -0.271    8.17  -17.40
ATOM   2372  CB  PRO A 416      -4.908  15.661  34.564  1.00 29.00     0.034   12.77    4.00
ATOM   2373  CG  PRO A 416      -5.083  15.555  33.072  1.00 28.36     0.027   12.77    4.00
ATOM   2374  CD  PRO A 416      -3.752  16.071  32.553  1.00 28.22     0.105   12.77    4.00
ATOM   2375  N   LEU A 417      -2.294  16.560  36.072  1.00 25.90    -0.338    9.00  -17.40
ATOM   2376  HN  LEU A 417      -1.963  16.048  35.254  1.00  0.00     0.164    0.00    0.00
ATOM   2377  CA  LEU A 417      -1.460  16.610  37.271  1.00 25.39     0.159    9.40    4.00
ATOM   2378  C   LEU A 417      -0.961  18.031  37.545  1.00 24.67     0.251    9.82    4.00
ATOM   2379  O   LEU A 417      -0.983  18.502  38.685  1.00 24.55    -0.271    8.17  -17.40
ATOM   2380  CB  LEU A 417      -0.279  15.643  37.124  1.00 25.12     0.032   12.77    4.00
ATOM   2381  CG  LEU A 417       0.722  15.507  38.273  1.00 25.26     0.002    9.40    4.00
ATOM   2382  CD1 LEU A 417       0.021  15.098  39.564  1.00 24.40     0.000   16.15    4.00
ATOM   2383  CD2 LEU A 417       1.766  14.470  37.882  1.00 25.23     0.000   16.15    4.00
ATOM   2384  N   VAL A 418      -0.506  18.711  36.500  1.00 24.66    -0.338    9.00  -17.40
ATOM   2385  HN  VAL A 418      -0.491  18.267  35.582  1.00  0.00     0.164    0.00    0.00
ATOM   2386  CA  VAL A 418      -0.027  20.080  36.640  1.00 25.57     0.159    9.40    4.00
ATOM   2387  C   VAL A 418      -1.176  20.971  37.111  1.00 26.33     0.251    9.82    4.00
ATOM   2388  O   VAL A 418      -1.001  21.814  37.991  1.00 27.09    -0.271    8.17  -17.40
ATOM   2389  CB  VAL A 418       0.531  20.599  35.297  1.00 25.14     0.029    9.40    4.00
ATOM   2390  CG1 VAL A 418       0.723  22.112  35.338  1.00 26.89     0.002   16.15    4.00
ATOM   2391  CG2 VAL A 418       1.861  19.912  35.009  1.00 25.97     0.002   16.15    4.00
ATOM   2392  N   LEU A 419      -2.354  20.769  36.530  1.00 26.33    -0.338    9.00  -17.40
ATOM   2393  HN  LEU A 419      -2.441  20.051  35.811  1.00  0.00     0.164    0.00    0.00
ATOM   2394  CA  LEU A 419      -3.526  21.556  36.902  1.00 27.78     0.159    9.40    4.00
ATOM   2395  C   LEU A 419      -3.861  21.399  38.382  1.00 29.03     0.251    9.82    4.00
ATOM   2396  O   LEU A 419      -4.206  22.370  39.052  1.00 30.30    -0.271    8.17  -17.40
ATOM   2397  CB  LEU A 419      -4.733  21.143  36.051  1.00 28.60     0.032   12.77    4.00
ATOM   2398  CG  LEU A 419      -4.696  21.585  34.586  1.00 30.69     0.002    9.40    4.00
ATOM   2399  CD1 LEU A 419      -5.871  20.975  33.828  1.00 30.94     0.000   16.15    4.00
ATOM   2400  CD2 LEU A 419      -4.743  23.105  34.515  1.00 31.11     0.000   16.15    4.00
ATOM   2401  N   GLU A 420      -3.738  20.184  38.904  1.00 29.76    -0.338    9.00  -17.40
ATOM   2402  HN  GLU A 420      -3.421  19.408  38.323  1.00  0.00     0.164    0.00    0.00
ATOM   2403  CA  GLU A 420      -4.056  19.962  40.307  1.00 31.06     0.160    9.40    4.00
ATOM   2404  C   GLU A 420      -3.010  20.514  41.268  1.00 30.59     0.251    9.82    4.00
ATOM   2405  O   GLU A 420      -3.344  21.184  42.245  1.00 30.30    -0.271    8.17  -17.40
ATOM   2406  CB  GLU A 420      -4.237  18.478  40.605  1.00 32.62     0.043   12.77    4.00
ATOM   2407  CG  GLU A 420      -4.697  18.251  42.037  1.00 36.69     0.100   12.77    4.00
ATOM   2408  CD  GLU A 420      -4.267  16.919  42.598  1.00 38.47     0.185    9.82    4.00
ATOM   2409  OE1 GLU A 420      -4.631  16.624  43.756  1.00 40.46    -0.647    8.17  -18.95
ATOM   2410  OE2 GLU A 420      -3.561  16.171  41.891  1.00 41.56    -0.647    8.17  -18.95
ATOM   2411  N   VAL A 421      -1.744  20.223  40.992  1.00 31.25    -0.338    9.00  -17.40
ATOM   2412  HN  VAL A 421      -1.526  19.673  40.161  1.00  0.00     0.164    0.00    0.00
ATOM   2413  CA  VAL A 421      -0.663  20.675  41.855  1.00 32.00     0.159    9.40    4.00
ATOM   2414  C   VAL A 421      -0.544  22.191  41.960  1.00 32.63     0.251    9.82    4.00
ATOM   2415  O   VAL A 421      -0.355  22.724  43.051  1.00 32.82    -0.271    8.17  -17.40
ATOM   2416  CB  VAL A 421       0.694  20.082  41.395  1.00 31.60     0.029    9.40    4.00
ATOM   2417  CG1 VAL A 421       1.843  20.676  42.208  1.00 31.31     0.002   16.15    4.00
ATOM   2418  CG2 VAL A 421       0.667  18.567  41.556  1.00 31.20     0.002   16.15    4.00
ATOM   2419  N   PHE A 422      -0.670  22.890  40.839  1.00 33.47    -0.337    9.00  -17.40
ATOM   2420  HN  PHE A 422      -0.858  22.409  39.960  1.00  0.00     0.164    0.00    0.00
ATOM   2421  CA  PHE A 422      -0.541  24.342  40.857  1.00 34.95     0.164    9.40    4.00
ATOM   2422  C   PHE A 422      -1.866  25.089  40.872  1.00 35.99     0.251    9.82    4.00
ATOM   2423  O   PHE A 422      -1.907  26.284  41.159  1.00 36.37    -0.271    8.17  -17.40
ATOM   2424  CB  PHE A 422       0.310  24.794  39.670  1.00 34.60     0.058   12.77    4.00
ATOM   2425  CG  PHE A 422       1.679  24.182  39.656  1.00 34.76    -0.020    7.26    0.60
ATOM   2426  CD1 PHE A 422       2.093  23.389  38.592  1.00 34.88    -0.004   10.80    0.60
ATOM   2427  CD2 PHE A 422       2.545  24.369  40.728  1.00 35.16    -0.004   10.80    0.60
ATOM   2428  CE1 PHE A 422       3.348  22.790  38.597  1.00 34.92    -0.000   10.80    0.60
ATOM   2429  CE2 PHE A 422       3.801  23.774  40.743  1.00 34.70    -0.000   10.80    0.60
ATOM   2430  CZ  PHE A 422       4.202  22.982  39.674  1.00 34.73     0.000   10.80    0.60
ATOM   2431  N   GLY A 423      -2.946  24.378  40.570  1.00 37.39    -0.326    9.00  -17.40
ATOM   2432  HN  GLY A 423      -2.851  23.389  40.340  1.00  0.00     0.174    0.00    0.00
ATOM   2433  CA  GLY A 423      -4.261  24.993  40.564  1.00 38.89     0.184    9.40    4.00
ATOM   2434  C   GLY A 423      -4.914  24.907  41.930  1.00 39.70     0.242    9.82    4.00
ATOM   2435  O   GLY A 423      -5.857  24.099  42.083  1.00 40.52    -0.275    8.17  -17.40
TER    2436      GLY A 423 
