# Supplementary material for: Common angiotensin receptor blockers may directly modulate the immune system via VDR, PPAR and CCR2b
Source: Theor Biol Med Model. 2006 Jan 10;3:1. doi: 10.1186/1742-4682-3-1 (PMC1360063; doi:10.1186/1742-4682-3-1)
Supplement: Additional File 1 — 'ARB-immune-models.tar.gz' – Models of receptors and significant ligands. This is a Tar-Gzip archive which can by unpacked by using 'tar-xvzf', Winzipv8+ or 'Mac Stuffit'. There are five directories within it, containing a total of 35 files, 1.54 Meg when unpacked, 360 K when compressed: • 'AT2R1' contains the receptor model described in this paper, plus the docked conformation of each ARB, corresponding to the Ki values in Table 1. • 'CCR2b' contains the receptor model we derived from 1KP1, together with TAK779 and each of the ARBs in their docked conformation. • 'PPAR' contains the receptor model we derived from PDB:1FM9 together with the GI262570 ligand from PDB:1FM9 and each of the ARBs which have low Ki values when docked with the receptor. • 'VDR_from_1DB1" contains the VDR model we derived from PDB:1DB1 along with the docked conformations of the ARBs, 1,25-D (from PDB:1DB1) and TX522 (from PDB:1TXI). • 'VDR_from_1TXI' contains the VDR model we derived from PDB:1TXI along with the docked conformation of TX522, 1,25-D and Telmisartan. [file 1742-4682-3-1-S1.gz › ./PDB_models/VDR_from_1TXI/125D_59E-12.pdb]

MODEL   125D_59E-12
REMARK  Configuration of 1,25-dihydroxycholecalciferol docked with VDR from PDB:1TXI
REMARK
AUTHOR    T.G.Marshall, R.Lee, F.E.Marshall   
REMARK       contact: Trevor.M@TrevorMarshall.com
REMARK         
REMARK
REMARK  Estimated Free Energy of Binding    =  -13.95 kcal/mol  [=(1)+(3)]
REMARK  Estimated Inhibition Constant, Ki   =   +5.91e-11 [Temperature = 298.15 K]
REMARK  
REMARK  Final Docked Energy                 =  -15.72 kcal/mol  [=(1)+(2)]
REMARK  
REMARK  (1) Final Intermolecular Energy     =  -15.51 kcal/mol
REMARK  (2) Final Internal Energy of Ligand =   -0.21 kcal/mol
REMARK  (3) Torsional Free Energy           =   +1.56 kcal/mol
REMARK  
REMARK
REMARK  NEWDPF about	11.470800 23.030500 34.412201
REMARK  NEWDPF tran0	11.734438 23.102440 34.401416
REMARK  NEWDPF quat0	0.740057 -0.670398 0.053682 7915.575896
REMARK  NEWDPF ndihe	5
REMARK  NEWDPF dihe0	16.50 1.89 -10.77 16.37 13.07 
REMARK
REMARK                            x       y       z    vdW   Elec        q     RMS 
HETATM    1  C7  VDX   425      14.437  22.350  34.406 -0.51 -0.00    -0.009  0.561
HETATM    2  C8  VDX   425      14.208  23.524  33.877 -0.54 +0.00    -0.044  0.561
HETATM    3  C9  VDX   425      14.519  23.875  32.339 -0.58 -0.00    +0.022  0.561
HETATM    4  C11 VDX   425      13.211  24.394  31.501 -0.55 -0.00    +0.004  0.561
HETATM    5  C12 VDX   425      12.320  25.402  32.386 -0.42 -0.00    +0.001  0.561
HETATM    6  C13 VDX   425      12.003  24.945  33.939 -0.32 -0.00    +0.003  0.561
HETATM    7  C14 VDX   425      13.432  24.619  34.592 -0.46 -0.00    +0.018  0.561
HETATM    8  C15 VDX   425      13.027  24.440  36.201 -0.54 +0.00    +0.004  0.561
HETATM    9  C16 VDX   425      11.807  25.418  36.356 -0.43 -0.00    +0.000  0.561
HETATM   10  C17 VDX   425      11.584  26.042  34.937 -0.33 -0.00    +0.000  0.561
HETATM   11  C18 VDX   425      11.002  23.609  33.775 -0.36 -0.00    +0.000  0.561
HETATM   12  C6  VDX   425      15.019  21.141  33.721 -0.60 -0.00    -0.005  0.561
HETATM   13  C5  VDX   425      14.844  19.752  33.881 -0.58 -0.00    -0.021  0.561
HETATM   14  C4  VDX   425      15.544  18.652  33.090 -0.65 +0.00    +0.059  0.561
HETATM   15  C10 VDX   425      13.874  19.165  34.932 -0.57 +0.00    +0.004  0.561
HETATM   16  C3  VDX   425      16.212  17.564  34.034 -0.74 -0.01    +0.159  0.561
HETATM   17  O2  VDX   425      17.293  18.143  34.804 -0.31 +0.04    -0.223  0.561
HETATM   18  C2  VDX   425      15.147  16.983  35.058 -0.69 +0.01    +0.071  0.561
HETATM   19  C1  VDX   425      14.455  18.095  35.893 -0.70 +0.03    +0.177  0.561
HETATM   20  O1  VDX   425      13.480  17.557  36.842 -0.47 -0.12    -0.219  0.561
HETATM   21  C19 VDX   425      12.567  19.553  35.002 -0.58 -0.00    -0.002  0.561
HETATM   22  C20 VDX   425      10.140  26.639  34.597 -0.34 -0.00    +0.000  0.561
HETATM   23  C21 VDX   425      10.256  28.194  34.957 -0.48 -0.00    +0.000  0.561
HETATM   24  C22 VDX   425       8.931  26.173  35.468 -0.39 -0.00    +0.000  0.561
HETATM   25  C23 VDX   425       7.667  25.890  34.649 -0.42 -0.00    +0.003  0.561
HETATM   26  C24 VDX   425       6.655  25.035  35.228 -0.47 -0.00    +0.030  0.561
HETATM   27  C25 VDX   425       5.215  25.128  34.795 -0.53 +0.00    +0.127  0.561
HETATM   28  O3  VDX   425       4.804  26.466  34.717 -0.69 -0.04    -0.226  0.561
HETATM   29  C26 VDX   425       5.068  24.424  33.462 -0.56 -0.00    +0.033  0.561
HETATM   30  C27 VDX   425       4.261  24.424  35.827 -0.61 -0.00    +0.033  0.561
TER
END
