# Supplementary material for: Common angiotensin receptor blockers may directly modulate the immune system via VDR, PPAR and CCR2b
Source: Theor Biol Med Model. 2006 Jan 10;3:1. doi: 10.1186/1742-4682-3-1 (PMC1360063; doi:10.1186/1742-4682-3-1)
Supplement: Additional File 1 — 'ARB-immune-models.tar.gz' – Models of receptors and significant ligands. This is a Tar-Gzip archive which can by unpacked by using 'tar-xvzf', Winzipv8+ or 'Mac Stuffit'. There are five directories within it, containing a total of 35 files, 1.54 Meg when unpacked, 360 K when compressed: • 'AT2R1' contains the receptor model described in this paper, plus the docked conformation of each ARB, corresponding to the Ki values in Table 1. • 'CCR2b' contains the receptor model we derived from 1KP1, together with TAK779 and each of the ARBs in their docked conformation. • 'PPAR' contains the receptor model we derived from PDB:1FM9 together with the GI262570 ligand from PDB:1FM9 and each of the ARBs which have low Ki values when docked with the receptor. • 'VDR_from_1DB1" contains the VDR model we derived from PDB:1DB1 along with the docked conformations of the ARBs, 1,25-D (from PDB:1DB1) and TX522 (from PDB:1TXI). • 'VDR_from_1TXI' contains the VDR model we derived from PDB:1TXI along with the docked conformation of TX522, 1,25-D and Telmisartan. [file 1742-4682-3-1-S1.gz › ./PDB_models/VDR_from_1TXI/Telmisartan_39E-12.pdb]

MODEL   Telmisartan_39E-12
REMARK  Configuration of Telmisartan docked with VDR from PDB:1TXI
REMARK
AUTHOR    T.G.Marshall, R.Lee, F.E.Marshall   
REMARK       contact: Trevor.M@TrevorMarshall.com
REMARK         
REMARK  Estimated Free Energy of Binding    =  -14.19 kcal/mol  [=(1)+(3)]
REMARK  Estimated Inhibition Constant, Ki   =   +3.96e-11   [Temperature = 298.15 K]
REMARK  
REMARK  Final Docked Energy                 =  -17.23 kcal/mol  [=(1)+(2)]
REMARK  
REMARK  (1) Final Intermolecular Energy     =  -16.68 kcal/mol
REMARK  (2) Final Internal Energy of Ligand =   -0.55 kcal/mol
REMARK  (3) Torsional Free Energy           =   +2.49 kcal/mol
REMARK  
REMARK
REMARK  NEWDPF about	-0.103600 0.693800 0.096700
REMARK  NEWDPF tran0	12.006173 24.674275 34.242049
REMARK  NEWDPF quat0	-0.017358 0.994575 0.102565 -5583.691367
REMARK  NEWDPF ndihe	10
REMARK  NEWDPF dihe0	-90.51 15.96 158.47 85.03 64.03 -38.64 26.45 29.48 56.92 73.84 
REMARK
REMARK                            x       y       z    vdW   Elec        q     RMS 
HETATM    1  C   UNK     1       8.458  25.833  34.523 -0.28 -0.00    +0.007 41.187
HETATM    2  C   UNK     1       8.776  27.266  34.724 -0.34 -0.00    +0.024 41.187
HETATM    3  C   UNK     1       9.418  24.898  34.570 -0.23 -0.00    +0.041 41.187
HETATM    4  C   UNK     1      10.027  27.682  34.952 -0.34 +0.00    -0.030 41.187
HETATM    5  C   UNK     1      11.037  26.624  34.978 -0.25 -0.01    +0.086 41.187
HETATM    6  C   UNK     1      10.803  25.326  34.809 -0.22 -0.00    +0.047 41.187
HETATM    7  C   UNK     1      10.382  29.129  35.150 -0.51 -0.01    +0.050 41.187
HETATM    8  N   UNK     1      12.439  26.595  35.242 -0.13 +0.01    -0.239 41.187
HETATM    9  N   UNK     1      11.913  24.568  34.878 -0.16 +0.01    -0.231 41.187
HETATM   10  C   UNK     1      12.908  25.428  35.158 -0.33 -0.00    +0.088 41.187
HETATM   11  C   UNK     1      12.130  23.926  33.564 -0.34 -0.00    +0.141 41.187
HETATM   12  C   UNK     1      12.778  22.577  33.707 -0.31 +0.00    -0.044 41.187
HETATM   13  C   UNK     1      14.107  22.438  33.675 -0.42 -0.00    +0.009 41.187
HETATM   14  C   UNK     1      11.939  21.382  33.877 -0.32 +0.00    +0.009 41.187
HETATM   15  C   UNK     1      14.718  21.111  33.831 -0.44 +0.00    +0.013 41.187
HETATM   16  C   UNK     1      13.961  20.024  34.008 -0.39 -0.00    -0.025 41.187
HETATM   17  C   UNK     1      12.497  20.177  34.019 -0.30 +0.00    +0.013 41.187
HETATM   18  C   UNK     1      14.564  18.687  34.150 -0.45 -0.00    -0.009 41.187
HETATM   19  C   UNK     1      14.507  17.990  35.293 -0.52 +0.01    +0.048 41.187
HETATM   20  C   UNK     1      15.276  18.131  32.987 -0.51 +0.00    +0.013 41.187
HETATM   21  C   UNK     1      15.155  16.665  35.354 -0.56 +0.00    +0.019 41.187
HETATM   22  C   UNK     1      15.803  16.165  34.299 -0.55 -0.00    +0.001 41.187
HETATM   23  C   UNK     1      15.871  16.938  33.052 -0.53 -0.00    +0.001 41.187
HETATM   24  C   UNK     1      13.756  18.498  36.460 -0.72 +0.05    +0.177 41.187
HETATM   25  O   UNK     1      12.827  17.852  36.916 -0.47 -0.33    -0.646 41.187
HETATM   26  O   UNK     1      14.078  19.656  37.036 -0.11 -0.06    -0.773 41.187
HETATM   27  H   UNK     1      14.762  19.554  37.686 -0.56 -0.00    +0.167 41.187
HETATM   28  C   UNK     1      14.222  25.015  35.769 -0.58 +0.00    +0.072 41.187
HETATM   29  C   UNK     1      14.062  24.497  37.217 -0.68 +0.00    +0.003 41.187
HETATM   30  C   UNK     1      13.608  23.021  37.260 -0.36 +0.00    +0.005 41.187
HETATM   31  C   UNK     1       7.050  25.453  34.303 -0.34 -0.01    +0.120 41.187
HETATM   32  N   UNK     1       6.574  24.668  33.326 -0.28 +0.01    -0.235 41.187
HETATM   33  N   UNK     1       6.110  25.743  35.094 -0.48 -0.01    -0.234 41.187
HETATM   34  C   UNK     1       5.279  24.467  33.626 -0.42 -0.00    +0.045 41.187
HETATM   35  C   UNK     1       6.673  25.353  32.020 -0.57 -0.01    +0.125 41.187
HETATM   36  C   UNK     1       4.292  23.646  32.911 -0.51 -0.00    +0.026 41.187
HETATM   37  C   UNK     1       4.880  25.130  34.707 -0.43 +0.00    +0.080 41.187
HETATM   38  C   UNK     1       3.041  23.613  33.391 -0.48 -0.00    +0.002 41.187
HETATM   39  C   UNK     1       2.642  24.367  34.600 -0.41 -0.00    +0.002 41.187
HETATM   40  C   UNK     1       3.527  25.117  35.267 -0.50 +0.00    +0.033 41.187
TER
END
