# Supplementary material for: Common angiotensin receptor blockers may directly modulate the immune system via VDR, PPAR and CCR2b
Source: Theor Biol Med Model. 2006 Jan 10;3:1. doi: 10.1186/1742-4682-3-1 (PMC1360063; doi:10.1186/1742-4682-3-1)
Supplement: Additional File 1 — 'ARB-immune-models.tar.gz' – Models of receptors and significant ligands. This is a Tar-Gzip archive which can by unpacked by using 'tar-xvzf', Winzipv8+ or 'Mac Stuffit'. There are five directories within it, containing a total of 35 files, 1.54 Meg when unpacked, 360 K when compressed: • 'AT2R1' contains the receptor model described in this paper, plus the docked conformation of each ARB, corresponding to the Ki values in Table 1. • 'CCR2b' contains the receptor model we derived from 1KP1, together with TAK779 and each of the ARBs in their docked conformation. • 'PPAR' contains the receptor model we derived from PDB:1FM9 together with the GI262570 ligand from PDB:1FM9 and each of the ARBs which have low Ki values when docked with the receptor. • 'VDR_from_1DB1" contains the VDR model we derived from PDB:1DB1 along with the docked conformations of the ARBs, 1,25-D (from PDB:1DB1) and TX522 (from PDB:1TXI). • 'VDR_from_1TXI' contains the VDR model we derived from PDB:1TXI along with the docked conformation of TX522, 1,25-D and Telmisartan. [file 1742-4682-3-1-S1.gz › ./PDB_models/VDR_from_1TXI/TX522_117E-12.pdb]

MODEL   TX522_117E-12
REMARK  Configuration of TX522 from PDB:1TXI when docked with VDR from PDB:1TXI
REMARK
AUTHOR    T.G.Marshall, R.Lee, F.E.Marshall   
REMARK       contact: Trevor.M@TrevorMarshall.com
REMARK         
REMARK
USER    Estimated Free Energy of Binding    =  -13.55 kcal/mol  [=(1)+(3)]
USER    Estimated Inhibition Constant, Ki   =   +1.17e-10       [Temperature = 298.15 K]
USER    
USER    Final Docked Energy                 =  -15.33 kcal/mol  [=(1)+(2)]
USER    
USER    (1) Final Intermolecular Energy     =  -15.10 kcal/mol
USER    (2) Final Internal Energy of Ligand =   -0.22 kcal/mol
USER    (3) Torsional Free Energy           =   +1.56 kcal/mol
USER    
USER  
USER    NEWDPF about	11.470800 23.030500 34.412201
USER    NEWDPF tran0	12.017442 23.189209 34.423109
USER    NEWDPF quat0	-0.766030 0.634537 0.102768 -34186.523908
USER    NEWDPF ndihe	5
USER    NEWDPF dihe0	14.57 -8.02 12.25 9.90 6.67 
USER  
USER                              x       y       z    vdW   Elec        q     RMS 
ATOM      1  C7  TX5   500      14.416  22.275  34.201 -0.55 -0.00    -0.005  0.750
ATOM      2  C8  TX5   500      14.247  23.364  33.540 -0.54 +0.00    -0.030  0.750
ATOM      3  C9  TX5   500      14.654  23.690  32.042 -0.61 -0.00    +0.026  0.750
ATOM      4  C11 TX5   500      13.502  24.330  31.160 -0.59 -0.00    +0.005  0.750
ATOM      5  C12 TX5   500      12.709  25.469  31.917 -0.49 -0.00    +0.004  0.750
ATOM      6  C13 TX5   500      12.232  25.105  33.387 -0.35 -0.00    +0.015  0.750
ATOM      7  C14 TX5   500      13.588  24.438  34.274 -0.48 +0.00    -0.049  0.750
ATOM      8  C15 TX5   500      13.774  25.167  35.607 -0.54 +0.00    +0.022  0.750
ATOM      9  C16 TX5   500      12.395  25.779  35.910 -0.41 -0.00    +0.005  0.750
ATOM     10  C17 TX5   500      11.856  26.250  34.523 -0.35 -0.00    +0.005  0.750
ATOM     11  C18 TX5   500      11.171  23.879  33.345 -0.36 -0.00    +0.004  0.750
ATOM     12  C6  TX5   500      15.078  21.048  33.612 -0.62 -0.00    -0.009  0.750
ATOM     13  C5  TX5   500      15.249  19.757  33.999 -0.61 -0.00    -0.039  0.750
ATOM     14  C4  TX5   500      15.664  18.543  33.139 -0.66 +0.00    +0.055  0.750
ATOM     15  C10 TX5   500      13.974  19.163  34.860 -0.57 +0.01    +0.055  0.750
ATOM     16  C3  TX5   500      16.335  17.462  34.134 -0.75 -0.01    +0.159  0.750
ATOM     17  O2  TX5   500      17.437  18.050  34.894 -0.30 +0.05    -0.223  0.750
ATOM     18  C2  TX5   500      15.160  16.931  35.147 -0.69 +0.01    +0.067  0.750
ATOM     19  C1  TX5   500      14.497  18.150  35.961 -0.71 +0.03    +0.159  0.750
ATOM     20  O1  TX5   500      13.454  17.549  36.809 -0.48 -0.12    -0.223  0.750
ATOM     21  C20 TX5   500      10.225  26.561  34.505 -0.33 -0.00    +0.013  0.750
ATOM     22  C21 TX5   500      10.130  28.102  34.758 -0.46 -0.00    +0.001  0.750
ATOM     23  C22 TX5   500       9.313  25.905  35.669 -0.37 -0.01    +0.076  0.750
ATOM     24  C23 TX5   500       7.929  25.567  35.328 -0.41 +0.01    -0.088  0.750
ATOM     25  C24 TX5   500       6.841  25.349  35.075 -0.46 +0.00    -0.062  0.750
ATOM     26  C25 TX5   500       5.455  25.148  34.769 -0.52 +0.00    +0.179  0.750
ATOM     27  C27 TX5   500       4.740  24.269  35.827 -0.59 -0.00    +0.047  0.750
ATOM     28  C26 TX5   500       5.336  24.516  33.377 -0.55 -0.00    +0.047  0.750
ATOM     29  O3  TX5   500       4.917  26.455  34.782 -0.69 -0.04    -0.213  0.750
TER
END
