# Supplementary material for: Common angiotensin receptor blockers may directly modulate the immune system via VDR, PPAR and CCR2b
Source: Theor Biol Med Model. 2006 Jan 10;3:1. doi: 10.1186/1742-4682-3-1 (PMC1360063; doi:10.1186/1742-4682-3-1)
Supplement: Additional File 1 — 'ARB-immune-models.tar.gz' – Models of receptors and significant ligands. This is a Tar-Gzip archive which can by unpacked by using 'tar-xvzf', Winzipv8+ or 'Mac Stuffit'. There are five directories within it, containing a total of 35 files, 1.54 Meg when unpacked, 360 K when compressed: • 'AT2R1' contains the receptor model described in this paper, plus the docked conformation of each ARB, corresponding to the Ki values in Table 1. • 'CCR2b' contains the receptor model we derived from 1KP1, together with TAK779 and each of the ARBs in their docked conformation. • 'PPAR' contains the receptor model we derived from PDB:1FM9 together with the GI262570 ligand from PDB:1FM9 and each of the ARBs which have low Ki values when docked with the receptor. • 'VDR_from_1DB1" contains the VDR model we derived from PDB:1DB1 along with the docked conformations of the ARBs, 1,25-D (from PDB:1DB1) and TX522 (from PDB:1TXI). • 'VDR_from_1TXI' contains the VDR model we derived from PDB:1TXI along with the docked conformation of TX522, 1,25-D and Telmisartan. [file 1742-4682-3-1-S1.gz › ./PDB_models/VDR_from_1TXI/VDR_from_1TXI.pdb]

HEADER    VDR_from_1TXI                           23-NOV-05 
TITLE     The VDR receptor for 1,25-dihydroxycholecalciferol
TITLE    1 extracted from PDB:1TXI by deleting ligand and
TITLE    2 processed with charge and solvation data ready
TITLE    3 for use with AutoDock
REMARK
AUTHOR    D.MORAS,N.ROCHEL
AUTHOR   1 prepared by T.G.Marshall, R.Lee, F.E.Marshall
REMARK       contact: Trevor.M@TrevorMarshall.com
REMARK
CAVEAT     1TXI - see original PDB record for missing residues and rule violations
REMARK  
SEQRES   1 A  263  GLY SER HIS MET ASP SER LEU ARG PRO LYS LEU SER GLU          
SEQRES   2 A  263  GLU GLN GLN ARG ILE ILE ALA ILE LEU LEU ASP ALA HIS          
SEQRES   3 A  263  HIS LYS THR TYR ASP PRO THR TYR SER ASP PHE CYS GLN          
SEQRES   4 A  263  PHE ARG PRO PRO VAL ARG VAL ASN ASP GLY GLY GLY SER          
SEQRES   5 A  263  VAL THR LEU GLU LEU SER GLN LEU SER MET LEU PRO HIS          
SEQRES   6 A  263  LEU ALA ASP LEU VAL SER TYR SER ILE GLN LYS VAL ILE          
SEQRES   7 A  263  GLY PHE ALA LYS MET ILE PRO GLY PHE ARG ASP LEU THR          
SEQRES   8 A  263  SER GLU ASP GLN ILE VAL LEU LEU LYS SER SER ALA ILE          
SEQRES   9 A  263  GLU VAL ILE MET LEU ARG SER ASN GLU SER PHE THR MET          
SEQRES  10 A  263  ASP ASP MET SER TRP THR CYS GLY ASN GLN ASP TYR LYS          
SEQRES  11 A  263  TYR ARG VAL SER ASP VAL THR LYS ALA GLY HIS SER LEU          
SEQRES  12 A  263  GLU LEU ILE GLU PRO LEU ILE LYS PHE GLN VAL GLY LEU          
SEQRES  13 A  263  LYS LYS LEU ASN LEU HIS GLU GLU GLU HIS VAL LEU LEU          
SEQRES  14 A  263  MET ALA ILE CYS ILE VAL SER PRO ASP ARG PRO GLY VAL          
SEQRES  15 A  263  GLN ASP ALA ALA LEU ILE GLU ALA ILE GLN ASP ARG LEU          
SEQRES  16 A  263  SER ASN THR LEU GLN THR TYR ILE ARG CYS ARG HIS PRO          
SEQRES  17 A  263  PRO PRO GLY SER HIS LEU LEU TYR ALA LYS MET ILE GLN          
SEQRES  18 A  263  LYS LEU ALA ASP LEU ARG SER LEU ASN GLU GLU HIS SER          
SEQRES  19 A  263  LYS GLN TYR ARG CYS LEU SER PHE GLN PRO GLU CYS SER          
SEQRES  20 A  263  MET LYS LEU THR PRO LEU VAL LEU GLU VAL PHE GLY ASN          
SEQRES  21 A  263  GLU ILE SER                                                  
HELIX    1   1 SER A  125  TYR A  143  1                                  19    
HELIX    2   2 ASP A  149  PHE A  153  5                                   5    
HELIX    3   3 SER A  216  LEU A  224  1                                   9    
HELIX    4   4 MET A  226  MET A  247  1                                  22    
HELIX    5   5 GLY A  250  LEU A  254  5                                   5    
HELIX    6   6 THR A  255  SER A  275  1                                  21    
HELIX    7   7 ASN A  290  ASP A  292  5                                   3    
HELIX    8   8 ARG A  296  LYS A  302  1                                   7    
HELIX    9   9 SER A  306  LEU A  323  1                                  18    
HELIX   10  10 HIS A  326  VAL A  339  1                                  14    
HELIX   11  11 ASP A  348  HIS A  371  1                                  24    
HELIX   12  12 LEU A  378  PHE A  406  1                                  29    
HELIX   13  13 GLU A  409  LEU A  414  5                                   6    
HELIX   14  14 THR A  415  GLY A  423  1                                   9    
SHEET    1   A 3 PHE A 279  THR A 280  0                                        
SHEET    2   A 3 SER A 285  THR A 287 -1  O  SER A 285   N  THR A 280           
SHEET    3   A 3 LYS A 294  TYR A 295 -1  O  TYR A 295   N  TRP A 286           
CISPEP   1 PRO A  373    PRO A  374          0         0.05                                        
REMARK
REMARK
ATOM      1  N   LEU A 120      34.274  18.863  67.178  1.00 38.27           N  
ATOM      2  CA  LEU A 120      34.214  17.376  67.070  1.00 37.85           C  
ATOM      3  C   LEU A 120      33.617  16.942  65.738  1.00 37.29           C  
ATOM      4  O   LEU A 120      32.760  17.627  65.175  1.00 37.51           O  
ATOM      5  CB  LEU A 120      33.377  16.793  68.213  1.00 37.80           C  
ATOM      6  CG  LEU A 120      33.927  16.945  69.632  1.00 38.66           C  
ATOM      7  CD1 LEU A 120      32.912  16.411  70.627  1.00 38.77           C  
ATOM      8  CD2 LEU A 120      35.246  16.198  69.760  1.00 38.47           C  
ATOM      9  N   ARG A 121      34.074  15.798  65.241  1.00 35.36           N  
ATOM     10  CA  ARG A 121      33.588  15.262  63.978  1.00 33.91           C  
ATOM     11  C   ARG A 121      33.128  13.823  64.164  1.00 31.92           C  
ATOM     12  O   ARG A 121      33.803  12.883  63.742  1.00 31.90           O  
ATOM     13  CB  ARG A 121      34.695  15.330  62.923  1.00 36.35           C  
ATOM     14  CG  ARG A 121      35.177  16.744  62.642  1.00 38.35           C  
ATOM     15  CD  ARG A 121      36.391  16.757  61.731  1.00 41.59           C  
ATOM     16  NE  ARG A 121      36.123  16.126  60.443  1.00 44.24           N  
ATOM     17  CZ  ARG A 121      37.005  16.054  59.450  1.00 45.88           C  
ATOM     18  NH1 ARG A 121      38.217  16.577  59.595  1.00 45.89           N  
ATOM     19  NH2 ARG A 121      36.674  15.459  58.311  1.00 46.13           N  
ATOM     20  N   PRO A 122      31.963  13.630  64.803  1.00 29.75           N  
ATOM     21  CA  PRO A 122      31.449  12.276  65.023  1.00 28.88           C  
ATOM     22  C   PRO A 122      31.206  11.556  63.705  1.00 28.30           C  
ATOM     23  O   PRO A 122      30.858  12.178  62.701  1.00 27.62           O  
ATOM     24  CB  PRO A 122      30.165  12.519  65.810  1.00 27.90           C  
ATOM     25  CG  PRO A 122      29.702  13.839  65.287  1.00 29.93           C  
ATOM     26  CD  PRO A 122      30.987  14.638  65.251  1.00 29.28           C  
ATOM     27  N   LYS A 123      31.394  10.244  63.716  1.00 28.06           N  
ATOM     28  CA  LYS A 123      31.213   9.438  62.520  1.00 28.62           C  
ATOM     29  C   LYS A 123      29.742   9.170  62.240  1.00 27.48           C  
ATOM     30  O   LYS A 123      28.900   9.255  63.136  1.00 24.37           O  
ATOM     31  CB  LYS A 123      31.958   8.112  62.675  1.00 31.70           C  
ATOM     32  CG  LYS A 123      33.441   8.283  62.966  1.00 35.70           C  
ATOM     33  CD  LYS A 123      34.114   6.948  63.245  1.00 40.14           C  
ATOM     34  CE  LYS A 123      35.594   7.134  63.549  1.00 41.62           C  
ATOM     35  NZ  LYS A 123      36.259   5.843  63.871  1.00 43.58           N  
ATOM     36  N   LEU A 124      29.441   8.856  60.984  1.00 25.30           N  
ATOM     37  CA  LEU A 124      28.078   8.555  60.579  1.00 24.88           C  
ATOM     38  C   LEU A 124      27.640   7.252  61.234  1.00 24.33           C  
ATOM     39  O   LEU A 124      28.355   6.253  61.185  1.00 25.48           O  
ATOM     40  CB  LEU A 124      27.995   8.412  59.053  1.00 23.77           C  
ATOM     41  CG  LEU A 124      28.146   9.680  58.209  1.00 24.10           C  
ATOM     42  CD1 LEU A 124      28.340   9.311  56.740  1.00 24.61           C  
ATOM     43  CD2 LEU A 124      26.912  10.554  58.385  1.00 22.77           C  
ATOM     44  N   SER A 125      26.468   7.268  61.854  1.00 24.51           N  
ATOM     45  CA  SER A 125      25.941   6.073  62.492  1.00 26.05           C  
ATOM     46  C   SER A 125      25.505   5.111  61.391  1.00 27.77           C  
ATOM     47  O   SER A 125      25.375   5.504  60.229  1.00 24.51           O  
ATOM     48  CB  SER A 125      24.739   6.429  63.362  1.00 27.20           C  
ATOM     49  OG  SER A 125      23.689   6.956  62.569  1.00 27.82           O  
ATOM     50  N   GLU A 126      25.279   3.854  61.753  1.00 28.38           N  
ATOM     51  CA  GLU A 126      24.848   2.866  60.773  1.00 31.06           C  
ATOM     52  C   GLU A 126      23.519   3.306  60.160  1.00 29.60           C  
ATOM     53  O   GLU A 126      23.285   3.119  58.964  1.00 29.24           O  
ATOM     54  CB  GLU A 126      24.696   1.493  61.436  1.00 34.40           C  
ATOM     55  CG  GLU A 126      24.295   0.368  60.484  1.00 40.97           C  
ATOM     56  CD  GLU A 126      25.265   0.196  59.322  1.00 44.98           C  
ATOM     57  OE1 GLU A 126      25.293   1.069  58.426  1.00 48.11           O  
ATOM     58  OE2 GLU A 126      26.004  -0.813  59.305  1.00 46.61           O  
ATOM     59  N   GLU A 127      22.656   3.900  60.981  1.00 27.82           N  
ATOM     60  CA  GLU A 127      21.356   4.369  60.512  1.00 27.79           C  
ATOM     61  C   GLU A 127      21.504   5.507  59.505  1.00 25.15           C  
ATOM     62  O   GLU A 127      20.818   5.536  58.483  1.00 23.37           O  
ATOM     63  CB  GLU A 127      20.497   4.845  61.685  1.00 30.92           C  
ATOM     64  CG  GLU A 127      19.120   5.330  61.264  1.00 36.63           C  
ATOM     65  CD  GLU A 127      18.261   5.757  62.435  1.00 39.80           C  
ATOM     66  OE1 GLU A 127      18.653   6.701  63.153  1.00 43.83           O  
ATOM     67  OE2 GLU A 127      17.189   5.150  62.636  1.00 43.19           O  
ATOM     68  N   GLN A 128      22.396   6.446  59.802  1.00 22.36           N  
ATOM     69  CA  GLN A 128      22.628   7.573  58.909  1.00 20.99           C  
ATOM     70  C   GLN A 128      23.203   7.085  57.580  1.00 22.28           C  
ATOM     71  O   GLN A 128      22.867   7.609  56.521  1.00 20.26           O  
ATOM     72  CB  GLN A 128      23.555   8.592  59.583  1.00 19.22           C  
ATOM     73  CG  GLN A 128      22.829   9.433  60.644  1.00 19.33           C  
ATOM     74  CD  GLN A 128      23.752  10.305  61.486  1.00 19.56           C  
ATOM     75  OE1 GLN A 128      23.305  11.271  62.114  1.00 20.43           O  
ATOM     76  NE2 GLN A 128      25.033   9.962  61.518  1.00 17.44           N  
ATOM     77  N   GLN A 129      24.055   6.066  57.633  1.00 21.62           N  
ATOM     78  CA  GLN A 129      24.638   5.516  56.414  1.00 23.80           C  
ATOM     79  C   GLN A 129      23.537   4.871  55.580  1.00 22.26           C  
ATOM     80  O   GLN A 129      23.535   4.959  54.353  1.00 22.05           O  
ATOM     81  CB  GLN A 129      25.705   4.470  56.752  1.00 26.65           C  
ATOM     82  CG  GLN A 129      26.970   5.053  57.356  1.00 32.80           C  
ATOM     83  CD  GLN A 129      28.016   3.996  57.666  1.00 36.75           C  
ATOM     84  OE1 GLN A 129      29.095   4.306  58.172  1.00 39.23           O  
ATOM     85  NE2 GLN A 129      27.701   2.740  57.366  1.00 38.58           N  
ATOM     86  N   ARG A 130      22.596   4.232  56.266  1.00 20.90           N  
ATOM     87  CA  ARG A 130      21.474   3.565  55.620  1.00 21.51           C  
ATOM     88  C   ARG A 130      20.569   4.583  54.927  1.00 19.69           C  
ATOM     89  O   ARG A 130      20.118   4.363  53.806  1.00 17.53           O  
ATOM     90  CB  ARG A 130      20.680   2.773  56.664  1.00 26.26           C  
ATOM     91  CG  ARG A 130      19.474   2.016  56.127  1.00 32.29           C  
ATOM     92  CD  ARG A 130      18.841   1.170  57.232  1.00 37.60           C  
ATOM     93  NE  ARG A 130      17.650   0.451  56.784  1.00 41.97           N  
ATOM     94  CZ  ARG A 130      16.482   1.024  56.511  1.00 44.14           C  
ATOM     95  NH1 ARG A 130      16.335   2.337  56.641  1.00 46.56           N  
ATOM     96  NH2 ARG A 130      15.458   0.284  56.107  1.00 45.46           N  
ATOM     97  N   ILE A 131      20.314   5.700  55.599  1.00 17.43           N  
ATOM     98  CA  ILE A 131      19.466   6.752  55.042  1.00 16.48           C  
ATOM     99  C   ILE A 131      20.050   7.287  53.733  1.00 14.93           C  
ATOM    100  O   ILE A 131      19.333   7.467  52.747  1.00 12.81           O  
ATOM    101  CB  ILE A 131      19.312   7.914  56.047  1.00 17.34           C  
ATOM    102  CG1 ILE A 131      18.568   7.414  57.289  1.00 18.31           C  
ATOM    103  CG2 ILE A 131      18.591   9.093  55.390  1.00 17.54           C  
ATOM    104  CD1 ILE A 131      18.357   8.469  58.361  1.00 17.24           C  
ATOM    105  N   ILE A 132      21.355   7.537  53.733  1.00 14.89           N  
ATOM    106  CA  ILE A 132      22.042   8.046  52.552  1.00 15.55           C  
ATOM    107  C   ILE A 132      21.977   7.033  51.408  1.00 16.56           C  
ATOM    108  O   ILE A 132      21.713   7.400  50.260  1.00 13.77           O  
ATOM    109  CB  ILE A 132      23.521   8.370  52.878  1.00 15.32           C  
ATOM    110  CG1 ILE A 132      23.582   9.562  53.840  1.00 15.69           C  
ATOM    111  CG2 ILE A 132      24.295   8.667  51.602  1.00 17.47           C  
ATOM    112  CD1 ILE A 132      24.970   9.852  54.380  1.00 18.90           C  
ATOM    113  N   ALA A 133      22.212   5.762  51.727  1.00 15.92           N  
ATOM    114  CA  ALA A 133      22.176   4.703  50.718  1.00 16.47           C  
ATOM    115  C   ALA A 133      20.791   4.615  50.082  1.00 15.07           C  
ATOM    116  O   ALA A 133      20.661   4.467  48.863  1.00 15.23           O  
ATOM    117  CB  ALA A 133      22.542   3.363  51.351  1.00 16.66           C  
ATOM    118  N   ILE A 134      19.761   4.700  50.917  1.00 13.39           N  
ATOM    119  CA  ILE A 134      18.383   4.630  50.452  1.00 13.56           C  
ATOM    120  C   ILE A 134      18.039   5.801  49.538  1.00 13.06           C  
ATOM    121  O   ILE A 134      17.368   5.624  48.523  1.00 10.44           O  
ATOM    122  CB  ILE A 134      17.397   4.612  51.647  1.00 15.26           C  
ATOM    123  CG1 ILE A 134      17.475   3.254  52.355  1.00 17.70           C  
ATOM    124  CG2 ILE A 134      15.975   4.895  51.170  1.00 16.20           C  
ATOM    125  CD1 ILE A 134      16.632   3.168  53.608  1.00 19.75           C  
ATOM    126  N   LEU A 135      18.499   6.994  49.900  1.00 12.28           N  
ATOM    127  CA  LEU A 135      18.216   8.178  49.094  1.00 12.52           C  
ATOM    128  C   LEU A 135      18.975   8.164  47.770  1.00 10.95           C  
ATOM    129  O   LEU A 135      18.436   8.580  46.745  1.00  9.94           O  
ATOM    130  CB  LEU A 135      18.538   9.447  49.886  1.00 11.67           C  
ATOM    131  CG  LEU A 135      17.646   9.669  51.114  1.00 12.31           C  
ATOM    132  CD1 LEU A 135      18.062  10.971  51.804  1.00 16.81           C  
ATOM    133  CD2 LEU A 135      16.175   9.730  50.695  1.00 13.38           C  
ATOM    134  N   LEU A 136      20.217   7.688  47.780  1.00 10.17           N  
ATOM    135  CA  LEU A 136      20.985   7.613  46.537  1.00 13.56           C  
ATOM    136  C   LEU A 136      20.286   6.636  45.590  1.00 12.90           C  
ATOM    137  O   LEU A 136      20.169   6.883  44.390  1.00 12.27           O  
ATOM    138  CB  LEU A 136      22.418   7.139  46.805  1.00 13.09           C  
ATOM    139  CG  LEU A 136      23.368   8.139  47.478  1.00 16.21           C  
ATOM    140  CD1 LEU A 136      24.684   7.441  47.814  1.00 14.94           C  
ATOM    141  CD2 LEU A 136      23.608   9.337  46.560  1.00 14.58           C  
ATOM    142  N   ASP A 137      19.820   5.522  46.142  1.00 13.18           N  
ATOM    143  CA  ASP A 137      19.123   4.514  45.352  1.00 14.35           C  
ATOM    144  C   ASP A 137      17.833   5.102  44.779  1.00 13.28           C  
ATOM    145  O   ASP A 137      17.516   4.916  43.600  1.00 11.06           O  
ATOM    146  CB  ASP A 137      18.796   3.303  46.227  1.00 15.93           C  
ATOM    147  CG  ASP A 137      18.113   2.198  45.455  1.00 22.28           C  
ATOM    148  OD1 ASP A 137      16.927   1.918  45.731  1.00 26.94           O  
ATOM    149  OD2 ASP A 137      18.761   1.612  44.566  1.00 25.77           O  
ATOM    150  N   ALA A 138      17.091   5.809  45.624  1.00 10.73           N  
ATOM    151  CA  ALA A 138      15.835   6.422  45.200  1.00 11.70           C  
ATOM    152  C   ALA A 138      16.082   7.380  44.044  1.00  9.54           C  
ATOM    153  O   ALA A 138      15.339   7.390  43.062  1.00  8.88           O  
ATOM    154  CB  ALA A 138      15.194   7.168  46.371  1.00 10.38           C  
ATOM    155  N   HIS A 139      17.130   8.189  44.157  1.00  9.11           N  
ATOM    156  CA  HIS A 139      17.437   9.140  43.100  1.00  7.95           C  
ATOM    157  C   HIS A 139      17.836   8.455  41.795  1.00  9.90           C  
ATOM    158  O   HIS A 139      17.402   8.861  40.715  1.00  9.39           O  
ATOM    159  CB  HIS A 139      18.560  10.083  43.524  1.00  8.43           C  
ATOM    160  CG  HIS A 139      18.751  11.230  42.583  1.00  9.31           C  
ATOM    161  ND1 HIS A 139      19.945  11.484  41.943  1.00 13.64           N  
ATOM    162  CD2 HIS A 139      17.882  12.173  42.148  1.00  5.74           C  
ATOM    163  CE1 HIS A 139      19.805  12.534  41.153  1.00  7.37           C  
ATOM    164  NE2 HIS A 139      18.562  12.970  41.259  1.00 12.05           N  
ATOM    165  N   HIS A 140      18.667   7.421  41.892  1.00  9.64           N  
ATOM    166  CA  HIS A 140      19.119   6.713  40.702  1.00 10.49           C  
ATOM    167  C   HIS A 140      17.952   6.055  39.970  1.00 10.39           C  
ATOM    168  O   HIS A 140      17.975   5.912  38.748  1.00  9.96           O  
ATOM    169  CB  HIS A 140      20.165   5.654  41.071  1.00 12.31           C  
ATOM    170  CG  HIS A 140      21.415   6.220  41.672  1.00 13.40           C  
ATOM    171  ND1 HIS A 140      21.874   7.486  41.382  1.00 17.22           N  
ATOM    172  CD2 HIS A 140      22.316   5.680  42.528  1.00 13.15           C  
ATOM    173  CE1 HIS A 140      23.003   7.704  42.034  1.00 12.89           C  
ATOM    174  NE2 HIS A 140      23.292   6.624  42.736  1.00 15.27           N  
ATOM    175  N   LYS A 141      16.930   5.661  40.720  1.00  8.33           N  
ATOM    176  CA  LYS A 141      15.758   5.024  40.128  1.00  9.93           C  
ATOM    177  C   LYS A 141      14.745   6.025  39.579  1.00  9.72           C  
ATOM    178  O   LYS A 141      13.891   5.664  38.771  1.00 10.28           O  
ATOM    179  CB  LYS A 141      15.058   4.143  41.170  1.00 12.97           C  
ATOM    180  CG  LYS A 141      15.850   2.915  41.594  1.00 16.53           C  
ATOM    181  CD  LYS A 141      15.105   2.147  42.676  1.00 20.54           C  
ATOM    182  CE  LYS A 141      15.811   0.846  43.024  1.00 26.02           C  
ATOM    183  NZ  LYS A 141      15.070   0.099  44.079  1.00 30.97           N  
ATOM    184  N   THR A 142      14.841   7.281  40.005  1.00  7.56           N  
ATOM    185  CA  THR A 142      13.877   8.293  39.568  1.00  8.94           C  
ATOM    186  C   THR A 142      14.425   9.453  38.738  1.00  9.05           C  
ATOM    187  O   THR A 142      13.677  10.353  38.351  1.00  8.28           O  
ATOM    188  CB  THR A 142      13.120   8.869  40.784  1.00  9.67           C  
ATOM    189  OG1 THR A 142      14.058   9.417  41.721  1.00  9.30           O  
ATOM    190  CG2 THR A 142      12.306   7.773  41.471  1.00  9.13           C  
ATOM    191  N   TYR A 143      15.725   9.442  38.472  1.00  7.59           N  
ATOM    192  CA  TYR A 143      16.333  10.487  37.655  1.00  8.03           C  
ATOM    193  C   TYR A 143      17.201   9.830  36.591  1.00  8.73           C  
ATOM    194  O   TYR A 143      18.265   9.291  36.894  1.00  8.78           O  
ATOM    195  CB  TYR A 143      17.184  11.436  38.513  1.00  9.97           C  
ATOM    196  CG  TYR A 143      17.678  12.649  37.753  1.00 10.10           C  
ATOM    197  CD1 TYR A 143      18.711  12.545  36.817  1.00  9.94           C  
ATOM    198  CD2 TYR A 143      17.075  13.895  37.930  1.00  9.88           C  
ATOM    199  CE1 TYR A 143      19.127  13.656  36.072  1.00  8.80           C  
ATOM    200  CE2 TYR A 143      17.477  14.998  37.196  1.00  6.68           C  
ATOM    201  CZ  TYR A 143      18.499  14.876  36.268  1.00  7.80           C  
ATOM    202  OH  TYR A 143      18.865  15.971  35.528  1.00  8.48           O  
ATOM    203  N   ASP A 144      16.723   9.867  35.351  1.00  7.92           N  
ATOM    204  CA  ASP A 144      17.425   9.288  34.202  1.00 10.45           C  
ATOM    205  C   ASP A 144      18.409  10.320  33.656  1.00 10.98           C  
ATOM    206  O   ASP A 144      18.003  11.301  33.027  1.00  8.57           O  
ATOM    207  CB  ASP A 144      16.397   8.913  33.128  1.00 10.04           C  
ATOM    208  CG  ASP A 144      17.030   8.415  31.837  1.00 10.24           C  
ATOM    209  OD1 ASP A 144      18.266   8.229  31.782  1.00  9.32           O  
ATOM    210  OD2 ASP A 144      16.267   8.206  30.870  1.00  9.53           O  
ATOM    211  N   PRO A 145      19.718  10.104  33.880  1.00 10.80           N  
ATOM    212  CA  PRO A 145      20.744  11.035  33.405  1.00 12.12           C  
ATOM    213  C   PRO A 145      20.937  11.044  31.892  1.00 10.01           C  
ATOM    214  O   PRO A 145      21.725  11.838  31.373  1.00 11.55           O  
ATOM    215  CB  PRO A 145      21.990  10.573  34.155  1.00 12.60           C  
ATOM    216  CG  PRO A 145      21.810   9.097  34.182  1.00 13.36           C  
ATOM    217  CD  PRO A 145      20.340   8.955  34.565  1.00 11.48           C  
ATOM    218  N   THR A 146      20.222  10.168  31.185  1.00 10.01           N  
ATOM    219  CA  THR A 146      20.319  10.116  29.729  1.00  9.83           C  
ATOM    220  C   THR A 146      19.147  10.843  29.080  1.00 12.02           C  
ATOM    221  O   THR A 146      19.166  11.111  27.879  1.00 11.72           O  
ATOM    222  CB  THR A 146      20.364   8.660  29.187  1.00 10.10           C  
ATOM    223  OG1 THR A 146      19.088   8.028  29.354  1.00  9.16           O  
ATOM    224  CG2 THR A 146      21.434   7.858  29.917  1.00 12.06           C  
ATOM    225  N   TYR A 147      18.127  11.151  29.878  1.00 10.57           N  
ATOM    226  CA  TYR A 147      16.949  11.872  29.392  1.00 11.17           C  
ATOM    227  C   TYR A 147      16.299  11.167  28.205  1.00 11.73           C  
ATOM    228  O   TYR A 147      15.760  11.808  27.303  1.00 10.14           O  
ATOM    229  CB  TYR A 147      17.358  13.307  29.011  1.00 12.07           C  
ATOM    230  CG  TYR A 147      18.175  13.977  30.097  1.00 11.21           C  
ATOM    231  CD1 TYR A 147      19.539  14.236  29.924  1.00 11.11           C  
ATOM    232  CD2 TYR A 147      17.602  14.276  31.328  1.00 11.16           C  
ATOM    233  CE1 TYR A 147      20.310  14.771  30.970  1.00 14.28           C  
ATOM    234  CE2 TYR A 147      18.358  14.810  32.372  1.00 14.88           C  
ATOM    235  CZ  TYR A 147      19.705  15.051  32.191  1.00 13.89           C  
ATOM    236  OH  TYR A 147      20.439  15.548  33.247  1.00 18.34           O  
ATOM    237  N   SER A 148      16.338   9.837  28.227  1.00 12.71           N  
ATOM    238  CA  SER A 148      15.794   9.014  27.155  1.00 13.88           C  
ATOM    239  C   SER A 148      14.275   9.050  26.951  1.00 14.22           C  
ATOM    240  O   SER A 148      13.795   8.659  25.888  1.00 13.93           O  
ATOM    241  CB  SER A 148      16.240   7.558  27.348  1.00 16.56           C  
ATOM    242  OG  SER A 148      15.669   7.008  28.525  1.00 20.36           O  
ATOM    243  N   ASP A 149      13.515   9.504  27.946  1.00 11.39           N  
ATOM    244  CA  ASP A 149      12.053   9.562  27.803  1.00 12.69           C  
ATOM    245  C   ASP A 149      11.543  10.855  27.166  1.00 12.30           C  
ATOM    246  O   ASP A 149      10.384  10.936  26.758  1.00 11.93           O  
ATOM    247  CB  ASP A 149      11.357   9.421  29.163  1.00 13.02           C  
ATOM    248  CG  ASP A 149      11.499   8.041  29.757  1.00 15.51           C  
ATOM    249  OD1 ASP A 149      11.488   7.064  28.980  1.00 15.83           O  
ATOM    250  OD2 ASP A 149      11.603   7.938  31.002  1.00 13.67           O  
ATOM    251  N   PHE A 150      12.407  11.859  27.085  1.00 11.49           N  
ATOM    252  CA  PHE A 150      12.023  13.165  26.555  1.00 12.61           C  
ATOM    253  C   PHE A 150      11.403  13.197  25.162  1.00 13.96           C  
ATOM    254  O   PHE A 150      10.627  14.100  24.853  1.00 13.99           O  
ATOM    255  CB  PHE A 150      13.224  14.119  26.626  1.00 12.04           C  
ATOM    256  CG  PHE A 150      13.555  14.572  28.028  1.00 12.25           C  
ATOM    257  CD1 PHE A 150      13.449  13.693  29.102  1.00 13.59           C  
ATOM    258  CD2 PHE A 150      13.989  15.870  28.270  1.00 13.29           C  
ATOM    259  CE1 PHE A 150      13.770  14.098  30.398  1.00 12.20           C  
ATOM    260  CE2 PHE A 150      14.314  16.286  29.561  1.00 12.43           C  
ATOM    261  CZ  PHE A 150      14.205  15.398  30.627  1.00 12.48           C  
ATOM    262  N   CYS A 151      11.722  12.224  24.320  1.00 15.48           N  
ATOM    263  CA  CYS A 151      11.146  12.215  22.981  1.00 17.84           C  
ATOM    264  C   CYS A 151       9.661  11.851  23.012  1.00 18.47           C  
ATOM    265  O   CYS A 151       8.973  11.947  21.998  1.00 17.87           O  
ATOM    266  CB  CYS A 151      11.906  11.240  22.079  1.00 21.15           C  
ATOM    267  SG  CYS A 151      11.913   9.558  22.681  1.00 26.67           S  
ATOM    268  N   GLN A 152       9.167  11.436  24.176  1.00 17.44           N  
ATOM    269  CA  GLN A 152       7.762  11.070  24.311  1.00 18.42           C  
ATOM    270  C   GLN A 152       6.878  12.272  24.641  1.00 17.88           C  
ATOM    271  O   GLN A 152       5.655  12.198  24.529  1.00 17.58           O  
ATOM    272  CB  GLN A 152       7.596   9.989  25.381  1.00 20.63           C  
ATOM    273  CG  GLN A 152       8.299   8.688  25.027  1.00 25.41           C  
ATOM    274  CD  GLN A 152       8.124   7.621  26.085  1.00 28.96           C  
ATOM    275  OE1 GLN A 152       7.002   7.242  26.419  1.00 31.01           O  
ATOM    276  NE2 GLN A 152       9.239   7.123  26.618  1.00 30.78           N  
ATOM    277  N   PHE A 153       7.495  13.378  25.045  1.00 14.40           N  
ATOM    278  CA  PHE A 153       6.740  14.586  25.375  1.00 14.37           C  
ATOM    279  C   PHE A 153       6.281  15.255  24.088  1.00 14.33           C  
ATOM    280  O   PHE A 153       6.811  14.973  23.009  1.00 15.13           O  
ATOM    281  CB  PHE A 153       7.618  15.593  26.127  1.00 11.61           C  
ATOM    282  CG  PHE A 153       8.252  15.050  27.374  1.00 11.72           C  
ATOM    283  CD1 PHE A 153       9.387  15.657  27.899  1.00 12.15           C  
ATOM    284  CD2 PHE A 153       7.723  13.940  28.024  1.00 12.43           C  
ATOM    285  CE1 PHE A 153       9.992  15.166  29.053  1.00 12.40           C  
ATOM    286  CE2 PHE A 153       8.321  13.443  29.180  1.00 12.18           C  
ATOM    287  CZ  PHE A 153       9.456  14.058  29.691  1.00 10.34           C  
ATOM    288  N   ARG A 154       5.298  16.143  24.198  1.00 15.35           N  
ATOM    289  CA  ARG A 154       4.855  16.880  23.024  1.00 14.76           C  
ATOM    290  C   ARG A 154       6.118  17.627  22.602  1.00 15.22           C  
ATOM    291  O   ARG A 154       6.885  18.101  23.445  1.00 13.41           O  
ATOM    292  CB  ARG A 154       3.714  17.834  23.385  1.00 16.23           C  
ATOM    293  CG  ARG A 154       2.370  17.115  23.498  1.00 15.77           C  
ATOM    294  CD  ARG A 154       1.271  18.005  24.055  1.00 16.43           C  
ATOM    295  NE  ARG A 154       1.401  18.187  25.496  1.00 14.05           N  
ATOM    296  CZ  ARG A 154       0.563  18.902  26.236  1.00 15.88           C  
ATOM    297  NH1 ARG A 154      -0.472  19.513  25.669  1.00 15.51           N  
ATOM    298  NH2 ARG A 154       0.751  18.991  27.549  1.00 15.60           N  
ATOM    299  N   PRO A 155       6.361  17.731  21.292  1.00 14.59           N  
ATOM    300  CA  PRO A 155       7.556  18.411  20.796  1.00 15.22           C  
ATOM    301  C   PRO A 155       7.720  19.886  21.130  1.00 16.05           C  
ATOM    302  O   PRO A 155       6.752  20.637  21.204  1.00 15.32           O  
ATOM    303  CB  PRO A 155       7.486  18.166  19.291  1.00 15.66           C  
ATOM    304  CG  PRO A 155       6.025  18.154  19.031  1.00 17.72           C  
ATOM    305  CD  PRO A 155       5.486  17.325  20.176  1.00 17.29           C  
ATOM    306  N   PRO A 156       8.968  20.312  21.358  1.00 15.98           N  
ATOM    307  CA  PRO A 156       9.201  21.719  21.670  1.00 18.33           C  
ATOM    308  C   PRO A 156       9.046  22.506  20.369  1.00 18.47           C  
ATOM    309  O   PRO A 156       9.473  22.052  19.309  1.00 18.35           O  
ATOM    310  CB  PRO A 156      10.634  21.723  22.192  1.00 18.88           C  
ATOM    311  CG  PRO A 156      11.277  20.604  21.422  1.00 19.47           C  
ATOM    312  CD  PRO A 156      10.215  19.528  21.454  1.00 17.38           C  
ATOM    313  N   VAL A 157       8.402  23.663  20.452  1.00 19.22           N  
ATOM    314  CA  VAL A 157       8.203  24.517  19.288  1.00 20.81           C  
ATOM    315  C   VAL A 157       8.771  25.880  19.638  1.00 22.82           C  
ATOM    316  O   VAL A 157       8.384  26.479  20.639  1.00 22.21           O  
ATOM    317  CB  VAL A 157       6.709  24.670  18.945  1.00 21.39           C  
ATOM    318  CG1 VAL A 157       6.534  25.674  17.805  1.00 20.83           C  
ATOM    319  CG2 VAL A 157       6.127  23.318  18.562  1.00 21.88           C  
ATOM    320  N   ARG A 158       9.694  26.365  18.816  1.00 23.98           N  
ATOM    321  CA  ARG A 158      10.323  27.653  19.067  1.00 27.63           C  
ATOM    322  C   ARG A 158      10.032  28.665  17.960  1.00 30.33           C  
ATOM    323  O   ARG A 158      10.670  28.655  16.907  1.00 30.78           O  
ATOM    324  CB  ARG A 158      11.832  27.455  19.234  1.00 27.12           C  
ATOM    325  CG  ARG A 158      12.197  26.547  20.407  1.00 26.28           C  
ATOM    326  CD  ARG A 158      13.697  26.311  20.492  1.00 27.57           C  
ATOM    327  NE  ARG A 158      14.091  25.678  21.749  1.00 25.00           N  
ATOM    328  CZ  ARG A 158      14.046  24.373  21.999  1.00 24.42           C  
ATOM    329  NH1 ARG A 158      13.623  23.521  21.074  1.00 23.62           N  
ATOM    330  NH2 ARG A 158      14.429  23.917  23.183  1.00 22.43           N  
ATOM    331  N   VAL A 159       9.058  29.534  18.208  1.00 32.85           N  
ATOM    332  CA  VAL A 159       8.674  30.557  17.241  1.00 35.69           C  
ATOM    333  C   VAL A 159       9.621  31.749  17.311  1.00 36.89           C  
ATOM    334  O   VAL A 159      10.380  31.892  18.269  1.00 36.97           O  
ATOM    335  CB  VAL A 159       7.245  31.055  17.507  1.00 35.97           C  
ATOM    336  CG1 VAL A 159       6.261  29.905  17.354  1.00 36.01           C  
ATOM    337  CG2 VAL A 159       7.161  31.656  18.908  1.00 37.40           C  
ATOM    338  N   ASN A 160       9.574  32.603  16.292  1.00 37.54           N  
ATOM    339  CA  ASN A 160      10.432  33.780  16.254  1.00 38.87           C  
ATOM    340  C   ASN A 160       9.901  34.828  17.225  1.00 39.32           C  
ATOM    341  O   ASN A 160       8.753  35.267  17.115  1.00 39.46           O  
ATOM    342  CB  ASN A 160      10.479  34.362  14.839  1.00 39.59           C  
ATOM    343  CG  ASN A 160      10.874  33.332  13.798  1.00 41.44           C  
ATOM    344  OD1 ASN A 160      11.916  32.685  13.912  1.00 41.57           O  
ATOM    345  ND2 ASN A 160      10.041  33.176  12.774  1.00 42.13           N  
ATOM    346  N   ASP A 161      10.740  35.219  18.178  1.00 39.02           N  
ATOM    347  CA  ASP A 161      10.361  36.213  19.174  1.00 38.05           C  
ATOM    348  C   ASP A 161      11.605  36.865  19.772  1.00 38.07           C  
ATOM    349  O   ASP A 161      11.812  36.848  20.988  1.00 37.04           O  
ATOM    350  CB  ASP A 161       9.525  35.558  20.278  1.00 36.92           C  
ATOM    351  CG  ASP A 161       9.148  36.530  21.379  1.00 37.74           C  
ATOM    352  OD1 ASP A 161       8.639  37.624  21.057  1.00 34.84           O  
ATOM    353  OD2 ASP A 161       9.358  36.196  22.566  1.00 37.39           O  
ATOM    354  N   GLY A 162      12.435  37.435  18.905  1.00 37.65           N  
ATOM    355  CA  GLY A 162      13.648  38.084  19.367  1.00 37.19           C  
ATOM    356  C   GLY A 162      13.331  39.293  20.224  1.00 37.02           C  
ATOM    357  O   GLY A 162      14.154  39.732  21.027  1.00 37.63           O  
ATOM    358  N   GLY A 163      12.128  39.832  20.058  1.00 37.01           N  
ATOM    359  CA  GLY A 163      11.732  40.995  20.830  1.00 35.98           C  
ATOM    360  C   GLY A 163      11.205  40.657  22.212  1.00 34.98           C  
ATOM    361  O   GLY A 163      10.984  41.551  23.030  1.00 36.12           O  
ATOM    362  N   GLY A 164      11.006  39.369  22.479  1.00 33.06           N  
ATOM    363  CA  GLY A 164      10.491  38.961  23.775  1.00 31.37           C  
ATOM    364  C   GLY A 164       9.142  39.605  24.041  1.00 29.75           C  
ATOM    365  O   GLY A 164       8.882  40.114  25.135  1.00 29.68           O  
ATOM    366  N   SER A 216       8.281  39.584  23.028  1.00 25.98           N  
ATOM    367  CA  SER A 216       6.949  40.170  23.131  1.00 24.43           C  
ATOM    368  C   SER A 216       6.009  39.338  23.996  1.00 23.53           C  
ATOM    369  O   SER A 216       5.710  38.190  23.671  1.00 20.71           O  
ATOM    370  CB  SER A 216       6.340  40.329  21.735  1.00 24.41           C  
ATOM    371  OG  SER A 216       4.962  40.651  21.817  1.00 20.53           O  
ATOM    372  N   VAL A 217       5.543  39.922  25.098  1.00 23.21           N  
ATOM    373  CA  VAL A 217       4.624  39.222  25.990  1.00 22.90           C  
ATOM    374  C   VAL A 217       3.343  38.878  25.239  1.00 21.39           C  
ATOM    375  O   VAL A 217       2.790  37.789  25.394  1.00 20.52           O  
ATOM    376  CB  VAL A 217       4.248  40.084  27.218  1.00 24.06           C  
ATOM    377  CG1 VAL A 217       3.211  39.354  28.070  1.00 25.93           C  
ATOM    378  CG2 VAL A 217       5.486  40.379  28.042  1.00 26.16           C  
ATOM    379  N   THR A 218       2.877  39.816  24.418  1.00 20.71           N  
ATOM    380  CA  THR A 218       1.656  39.613  23.650  1.00 19.94           C  
ATOM    381  C   THR A 218       1.773  38.399  22.737  1.00 20.04           C  
ATOM    382  O   THR A 218       0.890  37.544  22.717  1.00 19.10           O  
ATOM    383  CB  THR A 218       1.321  40.857  22.801  1.00 20.35           C  
ATOM    384  OG1 THR A 218       1.083  41.972  23.669  1.00 20.20           O  
ATOM    385  CG2 THR A 218       0.078  40.612  21.953  1.00 20.13           C  
ATOM    386  N   LEU A 219       2.871  38.326  21.990  1.00 18.95           N  
ATOM    387  CA  LEU A 219       3.105  37.212  21.076  1.00 19.75           C  
ATOM    388  C   LEU A 219       3.264  35.901  21.835  1.00 18.47           C  
ATOM    389  O   LEU A 219       2.699  34.875  21.453  1.00 19.15           O  
ATOM    390  CB  LEU A 219       4.364  37.470  20.242  1.00 21.70           C  
ATOM    391  CG  LEU A 219       4.814  36.322  19.332  1.00 23.88           C  
ATOM    392  CD1 LEU A 219       3.695  35.961  18.360  1.00 25.71           C  
ATOM    393  CD2 LEU A 219       6.066  36.736  18.577  1.00 25.91           C  
ATOM    394  N   GLU A 220       4.042  35.939  22.910  1.00 18.51           N  
ATOM    395  CA  GLU A 220       4.280  34.750  23.716  1.00 17.92           C  
ATOM    396  C   GLU A 220       2.977  34.164  24.258  1.00 17.57           C  
ATOM    397  O   GLU A 220       2.764  32.957  24.192  1.00 17.09           O  
ATOM    398  CB  GLU A 220       5.247  35.090  24.856  1.00 20.13           C  
ATOM    399  CG  GLU A 220       6.644  35.446  24.350  1.00 22.34           C  
ATOM    400  CD  GLU A 220       7.464  36.258  25.341  1.00 26.56           C  
ATOM    401  OE1 GLU A 220       8.593  36.660  24.983  1.00 30.34           O  
ATOM    402  OE2 GLU A 220       6.988  36.502  26.471  1.00 27.39           O  
ATOM    403  N   LEU A 221       2.099  35.019  24.775  1.00 17.83           N  
ATOM    404  CA  LEU A 221       0.826  34.558  25.318  1.00 18.04           C  
ATOM    405  C   LEU A 221      -0.135  34.064  24.237  1.00 18.18           C  
ATOM    406  O   LEU A 221      -0.918  33.145  24.471  1.00 17.88           O  
ATOM    407  CB  LEU A 221       0.168  35.673  26.135  1.00 19.58           C  
ATOM    408  CG  LEU A 221       0.807  35.970  27.495  1.00 20.48           C  
ATOM    409  CD1 LEU A 221       0.222  37.250  28.082  1.00 19.83           C  
ATOM    410  CD2 LEU A 221       0.573  34.785  28.434  1.00 21.06           C  
ATOM    411  N   SER A 222      -0.076  34.663  23.053  1.00 19.19           N  
ATOM    412  CA  SER A 222      -0.962  34.245  21.973  1.00 21.69           C  
ATOM    413  C   SER A 222      -0.551  32.888  21.410  1.00 21.72           C  
ATOM    414  O   SER A 222      -1.383  32.153  20.883  1.00 22.65           O  
ATOM    415  CB  SER A 222      -0.975  35.286  20.847  1.00 24.39           C  
ATOM    416  OG  SER A 222       0.292  35.402  20.222  1.00 29.78           O  
ATOM    417  N   GLN A 223       0.727  32.546  21.541  1.00 20.06           N  
ATOM    418  CA  GLN A 223       1.214  31.277  21.014  1.00 20.20           C  
ATOM    419  C   GLN A 223       1.576  30.209  22.048  1.00 18.58           C  
ATOM    420  O   GLN A 223       1.238  29.041  21.865  1.00 19.02           O  
ATOM    421  CB  GLN A 223       2.410  31.530  20.093  1.00 23.62           C  
ATOM    422  CG  GLN A 223       2.056  32.332  18.842  1.00 29.04           C  
ATOM    423  CD  GLN A 223       3.239  32.537  17.918  1.00 35.01           C  
ATOM    424  OE1 GLN A 223       3.098  33.073  16.815  1.00 38.96           O  
ATOM    425  NE2 GLN A 223       4.416  32.115  18.363  1.00 37.76           N  
ATOM    426  N   LEU A 224       2.253  30.602  23.124  1.00 16.42           N  
ATOM    427  CA  LEU A 224       2.667  29.650  24.158  1.00 15.55           C  
ATOM    428  C   LEU A 224       3.252  28.401  23.486  1.00 14.98           C  
ATOM    429  O   LEU A 224       2.938  27.275  23.867  1.00 15.66           O  
ATOM    430  CB  LEU A 224       1.464  29.262  25.029  1.00 15.23           C  
ATOM    431  CG  LEU A 224       0.861  30.388  25.876  1.00 16.18           C  
ATOM    432  CD1 LEU A 224      -0.392  29.884  26.593  1.00 16.09           C  
ATOM    433  CD2 LEU A 224       1.896  30.885  26.878  1.00 13.92           C  
ATOM    434  N   SER A 225       4.117  28.619  22.498  1.00 13.72           N  
ATOM    435  CA  SER A 225       4.715  27.537  21.717  1.00 15.59           C  
ATOM    436  C   SER A 225       5.494  26.462  22.479  1.00 15.02           C  
ATOM    437  O   SER A 225       5.463  25.290  22.100  1.00 15.37           O  
ATOM    438  CB  SER A 225       5.611  28.123  20.621  1.00 15.65           C  
ATOM    439  OG  SER A 225       6.741  28.772  21.169  1.00 19.99           O  
ATOM    440  N   MET A 226       6.186  26.857  23.542  1.00 13.26           N  
ATOM    441  CA  MET A 226       6.977  25.918  24.336  1.00 11.82           C  
ATOM    442  C   MET A 226       6.234  25.357  25.543  1.00 11.08           C  
ATOM    443  O   MET A 226       6.759  24.498  26.249  1.00 11.65           O  
ATOM    444  CB  MET A 226       8.266  26.594  24.820  1.00 10.90           C  
ATOM    445  CG  MET A 226       9.361  26.708  23.761  1.00 13.41           C  
ATOM    446  SD  MET A 226       9.961  25.081  23.239  1.00 14.30           S  
ATOM    447  CE  MET A 226      10.773  24.526  24.749  1.00 16.35           C  
ATOM    448  N   LEU A 227       5.014  25.829  25.782  1.00 10.74           N  
ATOM    449  CA  LEU A 227       4.258  25.366  26.937  1.00 11.67           C  
ATOM    450  C   LEU A 227       3.915  23.880  26.932  1.00 12.45           C  
ATOM    451  O   LEU A 227       4.084  23.204  27.949  1.00 13.26           O  
ATOM    452  CB  LEU A 227       2.981  26.201  27.125  1.00 11.61           C  
ATOM    453  CG  LEU A 227       2.179  25.881  28.396  1.00 13.94           C  
ATOM    454  CD1 LEU A 227       3.070  26.008  29.627  1.00 12.20           C  
ATOM    455  CD2 LEU A 227       0.994  26.828  28.510  1.00 14.77           C  
ATOM    456  N   PRO A 228       3.424  23.344  25.800  1.00 12.73           N  
ATOM    457  CA  PRO A 228       3.093  21.914  25.791  1.00 12.98           C  
ATOM    458  C   PRO A 228       4.284  21.027  26.173  1.00 12.55           C  
ATOM    459  O   PRO A 228       4.147  20.109  26.982  1.00 12.66           O  
ATOM    460  CB  PRO A 228       2.629  21.675  24.354  1.00 14.23           C  
ATOM    461  CG  PRO A 228       2.012  23.013  23.981  1.00 14.81           C  
ATOM    462  CD  PRO A 228       3.028  23.986  24.531  1.00 12.10           C  
ATOM    463  N   HIS A 229       5.448  21.314  25.595  1.00 11.36           N  
ATOM    464  CA  HIS A 229       6.649  20.535  25.884  1.00 11.23           C  
ATOM    465  C   HIS A 229       7.109  20.675  27.340  1.00 10.39           C  
ATOM    466  O   HIS A 229       7.387  19.681  28.009  1.00  9.99           O  
ATOM    467  CB  HIS A 229       7.800  20.946  24.960  1.00 12.06           C  
ATOM    468  CG  HIS A 229       9.052  20.154  25.179  1.00 13.38           C  
ATOM    469  ND1 HIS A 229       9.197  18.855  24.739  1.00 13.71           N  
ATOM    470  CD2 HIS A 229      10.197  20.459  25.835  1.00 13.66           C  
ATOM    471  CE1 HIS A 229      10.377  18.394  25.116  1.00 13.72           C  
ATOM    472  NE2 HIS A 229      11.003  19.348  25.782  1.00 12.90           N  
ATOM    473  N   LEU A 230       7.209  21.909  27.825  1.00 11.25           N  
ATOM    474  CA  LEU A 230       7.654  22.122  29.198  1.00 11.65           C  
ATOM    475  C   LEU A 230       6.626  21.622  30.207  1.00 10.01           C  
ATOM    476  O   LEU A 230       6.991  21.168  31.289  1.00 10.57           O  
ATOM    477  CB  LEU A 230       7.975  23.600  29.438  1.00 11.99           C  
ATOM    478  CG  LEU A 230       9.187  24.146  28.670  1.00 13.58           C  
ATOM    479  CD1 LEU A 230       9.447  25.589  29.094  1.00 15.13           C  
ATOM    480  CD2 LEU A 230      10.425  23.287  28.949  1.00 13.93           C  
ATOM    481  N   ALA A 231       5.344  21.705  29.858  1.00  8.01           N  
ATOM    482  CA  ALA A 231       4.290  21.214  30.741  1.00  9.33           C  
ATOM    483  C   ALA A 231       4.446  19.701  30.881  1.00  7.31           C  
ATOM    484  O   ALA A 231       4.296  19.160  31.972  1.00  9.50           O  
ATOM    485  CB  ALA A 231       2.907  21.544  30.166  1.00 11.45           C  
ATOM    486  N   ASP A 232       4.741  19.020  29.773  1.00  8.56           N  
ATOM    487  CA  ASP A 232       4.921  17.568  29.806  1.00  8.14           C  
ATOM    488  C   ASP A 232       6.169  17.217  30.616  1.00  7.33           C  
ATOM    489  O   ASP A 232       6.170  16.250  31.378  1.00  8.24           O  
ATOM    490  CB  ASP A 232       5.059  17.000  28.395  1.00 10.15           C  
ATOM    491  CG  ASP A 232       3.732  16.910  27.664  1.00 14.63           C  
ATOM    492  OD1 ASP A 232       3.764  16.671  26.442  1.00 14.38           O  
ATOM    493  OD2 ASP A 232       2.665  17.072  28.301  1.00 14.49           O  
ATOM    494  N   LEU A 233       7.231  17.998  30.435  1.00  9.01           N  
ATOM    495  CA  LEU A 233       8.483  17.783  31.169  1.00  8.65           C  
ATOM    496  C   LEU A 233       8.268  17.961  32.673  1.00  8.32           C  
ATOM    497  O   LEU A 233       8.767  17.181  33.487  1.00  8.49           O  
ATOM    498  CB  LEU A 233       9.554  18.769  30.694  1.00  9.94           C  
ATOM    499  CG  LEU A 233      10.841  18.806  31.529  1.00 10.22           C  
ATOM    500  CD1 LEU A 233      11.499  17.434  31.517  1.00 12.66           C  
ATOM    501  CD2 LEU A 233      11.787  19.869  30.970  1.00 13.62           C  
ATOM    502  N   VAL A 234       7.531  19.002  33.043  1.00  8.80           N  
ATOM    503  CA  VAL A 234       7.250  19.265  34.448  1.00  6.81           C  
ATOM    504  C   VAL A 234       6.319  18.193  35.024  1.00  7.95           C  
ATOM    505  O   VAL A 234       6.504  17.732  36.151  1.00  8.91           O  
ATOM    506  CB  VAL A 234       6.620  20.661  34.617  1.00  7.39           C  
ATOM    507  CG1 VAL A 234       6.076  20.832  36.023  1.00  9.72           C  
ATOM    508  CG2 VAL A 234       7.674  21.730  34.323  1.00  8.42           C  
ATOM    509  N   SER A 235       5.321  17.796  34.242  1.00  6.47           N  
ATOM    510  CA  SER A 235       4.378  16.766  34.679  1.00  5.77           C  
ATOM    511  C   SER A 235       5.127  15.453  34.940  1.00  6.60           C  
ATOM    512  O   SER A 235       4.927  14.796  35.965  1.00  7.80           O  
ATOM    513  CB  SER A 235       3.302  16.559  33.603  1.00  8.44           C  
ATOM    514  OG  SER A 235       2.218  15.798  34.108  1.00 12.47           O  
ATOM    515  N   TYR A 236       5.986  15.080  33.996  1.00  5.83           N  
ATOM    516  CA  TYR A 236       6.800  13.870  34.089  1.00  6.87           C  
ATOM    517  C   TYR A 236       7.680  13.953  35.340  1.00  6.15           C  
ATOM    518  O   TYR A 236       7.822  12.980  36.081  1.00  6.37           O  
ATOM    519  CB  TYR A 236       7.675  13.763  32.840  1.00  6.26           C  
ATOM    520  CG  TYR A 236       8.795  12.740  32.890  1.00  7.15           C  
ATOM    521  CD1 TYR A 236       8.615  11.456  32.381  1.00  7.35           C  
ATOM    522  CD2 TYR A 236      10.065  13.094  33.348  1.00  8.16           C  
ATOM    523  CE1 TYR A 236       9.674  10.554  32.310  1.00  9.10           C  
ATOM    524  CE2 TYR A 236      11.133  12.197  33.284  1.00  7.50           C  
ATOM    525  CZ  TYR A 236      10.930  10.933  32.759  1.00  9.58           C  
ATOM    526  OH  TYR A 236      11.986  10.060  32.656  1.00  9.24           O  
ATOM    527  N   SER A 237       8.260  15.127  35.572  1.00  7.01           N  
ATOM    528  CA  SER A 237       9.125  15.327  36.726  1.00  6.73           C  
ATOM    529  C   SER A 237       8.373  15.195  38.041  1.00  7.61           C  
ATOM    530  O   SER A 237       8.906  14.646  39.007  1.00  7.97           O  
ATOM    531  CB  SER A 237       9.808  16.693  36.635  1.00  7.23           C  
ATOM    532  OG  SER A 237      10.627  16.751  35.478  1.00  6.48           O  
ATOM    533  N   ILE A 238       7.140  15.698  38.089  1.00  6.92           N  
ATOM    534  CA  ILE A 238       6.347  15.585  39.310  1.00  7.35           C  
ATOM    535  C   ILE A 238       6.125  14.111  39.628  1.00  7.66           C  
ATOM    536  O   ILE A 238       6.173  13.717  40.790  1.00 10.08           O  
ATOM    537  CB  ILE A 238       4.973  16.295  39.183  1.00  8.80           C  
ATOM    538  CG1 ILE A 238       5.182  17.807  39.087  1.00 10.58           C  
ATOM    539  CG2 ILE A 238       4.089  15.969  40.401  1.00 10.56           C  
ATOM    540  CD1 ILE A 238       3.897  18.597  38.894  1.00 14.67           C  
ATOM    541  N   GLN A 239       5.883  13.295  38.600  1.00  7.75           N  
ATOM    542  CA  GLN A 239       5.680  11.865  38.818  1.00  7.22           C  
ATOM    543  C   GLN A 239       6.942  11.241  39.412  1.00  7.33           C  
ATOM    544  O   GLN A 239       6.863  10.403  40.306  1.00  7.90           O  
ATOM    545  CB  GLN A 239       5.313  11.153  37.507  1.00  8.28           C  
ATOM    546  CG  GLN A 239       3.933  11.526  36.980  1.00  9.12           C  
ATOM    547  CD  GLN A 239       3.519  10.682  35.793  1.00 12.79           C  
ATOM    548  OE1 GLN A 239       3.131   9.521  35.943  1.00 15.54           O  
ATOM    549  NE2 GLN A 239       3.609  11.254  34.610  1.00 10.82           N  
ATOM    550  N   LYS A 240       8.105  11.663  38.926  1.00  8.05           N  
ATOM    551  CA  LYS A 240       9.369  11.133  39.442  1.00  7.88           C  
ATOM    552  C   LYS A 240       9.603  11.596  40.883  1.00  8.14           C  
ATOM    553  O   LYS A 240      10.116  10.839  41.717  1.00  9.21           O  
ATOM    554  CB  LYS A 240      10.529  11.567  38.539  1.00  7.89           C  
ATOM    555  CG  LYS A 240      10.406  11.055  37.093  1.00  6.94           C  
ATOM    556  CD  LYS A 240      10.209   9.533  37.056  1.00  9.44           C  
ATOM    557  CE  LYS A 240      10.202   8.997  35.631  1.00  8.92           C  
ATOM    558  NZ  LYS A 240       9.994   7.514  35.588  1.00  9.08           N  
ATOM    559  N   VAL A 241       9.219  12.836  41.173  1.00  8.85           N  
ATOM    560  CA  VAL A 241       9.367  13.389  42.517  1.00  9.54           C  
ATOM    561  C   VAL A 241       8.477  12.631  43.505  1.00 10.97           C  
ATOM    562  O   VAL A 241       8.865  12.394  44.650  1.00  9.44           O  
ATOM    563  CB  VAL A 241       9.014  14.899  42.539  1.00 11.01           C  
ATOM    564  CG1 VAL A 241       8.909  15.406  43.977  1.00 10.61           C  
ATOM    565  CG2 VAL A 241      10.095  15.686  41.805  1.00 10.77           C  
ATOM    566  N   ILE A 242       7.282  12.253  43.061  1.00 10.23           N  
ATOM    567  CA  ILE A 242       6.374  11.502  43.920  1.00 11.36           C  
ATOM    568  C   ILE A 242       7.048  10.175  44.275  1.00 11.13           C  
ATOM    569  O   ILE A 242       7.040   9.755  45.434  1.00 13.39           O  
ATOM    570  CB  ILE A 242       5.026  11.235  43.209  1.00 11.17           C  
ATOM    571  CG1 ILE A 242       4.245  12.544  43.068  1.00 12.73           C  
ATOM    572  CG2 ILE A 242       4.201  10.214  44.000  1.00 12.16           C  
ATOM    573  CD1 ILE A 242       3.055  12.453  42.119  1.00 13.18           C  
ATOM    574  N   GLY A 243       7.650   9.533  43.278  1.00 10.60           N  
ATOM    575  CA  GLY A 243       8.327   8.266  43.508  1.00 10.53           C  
ATOM    576  C   GLY A 243       9.505   8.392  44.455  1.00 11.23           C  
ATOM    577  O   GLY A 243       9.739   7.515  45.294  1.00 12.63           O  
ATOM    578  N   PHE A 244      10.258   9.479  44.312  1.00 10.11           N  
ATOM    579  CA  PHE A 244      11.414   9.740  45.165  1.00 11.03           C  
ATOM    580  C   PHE A 244      10.963   9.953  46.609  1.00 10.88           C  
ATOM    581  O   PHE A 244      11.494   9.340  47.538  1.00 10.93           O  
ATOM    582  CB  PHE A 244      12.154  10.993  44.678  1.00  8.83           C  
ATOM    583  CG  PHE A 244      13.276  11.426  45.578  1.00 10.14           C  
ATOM    584  CD1 PHE A 244      14.464  10.704  45.632  1.00 10.61           C  
ATOM    585  CD2 PHE A 244      13.144  12.560  46.373  1.00 10.35           C  
ATOM    586  CE1 PHE A 244      15.506  11.111  46.464  1.00 12.26           C  
ATOM    587  CE2 PHE A 244      14.178  12.975  47.207  1.00 10.02           C  
ATOM    588  CZ  PHE A 244      15.361  12.249  47.253  1.00 11.33           C  
ATOM    589  N   ALA A 245       9.975  10.824  46.785  1.00 10.88           N  
ATOM    590  CA  ALA A 245       9.455  11.141  48.109  1.00 10.41           C  
ATOM    591  C   ALA A 245       8.961   9.913  48.872  1.00 11.59           C  
ATOM    592  O   ALA A 245       9.189   9.793  50.075  1.00 10.65           O  
ATOM    593  CB  ALA A 245       8.336  12.176  47.994  1.00 10.64           C  
ATOM    594  N   LYS A 246       8.294   9.001  48.173  1.00 13.35           N  
ATOM    595  CA  LYS A 246       7.774   7.794  48.808  1.00 17.08           C  
ATOM    596  C   LYS A 246       8.881   6.933  49.407  1.00 17.44           C  
ATOM    597  O   LYS A 246       8.627   6.126  50.298  1.00 17.67           O  
ATOM    598  CB  LYS A 246       6.969   6.969  47.801  1.00 19.74           C  
ATOM    599  CG  LYS A 246       5.700   7.659  47.318  1.00 24.90           C  
ATOM    600  CD  LYS A 246       5.031   6.890  46.184  1.00 28.78           C  
ATOM    601  CE  LYS A 246       4.384   5.602  46.663  1.00 31.54           C  
ATOM    602  NZ  LYS A 246       3.192   5.866  47.517  1.00 33.40           N  
ATOM    603  N   MET A 247      10.107   7.114  48.928  1.00 15.73           N  
ATOM    604  CA  MET A 247      11.235   6.334  49.421  1.00 16.13           C  
ATOM    605  C   MET A 247      12.047   7.021  50.522  1.00 15.38           C  
ATOM    606  O   MET A 247      13.023   6.459  51.012  1.00 16.36           O  
ATOM    607  CB  MET A 247      12.159   5.946  48.258  1.00 17.56           C  
ATOM    608  CG  MET A 247      11.538   4.949  47.284  1.00 21.88           C  
ATOM    609  SD  MET A 247      12.685   4.377  46.003  1.00 30.71           S  
ATOM    610  CE  MET A 247      12.311   5.507  44.680  1.00 27.85           C  
ATOM    611  N   ILE A 248      11.648   8.229  50.908  1.00 14.86           N  
ATOM    612  CA  ILE A 248      12.347   8.949  51.969  1.00 14.84           C  
ATOM    613  C   ILE A 248      12.000   8.274  53.294  1.00 15.93           C  
ATOM    614  O   ILE A 248      10.826   8.144  53.639  1.00 16.10           O  
ATOM    615  CB  ILE A 248      11.899  10.428  52.049  1.00 15.40           C  
ATOM    616  CG1 ILE A 248      12.279  11.171  50.764  1.00 13.48           C  
ATOM    617  CG2 ILE A 248      12.535  11.096  53.272  1.00 15.41           C  
ATOM    618  CD1 ILE A 248      11.732  12.591  50.690  1.00 14.50           C  
ATOM    619  N   PRO A 249      13.015   7.830  54.053  1.00 16.78           N  
ATOM    620  CA  PRO A 249      12.748   7.172  55.337  1.00 18.17           C  
ATOM    621  C   PRO A 249      11.828   8.006  56.228  1.00 18.92           C  
ATOM    622  O   PRO A 249      12.152   9.142  56.578  1.00 21.21           O  
ATOM    623  CB  PRO A 249      14.144   7.013  55.937  1.00 18.76           C  
ATOM    624  CG  PRO A 249      15.005   6.831  54.722  1.00 18.40           C  
ATOM    625  CD  PRO A 249      14.463   7.904  53.792  1.00 15.96           C  
ATOM    626  N   GLY A 250      10.678   7.439  56.580  1.00 17.70           N  
ATOM    627  CA  GLY A 250       9.733   8.139  57.432  1.00 21.11           C  
ATOM    628  C   GLY A 250       8.554   8.774  56.713  1.00 21.53           C  
ATOM    629  O   GLY A 250       7.511   9.014  57.319  1.00 21.50           O  
ATOM    630  N   PHE A 251       8.707   9.040  55.418  1.00 21.15           N  
ATOM    631  CA  PHE A 251       7.641   9.668  54.644  1.00 21.39           C  
ATOM    632  C   PHE A 251       6.340   8.867  54.676  1.00 22.94           C  
ATOM    633  O   PHE A 251       5.259   9.439  54.817  1.00 22.45           O  
ATOM    634  CB  PHE A 251       8.082   9.853  53.189  1.00 18.89           C  
ATOM    635  CG  PHE A 251       7.188  10.764  52.396  1.00 17.75           C  
ATOM    636  CD1 PHE A 251       7.252  12.144  52.569  1.00 17.42           C  
ATOM    637  CD2 PHE A 251       6.283  10.245  51.474  1.00 16.53           C  
ATOM    638  CE1 PHE A 251       6.427  12.995  51.833  1.00 16.69           C  
ATOM    639  CE2 PHE A 251       5.457  11.087  50.736  1.00 16.58           C  
ATOM    640  CZ  PHE A 251       5.529  12.463  50.915  1.00 15.22           C  
ATOM    641  N   ARG A 252       6.453   7.548  54.541  1.00 24.62           N  
ATOM    642  CA  ARG A 252       5.287   6.667  54.541  1.00 27.96           C  
ATOM    643  C   ARG A 252       4.581   6.609  55.893  1.00 28.40           C  
ATOM    644  O   ARG A 252       3.465   6.099  55.987  1.00 29.19           O  
ATOM    645  CB  ARG A 252       5.683   5.240  54.137  1.00 30.17           C  
ATOM    646  CG  ARG A 252       6.232   5.082  52.722  1.00 36.33           C  
ATOM    647  CD  ARG A 252       6.362   3.600  52.367  1.00 40.28           C  
ATOM    648  NE  ARG A 252       7.093   3.364  51.124  1.00 44.50           N  
ATOM    649  CZ  ARG A 252       8.413   3.476  50.994  1.00 46.42           C  
ATOM    650  NH1 ARG A 252       9.162   3.822  52.035  1.00 46.76           N  
ATOM    651  NH2 ARG A 252       8.988   3.237  49.822  1.00 46.75           N  
ATOM    652  N   ASP A 253       5.230   7.115  56.938  1.00 28.47           N  
ATOM    653  CA  ASP A 253       4.633   7.101  58.270  1.00 29.42           C  
ATOM    654  C   ASP A 253       3.644   8.247  58.459  1.00 28.55           C  
ATOM    655  O   ASP A 253       2.813   8.215  59.365  1.00 27.72           O  
ATOM    656  CB  ASP A 253       5.718   7.161  59.349  1.00 32.33           C  
ATOM    657  CG  ASP A 253       6.563   5.899  59.396  1.00 36.12           C  
ATOM    658  OD1 ASP A 253       5.981   4.794  59.348  1.00 39.15           O  
ATOM    659  OD2 ASP A 253       7.804   6.009  59.489  1.00 38.39           O  
ATOM    660  N   LEU A 254       3.736   9.256  57.596  1.00 25.43           N  
ATOM    661  CA  LEU A 254       2.833  10.399  57.660  1.00 25.38           C  
ATOM    662  C   LEU A 254       1.473   9.993  57.108  1.00 25.68           C  
ATOM    663  O   LEU A 254       1.354   8.996  56.394  1.00 25.93           O  
ATOM    664  CB  LEU A 254       3.375  11.560  56.818  1.00 23.99           C  
ATOM    665  CG  LEU A 254       4.734  12.159  57.178  1.00 25.03           C  
ATOM    666  CD1 LEU A 254       5.151  13.149  56.101  1.00 23.07           C  
ATOM    667  CD2 LEU A 254       4.654  12.840  58.535  1.00 24.72           C  
ATOM    668  N   THR A 255       0.447  10.768  57.441  1.00 25.38           N  
ATOM    669  CA  THR A 255      -0.891  10.498  56.939  1.00 26.28           C  
ATOM    670  C   THR A 255      -0.858  10.821  55.446  1.00 27.29           C  
ATOM    671  O   THR A 255       0.003  11.577  54.999  1.00 26.02           O  
ATOM    672  CB  THR A 255      -1.931  11.401  57.626  1.00 27.13           C  
ATOM    673  OG1 THR A 255      -1.573  12.775  57.431  1.00 25.88           O  
ATOM    674  CG2 THR A 255      -1.985  11.109  59.118  1.00 27.47           C  
ATOM    675  N   SER A 256      -1.780  10.254  54.674  1.00 27.54           N  
ATOM    676  CA  SER A 256      -1.803  10.521  53.237  1.00 29.35           C  
ATOM    677  C   SER A 256      -2.097  11.997  53.017  1.00 28.23           C  
ATOM    678  O   SER A 256      -1.623  12.604  52.057  1.00 25.93           O  
ATOM    679  CB  SER A 256      -2.868   9.670  52.537  1.00 29.12           C  
ATOM    680  OG  SER A 256      -4.174  10.116  52.859  1.00 34.09           O  
ATOM    681  N   GLU A 257      -2.878  12.572  53.924  1.00 28.41           N  
ATOM    682  CA  GLU A 257      -3.237  13.979  53.845  1.00 27.82           C  
ATOM    683  C   GLU A 257      -1.980  14.846  53.897  1.00 24.95           C  
ATOM    684  O   GLU A 257      -1.817  15.765  53.094  1.00 23.25           O  
ATOM    685  CB  GLU A 257      -4.180  14.330  54.998  1.00 32.84           C  
ATOM    686  CG  GLU A 257      -4.644  15.774  55.032  1.00 38.29           C  
ATOM    687  CD  GLU A 257      -5.762  15.988  56.036  1.00 41.40           C  
ATOM    688  OE1 GLU A 257      -6.878  15.479  55.796  1.00 43.01           O  
ATOM    689  OE2 GLU A 257      -5.525  16.653  57.067  1.00 43.69           O  
ATOM    690  N   ASP A 258      -1.095  14.549  54.842  1.00 22.15           N  
ATOM    691  CA  ASP A 258       0.147  15.298  54.983  1.00 21.22           C  
ATOM    692  C   ASP A 258       1.097  15.008  53.823  1.00 19.13           C  
ATOM    693  O   ASP A 258       1.809  15.895  53.361  1.00 17.14           O  
ATOM    694  CB  ASP A 258       0.830  14.956  56.310  1.00 22.54           C  
ATOM    695  CG  ASP A 258       0.324  15.807  57.462  1.00 24.64           C  
ATOM    696  OD1 ASP A 258       0.671  15.505  58.623  1.00 23.59           O  
ATOM    697  OD2 ASP A 258      -0.413  16.784  57.202  1.00 24.15           O  
ATOM    698  N   GLN A 259       1.113  13.767  53.355  1.00 18.91           N  
ATOM    699  CA  GLN A 259       1.987  13.419  52.237  1.00 20.30           C  
ATOM    700  C   GLN A 259       1.645  14.273  51.017  1.00 18.68           C  
ATOM    701  O   GLN A 259       2.532  14.830  50.370  1.00 19.75           O  
ATOM    702  CB  GLN A 259       1.847  11.938  51.883  1.00 20.17           C  
ATOM    703  CG  GLN A 259       2.208  10.994  53.015  1.00 21.93           C  
ATOM    704  CD  GLN A 259       2.163   9.541  52.592  1.00 25.97           C  
ATOM    705  OE1 GLN A 259       2.175   8.636  53.428  1.00 28.95           O  
ATOM    706  NE2 GLN A 259       2.122   9.308  51.289  1.00 24.83           N  
ATOM    707  N   ILE A 260       0.355  14.380  50.713  1.00 19.09           N  
ATOM    708  CA  ILE A 260      -0.098  15.162  49.567  1.00 19.18           C  
ATOM    709  C   ILE A 260       0.205  16.652  49.735  1.00 18.71           C  
ATOM    710  O   ILE A 260       0.625  17.319  48.788  1.00 16.56           O  
ATOM    711  CB  ILE A 260      -1.617  14.981  49.331  1.00 22.05           C  
ATOM    712  CG1 ILE A 260      -1.946  13.494  49.185  1.00 24.27           C  
ATOM    713  CG2 ILE A 260      -2.052  15.741  48.084  1.00 20.29           C  
ATOM    714  CD1 ILE A 260      -1.182  12.790  48.076  1.00 28.00           C  
ATOM    715  N   VAL A 261      -0.017  17.178  50.935  1.00 16.95           N  
ATOM    716  CA  VAL A 261       0.260  18.589  51.189  1.00 16.14           C  
ATOM    717  C   VAL A 261       1.734  18.895  50.927  1.00 14.87           C  
ATOM    718  O   VAL A 261       2.066  19.889  50.277  1.00 14.26           O  
ATOM    719  CB  VAL A 261      -0.072  18.980  52.654  1.00 16.91           C  
ATOM    720  CG1 VAL A 261       0.502  20.348  52.973  1.00 18.50           C  
ATOM    721  CG2 VAL A 261      -1.579  18.992  52.859  1.00 20.57           C  
ATOM    722  N   LEU A 262       2.614  18.034  51.430  1.00 14.34           N  
ATOM    723  CA  LEU A 262       4.050  18.227  51.260  1.00 13.94           C  
ATOM    724  C   LEU A 262       4.479  18.143  49.794  1.00 13.14           C  
ATOM    725  O   LEU A 262       5.293  18.942  49.334  1.00 14.64           O  
ATOM    726  CB  LEU A 262       4.824  17.199  52.095  1.00 12.76           C  
ATOM    727  CG  LEU A 262       4.654  17.299  53.618  1.00 11.97           C  
ATOM    728  CD1 LEU A 262       5.395  16.151  54.287  1.00 13.86           C  
ATOM    729  CD2 LEU A 262       5.175  18.637  54.117  1.00 12.90           C  
ATOM    730  N   LEU A 263       3.933  17.175  49.065  1.00 13.44           N  
ATOM    731  CA  LEU A 263       4.274  16.999  47.655  1.00 13.99           C  
ATOM    732  C   LEU A 263       3.803  18.170  46.803  1.00 13.81           C  
ATOM    733  O   LEU A 263       4.556  18.689  45.975  1.00 13.90           O  
ATOM    734  CB  LEU A 263       3.667  15.692  47.125  1.00 14.90           C  
ATOM    735  CG  LEU A 263       4.320  14.399  47.622  1.00 17.06           C  
ATOM    736  CD1 LEU A 263       3.420  13.210  47.332  1.00 18.61           C  
ATOM    737  CD2 LEU A 263       5.676  14.224  46.951  1.00 18.42           C  
ATOM    738  N   LYS A 264       2.558  18.592  47.009  1.00 13.58           N  
ATOM    739  CA  LYS A 264       2.008  19.699  46.243  1.00 13.96           C  
ATOM    740  C   LYS A 264       2.726  21.011  46.506  1.00 15.23           C  
ATOM    741  O   LYS A 264       2.968  21.783  45.581  1.00 15.34           O  
ATOM    742  CB  LYS A 264       0.517  19.886  46.541  1.00 17.51           C  
ATOM    743  CG  LYS A 264      -0.391  18.855  45.895  1.00 21.07           C  
ATOM    744  CD  LYS A 264      -1.849  19.270  46.043  1.00 24.88           C  
ATOM    745  CE  LYS A 264      -2.789  18.260  45.407  1.00 27.31           C  
ATOM    746  NZ  LYS A 264      -4.218  18.685  45.544  1.00 29.16           N  
ATOM    747  N   SER A 265       3.070  21.264  47.763  1.00 14.36           N  
ATOM    748  CA  SER A 265       3.742  22.509  48.109  1.00 16.10           C  
ATOM    749  C   SER A 265       5.214  22.568  47.698  1.00 14.15           C  
ATOM    750  O   SER A 265       5.728  23.647  47.414  1.00 16.47           O  
ATOM    751  CB  SER A 265       3.614  22.776  49.613  1.00 17.07           C  
ATOM    752  OG  SER A 265       4.197  21.729  50.364  1.00 24.70           O  
ATOM    753  N   SER A 266       5.887  21.420  47.645  1.00 11.70           N  
ATOM    754  CA  SER A 266       7.305  21.399  47.288  1.00 11.29           C  
ATOM    755  C   SER A 266       7.622  21.032  45.834  1.00 12.46           C  
ATOM    756  O   SER A 266       8.740  21.261  45.369  1.00 12.22           O  
ATOM    757  CB  SER A 266       8.059  20.442  48.215  1.00 10.45           C  
ATOM    758  OG  SER A 266       7.700  19.098  47.956  1.00 11.83           O  
ATOM    759  N   ALA A 267       6.648  20.468  45.125  1.00 11.52           N  
ATOM    760  CA  ALA A 267       6.835  20.052  43.735  1.00 12.65           C  
ATOM    761  C   ALA A 267       7.714  20.966  42.875  1.00 11.94           C  
ATOM    762  O   ALA A 267       8.724  20.521  42.331  1.00 12.39           O  
ATOM    763  CB  ALA A 267       5.471  19.867  43.055  1.00 14.75           C  
ATOM    764  N   ILE A 268       7.340  22.235  42.743  1.00 10.63           N  
ATOM    765  CA  ILE A 268       8.119  23.149  41.906  1.00 11.49           C  
ATOM    766  C   ILE A 268       9.544  23.363  42.432  1.00 11.64           C  
ATOM    767  O   ILE A 268      10.491  23.496  41.651  1.00  9.99           O  
ATOM    768  CB  ILE A 268       7.402  24.521  41.744  1.00 13.60           C  
ATOM    769  CG1 ILE A 268       8.074  25.328  40.628  1.00 16.77           C  
ATOM    770  CG2 ILE A 268       7.448  25.314  43.046  1.00 14.59           C  
ATOM    771  CD1 ILE A 268       7.977  24.691  39.263  1.00 16.70           C  
ATOM    772  N   GLU A 269       9.697  23.377  43.752  1.00  8.25           N  
ATOM    773  CA  GLU A 269      11.014  23.570  44.352  1.00  9.93           C  
ATOM    774  C   GLU A 269      11.954  22.401  44.082  1.00  9.48           C  
ATOM    775  O   GLU A 269      13.129  22.604  43.770  1.00  7.41           O  
ATOM    776  CB  GLU A 269      10.880  23.780  45.859  1.00  8.33           C  
ATOM    777  CG  GLU A 269      10.269  25.123  46.223  1.00 10.10           C  
ATOM    778  CD  GLU A 269      10.043  25.274  47.713  1.00 12.73           C  
ATOM    779  OE1 GLU A 269      10.827  24.695  48.502  1.00  9.56           O  
ATOM    780  OE2 GLU A 269       9.085  25.981  48.092  1.00 14.07           O  
ATOM    781  N   VAL A 270      11.442  21.179  44.200  1.00  8.24           N  
ATOM    782  CA  VAL A 270      12.275  20.003  43.971  1.00  8.15           C  
ATOM    783  C   VAL A 270      12.645  19.897  42.501  1.00  7.70           C  
ATOM    784  O   VAL A 270      13.732  19.432  42.162  1.00  9.17           O  
ATOM    785  CB  VAL A 270      11.568  18.709  44.435  1.00  8.10           C  
ATOM    786  CG1 VAL A 270      12.472  17.503  44.183  1.00  7.39           C  
ATOM    787  CG2 VAL A 270      11.242  18.805  45.922  1.00 10.00           C  
ATOM    788  N   ILE A 271      11.744  20.330  41.625  1.00  7.55           N  
ATOM    789  CA  ILE A 271      12.037  20.300  40.199  1.00  7.91           C  
ATOM    790  C   ILE A 271      13.180  21.271  39.925  1.00  8.52           C  
ATOM    791  O   ILE A 271      14.114  20.959  39.180  1.00  7.54           O  
ATOM    792  CB  ILE A 271      10.803  20.693  39.369  1.00 10.11           C  
ATOM    793  CG1 ILE A 271       9.842  19.501  39.312  1.00 12.15           C  
ATOM    794  CG2 ILE A 271      11.219  21.121  37.962  1.00 10.27           C  
ATOM    795  CD1 ILE A 271       8.507  19.824  38.662  1.00 19.02           C  
ATOM    796  N   MET A 272      13.110  22.450  40.532  1.00  7.09           N  
ATOM    797  CA  MET A 272      14.172  23.430  40.340  1.00 10.41           C  
ATOM    798  C   MET A 272      15.500  22.868  40.854  1.00  8.72           C  
ATOM    799  O   MET A 272      16.536  23.022  40.205  1.00  9.96           O  
ATOM    800  CB  MET A 272      13.823  24.737  41.052  1.00 10.56           C  
ATOM    801  CG  MET A 272      12.645  25.452  40.409  1.00 12.72           C  
ATOM    802  SD  MET A 272      12.267  27.046  41.155  1.00 14.60           S  
ATOM    803  CE  MET A 272      11.153  27.711  39.920  1.00 15.47           C  
ATOM    804  N   LEU A 273      15.467  22.205  42.007  1.00  9.41           N  
ATOM    805  CA  LEU A 273      16.684  21.607  42.568  1.00 10.16           C  
ATOM    806  C   LEU A 273      17.241  20.477  41.707  1.00  9.82           C  
ATOM    807  O   LEU A 273      18.425  20.461  41.363  1.00  9.16           O  
ATOM    808  CB  LEU A 273      16.420  21.039  43.968  1.00 13.07           C  
ATOM    809  CG  LEU A 273      16.436  21.964  45.184  1.00 16.82           C  
ATOM    810  CD1 LEU A 273      16.004  21.173  46.420  1.00 16.97           C  
ATOM    811  CD2 LEU A 273      17.841  22.536  45.379  1.00 16.35           C  
ATOM    812  N   ARG A 274      16.392  19.516  41.365  1.00  8.18           N  
ATOM    813  CA  ARG A 274      16.859  18.380  40.584  1.00  7.50           C  
ATOM    814  C   ARG A 274      17.313  18.769  39.183  1.00  6.13           C  
ATOM    815  O   ARG A 274      18.161  18.100  38.595  1.00  5.77           O  
ATOM    816  CB  ARG A 274      15.778  17.288  40.525  1.00  6.98           C  
ATOM    817  CG  ARG A 274      14.673  17.499  39.495  1.00  6.98           C  
ATOM    818  CD  ARG A 274      13.421  16.690  39.868  1.00  8.97           C  
ATOM    819  NE  ARG A 274      13.674  15.263  40.089  1.00  7.50           N  
ATOM    820  CZ  ARG A 274      13.637  14.331  39.138  1.00  8.57           C  
ATOM    821  NH1 ARG A 274      13.362  14.666  37.884  1.00  7.28           N  
ATOM    822  NH2 ARG A 274      13.852  13.055  39.446  1.00  8.04           N  
ATOM    823  N   SER A 275      16.773  19.863  38.653  1.00  7.17           N  
ATOM    824  CA  SER A 275      17.158  20.306  37.319  1.00  7.89           C  
ATOM    825  C   SER A 275      18.601  20.801  37.288  1.00  8.76           C  
ATOM    826  O   SER A 275      19.186  20.961  36.220  1.00  9.24           O  
ATOM    827  CB  SER A 275      16.233  21.428  36.832  1.00  7.42           C  
ATOM    828  OG  SER A 275      16.567  22.677  37.416  1.00  7.48           O  
ATOM    829  N   ASN A 276      19.181  21.037  38.459  1.00  9.50           N  
ATOM    830  CA  ASN A 276      20.553  21.527  38.508  1.00  8.79           C  
ATOM    831  C   ASN A 276      21.521  20.515  37.884  1.00 11.13           C  
ATOM    832  O   ASN A 276      22.590  20.881  37.393  1.00  8.84           O  
ATOM    833  CB  ASN A 276      20.956  21.821  39.955  1.00  8.55           C  
ATOM    834  CG  ASN A 276      22.231  22.641  40.047  1.00 11.38           C  
ATOM    835  OD1 ASN A 276      23.240  22.182  40.577  1.00 12.98           O  
ATOM    836  ND2 ASN A 276      22.190  23.860  39.519  1.00 11.72           N  
ATOM    837  N   GLU A 277      21.126  19.244  37.884  1.00 10.25           N  
ATOM    838  CA  GLU A 277      21.965  18.184  37.334  1.00 10.31           C  
ATOM    839  C   GLU A 277      22.142  18.303  35.814  1.00 10.01           C  
ATOM    840  O   GLU A 277      23.150  17.851  35.266  1.00 11.09           O  
ATOM    841  CB  GLU A 277      21.379  16.816  37.719  1.00 12.10           C  
ATOM    842  CG  GLU A 277      22.230  15.620  37.328  1.00 15.68           C  
ATOM    843  CD  GLU A 277      21.900  14.364  38.142  1.00 20.34           C  
ATOM    844  OE1 GLU A 277      22.398  13.279  37.770  1.00 19.87           O  
ATOM    845  OE2 GLU A 277      21.158  14.454  39.154  1.00 17.43           O  
ATOM    846  N   SER A 278      21.175  18.914  35.132  1.00  8.56           N  
ATOM    847  CA  SER A 278      21.282  19.093  33.685  1.00  8.39           C  
ATOM    848  C   SER A 278      21.712  20.521  33.329  1.00 10.82           C  
ATOM    849  O   SER A 278      21.967  20.827  32.164  1.00 10.68           O  
ATOM    850  CB  SER A 278      19.944  18.786  32.997  1.00  9.80           C  
ATOM    851  OG  SER A 278      18.953  19.719  33.381  1.00 10.12           O  
ATOM    852  N   PHE A 279      21.781  21.399  34.325  1.00 10.42           N  
ATOM    853  CA  PHE A 279      22.184  22.783  34.073  1.00 11.04           C  
ATOM    854  C   PHE A 279      23.688  22.837  33.827  1.00 12.82           C  
ATOM    855  O   PHE A 279      24.455  22.131  34.483  1.00 12.16           O  
ATOM    856  CB  PHE A 279      21.843  23.669  35.274  1.00  9.81           C  
ATOM    857  CG  PHE A 279      22.100  25.137  35.040  1.00 10.62           C  
ATOM    858  CD1 PHE A 279      21.212  25.902  34.286  1.00 12.59           C  
ATOM    859  CD2 PHE A 279      23.231  25.752  35.572  1.00 12.59           C  
ATOM    860  CE1 PHE A 279      21.445  27.264  34.063  1.00 11.62           C  
ATOM    861  CE2 PHE A 279      23.474  27.115  35.356  1.00 13.01           C  
ATOM    862  CZ  PHE A 279      22.577  27.869  34.600  1.00 11.95           C  
ATOM    863  N   THR A 280      24.114  23.661  32.875  1.00 11.68           N  
ATOM    864  CA  THR A 280      25.537  23.791  32.601  1.00 14.57           C  
ATOM    865  C   THR A 280      25.930  25.257  32.536  1.00 14.71           C  
ATOM    866  O   THR A 280      25.256  26.064  31.897  1.00 14.10           O  
ATOM    867  CB  THR A 280      25.942  23.115  31.275  1.00 15.36           C  
ATOM    868  OG1 THR A 280      27.347  23.309  31.061  1.00 19.49           O  
ATOM    869  CG2 THR A 280      25.169  23.705  30.108  1.00 13.73           C  
ATOM    870  N   MET A 281      27.019  25.600  33.213  1.00 15.74           N  
ATOM    871  CA  MET A 281      27.492  26.972  33.215  1.00 19.14           C  
ATOM    872  C   MET A 281      28.258  27.314  31.944  1.00 19.43           C  
ATOM    873  O   MET A 281      28.693  28.450  31.768  1.00 20.05           O  
ATOM    874  CB  MET A 281      28.361  27.227  34.444  1.00 21.31           C  
ATOM    875  CG  MET A 281      27.551  27.363  35.717  1.00 25.52           C  
ATOM    876  SD  MET A 281      28.575  27.751  37.124  1.00 32.01           S  
ATOM    877  CE  MET A 281      28.963  29.477  36.773  1.00 31.45           C  
ATOM    878  N   ASP A 282      28.422  26.338  31.054  1.00 19.52           N  
ATOM    879  CA  ASP A 282      29.129  26.596  29.802  1.00 21.47           C  
ATOM    880  C   ASP A 282      28.404  27.697  29.033  1.00 20.46           C  
ATOM    881  O   ASP A 282      29.036  28.607  28.492  1.00 19.22           O  
ATOM    882  CB  ASP A 282      29.209  25.333  28.939  1.00 25.35           C  
ATOM    883  CG  ASP A 282      30.115  24.276  29.536  1.00 30.06           C  
ATOM    884  OD1 ASP A 282      31.135  24.649  30.157  1.00 33.75           O  
ATOM    885  OD2 ASP A 282      29.816  23.072  29.372  1.00 34.22           O  
ATOM    886  N   ASP A 283      27.076  27.612  28.990  1.00 17.87           N  
ATOM    887  CA  ASP A 283      26.273  28.615  28.298  1.00 15.55           C  
ATOM    888  C   ASP A 283      24.992  28.965  29.060  1.00 14.94           C  
ATOM    889  O   ASP A 283      24.064  29.546  28.499  1.00 14.94           O  
ATOM    890  CB  ASP A 283      25.935  28.141  26.884  1.00 17.84           C  
ATOM    891  CG  ASP A 283      25.030  26.928  26.873  1.00 19.64           C  
ATOM    892  OD1 ASP A 283      24.828  26.324  27.946  1.00 16.16           O  
ATOM    893  OD2 ASP A 283      24.526  26.579  25.783  1.00 21.22           O  
ATOM    894  N   MET A 284      24.950  28.612  30.342  1.00 14.03           N  
ATOM    895  CA  MET A 284      23.799  28.912  31.192  1.00 15.04           C  
ATOM    896  C   MET A 284      22.498  28.324  30.661  1.00 14.71           C  
ATOM    897  O   MET A 284      21.511  29.035  30.473  1.00 15.45           O  
ATOM    898  CB  MET A 284      23.639  30.428  31.342  1.00 17.64           C  
ATOM    899  CG  MET A 284      24.868  31.124  31.896  1.00 21.23           C  
ATOM    900  SD  MET A 284      25.311  30.488  33.522  1.00 24.86           S  
ATOM    901  CE  MET A 284      26.960  31.204  33.741  1.00 24.16           C  
ATOM    902  N   SER A 285      22.492  27.021  30.430  1.00 13.43           N  
ATOM    903  CA  SER A 285      21.296  26.368  29.925  1.00 11.72           C  
ATOM    904  C   SER A 285      21.133  25.017  30.594  1.00 12.53           C  
ATOM    905  O   SER A 285      22.017  24.561  31.318  1.00 10.43           O  
ATOM    906  CB  SER A 285      21.419  26.149  28.422  1.00 13.79           C  
ATOM    907  OG  SER A 285      22.424  25.180  28.150  1.00 13.40           O  
ATOM    908  N   TRP A 286      19.984  24.396  30.353  1.00 10.93           N  
ATOM    909  CA  TRP A 286      19.704  23.068  30.863  1.00 12.01           C  
ATOM    910  C   TRP A 286      19.833  22.231  29.600  1.00 13.31           C  
ATOM    911  O   TRP A 286      18.999  22.322  28.691  1.00 14.25           O  
ATOM    912  CB  TRP A 286      18.283  22.984  31.418  1.00 11.16           C  
ATOM    913  CG  TRP A 286      18.088  23.650  32.760  1.00 10.65           C  
ATOM    914  CD1 TRP A 286      18.262  23.084  33.994  1.00 10.97           C  
ATOM    915  CD2 TRP A 286      17.619  24.985  32.995  1.00 10.83           C  
ATOM    916  NE1 TRP A 286      17.918  23.982  34.983  1.00 11.77           N  
ATOM    917  CE2 TRP A 286      17.522  25.154  34.398  1.00 11.64           C  
ATOM    918  CE3 TRP A 286      17.266  26.052  32.158  1.00 12.85           C  
ATOM    919  CZ2 TRP A 286      17.083  26.349  34.982  1.00 13.40           C  
ATOM    920  CZ3 TRP A 286      16.829  27.241  32.739  1.00 11.42           C  
ATOM    921  CH2 TRP A 286      16.741  27.377  34.141  1.00 14.04           C  
ATOM    922  N   THR A 287      20.899  21.447  29.526  1.00 13.36           N  
ATOM    923  CA  THR A 287      21.142  20.620  28.352  1.00 15.31           C  
ATOM    924  C   THR A 287      20.788  19.166  28.640  1.00 16.24           C  
ATOM    925  O   THR A 287      21.442  18.509  29.449  1.00 15.31           O  
ATOM    926  CB  THR A 287      22.609  20.736  27.921  1.00 18.19           C  
ATOM    927  OG1 THR A 287      22.906  22.114  27.653  1.00 20.58           O  
ATOM    928  CG2 THR A 287      22.868  19.914  26.670  1.00 18.30           C  
ATOM    929  N   CYS A 288      19.752  18.671  27.971  1.00 15.76           N  
ATOM    930  CA  CYS A 288      19.292  17.306  28.185  1.00 18.33           C  
ATOM    931  C   CYS A 288      19.428  16.404  26.961  1.00 21.80           C  
ATOM    932  O   CYS A 288      18.484  15.723  26.580  1.00 20.28           O  
ATOM    933  CB  CYS A 288      17.836  17.337  28.653  1.00 15.95           C  
ATOM    934  SG  CYS A 288      17.576  18.370  30.126  1.00 17.81           S  
ATOM    935  N   GLY A 289      20.612  16.391  26.359  1.00 27.93           N  
ATOM    936  CA  GLY A 289      20.827  15.562  25.185  1.00 33.15           C  
ATOM    937  C   GLY A 289      20.971  16.385  23.918  1.00 35.74           C  
ATOM    938  O   GLY A 289      21.761  17.329  23.872  1.00 36.64           O  
ATOM    939  N   ASN A 290      20.206  16.038  22.887  1.00 38.39           N  
ATOM    940  CA  ASN A 290      20.277  16.761  21.624  1.00 40.04           C  
ATOM    941  C   ASN A 290      19.891  18.227  21.780  1.00 39.45           C  
ATOM    942  O   ASN A 290      19.289  18.626  22.781  1.00 39.19           O  
ATOM    943  CB  ASN A 290      19.381  16.098  20.572  1.00 44.09           C  
ATOM    944  CG  ASN A 290      17.930  16.044  20.993  1.00 46.51           C  
ATOM    945  OD1 ASN A 290      17.311  17.074  21.258  1.00 49.97           O  
ATOM    946  ND2 ASN A 290      17.377  14.839  21.057  1.00 48.40           N  
ATOM    947  N   GLN A 291      20.240  19.020  20.774  1.00 37.58           N  
ATOM    948  CA  GLN A 291      19.964  20.450  20.766  1.00 36.39           C  
ATOM    949  C   GLN A 291      18.481  20.768  20.924  1.00 33.03           C  
ATOM    950  O   GLN A 291      18.122  21.858  21.368  1.00 32.63           O  
ATOM    951  CB  GLN A 291      20.492  21.068  19.468  1.00 39.40           C  
ATOM    952  CG  GLN A 291      21.908  20.620  19.111  1.00 43.93           C  
ATOM    953  CD  GLN A 291      22.942  21.017  20.156  1.00 46.98           C  
ATOM    954  OE1 GLN A 291      24.062  20.501  20.163  1.00 49.28           O  
ATOM    955  NE2 GLN A 291      22.575  21.944  21.036  1.00 46.84           N  
ATOM    956  N   ASP A 292      17.619  19.823  20.558  1.00 30.52           N  
ATOM    957  CA  ASP A 292      16.180  20.038  20.679  1.00 27.70           C  
ATOM    958  C   ASP A 292      15.780  20.116  22.151  1.00 24.14           C  
ATOM    959  O   ASP A 292      14.820  20.799  22.507  1.00 21.87           O  
ATOM    960  CB  ASP A 292      15.401  18.902  20.005  1.00 31.25           C  
ATOM    961  CG  ASP A 292      15.474  18.953  18.485  1.00 35.51           C  
ATOM    962  OD1 ASP A 292      14.933  18.028  17.840  1.00 37.37           O  
ATOM    963  OD2 ASP A 292      16.060  19.911  17.932  1.00 36.36           O  
ATOM    964  N   TYR A 293      16.528  19.420  23.002  1.00 20.87           N  
ATOM    965  CA  TYR A 293      16.235  19.401  24.429  1.00 20.17           C  
ATOM    966  C   TYR A 293      17.209  20.237  25.246  1.00 19.03           C  
ATOM    967  O   TYR A 293      17.627  19.840  26.334  1.00 18.98           O  
ATOM    968  CB  TYR A 293      16.213  17.956  24.938  1.00 21.11           C  
ATOM    969  CG  TYR A 293      15.248  17.082  24.172  1.00 20.59           C  
ATOM    970  CD1 TYR A 293      15.564  15.762  23.867  1.00 21.96           C  
ATOM    971  CD2 TYR A 293      14.044  17.598  23.693  1.00 22.22           C  
ATOM    972  CE1 TYR A 293      14.708  14.978  23.092  1.00 23.79           C  
ATOM    973  CE2 TYR A 293      13.183  16.825  22.921  1.00 22.18           C  
ATOM    974  CZ  TYR A 293      13.522  15.519  22.619  1.00 23.67           C  
ATOM    975  OH  TYR A 293      12.683  14.768  21.822  1.00 23.23           O  
ATOM    976  N   LYS A 294      17.581  21.390  24.694  1.00 17.80           N  
ATOM    977  CA  LYS A 294      18.461  22.333  25.375  1.00 15.97           C  
ATOM    978  C   LYS A 294      17.540  23.507  25.671  1.00 15.98           C  
ATOM    979  O   LYS A 294      16.982  24.114  24.754  1.00 14.66           O  
ATOM    980  CB  LYS A 294      19.612  22.790  24.471  1.00 18.81           C  
ATOM    981  CG  LYS A 294      20.496  23.864  25.118  1.00 21.84           C  
ATOM    982  CD  LYS A 294      21.576  24.385  24.169  1.00 24.02           C  
ATOM    983  CE  LYS A 294      22.852  23.555  24.231  1.00 26.93           C  
ATOM    984  NZ  LYS A 294      23.637  23.823  25.473  1.00 25.83           N  
ATOM    985  N   TYR A 295      17.369  23.821  26.948  1.00 13.14           N  
ATOM    986  CA  TYR A 295      16.473  24.901  27.329  1.00 13.39           C  
ATOM    987  C   TYR A 295      17.225  26.122  27.829  1.00 13.75           C  
ATOM    988  O   TYR A 295      18.043  26.025  28.738  1.00 12.00           O  
ATOM    989  CB  TYR A 295      15.505  24.406  28.404  1.00 12.56           C  
ATOM    990  CG  TYR A 295      14.935  23.042  28.093  1.00 11.78           C  
ATOM    991  CD1 TYR A 295      15.307  21.923  28.835  1.00 12.58           C  
ATOM    992  CD2 TYR A 295      14.041  22.866  27.038  1.00 12.06           C  
ATOM    993  CE1 TYR A 295      14.797  20.656  28.533  1.00 13.49           C  
ATOM    994  CE2 TYR A 295      13.529  21.614  26.728  1.00 13.14           C  
ATOM    995  CZ  TYR A 295      13.908  20.514  27.478  1.00 14.57           C  
ATOM    996  OH  TYR A 295      13.379  19.279  27.180  1.00 14.33           O  
ATOM    997  N   ARG A 296      16.926  27.269  27.227  1.00 15.29           N  
ATOM    998  CA  ARG A 296      17.554  28.534  27.588  1.00 17.56           C  
ATOM    999  C   ARG A 296      16.490  29.486  28.117  1.00 16.77           C  
ATOM   1000  O   ARG A 296      15.302  29.173  28.105  1.00 15.12           O  
ATOM   1001  CB  ARG A 296      18.213  29.163  26.357  1.00 20.03           C  
ATOM   1002  CG  ARG A 296      18.973  28.172  25.489  1.00 26.22           C  
ATOM   1003  CD  ARG A 296      19.427  28.812  24.187  1.00 30.61           C  
ATOM   1004  NE  ARG A 296      19.918  27.821  23.230  1.00 36.95           N  
ATOM   1005  CZ  ARG A 296      19.166  26.871  22.679  1.00 38.97           C  
ATOM   1006  NH1 ARG A 296      17.876  26.772  22.985  1.00 39.87           N  
ATOM   1007  NH2 ARG A 296      19.704  26.015  21.819  1.00 41.03           N  
ATOM   1008  N   VAL A 297      16.924  30.657  28.568  1.00 17.30           N  
ATOM   1009  CA  VAL A 297      16.008  31.666  29.086  1.00 19.12           C  
ATOM   1010  C   VAL A 297      14.888  31.953  28.089  1.00 18.53           C  
ATOM   1011  O   VAL A 297      13.717  32.031  28.465  1.00 17.47           O  
ATOM   1012  CB  VAL A 297      16.749  32.992  29.378  1.00 19.69           C  
ATOM   1013  CG1 VAL A 297      15.750  34.097  29.683  1.00 22.66           C  
ATOM   1014  CG2 VAL A 297      17.701  32.802  30.549  1.00 22.90           C  
ATOM   1015  N   SER A 298      15.256  32.102  26.819  1.00 18.67           N  
ATOM   1016  CA  SER A 298      14.286  32.410  25.773  1.00 19.42           C  
ATOM   1017  C   SER A 298      13.214  31.337  25.593  1.00 20.38           C  
ATOM   1018  O   SER A 298      12.114  31.635  25.123  1.00 20.36           O  
ATOM   1019  CB  SER A 298      15.004  32.663  24.439  1.00 19.77           C  
ATOM   1020  OG  SER A 298      15.692  31.513  23.984  1.00 23.78           O  
ATOM   1021  N   ASP A 299      13.524  30.094  25.960  1.00 18.81           N  
ATOM   1022  CA  ASP A 299      12.547  29.012  25.839  1.00 16.78           C  
ATOM   1023  C   ASP A 299      11.497  29.110  26.938  1.00 16.31           C  
ATOM   1024  O   ASP A 299      10.340  28.737  26.741  1.00 14.73           O  
ATOM   1025  CB  ASP A 299      13.226  27.640  25.930  1.00 18.57           C  
ATOM   1026  CG  ASP A 299      14.122  27.352  24.751  1.00 21.56           C  
ATOM   1027  OD1 ASP A 299      13.642  27.442  23.601  1.00 23.04           O  
ATOM   1028  OD2 ASP A 299      15.306  27.030  24.975  1.00 23.08           O  
ATOM   1029  N   VAL A 300      11.904  29.608  28.102  1.00 16.24           N  
ATOM   1030  CA  VAL A 300      10.988  29.735  29.229  1.00 15.60           C  
ATOM   1031  C   VAL A 300      10.003  30.877  29.005  1.00 15.81           C  
ATOM   1032  O   VAL A 300       8.837  30.791  29.397  1.00 14.20           O  
ATOM   1033  CB  VAL A 300      11.765  29.956  30.550  1.00 17.81           C  
ATOM   1034  CG1 VAL A 300      10.810  29.891  31.738  1.00 19.75           C  
ATOM   1035  CG2 VAL A 300      12.850  28.890  30.691  1.00 16.60           C  
ATOM   1036  N   THR A 301      10.464  31.945  28.359  1.00 15.33           N  
ATOM   1037  CA  THR A 301       9.582  33.070  28.082  1.00 16.70           C  
ATOM   1038  C   THR A 301       8.538  32.648  27.051  1.00 16.49           C  
ATOM   1039  O   THR A 301       7.416  33.152  27.047  1.00 17.67           O  
ATOM   1040  CB  THR A 301      10.375  34.299  27.571  1.00 17.16           C  
ATOM   1041  OG1 THR A 301      11.198  33.924  26.463  1.00 18.31           O  
ATOM   1042  CG2 THR A 301      11.254  34.852  28.681  1.00 17.13           C  
ATOM   1043  N   LYS A 302       8.903  31.706  26.187  1.00 16.64           N  
ATOM   1044  CA  LYS A 302       7.975  31.210  25.173  1.00 16.37           C  
ATOM   1045  C   LYS A 302       6.927  30.282  25.783  1.00 16.47           C  
ATOM   1046  O   LYS A 302       6.014  29.824  25.092  1.00 16.12           O  
ATOM   1047  CB  LYS A 302       8.731  30.474  24.068  1.00 17.53           C  
ATOM   1048  CG  LYS A 302       9.546  31.386  23.165  1.00 19.49           C  
ATOM   1049  CD  LYS A 302      10.240  30.583  22.078  1.00 22.55           C  
ATOM   1050  CE  LYS A 302      10.995  31.484  21.115  1.00 25.56           C  
ATOM   1051  NZ  LYS A 302      12.085  32.237  21.788  1.00 26.51           N  
ATOM   1052  N   ALA A 303       7.061  30.000  27.076  1.00 14.30           N  
ATOM   1053  CA  ALA A 303       6.102  29.143  27.768  1.00 14.77           C  
ATOM   1054  C   ALA A 303       5.171  29.998  28.624  1.00 15.97           C  
ATOM   1055  O   ALA A 303       4.349  29.473  29.375  1.00 16.75           O  
ATOM   1056  CB  ALA A 303       6.828  28.128  28.634  1.00 14.33           C  
ATOM   1057  N   GLY A 304       5.317  31.317  28.526  1.00 16.02           N  
ATOM   1058  CA  GLY A 304       4.450  32.206  29.284  1.00 18.32           C  
ATOM   1059  C   GLY A 304       5.005  32.868  30.535  1.00 19.58           C  
ATOM   1060  O   GLY A 304       4.307  33.661  31.170  1.00 20.55           O  
ATOM   1061  N   HIS A 305       6.244  32.560  30.901  1.00 19.50           N  
ATOM   1062  CA  HIS A 305       6.846  33.155  32.091  1.00 20.00           C  
ATOM   1063  C   HIS A 305       7.708  34.367  31.753  1.00 21.33           C  
ATOM   1064  O   HIS A 305       8.157  34.523  30.615  1.00 22.05           O  
ATOM   1065  CB  HIS A 305       7.673  32.110  32.840  1.00 18.68           C  
ATOM   1066  CG  HIS A 305       6.841  31.087  33.545  1.00 20.12           C  
ATOM   1067  ND1 HIS A 305       6.066  31.391  34.643  1.00 20.06           N  
ATOM   1068  CD2 HIS A 305       6.622  29.778  33.281  1.00 20.79           C  
ATOM   1069  CE1 HIS A 305       5.404  30.313  35.024  1.00 19.74           C  
ATOM   1070  NE2 HIS A 305       5.723  29.321  34.214  1.00 20.28           N  
ATOM   1071  N   SER A 306       7.934  35.222  32.747  1.00 21.82           N  
ATOM   1072  CA  SER A 306       8.725  36.433  32.548  1.00 23.23           C  
ATOM   1073  C   SER A 306      10.068  36.398  33.271  1.00 23.21           C  
ATOM   1074  O   SER A 306      10.337  35.500  34.069  1.00 21.27           O  
ATOM   1075  CB  SER A 306       7.929  37.657  33.007  1.00 24.08           C  
ATOM   1076  OG  SER A 306       7.703  37.620  34.405  1.00 28.28           O  
ATOM   1077  N   LEU A 307      10.907  37.390  32.980  1.00 23.09           N  
ATOM   1078  CA  LEU A 307      12.235  37.494  33.577  1.00 24.20           C  
ATOM   1079  C   LEU A 307      12.227  37.633  35.099  1.00 22.15           C  
ATOM   1080  O   LEU A 307      13.219  37.317  35.756  1.00 20.94           O  
ATOM   1081  CB  LEU A 307      12.996  38.670  32.950  1.00 26.55           C  
ATOM   1082  CG  LEU A 307      13.648  38.443  31.579  1.00 30.15           C  
ATOM   1083  CD1 LEU A 307      12.661  37.822  30.605  1.00 31.89           C  
ATOM   1084  CD2 LEU A 307      14.160  39.771  31.048  1.00 31.09           C  
ATOM   1085  N   GLU A 308      11.118  38.106  35.660  1.00 21.72           N  
ATOM   1086  CA  GLU A 308      11.018  38.264  37.109  1.00 22.00           C  
ATOM   1087  C   GLU A 308      11.235  36.911  37.787  1.00 20.82           C  
ATOM   1088  O   GLU A 308      11.636  36.843  38.947  1.00 18.04           O  
ATOM   1089  CB  GLU A 308       9.650  38.830  37.491  1.00 27.05           C  
ATOM   1090  CG  GLU A 308       9.342  40.170  36.833  1.00 34.72           C  
ATOM   1091  CD  GLU A 308       7.953  40.688  37.164  1.00 39.02           C  
ATOM   1092  OE1 GLU A 308       7.541  41.705  36.563  1.00 40.68           O  
ATOM   1093  OE2 GLU A 308       7.276  40.082  38.025  1.00 42.19           O  
ATOM   1094  N   LEU A 309      10.963  35.836  37.056  1.00 18.52           N  
ATOM   1095  CA  LEU A 309      11.157  34.491  37.591  1.00 18.35           C  
ATOM   1096  C   LEU A 309      12.427  33.871  37.018  1.00 17.27           C  
ATOM   1097  O   LEU A 309      13.226  33.280  37.746  1.00 15.65           O  
ATOM   1098  CB  LEU A 309       9.962  33.591  37.248  1.00 16.75           C  
ATOM   1099  CG  LEU A 309      10.117  32.097  37.576  1.00 16.96           C  
ATOM   1100  CD1 LEU A 309      10.123  31.899  39.086  1.00 16.83           C  
ATOM   1101  CD2 LEU A 309       8.983  31.299  36.943  1.00 15.51           C  
ATOM   1102  N   ILE A 310      12.616  34.024  35.712  1.00 18.53           N  
ATOM   1103  CA  ILE A 310      13.765  33.439  35.031  1.00 19.09           C  
ATOM   1104  C   ILE A 310      15.135  33.915  35.499  1.00 20.09           C  
ATOM   1105  O   ILE A 310      16.032  33.099  35.733  1.00 17.64           O  
ATOM   1106  CB  ILE A 310      13.665  33.646  33.505  1.00 21.43           C  
ATOM   1107  CG1 ILE A 310      12.348  33.057  32.990  1.00 21.89           C  
ATOM   1108  CG2 ILE A 310      14.828  32.945  32.810  1.00 23.13           C  
ATOM   1109  CD1 ILE A 310      12.123  33.249  31.504  1.00 23.09           C  
ATOM   1110  N   GLU A 311      15.317  35.225  35.627  1.00 19.78           N  
ATOM   1111  CA  GLU A 311      16.610  35.733  36.062  1.00 21.31           C  
ATOM   1112  C   GLU A 311      17.012  35.211  37.440  1.00 18.66           C  
ATOM   1113  O   GLU A 311      18.143  34.779  37.632  1.00 17.25           O  
ATOM   1114  CB  GLU A 311      16.622  37.263  36.015  1.00 23.90           C  
ATOM   1115  CG  GLU A 311      16.612  37.767  34.576  1.00 29.73           C  
ATOM   1116  CD  GLU A 311      16.853  39.258  34.453  1.00 32.71           C  
ATOM   1117  OE1 GLU A 311      17.034  39.723  33.309  1.00 35.16           O  
ATOM   1118  OE2 GLU A 311      16.859  39.959  35.488  1.00 34.81           O  
ATOM   1119  N   PRO A 312      16.094  35.245  38.418  1.00 17.72           N  
ATOM   1120  CA  PRO A 312      16.451  34.739  39.749  1.00 16.41           C  
ATOM   1121  C   PRO A 312      16.663  33.218  39.706  1.00 15.53           C  
ATOM   1122  O   PRO A 312      17.422  32.654  40.497  1.00 14.92           O  
ATOM   1123  CB  PRO A 312      15.243  35.124  40.599  1.00 17.44           C  
ATOM   1124  CG  PRO A 312      14.713  36.351  39.905  1.00 18.99           C  
ATOM   1125  CD  PRO A 312      14.808  35.964  38.459  1.00 17.77           C  
ATOM   1126  N   LEU A 313      15.974  32.559  38.781  1.00 14.50           N  
ATOM   1127  CA  LEU A 313      16.085  31.110  38.630  1.00 13.79           C  
ATOM   1128  C   LEU A 313      17.498  30.760  38.165  1.00 12.71           C  
ATOM   1129  O   LEU A 313      18.132  29.851  38.700  1.00 12.26           O  
ATOM   1130  CB  LEU A 313      15.071  30.601  37.596  1.00 14.14           C  
ATOM   1131  CG  LEU A 313      14.503  29.179  37.724  1.00 17.80           C  
ATOM   1132  CD1 LEU A 313      14.083  28.691  36.343  1.00 13.84           C  
ATOM   1133  CD2 LEU A 313      15.510  28.233  38.330  1.00 15.51           C  
ATOM   1134  N   ILE A 314      17.988  31.482  37.163  1.00 12.87           N  
ATOM   1135  CA  ILE A 314      19.328  31.235  36.637  1.00 13.62           C  
ATOM   1136  C   ILE A 314      20.374  31.533  37.708  1.00 13.61           C  
ATOM   1137  O   ILE A 314      21.343  30.790  37.872  1.00 11.85           O  
ATOM   1138  CB  ILE A 314      19.616  32.117  35.393  1.00 14.04           C  
ATOM   1139  CG1 ILE A 314      18.609  31.803  34.281  1.00 15.48           C  
ATOM   1140  CG2 ILE A 314      21.034  31.880  34.901  1.00 14.64           C  
ATOM   1141  CD1 ILE A 314      18.707  30.397  33.737  1.00 17.18           C  
ATOM   1142  N   LYS A 315      20.177  32.624  38.439  1.00 13.35           N  
ATOM   1143  CA  LYS A 315      21.123  32.985  39.486  1.00 15.07           C  
ATOM   1144  C   LYS A 315      21.175  31.862  40.520  1.00 13.61           C  
ATOM   1145  O   LYS A 315      22.245  31.509  41.020  1.00 12.81           O  
ATOM   1146  CB  LYS A 315      20.712  34.303  40.147  1.00 16.89           C  
ATOM   1147  CG  LYS A 315      21.891  35.078  40.714  1.00 26.39           C  
ATOM   1148  CD  LYS A 315      21.494  36.476  41.167  1.00 31.49           C  
ATOM   1149  CE  LYS A 315      22.728  37.348  41.395  1.00 34.01           C  
ATOM   1150  NZ  LYS A 315      23.696  36.729  42.345  1.00 36.14           N  
ATOM   1151  N   PHE A 316      20.013  31.292  40.824  1.00 10.68           N  
ATOM   1152  CA  PHE A 316      19.931  30.198  41.782  1.00 10.45           C  
ATOM   1153  C   PHE A 316      20.694  28.978  41.259  1.00 10.58           C  
ATOM   1154  O   PHE A 316      21.423  28.336  42.013  1.00 11.33           O  
ATOM   1155  CB  PHE A 316      18.465  29.818  42.037  1.00 11.01           C  
ATOM   1156  CG  PHE A 316      18.297  28.568  42.866  1.00 14.84           C  
ATOM   1157  CD1 PHE A 316      18.352  28.622  44.258  1.00 16.99           C  
ATOM   1158  CD2 PHE A 316      18.119  27.333  42.251  1.00 13.96           C  
ATOM   1159  CE1 PHE A 316      18.235  27.458  45.024  1.00 15.37           C  
ATOM   1160  CE2 PHE A 316      18.003  26.164  43.008  1.00 15.71           C  
ATOM   1161  CZ  PHE A 316      18.062  26.232  44.394  1.00 16.28           C  
ATOM   1162  N   GLN A 317      20.534  28.668  39.972  1.00  9.62           N  
ATOM   1163  CA  GLN A 317      21.210  27.507  39.381  1.00  9.04           C  
ATOM   1164  C   GLN A 317      22.727  27.646  39.447  1.00 10.59           C  
ATOM   1165  O   GLN A 317      23.429  26.694  39.790  1.00  8.08           O  
ATOM   1166  CB  GLN A 317      20.784  27.304  37.917  1.00 10.22           C  
ATOM   1167  CG  GLN A 317      19.324  26.868  37.709  1.00 11.00           C  
ATOM   1168  CD  GLN A 317      18.985  25.551  38.399  1.00 14.90           C  
ATOM   1169  OE1 GLN A 317      19.793  24.625  38.428  1.00 14.30           O  
ATOM   1170  NE2 GLN A 317      17.775  25.461  38.944  1.00 13.23           N  
ATOM   1171  N   VAL A 318      23.233  28.826  39.101  1.00 10.01           N  
ATOM   1172  CA  VAL A 318      24.673  29.068  39.147  1.00 11.75           C  
ATOM   1173  C   VAL A 318      25.185  28.966  40.591  1.00 12.89           C  
ATOM   1174  O   VAL A 318      26.229  28.360  40.853  1.00 13.53           O  
ATOM   1175  CB  VAL A 318      25.020  30.467  38.565  1.00 12.15           C  
ATOM   1176  CG1 VAL A 318      26.501  30.771  38.770  1.00 16.61           C  
ATOM   1177  CG2 VAL A 318      24.690  30.505  37.078  1.00 10.75           C  
ATOM   1178  N   GLY A 319      24.440  29.544  41.527  1.00 13.07           N  
ATOM   1179  CA  GLY A 319      24.843  29.500  42.922  1.00 14.47           C  
ATOM   1180  C   GLY A 319      24.920  28.081  43.459  1.00 14.01           C  
ATOM   1181  O   GLY A 319      25.849  27.725  44.194  1.00 13.27           O  
ATOM   1182  N   LEU A 320      23.943  27.262  43.088  1.00 12.16           N  
ATOM   1183  CA  LEU A 320      23.904  25.874  43.531  1.00 14.57           C  
ATOM   1184  C   LEU A 320      25.049  25.102  42.879  1.00 14.19           C  
ATOM   1185  O   LEU A 320      25.723  24.298  43.530  1.00 13.30           O  
ATOM   1186  CB  LEU A 320      22.556  25.246  43.159  1.00 13.80           C  
ATOM   1187  CG  LEU A 320      22.237  23.868  43.737  1.00 15.97           C  
ATOM   1188  CD1 LEU A 320      22.241  23.929  45.257  1.00 14.28           C  
ATOM   1189  CD2 LEU A 320      20.871  23.419  43.228  1.00 13.11           C  
ATOM   1190  N   LYS A 321      25.271  25.355  41.593  1.00 14.94           N  
ATOM   1191  CA  LYS A 321      26.344  24.694  40.857  1.00 17.05           C  
ATOM   1192  C   LYS A 321      27.696  24.953  41.499  1.00 18.72           C  
ATOM   1193  O   LYS A 321      28.527  24.048  41.598  1.00 17.51           O  
ATOM   1194  CB  LYS A 321      26.404  25.191  39.412  1.00 18.30           C  
ATOM   1195  CG  LYS A 321      25.578  24.399  38.421  1.00 23.86           C  
ATOM   1196  CD  LYS A 321      26.129  22.998  38.207  1.00 22.20           C  
ATOM   1197  CE  LYS A 321      25.311  22.277  37.148  1.00 22.61           C  
ATOM   1198  NZ  LYS A 321      25.642  20.831  36.996  1.00 21.33           N  
ATOM   1199  N   LYS A 322      27.913  26.198  41.920  1.00 18.85           N  
ATOM   1200  CA  LYS A 322      29.175  26.590  42.534  1.00 20.62           C  
ATOM   1201  C   LYS A 322      29.475  25.934  43.871  1.00 20.21           C  
ATOM   1202  O   LYS A 322      30.620  25.952  44.317  1.00 20.36           O  
ATOM   1203  CB  LYS A 322      29.247  28.112  42.690  1.00 23.70           C  
ATOM   1204  CG  LYS A 322      29.724  28.831  41.441  1.00 27.21           C  
ATOM   1205  CD  LYS A 322      30.075  30.281  41.757  1.00 31.18           C  
ATOM   1206  CE  LYS A 322      30.822  30.932  40.608  1.00 32.93           C  
ATOM   1207  NZ  LYS A 322      32.091  30.211  40.292  1.00 35.84           N  
ATOM   1208  N   LEU A 323      28.461  25.363  44.515  1.00 19.59           N  
ATOM   1209  CA  LEU A 323      28.673  24.694  45.798  1.00 19.77           C  
ATOM   1210  C   LEU A 323      29.335  23.335  45.589  1.00 20.24           C  
ATOM   1211  O   LEU A 323      29.885  22.754  46.527  1.00 19.82           O  
ATOM   1212  CB  LEU A 323      27.349  24.493  46.536  1.00 18.78           C  
ATOM   1213  CG  LEU A 323      26.616  25.739  47.033  1.00 21.27           C  
ATOM   1214  CD1 LEU A 323      25.322  25.323  47.718  1.00 19.40           C  
ATOM   1215  CD2 LEU A 323      27.507  26.515  47.994  1.00 21.54           C  
ATOM   1216  N   ASN A 324      29.280  22.839  44.355  1.00 19.19           N  
ATOM   1217  CA  ASN A 324      29.862  21.548  44.004  1.00 20.61           C  
ATOM   1218  C   ASN A 324      29.482  20.476  45.019  1.00 19.86           C  
ATOM   1219  O   ASN A 324      30.346  19.847  45.629  1.00 18.39           O  
ATOM   1220  CB  ASN A 324      31.389  21.647  43.918  1.00 26.06           C  
ATOM   1221  CG  ASN A 324      31.852  22.584  42.820  1.00 29.16           C  
ATOM   1222  OD1 ASN A 324      31.909  23.801  43.005  1.00 35.28           O  
ATOM   1223  ND2 ASN A 324      32.177  22.021  41.663  1.00 32.34           N  
ATOM   1224  N   LEU A 325      28.182  20.269  45.193  1.00 17.17           N  
ATOM   1225  CA  LEU A 325      27.690  19.280  46.141  1.00 15.91           C  
ATOM   1226  C   LEU A 325      27.978  17.851  45.713  1.00 15.45           C  
ATOM   1227  O   LEU A 325      27.989  17.538  44.523  1.00 14.89           O  
ATOM   1228  CB  LEU A 325      26.176  19.424  46.319  1.00 15.86           C  
ATOM   1229  CG  LEU A 325      25.621  20.741  46.855  1.00 18.00           C  
ATOM   1230  CD1 LEU A 325      24.099  20.657  46.909  1.00 18.35           C  
ATOM   1231  CD2 LEU A 325      26.197  21.018  48.234  1.00 19.08           C  
ATOM   1232  N   HIS A 326      28.222  16.983  46.690  1.00 15.04           N  
ATOM   1233  CA  HIS A 326      28.432  15.572  46.398  1.00 13.77           C  
ATOM   1234  C   HIS A 326      27.012  15.097  46.128  1.00 14.44           C  
ATOM   1235  O   HIS A 326      26.058  15.754  46.549  1.00 11.28           O  
ATOM   1236  CB  HIS A 326      28.966  14.825  47.621  1.00 16.27           C  
ATOM   1237  CG  HIS A 326      30.330  15.262  48.058  1.00 16.28           C  
ATOM   1238  ND1 HIS A 326      31.013  14.640  49.080  1.00 18.74           N  
ATOM   1239  CD2 HIS A 326      31.141  16.249  47.609  1.00 19.33           C  
ATOM   1240  CE1 HIS A 326      32.187  15.223  49.242  1.00 19.32           C  
ATOM   1241  NE2 HIS A 326      32.290  16.203  48.362  1.00 19.73           N  
ATOM   1242  N   GLU A 327      26.856  13.973  45.439  1.00 12.40           N  
ATOM   1243  CA  GLU A 327      25.515  13.474  45.168  1.00 13.99           C  
ATOM   1244  C   GLU A 327      24.780  13.210  46.481  1.00 12.94           C  
ATOM   1245  O   GLU A 327      23.572  13.422  46.580  1.00 13.60           O  
ATOM   1246  CB  GLU A 327      25.577  12.198  44.330  1.00 16.38           C  
ATOM   1247  CG  GLU A 327      24.207  11.661  43.945  1.00 18.05           C  
ATOM   1248  CD  GLU A 327      24.274  10.660  42.805  1.00 20.02           C  
ATOM   1249  OE1 GLU A 327      25.002   9.657  42.935  1.00 18.67           O  
ATOM   1250  OE2 GLU A 327      23.597  10.881  41.782  1.00 19.78           O  
ATOM   1251  N   GLU A 328      25.514  12.756  47.494  1.00 12.71           N  
ATOM   1252  CA  GLU A 328      24.920  12.486  48.801  1.00 10.96           C  
ATOM   1253  C   GLU A 328      24.263  13.743  49.377  1.00 10.34           C  
ATOM   1254  O   GLU A 328      23.178  13.681  49.957  1.00 10.79           O  
ATOM   1255  CB  GLU A 328      25.983  11.986  49.787  1.00 12.24           C  
ATOM   1256  CG  GLU A 328      26.506  10.582  49.518  1.00 13.66           C  
ATOM   1257  CD  GLU A 328      27.571  10.521  48.441  1.00 18.00           C  
ATOM   1258  OE1 GLU A 328      28.167   9.433  48.276  1.00 19.72           O  
ATOM   1259  OE2 GLU A 328      27.816  11.539  47.759  1.00 15.31           O  
ATOM   1260  N   GLU A 329      24.931  14.880  49.219  1.00 10.24           N  
ATOM   1261  CA  GLU A 329      24.416  16.149  49.723  1.00 10.55           C  
ATOM   1262  C   GLU A 329      23.231  16.630  48.885  1.00  8.96           C  
ATOM   1263  O   GLU A 329      22.261  17.170  49.410  1.00  9.39           O  
ATOM   1264  CB  GLU A 329      25.539  17.190  49.716  1.00 11.63           C  
ATOM   1265  CG  GLU A 329      26.646  16.847  50.712  1.00 10.78           C  
ATOM   1266  CD  GLU A 329      27.966  17.537  50.414  1.00 14.46           C  
ATOM   1267  OE1 GLU A 329      28.845  17.517  51.300  1.00 15.09           O  
ATOM   1268  OE2 GLU A 329      28.134  18.083  49.302  1.00 11.97           O  
ATOM   1269  N   HIS A 330      23.324  16.414  47.581  1.00  8.25           N  
ATOM   1270  CA  HIS A 330      22.272  16.807  46.652  1.00 11.09           C  
ATOM   1271  C   HIS A 330      20.948  16.113  46.987  1.00 10.68           C  
ATOM   1272  O   HIS A 330      19.904  16.765  47.086  1.00  8.92           O  
ATOM   1273  CB  HIS A 330      22.710  16.458  45.223  1.00 11.23           C  
ATOM   1274  CG  HIS A 330      21.701  16.801  44.171  1.00 14.28           C  
ATOM   1275  ND1 HIS A 330      21.352  18.099  43.869  1.00 16.39           N  
ATOM   1276  CD2 HIS A 330      20.983  16.013  43.335  1.00 14.26           C  
ATOM   1277  CE1 HIS A 330      20.462  18.097  42.891  1.00 15.31           C  
ATOM   1278  NE2 HIS A 330      20.221  16.844  42.549  1.00 15.05           N  
ATOM   1279  N   VAL A 331      20.988  14.796  47.174  1.00  9.95           N  
ATOM   1280  CA  VAL A 331      19.768  14.052  47.478  1.00 10.22           C  
ATOM   1281  C   VAL A 331      19.220  14.345  48.872  1.00 10.17           C  
ATOM   1282  O   VAL A 331      18.007  14.341  49.076  1.00  8.60           O  
ATOM   1283  CB  VAL A 331      19.965  12.520  47.303  1.00  9.89           C  
ATOM   1284  CG1 VAL A 331      20.456  12.227  45.887  1.00 12.30           C  
ATOM   1285  CG2 VAL A 331      20.943  11.981  48.331  1.00 14.01           C  
ATOM   1286  N   LEU A 332      20.103  14.598  49.834  1.00  8.97           N  
ATOM   1287  CA  LEU A 332      19.646  14.920  51.182  1.00  9.68           C  
ATOM   1288  C   LEU A 332      18.930  16.271  51.164  1.00  9.52           C  
ATOM   1289  O   LEU A 332      17.936  16.463  51.860  1.00  8.96           O  
ATOM   1290  CB  LEU A 332      20.829  14.969  52.157  1.00  9.78           C  
ATOM   1291  CG  LEU A 332      21.269  13.624  52.737  1.00 10.12           C  
ATOM   1292  CD1 LEU A 332      22.625  13.763  53.428  1.00 12.57           C  
ATOM   1293  CD2 LEU A 332      20.215  13.142  53.720  1.00 12.93           C  
ATOM   1294  N   LEU A 333      19.433  17.200  50.356  1.00  8.51           N  
ATOM   1295  CA  LEU A 333      18.822  18.524  50.259  1.00  9.94           C  
ATOM   1296  C   LEU A 333      17.409  18.433  49.678  1.00  8.23           C  
ATOM   1297  O   LEU A 333      16.498  19.092  50.167  1.00  9.21           O  
ATOM   1298  CB  LEU A 333      19.688  19.458  49.399  1.00 10.11           C  
ATOM   1299  CG  LEU A 333      19.259  20.932  49.344  1.00 13.58           C  
ATOM   1300  CD1 LEU A 333      19.274  21.529  50.744  1.00 15.47           C  
ATOM   1301  CD2 LEU A 333      20.199  21.711  48.437  1.00 15.66           C  
ATOM   1302  N   MET A 334      17.219  17.619  48.641  1.00  8.69           N  
ATOM   1303  CA  MET A 334      15.886  17.485  48.054  1.00  9.48           C  
ATOM   1304  C   MET A 334      14.930  16.847  49.061  1.00 10.66           C  
ATOM   1305  O   MET A 334      13.758  17.213  49.128  1.00  9.90           O  
ATOM   1306  CB  MET A 334      15.921  16.633  46.778  1.00 10.50           C  
ATOM   1307  CG  MET A 334      16.659  17.278  45.612  1.00 12.25           C  
ATOM   1308  SD  MET A 334      16.411  16.333  44.092  1.00 13.99           S  
ATOM   1309  CE  MET A 334      17.467  14.903  44.400  1.00 13.16           C  
ATOM   1310  N   ALA A 335      15.434  15.900  49.849  1.00  8.89           N  
ATOM   1311  CA  ALA A 335      14.602  15.222  50.842  1.00  9.76           C  
ATOM   1312  C   ALA A 335      14.168  16.197  51.934  1.00 10.60           C  
ATOM   1313  O   ALA A 335      13.007  16.196  52.357  1.00  9.98           O  
ATOM   1314  CB  ALA A 335      15.363  14.039  51.456  1.00 10.32           C  
ATOM   1315  N   ILE A 336      15.110  17.020  52.386  1.00 10.54           N  
ATOM   1316  CA  ILE A 336      14.851  18.018  53.422  1.00 11.47           C  
ATOM   1317  C   ILE A 336      13.833  19.037  52.914  1.00 12.87           C  
ATOM   1318  O   ILE A 336      12.955  19.477  53.652  1.00 11.44           O  
ATOM   1319  CB  ILE A 336      16.165  18.731  53.816  1.00 13.05           C  
ATOM   1320  CG1 ILE A 336      17.071  17.741  54.556  1.00 13.09           C  
ATOM   1321  CG2 ILE A 336      15.877  19.963  54.663  1.00 13.87           C  
ATOM   1322  CD1 ILE A 336      18.471  18.250  54.809  1.00 16.58           C  
ATOM   1323  N   CYS A 337      13.955  19.401  51.643  1.00 11.13           N  
ATOM   1324  CA  CYS A 337      13.035  20.349  51.036  1.00 11.75           C  
ATOM   1325  C   CYS A 337      11.603  19.820  51.076  1.00 10.81           C  
ATOM   1326  O   CYS A 337      10.674  20.555  51.400  1.00 12.31           O  
ATOM   1327  CB  CYS A 337      13.445  20.617  49.584  1.00 12.23           C  
ATOM   1328  SG  CYS A 337      12.327  21.704  48.654  1.00 13.62           S  
ATOM   1329  N   ILE A 338      11.429  18.543  50.751  1.00 10.54           N  
ATOM   1330  CA  ILE A 338      10.104  17.928  50.726  1.00 10.69           C  
ATOM   1331  C   ILE A 338       9.467  17.779  52.107  1.00 13.94           C  
ATOM   1332  O   ILE A 338       8.289  18.104  52.299  1.00 10.85           O  
ATOM   1333  CB  ILE A 338      10.158  16.537  50.049  1.00 12.00           C  
ATOM   1334  CG1 ILE A 338      10.551  16.700  48.574  1.00  9.89           C  
ATOM   1335  CG2 ILE A 338       8.810  15.835  50.171  1.00 11.13           C  
ATOM   1336  CD1 ILE A 338      10.810  15.388  47.848  1.00 13.40           C  
ATOM   1337  N   VAL A 339      10.247  17.296  53.067  1.00 13.88           N  
ATOM   1338  CA  VAL A 339       9.737  17.089  54.418  1.00 18.20           C  
ATOM   1339  C   VAL A 339       9.923  18.336  55.279  1.00 16.76           C  
ATOM   1340  O   VAL A 339      10.684  18.326  56.243  1.00 18.33           O  
ATOM   1341  CB  VAL A 339      10.447  15.883  55.085  1.00 19.50           C  
ATOM   1342  CG1 VAL A 339       9.767  15.530  56.397  1.00 21.82           C  
ATOM   1343  CG2 VAL A 339      10.429  14.688  54.141  1.00 21.65           C  
ATOM   1344  N   SER A 340       9.229  19.413  54.919  1.00 17.45           N  
ATOM   1345  CA  SER A 340       9.315  20.670  55.662  1.00 18.48           C  
ATOM   1346  C   SER A 340       8.051  20.857  56.501  1.00 19.52           C  
ATOM   1347  O   SER A 340       6.934  20.792  55.983  1.00 18.44           O  
ATOM   1348  CB  SER A 340       9.477  21.850  54.700  1.00 20.98           C  
ATOM   1349  OG  SER A 340      10.681  21.745  53.960  1.00 25.00           O  
ATOM   1350  N   PRO A 341       8.213  21.100  57.809  1.00 20.39           N  
ATOM   1351  CA  PRO A 341       7.064  21.286  58.699  1.00 22.62           C  
ATOM   1352  C   PRO A 341       6.327  22.618  58.564  1.00 24.72           C  
ATOM   1353  O   PRO A 341       5.172  22.733  58.981  1.00 25.40           O  
ATOM   1354  CB  PRO A 341       7.679  21.102  60.083  1.00 21.97           C  
ATOM   1355  CG  PRO A 341       9.031  21.689  59.913  1.00 22.59           C  
ATOM   1356  CD  PRO A 341       9.476  21.149  58.567  1.00 22.26           C  
ATOM   1357  N   ASP A 342       6.980  23.617  57.978  1.00 24.74           N  
ATOM   1358  CA  ASP A 342       6.354  24.924  57.837  1.00 27.49           C  
ATOM   1359  C   ASP A 342       5.586  25.135  56.537  1.00 28.30           C  
ATOM   1360  O   ASP A 342       5.502  26.257  56.038  1.00 31.11           O  
ATOM   1361  CB  ASP A 342       7.390  26.041  58.008  1.00 28.20           C  
ATOM   1362  CG  ASP A 342       8.526  25.944  57.014  1.00 31.59           C  
ATOM   1363  OD1 ASP A 342       9.260  26.944  56.859  1.00 32.73           O  
ATOM   1364  OD2 ASP A 342       8.692  24.871  56.395  1.00 32.66           O  
ATOM   1365  N   ARG A 343       5.033  24.061  55.985  1.00 27.60           N  
ATOM   1366  CA  ARG A 343       4.242  24.171  54.766  1.00 26.74           C  
ATOM   1367  C   ARG A 343       2.810  24.398  55.231  1.00 28.36           C  
ATOM   1368  O   ARG A 343       2.359  23.777  56.192  1.00 28.16           O  
ATOM   1369  CB  ARG A 343       4.304  22.878  53.948  1.00 26.00           C  
ATOM   1370  CG  ARG A 343       5.685  22.490  53.447  1.00 21.73           C  
ATOM   1371  CD  ARG A 343       6.227  23.473  52.429  1.00 20.48           C  
ATOM   1372  NE  ARG A 343       7.409  22.939  51.752  1.00 17.35           N  
ATOM   1373  CZ  ARG A 343       8.141  23.621  50.876  1.00 16.30           C  
ATOM   1374  NH1 ARG A 343       7.816  24.869  50.568  1.00 15.35           N  
ATOM   1375  NH2 ARG A 343       9.196  23.055  50.305  1.00 14.99           N  
ATOM   1376  N   PRO A 344       2.075  25.300  54.567  1.00 29.89           N  
ATOM   1377  CA  PRO A 344       0.693  25.541  54.988  1.00 29.24           C  
ATOM   1378  C   PRO A 344      -0.202  24.323  54.771  1.00 28.83           C  
ATOM   1379  O   PRO A 344      -0.139  23.673  53.728  1.00 28.61           O  
ATOM   1380  CB  PRO A 344       0.281  26.734  54.130  1.00 30.69           C  
ATOM   1381  CG  PRO A 344       1.080  26.532  52.873  1.00 31.49           C  
ATOM   1382  CD  PRO A 344       2.434  26.147  53.415  1.00 30.50           C  
ATOM   1383  N   GLY A 345      -1.021  24.003  55.767  1.00 27.61           N  
ATOM   1384  CA  GLY A 345      -1.922  22.872  55.632  1.00 26.54           C  
ATOM   1385  C   GLY A 345      -1.510  21.559  56.275  1.00 26.34           C  
ATOM   1386  O   GLY A 345      -2.318  20.631  56.330  1.00 24.67           O  
ATOM   1387  N   VAL A 346      -0.273  21.458  56.755  1.00 26.25           N  
ATOM   1388  CA  VAL A 346       0.174  20.217  57.388  1.00 26.96           C  
ATOM   1389  C   VAL A 346      -0.500  20.043  58.745  1.00 27.69           C  
ATOM   1390  O   VAL A 346      -0.672  21.009  59.490  1.00 27.27           O  
ATOM   1391  CB  VAL A 346       1.707  20.191  57.589  1.00 27.95           C  
ATOM   1392  CG1 VAL A 346       2.411  20.263  56.240  1.00 26.53           C  
ATOM   1393  CG2 VAL A 346       2.138  21.343  58.484  1.00 26.84           C  
ATOM   1394  N   GLN A 347      -0.875  18.808  59.062  1.00 27.47           N  
ATOM   1395  CA  GLN A 347      -1.543  18.516  60.324  1.00 28.30           C  
ATOM   1396  C   GLN A 347      -0.574  18.139  61.436  1.00 27.38           C  
ATOM   1397  O   GLN A 347      -0.590  18.746  62.508  1.00 27.14           O  
ATOM   1398  CB  GLN A 347      -2.559  17.389  60.132  1.00 32.11           C  
ATOM   1399  CG  GLN A 347      -3.575  17.654  59.032  1.00 38.39           C  
ATOM   1400  CD  GLN A 347      -4.454  18.866  59.302  1.00 42.41           C  
ATOM   1401  OE1 GLN A 347      -5.285  19.238  58.469  1.00 46.33           O  
ATOM   1402  NE2 GLN A 347      -4.280  19.485  60.466  1.00 43.54           N  
ATOM   1403  N   ASP A 348       0.269  17.140  61.189  1.00 24.12           N  
ATOM   1404  CA  ASP A 348       1.223  16.715  62.207  1.00 23.31           C  
ATOM   1405  C   ASP A 348       2.609  17.305  61.968  1.00 22.31           C  
ATOM   1406  O   ASP A 348       3.527  16.615  61.513  1.00 22.94           O  
ATOM   1407  CB  ASP A 348       1.298  15.187  62.259  1.00 22.64           C  
ATOM   1408  CG  ASP A 348       1.971  14.684  63.520  1.00 23.97           C  
ATOM   1409  OD1 ASP A 348       1.906  13.467  63.788  1.00 25.36           O  
ATOM   1410  OD2 ASP A 348       2.569  15.509  64.243  1.00 22.39           O  
ATOM   1411  N   ALA A 349       2.751  18.586  62.290  1.00 20.20           N  
ATOM   1412  CA  ALA A 349       4.012  19.290  62.112  1.00 20.58           C  
ATOM   1413  C   ALA A 349       5.134  18.680  62.944  1.00 21.41           C  
ATOM   1414  O   ALA A 349       6.288  18.650  62.511  1.00 20.98           O  
ATOM   1415  CB  ALA A 349       3.839  20.763  62.467  1.00 22.33           C  
ATOM   1416  N   ALA A 350       4.795  18.192  64.136  1.00 19.37           N  
ATOM   1417  CA  ALA A 350       5.785  17.589  65.021  1.00 19.54           C  
ATOM   1418  C   ALA A 350       6.458  16.368  64.393  1.00 18.54           C  
ATOM   1419  O   ALA A 350       7.682  16.229  64.444  1.00 19.17           O  
ATOM   1420  CB  ALA A 350       5.133  17.201  66.351  1.00 21.45           C  
ATOM   1421  N   LEU A 351       5.657  15.481  63.810  1.00 18.51           N  
ATOM   1422  CA  LEU A 351       6.186  14.273  63.179  1.00 18.80           C  
ATOM   1423  C   LEU A 351       7.057  14.658  61.986  1.00 18.42           C  
ATOM   1424  O   LEU A 351       8.156  14.132  61.807  1.00 18.46           O  
ATOM   1425  CB  LEU A 351       5.045  13.374  62.697  1.00 20.15           C  
ATOM   1426  CG  LEU A 351       5.278  11.855  62.661  1.00 23.73           C  
ATOM   1427  CD1 LEU A 351       4.241  11.218  61.756  1.00 22.52           C  
ATOM   1428  CD2 LEU A 351       6.668  11.523  62.167  1.00 25.19           C  
ATOM   1429  N   ILE A 352       6.554  15.572  61.164  1.00 19.75           N  
ATOM   1430  CA  ILE A 352       7.289  16.025  59.987  1.00 18.49           C  
ATOM   1431  C   ILE A 352       8.635  16.612  60.398  1.00 18.93           C  
ATOM   1432  O   ILE A 352       9.667  16.319  59.784  1.00 18.19           O  
ATOM   1433  CB  ILE A 352       6.472  17.084  59.203  1.00 19.76           C  
ATOM   1434  CG1 ILE A 352       5.186  16.444  58.672  1.00 19.39           C  
ATOM   1435  CG2 ILE A 352       7.300  17.645  58.041  1.00 17.21           C  
ATOM   1436  CD1 ILE A 352       4.194  17.433  58.087  1.00 21.49           C  
ATOM   1437  N   GLU A 353       8.624  17.434  61.444  1.00 17.83           N  
ATOM   1438  CA  GLU A 353       9.848  18.058  61.932  1.00 19.27           C  
ATOM   1439  C   GLU A 353      10.839  16.995  62.396  1.00 18.26           C  
ATOM   1440  O   GLU A 353      12.037  17.111  62.154  1.00 19.00           O  
ATOM   1441  CB  GLU A 353       9.543  19.019  63.088  1.00 21.23           C  
ATOM   1442  CG  GLU A 353      10.706  19.929  63.457  1.00 27.42           C  
ATOM   1443  CD  GLU A 353      10.382  20.864  64.613  1.00 31.53           C  
ATOM   1444  OE1 GLU A 353       9.276  21.445  64.618  1.00 34.00           O  
ATOM   1445  OE2 GLU A 353      11.236  21.028  65.509  1.00 33.51           O  
ATOM   1446  N   ALA A 354      10.335  15.959  63.060  1.00 18.53           N  
ATOM   1447  CA  ALA A 354      11.191  14.879  63.540  1.00 18.97           C  
ATOM   1448  C   ALA A 354      11.869  14.204  62.351  1.00 17.93           C  
ATOM   1449  O   ALA A 354      13.067  13.924  62.381  1.00 18.15           O  
ATOM   1450  CB  ALA A 354      10.366  13.860  64.319  1.00 18.55           C  
ATOM   1451  N   ILE A 355      11.093  13.943  61.306  1.00 17.64           N  
ATOM   1452  CA  ILE A 355      11.621  13.312  60.100  1.00 16.09           C  
ATOM   1453  C   ILE A 355      12.679  14.202  59.449  1.00 15.56           C  
ATOM   1454  O   ILE A 355      13.734  13.725  59.033  1.00 16.08           O  
ATOM   1455  CB  ILE A 355      10.492  13.036  59.084  1.00 17.12           C  
ATOM   1456  CG1 ILE A 355       9.498  12.039  59.684  1.00 19.32           C  
ATOM   1457  CG2 ILE A 355      11.077  12.495  57.772  1.00 19.73           C  
ATOM   1458  CD1 ILE A 355       8.255  11.821  58.843  1.00 19.68           C  
ATOM   1459  N   GLN A 356      12.403  15.500  59.372  1.00 15.96           N  
ATOM   1460  CA  GLN A 356      13.348  16.429  58.764  1.00 16.00           C  
ATOM   1461  C   GLN A 356      14.622  16.552  59.593  1.00 17.71           C  
ATOM   1462  O   GLN A 356      15.722  16.594  59.041  1.00 17.18           O  
ATOM   1463  CB  GLN A 356      12.717  17.818  58.588  1.00 16.14           C  
ATOM   1464  CG  GLN A 356      13.580  18.763  57.754  1.00 17.00           C  
ATOM   1465  CD  GLN A 356      13.109  20.203  57.796  1.00 18.63           C  
ATOM   1466  OE1 GLN A 356      13.002  20.800  58.867  1.00 19.67           O  
ATOM   1467  NE2 GLN A 356      12.836  20.774  56.625  1.00 17.37           N  
ATOM   1468  N   ASP A 357      14.478  16.609  60.916  1.00 16.78           N  
ATOM   1469  CA  ASP A 357      15.645  16.726  61.787  1.00 18.61           C  
ATOM   1470  C   ASP A 357      16.606  15.560  61.594  1.00 17.95           C  
ATOM   1471  O   ASP A 357      17.823  15.750  61.600  1.00 18.80           O  
ATOM   1472  CB  ASP A 357      15.233  16.797  63.264  1.00 21.18           C  
ATOM   1473  CG  ASP A 357      14.620  18.131  63.640  1.00 23.15           C  
ATOM   1474  OD1 ASP A 357      14.907  19.138  62.960  1.00 26.42           O  
ATOM   1475  OD2 ASP A 357      13.862  18.177  64.633  1.00 26.28           O  
ATOM   1476  N   ARG A 358      16.064  14.355  61.437  1.00 17.44           N  
ATOM   1477  CA  ARG A 358      16.900  13.176  61.238  1.00 17.78           C  
ATOM   1478  C   ARG A 358      17.699  13.323  59.941  1.00 16.56           C  
ATOM   1479  O   ARG A 358      18.862  12.925  59.872  1.00 15.79           O  
ATOM   1480  CB  ARG A 358      16.041  11.905  61.195  1.00 19.31           C  
ATOM   1481  CG  ARG A 358      16.848  10.623  61.019  1.00 23.71           C  
ATOM   1482  CD  ARG A 358      15.994   9.379  61.247  1.00 26.18           C  
ATOM   1483  NE  ARG A 358      14.876   9.292  60.311  1.00 29.02           N  
ATOM   1484  CZ  ARG A 358      13.935   8.355  60.359  1.00 30.09           C  
ATOM   1485  NH1 ARG A 358      13.975   7.421  61.302  1.00 31.61           N  
ATOM   1486  NH2 ARG A 358      12.953   8.352  59.468  1.00 30.92           N  
ATOM   1487  N   LEU A 359      17.068  13.898  58.920  1.00 14.41           N  
ATOM   1488  CA  LEU A 359      17.724  14.121  57.633  1.00 13.43           C  
ATOM   1489  C   LEU A 359      18.755  15.247  57.739  1.00 13.85           C  
ATOM   1490  O   LEU A 359      19.850  15.153  57.184  1.00 14.02           O  
ATOM   1491  CB  LEU A 359      16.684  14.472  56.562  1.00 13.06           C  
ATOM   1492  CG  LEU A 359      15.654  13.392  56.219  1.00 13.72           C  
ATOM   1493  CD1 LEU A 359      14.570  13.969  55.316  1.00 15.72           C  
ATOM   1494  CD2 LEU A 359      16.347  12.232  55.530  1.00 16.19           C  
ATOM   1495  N   SER A 360      18.401  16.316  58.447  1.00 14.85           N  
ATOM   1496  CA  SER A 360      19.308  17.445  58.621  1.00 17.74           C  
ATOM   1497  C   SER A 360      20.561  17.039  59.393  1.00 18.33           C  
ATOM   1498  O   SER A 360      21.668  17.456  59.049  1.00 16.90           O  
ATOM   1499  CB  SER A 360      18.604  18.590  59.358  1.00 18.96           C  
ATOM   1500  OG  SER A 360      17.530  19.100  58.587  1.00 26.20           O  
ATOM   1501  N   ASN A 361      20.388  16.231  60.438  1.00 18.01           N  
ATOM   1502  CA  ASN A 361      21.531  15.782  61.234  1.00 19.67           C  
ATOM   1503  C   ASN A 361      22.427  14.872  60.401  1.00 18.93           C  
ATOM   1504  O   ASN A 361      23.646  14.867  60.564  1.00 18.92           O  
ATOM   1505  CB  ASN A 361      21.067  15.045  62.496  1.00 22.63           C  
ATOM   1506  CG  ASN A 361      20.370  15.964  63.484  1.00 26.32           C  
ATOM   1507  OD1 ASN A 361      20.789  17.104  63.687  1.00 29.01           O  
ATOM   1508  ND2 ASN A 361      19.311  15.467  64.115  1.00 27.95           N  
ATOM   1509  N   THR A 362      21.820  14.104  59.503  1.00 16.92           N  
ATOM   1510  CA  THR A 362      22.589  13.221  58.636  1.00 16.92           C  
ATOM   1511  C   THR A 362      23.440  14.078  57.703  1.00 15.51           C  
ATOM   1512  O   THR A 362      24.632  13.814  57.510  1.00 14.56           O  
ATOM   1513  CB  THR A 362      21.665  12.318  57.789  1.00 16.92           C  
ATOM   1514  OG1 THR A 362      20.958  11.419  58.652  1.00 18.40           O  
ATOM   1515  CG2 THR A 362      22.475  11.516  56.773  1.00 16.33           C  
ATOM   1516  N   LEU A 363      22.825  15.110  57.127  1.00 15.17           N  
ATOM   1517  CA  LEU A 363      23.531  16.006  56.219  1.00 14.86           C  
ATOM   1518  C   LEU A 363      24.665  16.750  56.927  1.00 15.76           C  
ATOM   1519  O   LEU A 363      25.781  16.830  56.418  1.00 15.92           O  
ATOM   1520  CB  LEU A 363      22.556  17.026  55.607  1.00 14.49           C  
ATOM   1521  CG  LEU A 363      23.186  18.141  54.767  1.00 14.13           C  
ATOM   1522  CD1 LEU A 363      23.930  17.540  53.583  1.00 13.81           C  
ATOM   1523  CD2 LEU A 363      22.107  19.103  54.284  1.00 13.89           C  
ATOM   1524  N   GLN A 364      24.374  17.299  58.101  1.00 16.55           N  
ATOM   1525  CA  GLN A 364      25.382  18.039  58.851  1.00 20.57           C  
ATOM   1526  C   GLN A 364      26.564  17.133  59.212  1.00 18.76           C  
ATOM   1527  O   GLN A 364      27.725  17.525  59.078  1.00 18.61           O  
ATOM   1528  CB  GLN A 364      24.749  18.631  60.112  1.00 22.89           C  
ATOM   1529  CG  GLN A 364      25.473  19.853  60.652  1.00 31.84           C  
ATOM   1530  CD  GLN A 364      24.558  20.766  61.449  1.00 33.87           C  
ATOM   1531  OE1 GLN A 364      24.984  21.807  61.944  1.00 38.34           O  
ATOM   1532  NE2 GLN A 364      23.291  20.380  61.572  1.00 37.53           N  
ATOM   1533  N   THR A 365      26.261  15.916  59.653  1.00 18.44           N  
ATOM   1534  CA  THR A 365      27.295  14.956  60.025  1.00 18.49           C  
ATOM   1535  C   THR A 365      28.104  14.530  58.801  1.00 17.07           C  
ATOM   1536  O   THR A 365      29.320  14.376  58.877  1.00 19.22           O  
ATOM   1537  CB  THR A 365      26.680  13.703  60.684  1.00 18.01           C  
ATOM   1538  OG1 THR A 365      25.924  14.096  61.834  1.00 18.55           O  
ATOM   1539  CG2 THR A 365      27.767  12.734  61.114  1.00 17.96           C  
ATOM   1540  N   TYR A 366      27.429  14.336  57.673  1.00 15.79           N  
ATOM   1541  CA  TYR A 366      28.121  13.938  56.455  1.00 15.06           C  
ATOM   1542  C   TYR A 366      29.114  15.013  56.024  1.00 14.77           C  
ATOM   1543  O   TYR A 366      30.261  14.711  55.714  1.00 17.63           O  
ATOM   1544  CB  TYR A 366      27.120  13.674  55.315  1.00 14.43           C  
ATOM   1545  CG  TYR A 366      27.794  13.355  53.998  1.00 12.76           C  
ATOM   1546  CD1 TYR A 366      28.299  14.371  53.186  1.00 15.05           C  
ATOM   1547  CD2 TYR A 366      27.984  12.036  53.595  1.00 14.83           C  
ATOM   1548  CE1 TYR A 366      28.983  14.082  52.005  1.00 16.51           C  
ATOM   1549  CE2 TYR A 366      28.667  11.734  52.420  1.00 15.90           C  
ATOM   1550  CZ  TYR A 366      29.164  12.761  51.631  1.00 16.02           C  
ATOM   1551  OH  TYR A 366      29.854  12.470  50.478  1.00 17.01           O  
ATOM   1552  N   ILE A 367      28.667  16.265  56.002  1.00 16.43           N  
ATOM   1553  CA  ILE A 367      29.518  17.385  55.595  1.00 18.37           C  
ATOM   1554  C   ILE A 367      30.798  17.532  56.423  1.00 21.82           C  
ATOM   1555  O   ILE A 367      31.885  17.720  55.872  1.00 22.09           O  
ATOM   1556  CB  ILE A 367      28.737  18.718  55.658  1.00 18.32           C  
ATOM   1557  CG1 ILE A 367      27.651  18.729  54.576  1.00 18.39           C  
ATOM   1558  CG2 ILE A 367      29.684  19.900  55.461  1.00 17.84           C  
ATOM   1559  CD1 ILE A 367      26.719  19.915  54.663  1.00 20.29           C  
ATOM   1560  N   ARG A 368      30.667  17.450  57.742  1.00 24.24           N  
ATOM   1561  CA  ARG A 368      31.820  17.592  58.627  1.00 28.07           C  
ATOM   1562  C   ARG A 368      32.741  16.385  58.560  1.00 29.71           C  
ATOM   1563  O   ARG A 368      33.948  16.497  58.773  1.00 29.42           O  
ATOM   1564  CB  ARG A 368      31.356  17.785  60.071  1.00 28.48           C  
ATOM   1565  CG  ARG A 368      30.509  19.024  60.296  1.00 33.29           C  
ATOM   1566  CD  ARG A 368      30.051  19.111  61.742  1.00 39.11           C  
ATOM   1567  NE  ARG A 368      29.411  17.870  62.168  1.00 43.47           N  
ATOM   1568  CZ  ARG A 368      28.773  17.714  63.322  1.00 44.93           C  
ATOM   1569  NH1 ARG A 368      28.685  18.726  64.176  1.00 47.43           N  
ATOM   1570  NH2 ARG A 368      28.222  16.544  63.622  1.00 45.55           N  
ATOM   1571  N   CYS A 369      32.164  15.231  58.249  1.00 31.06           N  
ATOM   1572  CA  CYS A 369      32.918  13.990  58.188  1.00 34.78           C  
ATOM   1573  C   CYS A 369      33.468  13.601  56.816  1.00 34.80           C  
ATOM   1574  O   CYS A 369      34.593  13.112  56.716  1.00 34.01           O  
ATOM   1575  CB  CYS A 369      32.045  12.853  58.731  1.00 36.97           C  
ATOM   1576  SG  CYS A 369      32.843  11.247  58.761  1.00 46.90           S  
ATOM   1577  N   ARG A 370      32.692  13.826  55.760  1.00 35.18           N  
ATOM   1578  CA  ARG A 370      33.121  13.433  54.419  1.00 35.85           C  
ATOM   1579  C   ARG A 370      33.477  14.544  53.436  1.00 36.44           C  
ATOM   1580  O   ARG A 370      34.081  14.276  52.396  1.00 36.75           O  
ATOM   1581  CB  ARG A 370      32.049  12.543  53.779  1.00 36.69           C  
ATOM   1582  CG  ARG A 370      31.766  11.255  54.534  1.00 39.08           C  
ATOM   1583  CD  ARG A 370      32.969  10.329  54.522  1.00 41.57           C  
ATOM   1584  NE  ARG A 370      32.755   9.143  55.347  1.00 44.75           N  
ATOM   1585  CZ  ARG A 370      31.817   8.229  55.122  1.00 45.71           C  
ATOM   1586  NH1 ARG A 370      30.993   8.356  54.089  1.00 46.66           N  
ATOM   1587  NH2 ARG A 370      31.699   7.187  55.934  1.00 46.31           N  
ATOM   1588  N   HIS A 371      33.107  15.783  53.739  1.00 35.90           N  
ATOM   1589  CA  HIS A 371      33.409  16.868  52.815  1.00 36.53           C  
ATOM   1590  C   HIS A 371      34.707  17.579  53.174  1.00 38.01           C  
ATOM   1591  O   HIS A 371      34.808  18.221  54.218  1.00 37.40           O  
ATOM   1592  CB  HIS A 371      32.256  17.874  52.773  1.00 33.24           C  
ATOM   1593  CG  HIS A 371      32.168  18.624  51.482  1.00 30.96           C  
ATOM   1594  ND1 HIS A 371      31.029  18.636  50.705  1.00 29.39           N  
ATOM   1595  CD2 HIS A 371      33.086  19.362  50.815  1.00 30.51           C  
ATOM   1596  CE1 HIS A 371      31.250  19.348  49.614  1.00 30.47           C  
ATOM   1597  NE2 HIS A 371      32.491  19.799  49.656  1.00 30.77           N  
ATOM   1598  N   PRO A 372      35.722  17.468  52.301  1.00 40.34           N  
ATOM   1599  CA  PRO A 372      37.041  18.083  52.488  1.00 41.32           C  
ATOM   1600  C   PRO A 372      37.089  19.578  52.174  1.00 42.54           C  
ATOM   1601  O   PRO A 372      36.265  20.091  51.415  1.00 42.32           O  
ATOM   1602  CB  PRO A 372      37.923  17.274  51.546  1.00 41.96           C  
ATOM   1603  CG  PRO A 372      36.996  17.020  50.398  1.00 42.07           C  
ATOM   1604  CD  PRO A 372      35.714  16.614  51.098  1.00 40.67           C  
ATOM   1605  N   PRO A 373      38.065  20.294  52.760  1.00 43.36           N  
ATOM   1606  CA  PRO A 373      38.240  21.737  52.553  1.00 44.16           C  
ATOM   1607  C   PRO A 373      38.779  22.052  51.157  1.00 44.09           C  
ATOM   1608  O   PRO A 373      39.301  21.173  50.473  1.00 44.05           O  
ATOM   1609  CB  PRO A 373      39.226  22.120  53.653  1.00 44.42           C  
ATOM   1610  CG  PRO A 373      40.086  20.900  53.753  1.00 43.89           C  
ATOM   1611  CD  PRO A 373      39.063  19.780  53.717  1.00 43.66           C  
ATOM   1612  N   PRO A 374      38.656  23.315  50.716  1.00 44.11           N  
ATOM   1613  CA  PRO A 374      38.052  24.435  51.445  1.00 43.76           C  
ATOM   1614  C   PRO A 374      36.524  24.396  51.430  1.00 43.07           C  
ATOM   1615  O   PRO A 374      35.915  23.783  50.551  1.00 43.01           O  
ATOM   1616  CB  PRO A 374      38.604  25.650  50.711  1.00 43.86           C  
ATOM   1617  CG  PRO A 374      38.644  25.166  49.295  1.00 44.30           C  
ATOM   1618  CD  PRO A 374      39.232  23.775  49.439  1.00 44.06           C  
ATOM   1619  N   GLY A 375      35.913  25.056  52.406  0.00 42.08           N  
ATOM   1620  CA  GLY A 375      34.465  25.080  52.480  0.00 40.84           C  
ATOM   1621  C   GLY A 375      33.913  23.948  53.322  0.00 39.94           C  
ATOM   1622  O   GLY A 375      32.721  23.646  53.257  0.00 39.90           O  
ATOM   1623  N   SER A 376      34.780  23.315  54.108  0.00 39.00           N  
ATOM   1624  CA  SER A 376      34.368  22.215  54.973  0.00 37.99           C  
ATOM   1625  C   SER A 376      33.120  22.641  55.733  0.00 37.29           C  
ATOM   1626  O   SER A 376      32.061  22.026  55.607  0.00 37.21           O  
ATOM   1627  CB  SER A 376      35.484  21.870  55.961  0.00 38.00           C  
ATOM   1628  OG  SER A 376      36.665  21.481  55.281  0.00 37.92           O  
ATOM   1629  N   HIS A 377      33.256  23.701  56.521  0.00 36.43           N  
ATOM   1630  CA  HIS A 377      32.140  24.233  57.287  0.00 35.60           C  
ATOM   1631  C   HIS A 377      31.462  25.261  56.387  0.00 34.97           C  
ATOM   1632  O   HIS A 377      31.812  25.384  55.213  0.00 35.10           O  
ATOM   1633  CB  HIS A 377      32.646  24.903  58.569  0.00 35.35           C  
ATOM   1634  CG  HIS A 377      31.575  25.169  59.582  0.00 35.09           C  
ATOM   1635  ND1 HIS A 377      31.814  25.856  60.753  0.00 34.98           N  
ATOM   1636  CD2 HIS A 377      30.264  24.830  59.607  0.00 34.98           C  
ATOM   1637  CE1 HIS A 377      30.697  25.929  61.454  0.00 34.90           C  
ATOM   1638  NE2 HIS A 377      29.741  25.314  60.781  0.00 34.90           N  
ATOM   1639  N   LEU A 378      30.498  25.994  56.933  1.00 34.93           N  
ATOM   1640  CA  LEU A 378      29.777  27.010  56.171  1.00 32.05           C  
ATOM   1641  C   LEU A 378      28.917  26.418  55.055  1.00 28.32           C  
ATOM   1642  O   LEU A 378      27.905  27.003  54.669  1.00 27.19           O  
ATOM   1643  CB  LEU A 378      30.765  28.019  55.579  1.00 36.09           C  
ATOM   1644  CG  LEU A 378      30.192  29.150  54.721  1.00 38.66           C  
ATOM   1645  CD1 LEU A 378      29.099  29.891  55.485  1.00 40.18           C  
ATOM   1646  CD2 LEU A 378      31.316  30.102  54.330  1.00 40.83           C  
ATOM   1647  N   LEU A 379      29.315  25.262  54.535  1.00 24.71           N  
ATOM   1648  CA  LEU A 379      28.555  24.628  53.465  1.00 21.66           C  
ATOM   1649  C   LEU A 379      27.124  24.337  53.902  1.00 19.23           C  
ATOM   1650  O   LEU A 379      26.183  24.538  53.138  1.00 17.21           O  
ATOM   1651  CB  LEU A 379      29.232  23.329  53.014  1.00 20.92           C  
ATOM   1652  CG  LEU A 379      28.479  22.571  51.913  1.00 19.62           C  
ATOM   1653  CD1 LEU A 379      28.327  23.462  50.684  1.00 20.18           C  
ATOM   1654  CD2 LEU A 379      29.223  21.292  51.557  1.00 18.42           C  
ATOM   1655  N   TYR A 380      26.954  23.863  55.131  1.00 18.35           N  
ATOM   1656  CA  TYR A 380      25.615  23.566  55.623  1.00 19.58           C  
ATOM   1657  C   TYR A 380      24.762  24.834  55.604  1.00 20.24           C  
ATOM   1658  O   TYR A 380      23.613  24.821  55.144  1.00 19.13           O  
ATOM   1659  CB  TYR A 380      25.670  23.001  57.044  1.00 20.08           C  
ATOM   1660  CG  TYR A 380      24.306  22.636  57.586  1.00 21.68           C  
ATOM   1661  CD1 TYR A 380      23.589  21.561  57.058  1.00 22.42           C  
ATOM   1662  CD2 TYR A 380      23.712  23.390  58.597  1.00 22.09           C  
ATOM   1663  CE1 TYR A 380      22.312  21.249  57.520  1.00 24.28           C  
ATOM   1664  CE2 TYR A 380      22.439  23.087  59.066  1.00 23.60           C  
ATOM   1665  CZ  TYR A 380      21.744  22.016  58.522  1.00 24.83           C  
ATOM   1666  OH  TYR A 380      20.481  21.722  58.977  1.00 26.94           O  
ATOM   1667  N   ALA A 381      25.332  25.930  56.098  1.00 19.50           N  
ATOM   1668  CA  ALA A 381      24.627  27.206  56.136  1.00 19.64           C  
ATOM   1669  C   ALA A 381      24.231  27.647  54.730  1.00 18.53           C  
ATOM   1670  O   ALA A 381      23.113  28.112  54.513  1.00 18.71           O  
ATOM   1671  CB  ALA A 381      25.505  28.279  56.795  1.00 21.32           C  
ATOM   1672  N   LYS A 382      25.151  27.503  53.781  1.00 18.20           N  
ATOM   1673  CA  LYS A 382      24.883  27.890  52.403  1.00 19.28           C  
ATOM   1674  C   LYS A 382      23.778  27.043  51.785  1.00 18.12           C  
ATOM   1675  O   LYS A 382      22.985  27.535  50.983  1.00 18.65           O  
ATOM   1676  CB  LYS A 382      26.159  27.783  51.563  1.00 21.64           C  
ATOM   1677  CG  LYS A 382      27.185  28.858  51.884  1.00 24.69           C  
ATOM   1678  CD  LYS A 382      28.458  28.686  51.080  1.00 28.32           C  
ATOM   1679  CE  LYS A 382      29.460  29.777  51.419  1.00 30.56           C  
ATOM   1680  NZ  LYS A 382      30.746  29.597  50.691  1.00 34.33           N  
ATOM   1681  N   MET A 383      23.726  25.766  52.154  1.00 16.92           N  
ATOM   1682  CA  MET A 383      22.696  24.877  51.625  1.00 16.42           C  
ATOM   1683  C   MET A 383      21.331  25.261  52.182  1.00 17.35           C  
ATOM   1684  O   MET A 383      20.336  25.282  51.457  1.00 17.64           O  
ATOM   1685  CB  MET A 383      23.019  23.422  51.975  1.00 14.42           C  
ATOM   1686  CG  MET A 383      24.219  22.880  51.227  1.00 13.99           C  
ATOM   1687  SD  MET A 383      24.578  21.170  51.629  1.00 16.24           S  
ATOM   1688  CE  MET A 383      23.176  20.341  50.845  1.00 16.17           C  
ATOM   1689  N   ILE A 384      21.288  25.572  53.473  1.00 18.24           N  
ATOM   1690  CA  ILE A 384      20.041  25.968  54.119  1.00 20.62           C  
ATOM   1691  C   ILE A 384      19.502  27.252  53.495  1.00 21.02           C  
ATOM   1692  O   ILE A 384      18.292  27.421  53.356  1.00 20.70           O  
ATOM   1693  CB  ILE A 384      20.245  26.194  55.638  1.00 23.74           C  
ATOM   1694  CG1 ILE A 384      20.690  24.887  56.300  1.00 26.04           C  
ATOM   1695  CG2 ILE A 384      18.957  26.713  56.271  1.00 25.22           C  
ATOM   1696  CD1 ILE A 384      19.757  23.715  56.055  1.00 28.29           C  
ATOM   1697  N   GLN A 385      20.403  28.154  53.115  1.00 20.86           N  
ATOM   1698  CA  GLN A 385      20.001  29.414  52.502  1.00 21.32           C  
ATOM   1699  C   GLN A 385      19.353  29.177  51.135  1.00 21.08           C  
ATOM   1700  O   GLN A 385      18.463  29.926  50.724  1.00 19.03           O  
ATOM   1701  CB  GLN A 385      21.206  30.344  52.351  1.00 22.66           C  
ATOM   1702  CG  GLN A 385      20.903  31.621  51.577  1.00 29.37           C  
ATOM   1703  CD  GLN A 385      19.798  32.450  52.214  1.00 32.48           C  
ATOM   1704  OE1 GLN A 385      19.146  33.251  51.543  1.00 34.73           O  
ATOM   1705  NE2 GLN A 385      19.591  32.268  53.515  1.00 34.16           N  
ATOM   1706  N   LYS A 386      19.800  28.136  50.436  1.00 18.37           N  
ATOM   1707  CA  LYS A 386      19.239  27.818  49.129  1.00 18.59           C  
ATOM   1708  C   LYS A 386      17.785  27.410  49.279  1.00 17.07           C  
ATOM   1709  O   LYS A 386      16.972  27.681  48.399  1.00 15.08           O  
ATOM   1710  CB  LYS A 386      20.026  26.691  48.448  1.00 19.92           C  
ATOM   1711  CG  LYS A 386      21.443  27.075  48.069  1.00 24.02           C  
ATOM   1712  CD  LYS A 386      21.455  28.338  47.227  1.00 26.56           C  
ATOM   1713  CE  LYS A 386      22.872  28.786  46.909  1.00 29.78           C  
ATOM   1714  NZ  LYS A 386      22.879  30.176  46.375  1.00 30.87           N  
ATOM   1715  N   LEU A 387      17.458  26.759  50.393  1.00 16.91           N  
ATOM   1716  CA  LEU A 387      16.080  26.345  50.640  1.00 17.13           C  
ATOM   1717  C   LEU A 387      15.203  27.588  50.796  1.00 18.28           C  
ATOM   1718  O   LEU A 387      14.037  27.591  50.399  1.00 15.86           O  
ATOM   1719  CB  LEU A 387      15.988  25.479  51.899  1.00 17.81           C  
ATOM   1720  CG  LEU A 387      16.687  24.116  51.832  1.00 18.14           C  
ATOM   1721  CD1 LEU A 387      16.524  23.386  53.157  1.00 21.06           C  
ATOM   1722  CD2 LEU A 387      16.101  23.299  50.698  1.00 18.12           C  
ATOM   1723  N   ALA A 388      15.770  28.643  51.378  1.00 16.46           N  
ATOM   1724  CA  ALA A 388      15.034  29.892  51.555  1.00 17.63           C  
ATOM   1725  C   ALA A 388      14.825  30.517  50.178  1.00 18.31           C  
ATOM   1726  O   ALA A 388      13.751  31.047  49.880  1.00 19.22           O  
ATOM   1727  CB  ALA A 388      15.816  30.850  52.462  1.00 16.63           C  
ATOM   1728  N   ASP A 389      15.859  30.448  49.342  1.00 18.22           N  
ATOM   1729  CA  ASP A 389      15.794  30.988  47.988  1.00 18.02           C  
ATOM   1730  C   ASP A 389      14.667  30.310  47.210  1.00 18.88           C  
ATOM   1731  O   ASP A 389      13.938  30.966  46.463  1.00 17.91           O  
ATOM   1732  CB  ASP A 389      17.114  30.750  47.249  1.00 19.43           C  
ATOM   1733  CG  ASP A 389      18.256  31.589  47.787  1.00 23.24           C  
ATOM   1734  OD1 ASP A 389      19.408  31.339  47.370  1.00 23.89           O  
ATOM   1735  OD2 ASP A 389      18.008  32.496  48.612  1.00 23.51           O  
ATOM   1736  N   LEU A 390      14.540  28.994  47.379  1.00 16.69           N  
ATOM   1737  CA  LEU A 390      13.503  28.229  46.694  1.00 17.13           C  
ATOM   1738  C   LEU A 390      12.096  28.714  47.034  1.00 16.29           C  
ATOM   1739  O   LEU A 390      11.217  28.731  46.167  1.00 15.38           O  
ATOM   1740  CB  LEU A 390      13.597  26.736  47.034  1.00 16.52           C  
ATOM   1741  CG  LEU A 390      14.500  25.760  46.265  1.00 18.84           C  
ATOM   1742  CD1 LEU A 390      14.501  26.094  44.779  1.00 16.62           C  
ATOM   1743  CD2 LEU A 390      15.885  25.799  46.818  1.00 25.02           C  
ATOM   1744  N   ARG A 391      11.880  29.089  48.294  1.00 15.22           N  
ATOM   1745  CA  ARG A 391      10.573  29.567  48.737  1.00 15.82           C  
ATOM   1746  C   ARG A 391      10.162  30.804  47.951  1.00 16.27           C  
ATOM   1747  O   ARG A 391       9.000  30.950  47.574  1.00 17.79           O  
ATOM   1748  CB  ARG A 391      10.589  29.917  50.235  1.00 17.33           C  
ATOM   1749  CG  ARG A 391      10.905  28.760  51.175  1.00 22.70           C  
ATOM   1750  CD  ARG A 391       9.907  27.625  51.038  1.00 24.50           C  
ATOM   1751  NE  ARG A 391      10.148  26.559  52.012  1.00 28.55           N  
ATOM   1752  CZ  ARG A 391       9.565  26.479  53.205  1.00 28.56           C  
ATOM   1753  NH1 ARG A 391       8.693  27.402  53.588  1.00 28.93           N  
ATOM   1754  NH2 ARG A 391       9.849  25.469  54.015  1.00 27.36           N  
ATOM   1755  N   SER A 392      11.117  31.697  47.706  1.00 16.98           N  
ATOM   1756  CA  SER A 392      10.829  32.918  46.969  1.00 17.54           C  
ATOM   1757  C   SER A 392      10.525  32.599  45.513  1.00 16.41           C  
ATOM   1758  O   SER A 392       9.607  33.170  44.923  1.00 14.99           O  
ATOM   1759  CB  SER A 392      12.007  33.887  47.072  1.00 21.30           C  
ATOM   1760  OG  SER A 392      12.236  34.233  48.428  1.00 26.92           O  
ATOM   1761  N   LEU A 393      11.296  31.684  44.935  1.00 13.46           N  
ATOM   1762  CA  LEU A 393      11.075  31.284  43.553  1.00 14.75           C  
ATOM   1763  C   LEU A 393       9.710  30.601  43.441  1.00 13.63           C  
ATOM   1764  O   LEU A 393       9.015  30.737  42.431  1.00 14.65           O  
ATOM   1765  CB  LEU A 393      12.179  30.323  43.095  1.00 14.32           C  
ATOM   1766  CG  LEU A 393      13.581  30.924  42.969  1.00 16.31           C  
ATOM   1767  CD1 LEU A 393      14.600  29.818  42.750  1.00 17.56           C  
ATOM   1768  CD2 LEU A 393      13.608  31.911  41.817  1.00 18.47           C  
ATOM   1769  N   ASN A 394       9.337  29.866  44.485  1.00 12.60           N  
ATOM   1770  CA  ASN A 394       8.057  29.164  44.523  1.00 13.17           C  
ATOM   1771  C   ASN A 394       6.934  30.194  44.443  1.00 15.97           C  
ATOM   1772  O   ASN A 394       6.020  30.083  43.621  1.00 13.82           O  
ATOM   1773  CB  ASN A 394       7.930  28.375  45.828  1.00 14.48           C  
ATOM   1774  CG  ASN A 394       6.737  27.434  45.836  1.00 17.41           C  
ATOM   1775  OD1 ASN A 394       5.752  27.648  45.132  1.00 16.82           O  
ATOM   1776  ND2 ASN A 394       6.819  26.391  46.652  1.00 17.40           N  
ATOM   1777  N   GLU A 395       7.013  31.202  45.304  1.00 15.06           N  
ATOM   1778  CA  GLU A 395       6.005  32.253  45.335  1.00 18.77           C  
ATOM   1779  C   GLU A 395       5.858  32.948  43.987  1.00 16.49           C  
ATOM   1780  O   GLU A 395       4.745  33.149  43.507  1.00 17.18           O  
ATOM   1781  CB  GLU A 395       6.354  33.283  46.414  1.00 22.87           C  
ATOM   1782  CG  GLU A 395       6.316  32.722  47.831  1.00 30.91           C  
ATOM   1783  CD  GLU A 395       4.920  32.291  48.257  1.00 37.49           C  
ATOM   1784  OE1 GLU A 395       4.779  31.730  49.368  1.00 41.29           O  
ATOM   1785  OE2 GLU A 395       3.960  32.514  47.484  1.00 40.97           O  
ATOM   1786  N   GLU A 396       6.979  33.316  43.376  1.00 17.50           N  
ATOM   1787  CA  GLU A 396       6.937  33.994  42.087  1.00 17.06           C  
ATOM   1788  C   GLU A 396       6.332  33.092  41.013  1.00 16.70           C  
ATOM   1789  O   GLU A 396       5.536  33.545  40.189  1.00 15.94           O  
ATOM   1790  CB  GLU A 396       8.340  34.451  41.669  1.00 18.49           C  
ATOM   1791  CG  GLU A 396       8.382  35.193  40.332  1.00 19.60           C  
ATOM   1792  CD  GLU A 396       7.598  36.504  40.343  1.00 24.06           C  
ATOM   1793  OE1 GLU A 396       7.279  37.011  39.247  1.00 22.55           O  
ATOM   1794  OE2 GLU A 396       7.307  37.034  41.439  1.00 24.10           O  
ATOM   1795  N   HIS A 397       6.702  31.815  41.010  1.00 15.49           N  
ATOM   1796  CA  HIS A 397       6.134  30.916  40.013  1.00 15.25           C  
ATOM   1797  C   HIS A 397       4.618  30.837  40.173  1.00 14.42           C  
ATOM   1798  O   HIS A 397       3.886  30.847  39.190  1.00 14.44           O  
ATOM   1799  CB  HIS A 397       6.733  29.512  40.117  1.00 14.50           C  
ATOM   1800  CG  HIS A 397       6.014  28.497  39.283  1.00 13.76           C  
ATOM   1801  ND1 HIS A 397       4.969  27.741  39.769  1.00 13.33           N  
ATOM   1802  CD2 HIS A 397       6.140  28.171  37.976  1.00 13.81           C  
ATOM   1803  CE1 HIS A 397       4.481  26.994  38.795  1.00 15.18           C  
ATOM   1804  NE2 HIS A 397       5.172  27.237  37.696  1.00 13.52           N  
ATOM   1805  N   SER A 398       4.150  30.767  41.415  1.00 15.95           N  
ATOM   1806  CA  SER A 398       2.717  30.688  41.679  1.00 16.37           C  
ATOM   1807  C   SER A 398       1.990  31.909  41.109  1.00 17.26           C  
ATOM   1808  O   SER A 398       0.934  31.779  40.491  1.00 15.77           O  
ATOM   1809  CB  SER A 398       2.464  30.588  43.185  1.00 20.77           C  
ATOM   1810  OG  SER A 398       1.076  30.565  43.463  1.00 25.82           O  
ATOM   1811  N   LYS A 399       2.560  33.093  41.316  1.00 17.63           N  
ATOM   1812  CA  LYS A 399       1.950  34.321  40.809  1.00 19.83           C  
ATOM   1813  C   LYS A 399       1.843  34.284  39.292  1.00 18.73           C  
ATOM   1814  O   LYS A 399       0.798  34.611  38.722  1.00 17.83           O  
ATOM   1815  CB  LYS A 399       2.773  35.545  41.225  1.00 21.86           C  
ATOM   1816  CG  LYS A 399       2.826  35.776  42.728  1.00 28.46           C  
ATOM   1817  CD  LYS A 399       3.597  37.045  43.065  1.00 31.54           C  
ATOM   1818  CE  LYS A 399       3.618  37.294  44.568  1.00 34.39           C  
ATOM   1819  NZ  LYS A 399       4.422  38.500  44.918  1.00 36.03           N  
ATOM   1820  N   GLN A 400       2.929  33.882  38.640  1.00 16.00           N  
ATOM   1821  CA  GLN A 400       2.952  33.816  37.187  1.00 16.79           C  
ATOM   1822  C   GLN A 400       2.064  32.712  36.616  1.00 14.95           C  
ATOM   1823  O   GLN A 400       1.484  32.871  35.541  1.00 14.98           O  
ATOM   1824  CB  GLN A 400       4.396  33.666  36.697  1.00 16.93           C  
ATOM   1825  CG  GLN A 400       5.208  34.943  36.889  1.00 19.69           C  
ATOM   1826  CD  GLN A 400       6.567  34.895  36.219  1.00 21.46           C  
ATOM   1827  OE1 GLN A 400       6.784  34.129  35.279  1.00 22.88           O  
ATOM   1828  NE2 GLN A 400       7.486  35.732  36.689  1.00 20.54           N  
ATOM   1829  N   TYR A 401       1.957  31.596  37.330  1.00 14.25           N  
ATOM   1830  CA  TYR A 401       1.113  30.501  36.873  1.00 14.00           C  
ATOM   1831  C   TYR A 401      -0.335  30.989  36.836  1.00 15.56           C  
ATOM   1832  O   TYR A 401      -1.094  30.674  35.911  1.00 14.54           O  
ATOM   1833  CB  TYR A 401       1.215  29.307  37.822  1.00 15.54           C  
ATOM   1834  CG  TYR A 401       0.321  28.157  37.419  1.00 15.60           C  
ATOM   1835  CD1 TYR A 401       0.694  27.280  36.401  1.00 15.77           C  
ATOM   1836  CD2 TYR A 401      -0.923  27.971  38.025  1.00 18.19           C  
ATOM   1837  CE1 TYR A 401      -0.147  26.248  35.994  1.00 17.15           C  
ATOM   1838  CE2 TYR A 401      -1.775  26.941  37.623  1.00 18.11           C  
ATOM   1839  CZ  TYR A 401      -1.382  26.085  36.608  1.00 18.72           C  
ATOM   1840  OH  TYR A 401      -2.222  25.068  36.207  1.00 18.20           O  
ATOM   1841  N   ARG A 402      -0.714  31.752  37.857  1.00 14.96           N  
ATOM   1842  CA  ARG A 402      -2.065  32.294  37.942  1.00 20.00           C  
ATOM   1843  C   ARG A 402      -2.376  33.104  36.686  1.00 19.92           C  
ATOM   1844  O   ARG A 402      -3.415  32.910  36.058  1.00 19.75           O  
ATOM   1845  CB  ARG A 402      -2.201  33.175  39.187  1.00 23.37           C  
ATOM   1846  CG  ARG A 402      -3.578  33.800  39.365  1.00 30.07           C  
ATOM   1847  CD  ARG A 402      -3.708  34.522  40.707  1.00 35.37           C  
ATOM   1848  NE  ARG A 402      -3.616  33.608  41.848  1.00 38.78           N  
ATOM   1849  CZ  ARG A 402      -2.478  33.190  42.396  1.00 41.94           C  
ATOM   1850  NH1 ARG A 402      -1.311  33.604  41.917  1.00 44.00           N  
ATOM   1851  NH2 ARG A 402      -2.504  32.349  43.422  1.00 42.80           N  
ATOM   1852  N   CYS A 403      -1.463  34.003  36.324  1.00 21.15           N  
ATOM   1853  CA  CYS A 403      -1.618  34.846  35.137  1.00 22.46           C  
ATOM   1854  C   CYS A 403      -1.754  33.998  33.881  1.00 22.07           C  
ATOM   1855  O   CYS A 403      -2.587  34.272  33.011  1.00 19.71           O  
ATOM   1856  CB  CYS A 403      -0.411  35.778  34.992  1.00 25.48           C  
ATOM   1857  SG  CYS A 403      -0.198  36.474  33.327  1.00 38.30           S  
ATOM   1858  N   LEU A 404      -0.923  32.966  33.791  1.00 19.57           N  
ATOM   1859  CA  LEU A 404      -0.938  32.069  32.650  1.00 19.55           C  
ATOM   1860  C   LEU A 404      -2.284  31.356  32.543  1.00 16.69           C  
ATOM   1861  O   LEU A 404      -2.795  31.149  31.445  1.00 17.71           O  
ATOM   1862  CB  LEU A 404       0.196  31.045  32.786  1.00 20.64           C  
ATOM   1863  CG  LEU A 404       0.314  29.977  31.701  1.00 24.78           C  
ATOM   1864  CD1 LEU A 404       0.481  30.635  30.337  1.00 27.09           C  
ATOM   1865  CD2 LEU A 404       1.503  29.079  32.012  1.00 24.82           C  
ATOM   1866  N   SER A 405      -2.869  31.007  33.687  1.00 17.06           N  
ATOM   1867  CA  SER A 405      -4.154  30.307  33.703  1.00 16.77           C  
ATOM   1868  C   SER A 405      -5.311  31.154  33.166  1.00 15.82           C  
ATOM   1869  O   SER A 405      -6.373  30.621  32.843  1.00 15.02           O  
ATOM   1870  CB  SER A 405      -4.485  29.822  35.121  1.00 18.77           C  
ATOM   1871  OG  SER A 405      -4.918  30.886  35.952  1.00 21.99           O  
ATOM   1872  N   PHE A 406      -5.107  32.464  33.065  1.00 13.64           N  
ATOM   1873  CA  PHE A 406      -6.144  33.366  32.549  1.00 14.81           C  
ATOM   1874  C   PHE A 406      -6.223  33.330  31.027  1.00 14.06           C  
ATOM   1875  O   PHE A 406      -7.219  33.762  30.435  1.00 13.17           O  
ATOM   1876  CB  PHE A 406      -5.861  34.808  32.979  1.00 14.88           C  
ATOM   1877  CG  PHE A 406      -6.074  35.065  34.440  1.00 16.71           C  
ATOM   1878  CD1 PHE A 406      -5.431  36.131  35.065  1.00 17.68           C  
ATOM   1879  CD2 PHE A 406      -6.930  34.264  35.190  1.00 18.21           C  
ATOM   1880  CE1 PHE A 406      -5.637  36.393  36.417  1.00 20.29           C  
ATOM   1881  CE2 PHE A 406      -7.144  34.519  36.543  1.00 20.62           C  
ATOM   1882  CZ  PHE A 406      -6.496  35.586  37.157  1.00 19.57           C  
ATOM   1883  N   GLN A 407      -5.170  32.827  30.391  1.00 11.29           N  
ATOM   1884  CA  GLN A 407      -5.135  32.767  28.936  1.00 12.06           C  
ATOM   1885  C   GLN A 407      -6.083  31.686  28.432  1.00 12.39           C  
ATOM   1886  O   GLN A 407      -5.960  30.522  28.805  1.00 11.77           O  
ATOM   1887  CB  GLN A 407      -3.713  32.482  28.444  1.00 11.69           C  
ATOM   1888  CG  GLN A 407      -3.526  32.764  26.957  1.00 13.12           C  
ATOM   1889  CD  GLN A 407      -3.719  34.239  26.623  1.00 15.61           C  
ATOM   1890  OE1 GLN A 407      -4.134  34.591  25.514  1.00 16.49           O  
ATOM   1891  NE2 GLN A 407      -3.403  35.107  27.580  1.00  9.54           N  
ATOM   1892  N   PRO A 408      -7.051  32.063  27.582  1.00 13.88           N  
ATOM   1893  CA  PRO A 408      -8.024  31.110  27.030  1.00 14.78           C  
ATOM   1894  C   PRO A 408      -7.366  29.895  26.367  1.00 16.88           C  
ATOM   1895  O   PRO A 408      -6.381  30.036  25.649  1.00 14.78           O  
ATOM   1896  CB  PRO A 408      -8.798  31.959  26.021  1.00 14.33           C  
ATOM   1897  CG  PRO A 408      -8.785  33.327  26.659  1.00 13.80           C  
ATOM   1898  CD  PRO A 408      -7.342  33.437  27.126  1.00 13.11           C  
ATOM   1899  N   GLU A 409      -7.917  28.712  26.628  1.00 19.44           N  
ATOM   1900  CA  GLU A 409      -7.429  27.457  26.052  1.00 23.23           C  
ATOM   1901  C   GLU A 409      -6.083  26.979  26.598  1.00 23.16           C  
ATOM   1902  O   GLU A 409      -5.492  26.037  26.063  1.00 21.69           O  
ATOM   1903  CB  GLU A 409      -7.335  27.581  24.526  1.00 27.07           C  
ATOM   1904  CG  GLU A 409      -8.599  28.102  23.851  1.00 34.33           C  
ATOM   1905  CD  GLU A 409      -9.811  27.215  24.080  1.00 37.99           C  
ATOM   1906  OE1 GLU A 409     -10.245  27.074  25.244  1.00 41.62           O  
ATOM   1907  OE2 GLU A 409     -10.334  26.657  23.091  1.00 41.63           O  
ATOM   1908  N   CYS A 410      -5.607  27.616  27.664  1.00 21.34           N  
ATOM   1909  CA  CYS A 410      -4.331  27.246  28.266  1.00 22.90           C  
ATOM   1910  C   CYS A 410      -4.343  25.848  28.887  1.00 22.63           C  
ATOM   1911  O   CYS A 410      -3.357  25.115  28.800  1.00 22.14           O  
ATOM   1912  CB  CYS A 410      -3.943  28.268  29.341  1.00 23.94           C  
ATOM   1913  SG  CYS A 410      -2.317  27.985  30.096  1.00 31.83           S  
ATOM   1914  N   SER A 411      -5.457  25.476  29.512  1.00 22.04           N  
ATOM   1915  CA  SER A 411      -5.551  24.170  30.161  1.00 23.23           C  
ATOM   1916  C   SER A 411      -5.187  23.009  29.240  1.00 23.20           C  
ATOM   1917  O   SER A 411      -4.608  22.021  29.691  1.00 22.08           O  
ATOM   1918  CB  SER A 411      -6.956  23.956  30.751  1.00 23.89           C  
ATOM   1919  OG  SER A 411      -7.940  23.830  29.739  1.00 28.32           O  
ATOM   1920  N   MET A 412      -5.511  23.126  27.954  1.00 22.95           N  
ATOM   1921  CA  MET A 412      -5.199  22.064  26.997  1.00 24.02           C  
ATOM   1922  C   MET A 412      -3.698  21.906  26.776  1.00 21.77           C  
ATOM   1923  O   MET A 412      -3.229  20.841  26.366  1.00 21.25           O  
ATOM   1924  CB  MET A 412      -5.871  22.338  25.646  1.00 29.09           C  
ATOM   1925  CG  MET A 412      -7.387  22.212  25.650  1.00 34.77           C  
ATOM   1926  SD  MET A 412      -8.090  22.554  24.019  1.00 43.51           S  
ATOM   1927  CE  MET A 412      -8.456  24.303  24.170  1.00 40.48           C  
ATOM   1928  N   LYS A 413      -2.947  22.970  27.035  1.00 18.47           N  
ATOM   1929  CA  LYS A 413      -1.501  22.938  26.849  1.00 19.02           C  
ATOM   1930  C   LYS A 413      -0.786  22.399  28.083  1.00 18.50           C  
ATOM   1931  O   LYS A 413       0.425  22.189  28.067  1.00 16.80           O  
ATOM   1932  CB  LYS A 413      -0.983  24.339  26.512  1.00 18.78           C  
ATOM   1933  CG  LYS A 413      -1.525  24.895  25.202  1.00 21.43           C  
ATOM   1934  CD  LYS A 413      -1.025  26.310  24.943  1.00 23.12           C  
ATOM   1935  CE  LYS A 413      -1.592  26.862  23.639  1.00 25.58           C  
ATOM   1936  NZ  LYS A 413      -3.085  26.879  23.651  1.00 26.14           N  
ATOM   1937  N   LEU A 414      -1.540  22.180  29.154  1.00 17.69           N  
ATOM   1938  CA  LEU A 414      -0.968  21.654  30.388  1.00 17.22           C  
ATOM   1939  C   LEU A 414      -1.346  20.180  30.501  1.00 15.56           C  
ATOM   1940  O   LEU A 414      -1.580  19.526  29.488  1.00 17.92           O  
ATOM   1941  CB  LEU A 414      -1.499  22.449  31.586  1.00 17.49           C  
ATOM   1942  CG  LEU A 414      -1.144  23.939  31.534  1.00 17.95           C  
ATOM   1943  CD1 LEU A 414      -1.845  24.686  32.662  1.00 18.84           C  
ATOM   1944  CD2 LEU A 414       0.370  24.108  31.630  1.00 19.56           C  
ATOM   1945  N   THR A 415      -1.374  19.654  31.721  1.00 15.91           N  
ATOM   1946  CA  THR A 415      -1.752  18.262  31.955  1.00 14.74           C  
ATOM   1947  C   THR A 415      -2.599  18.236  33.216  1.00 14.65           C  
ATOM   1948  O   THR A 415      -2.519  19.148  34.038  1.00 15.58           O  
ATOM   1949  CB  THR A 415      -0.533  17.345  32.218  1.00 15.38           C  
ATOM   1950  OG1 THR A 415      -0.020  17.602  33.535  1.00 12.05           O  
ATOM   1951  CG2 THR A 415       0.557  17.586  31.184  1.00 15.32           C  
ATOM   1952  N   PRO A 416      -3.420  17.188  33.389  1.00 15.16           N  
ATOM   1953  CA  PRO A 416      -4.265  17.087  34.583  1.00 15.64           C  
ATOM   1954  C   PRO A 416      -3.460  17.181  35.880  1.00 15.31           C  
ATOM   1955  O   PRO A 416      -3.888  17.817  36.844  1.00 13.60           O  
ATOM   1956  CB  PRO A 416      -4.930  15.726  34.417  1.00 16.76           C  
ATOM   1957  CG  PRO A 416      -5.080  15.620  32.926  1.00 17.69           C  
ATOM   1958  CD  PRO A 416      -3.734  16.111  32.430  1.00 15.91           C  
ATOM   1959  N   LEU A 417      -2.289  16.551  35.898  1.00 13.49           N  
ATOM   1960  CA  LEU A 417      -1.449  16.565  37.088  1.00 14.34           C  
ATOM   1961  C   LEU A 417      -0.960  17.979  37.403  1.00 13.72           C  
ATOM   1962  O   LEU A 417      -0.992  18.421  38.554  1.00 13.92           O  
ATOM   1963  CB  LEU A 417      -0.258  15.616  36.893  1.00 13.29           C  
ATOM   1964  CG  LEU A 417       0.705  15.427  38.067  1.00 13.98           C  
ATOM   1965  CD1 LEU A 417      -0.056  14.987  39.320  1.00 13.18           C  
ATOM   1966  CD2 LEU A 417       1.747  14.390  37.679  1.00 11.56           C  
ATOM   1967  N   VAL A 418      -0.501  18.682  36.376  1.00 13.34           N  
ATOM   1968  CA  VAL A 418      -0.025  20.047  36.537  1.00 14.19           C  
ATOM   1969  C   VAL A 418      -1.174  20.941  37.013  1.00 14.98           C  
ATOM   1970  O   VAL A 418      -1.004  21.770  37.905  1.00 13.96           O  
ATOM   1971  CB  VAL A 418       0.540  20.578  35.198  1.00 13.96           C  
ATOM   1972  CG1 VAL A 418       0.694  22.093  35.243  1.00 15.98           C  
ATOM   1973  CG2 VAL A 418       1.891  19.921  34.926  1.00 14.10           C  
ATOM   1974  N   LEU A 419      -2.348  20.753  36.421  1.00 15.17           N  
ATOM   1975  CA  LEU A 419      -3.516  21.543  36.791  1.00 16.64           C  
ATOM   1976  C   LEU A 419      -3.867  21.387  38.267  1.00 17.53           C  
ATOM   1977  O   LEU A 419      -4.203  22.362  38.937  1.00 18.32           O  
ATOM   1978  CB  LEU A 419      -4.717  21.142  35.924  1.00 17.56           C  
ATOM   1979  CG  LEU A 419      -4.700  21.672  34.486  1.00 20.04           C  
ATOM   1980  CD1 LEU A 419      -5.861  21.074  33.698  1.00 18.93           C  
ATOM   1981  CD2 LEU A 419      -4.790  23.196  34.509  1.00 20.57           C  
ATOM   1982  N   GLU A 420      -3.768  20.166  38.783  1.00 18.19           N  
ATOM   1983  CA  GLU A 420      -4.103  19.925  40.183  1.00 20.29           C  
ATOM   1984  C   GLU A 420      -3.047  20.419  41.166  1.00 19.79           C  
ATOM   1985  O   GLU A 420      -3.376  21.030  42.185  1.00 20.28           O  
ATOM   1986  CB  GLU A 420      -4.341  18.437  40.441  1.00 21.32           C  
ATOM   1987  CG  GLU A 420      -4.920  18.188  41.832  1.00 26.85           C  
ATOM   1988  CD  GLU A 420      -4.381  16.942  42.496  1.00 28.17           C  
ATOM   1989  OE1 GLU A 420      -4.789  16.662  43.643  1.00 30.09           O  
ATOM   1990  OE2 GLU A 420      -3.548  16.245  41.881  1.00 31.70           O  
ATOM   1991  N   VAL A 421      -1.782  20.146  40.866  1.00 17.61           N  
ATOM   1992  CA  VAL A 421      -0.690  20.557  41.738  1.00 19.28           C  
ATOM   1993  C   VAL A 421      -0.559  22.077  41.853  1.00 20.47           C  
ATOM   1994  O   VAL A 421      -0.304  22.600  42.935  1.00 21.51           O  
ATOM   1995  CB  VAL A 421       0.668  19.963  41.253  1.00 18.27           C  
ATOM   1996  CG1 VAL A 421       1.824  20.536  42.072  1.00 18.84           C  
ATOM   1997  CG2 VAL A 421       0.643  18.441  41.377  1.00 16.84           C  
ATOM   1998  N   PHE A 422      -0.748  22.790  40.750  1.00 19.38           N  
ATOM   1999  CA  PHE A 422      -0.611  24.242  40.779  1.00 22.70           C  
ATOM   2000  C   PHE A 422      -1.925  25.016  40.745  1.00 25.59           C  
ATOM   2001  O   PHE A 422      -1.944  26.220  41.000  1.00 26.30           O  
ATOM   2002  CB  PHE A 422       0.285  24.693  39.623  1.00 22.11           C  
ATOM   2003  CG  PHE A 422       1.654  24.074  39.649  1.00 21.52           C  
ATOM   2004  CD1 PHE A 422       2.113  23.319  38.575  1.00 22.25           C  
ATOM   2005  CD2 PHE A 422       2.483  24.236  40.755  1.00 22.68           C  
ATOM   2006  CE1 PHE A 422       3.378  22.732  38.602  1.00 20.77           C  
ATOM   2007  CE2 PHE A 422       3.748  23.655  40.793  1.00 20.43           C  
ATOM   2008  CZ  PHE A 422       4.196  22.901  39.714  1.00 20.80           C  
ATOM   2009  N   GLY A 423      -3.018  24.327  40.439  1.00 29.40           N  
ATOM   2010  CA  GLY A 423      -4.313  24.984  40.372  1.00 34.17           C  
ATOM   2011  C   GLY A 423      -4.826  25.493  41.706  1.00 37.18           C  
ATOM   2012  O   GLY A 423      -5.884  25.007  42.158  1.00 40.06           O  
TER    2013      GLY A 423 
END
